# Supplementary material for: Arabidopsis AGDP1 links H3K9me2 to DNA methylation in heterochromatin
Source: Nat Commun. 2018 Oct 31;9:4547. doi: 10.1038/s41467-018-06965-w (PMC6208443; doi:10.1038/s41467-018-06965-w)
Supplement: Supplementary file 4 — Supplementary Data 1 [file 41467_2018_6965_MOESM4_ESM.xlsx]

## Sheet: Sheet1
List of histone H3-related proteins which were identified through peptide affinity purification.
		H3K9me1-IP		H3K9me2-IP		H3K9me3-IP		H3-IP
Accession	Protein	Coverage (%)	Unique Peptides	Coverage (%)	Unique Peptides	Coverage (%)	Unique Peptides	Coverage (%)	Unique Peptides
Q94F88	CMT3	21.93	14	32.54	23	23.48	17	0	0
Q94F87	CMT2	0.69	1	11.58	12	9.81	12	0	0
F4K3G5	EDM2	5.47	5	4.39	5	7.4	7	0	0
Q500V5	AGDP1	11.41	5	13.54	6	22.05	9	0	0
F4JY25	CHR17	2.89	2	10.35	9	4.66	5	7.74	8

## Sheet: H3K9me1-IP
Full list of proteins identified through H3K9me1 peptide affinity purification
Accession	Description	Sum PEP Score	Coverage	# Unique Peptides	MW [kDa]
Q38970	Acetyl-CoA carboxylase 1 OS=Arabidopsis thaliana GN=ACC1 PE=1 SV=1	386.613	51.9521	100	251.223
Q9SYP1	F9H16.5 protein OS=Arabidopsis thaliana GN=F9H16.5 PE=4 SV=1	78.1656	15.2004	27	246.95
Q9SSD2	F18B13.15 protein OS=Arabidopsis thaliana GN=F18B13.15 PE=4 SV=1	76.8443	14.2857	26	275.251
F4J8K6	Protein ribosomal RNA processing 5 OS=Arabidopsis thaliana GN=At3g11964 PE=4 SV=1	46.542	14.135	19	211.473
O03042	Ribulose bisphosphate carboxylase large chain OS=Arabidopsis thaliana GN=rbcL PE=1 SV=1	42.436	47.8079	18	52.922
Q9C5C2	Myrosinase 2 OS=Arabidopsis thaliana GN=TGG2 PE=1 SV=1	58.2565	39.6709	16	62.692
Q42523	Methylcrotonoyl-CoA carboxylase subunit alpha, mitochondrial OS=Arabidopsis thaliana GN=MCCA PE=1 SV=2	57.8859	34.8774	16	80.401
P92948	Cell division cycle 5-like protein OS=Arabidopsis thaliana GN=CDC5 PE=1 SV=2	39.6964	23.6967	16	95.707
Q9FLI4	Putative subtilisin serine protease OS=Arabidopsis thaliana GN=SBT1.3 PE=2 SV=1	35.7359	22.3077	15	84.897
Q9LVA0	BAG family molecular chaperone regulator 7 OS=Arabidopsis thaliana GN=BAG7 PE=1 SV=1	44.188	31.3901	14	51.535
Q8L5Y4	Embryo defective 2765 OS=Arabidopsis thaliana GN=EMB2765 PE=1 SV=1	38.0957	11.7296	14	172.913
Q94F88	DNA (cytosine-5)-methyltransferase CMT3 OS=Arabidopsis thaliana GN=CMT3 PE=1 SV=2	32.8102	21.9309	14	94.845
Q9LNC5	Elongation factor like protein OS=Arabidopsis thaliana GN=F9P14.8 PE=2 SV=1	35.5274	17.5279	13	110.372
P17094	60S ribosomal protein L3-1 OS=Arabidopsis thaliana GN=ARP1 PE=2 SV=5	31.3005	29.3059	13	44.531
Q9LT39	Leucine-rich repeat-containing protein OS=Arabidopsis thaliana GN=At3g20820 PE=2 SV=1	44.1338	44.9315	12	39.837
Q9LDD8	Methylcrotonoyl-CoA carboxylase beta chain, mitochondrial OS=Arabidopsis thaliana GN=MCCB PE=2 SV=1	38.7817	27.0869	12	63.972
Q9SGT7	At1g56110/T6H22_9 OS=Arabidopsis thaliana GN=T6H22.10 PE=2 SV=1	38.2998	30.8429	12	58.636
Q9LKU3	Putative uncharacterized protein T32B20.g OS=Arabidopsis thaliana GN=T32B20.g PE=4 SV=1	23.8975	16.7939	12	106.984
Q9SE50	Beta-D-glucopyranosyl abscisate beta-glucosidase OS=Arabidopsis thaliana GN=BGLU18 PE=1 SV=2	53.9252	29.1667	11	60.421
Q8L7S8	DEAD-box ATP-dependent RNA helicase 3, chloroplastic OS=Arabidopsis thaliana GN=RH3 PE=1 SV=2	36.3838	16.9786	11	81.107
Q9LH52	Leucine-rich repeat protein FLOR1 OS=Arabidopsis thaliana GN=FLR1 PE=2 SV=1	31.7867	36.9231	11	35.785
Q93YS7	Putative WD-repeat membrane protein OS=Arabidopsis thaliana GN=At4g04940 PE=2 SV=1	27.6698	15.4945	11	102.152
O04983	Biotin carboxylase, chloroplastic OS=Arabidopsis thaliana GN=CAC2 PE=1 SV=1	26.7572	27.3743	11	58.35
O80948	Jacalin-related lectin 23 OS=Arabidopsis thaliana GN=JAL23 PE=1 SV=1	25.0731	30.9368	11	50.412
Q84W56	Putative uncharacterized protein At5g63420 OS=Arabidopsis thaliana GN=emb2746 PE=1 SV=1	22.3904	11.9649	11	100.49
P17745	Elongation factor Tu, chloroplastic OS=Arabidopsis thaliana GN=TUFA PE=1 SV=1	43.4755	30.8824	10	51.598
Q9SAV1	Myrosinase-binding protein 2 OS=Arabidopsis thaliana GN=F-ATMBP PE=2 SV=1	41.3941	25.5452	10	68.807
O50008	5-methyltetrahydropteroyltriglutamate--homocysteine methyltransferase 1 OS=Arabidopsis thaliana GN=MS1 PE=1 SV=1	37.2484	17.3856	10	84.304
O22785	Pre-mRNA-processing factor 19 homolog 2 OS=Arabidopsis thaliana GN=PRP19B PE=1 SV=3	31.7502	29.3333	10	56.693
O81416	Endoglucanase 17 OS=Arabidopsis thaliana GN=At4g02290 PE=2 SV=1	28.5791	29.6512	10	57.265
F4K5B9	Aspartyl protease family protein OS=Arabidopsis thaliana GN=At5g07030 PE=4 SV=1	27.7287	28.5714	10	48.663
P49204	40S ribosomal protein S4-2 OS=Arabidopsis thaliana GN=RPS4B PE=2 SV=4	25.1742	42.3664	10	29.855
F4IH25	Ribosome biogenesis protein BOP1 homolog OS=Arabidopsis thaliana GN=At2g40360 PE=3 SV=1	24.0982	20.4515	10	85.33
P56791	50S ribosomal protein L2, chloroplastic OS=Arabidopsis thaliana GN=rpl2-A PE=3 SV=1	33.8775	36.4964	9	29.846
O04309	Jacalin-related lectin 35 OS=Arabidopsis thaliana GN=JAL35 PE=1 SV=1	33.7604	34.5898	9	48.467
Q9MAB3	Probable nucleolar protein 5-2 OS=Arabidopsis thaliana GN=NOP5-2 PE=2 SV=1	31.9419	29.6435	9	58.966
P59259	Histone H4 OS=Arabidopsis thaliana GN=At1g07660 PE=1 SV=2	28.174	57.2816	9	11.402
Q9CAF6	Probable DNA gyrase subunit A, chloroplastic/mitochondrial OS=Arabidopsis thaliana GN=GYRA PE=1 SV=2	25.0803	11.4737	9	104.472
O65449	At4g22010 OS=Arabidopsis thaliana GN=sks4 PE=2 SV=1	23.606	20.3327	9	60.418
P25873	50S ribosomal protein L15, chloroplastic OS=Arabidopsis thaliana GN=RPL15 PE=2 SV=2	22.5636	32.13	9	29.689
P41376	Eukaryotic initiation factor 4A-1 OS=Arabidopsis thaliana GN=TIF4A-1 PE=1 SV=1	21.7576	25.9709	9	46.675
Q93VG5	40S ribosomal protein S8-1 OS=Arabidopsis thaliana GN=RPS8A PE=2 SV=1	27.9589	44.1441	8	24.978
P0DH99	Elongation factor 1-alpha 1 OS=Arabidopsis thaliana GN=A1 PE=1 SV=1	22.105	22.049	8	49.471
O22315	Serine/arginine-rich-splicing factor SR34 OS=Arabidopsis thaliana GN=SR34 PE=1 SV=1	20.0901	33.6634	8	33.709
P42697	Dynamin-related protein 1A OS=Arabidopsis thaliana GN=DRP1A PE=1 SV=3	19.8059	14.5902	8	68.13
Q8RXK2	Small RNA degrading nuclease 3 OS=Arabidopsis thaliana GN=SDN3 PE=1 SV=1	19.5637	11.7647	8	87.41
O80653	SNW/SKI-interacting protein OS=Arabidopsis thaliana GN=SKIP PE=1 SV=1	19.4159	15.4976	8	69.38
P42732	30S ribosomal protein S13, chloroplastic OS=Arabidopsis thaliana GN=RPS13 PE=2 SV=1	19.2517	33.7278	8	19.084
Q8RXU6	Putative uncharacterized protein At4g07410 OS=Arabidopsis thaliana GN=At4g07410 PE=2 SV=1	17.6312	11.5337	8	90.213
Q9FVQ1	Nucleolin 1 OS=Arabidopsis thaliana GN=NUCL1 PE=1 SV=1	17.1837	13.6445	8	58.739
Q9SJT9	Coatomer subunit alpha-2 OS=Arabidopsis thaliana GN=At2g21390 PE=2 SV=1	53.6949	20.6897	7	136.381
Q9SE83	Dynamin-2A OS=Arabidopsis thaliana GN=DRP2A PE=1 SV=2	36.5	17.7243	7	99.106
Q9FF75	AT5g04990/MUG13_15 OS=Arabidopsis thaliana GN=SUN1 PE=1 SV=1	35.1543	21.0191	7	51.47
P51412	50S ribosomal protein L21, chloroplastic OS=Arabidopsis thaliana GN=RPL21 PE=2 SV=1	24.9705	55.9091	7	24.024
P22953	Probable mediator of RNA polymerase II transcription subunit 37e OS=Arabidopsis thaliana GN=MED37E PE=1 SV=3	24.5622	21.9662	7	71.313
Q8LA13	DEAD-box ATP-dependent RNA helicase 11 OS=Arabidopsis thaliana GN=RH11 PE=1 SV=1	24.5565	18.9542	7	65.985
A4FVN8	At1g10580 OS=Arabidopsis thaliana GN=At1g10580 PE=2 SV=1	23.2608	15.8813	7	65.087
Q940B0	60S ribosomal protein L18-3 OS=Arabidopsis thaliana GN=RPL18C PE=2 SV=1	21.3387	41.7112	7	20.954
Q9SKX4	50S ribosomal protein L3-1, chloroplastic OS=Arabidopsis thaliana GN=RPL3A PE=2 SV=1	21.2399	29.5203	7	29.345
O04658	Probable nucleolar protein 5-1 OS=Arabidopsis thaliana GN=NOP5-1 PE=2 SV=2	21.2108	24.2026	7	58.719
Q9LKR3	Mediator of RNA polymerase II transcription subunit 37a OS=Arabidopsis thaliana GN=MED37A PE=1 SV=1	20.9593	15.0972	7	73.584
Q8GUK4	Subtilase family protein OS=Arabidopsis thaliana GN=At4g21650 PE=2 SV=1	19.1391	13.0548	7	81.429
O22609	Protease Do-like 1, chloroplastic OS=Arabidopsis thaliana GN=DEGP1 PE=1 SV=2	18.7082	20.9567	7	46.645
Q8LF21	Dynamin-related protein 1C OS=Arabidopsis thaliana GN=DRP1C PE=1 SV=2	18.6304	16.2866	7	68.68
O04603	50S ribosomal protein L5, chloroplastic OS=Arabidopsis thaliana GN=RPL5 PE=2 SV=1	17.5987	30.5344	7	28.326
O49607	Putative subtilisin serine protease OS=Arabidopsis thaliana GN=M4E13.40 PE=1 SV=1	16.9406	12.1728	7	80.996
Q9SAI5	60S ribosomal protein L7-1 OS=Arabidopsis thaliana GN=RPL7A PE=2 SV=1	16.9173	29.1498	7	28.326
Q9LXU5	Leucine-rich repeat-containing protein OS=Arabidopsis thaliana GN=T24H18_110 PE=2 SV=1	12.4634	19.6765	7	39.927
P31167	ADP,ATP carrier protein 1, mitochondrial OS=Arabidopsis thaliana GN=AAC1 PE=1 SV=2	24.1706	20.7349	6	41.449
Q9LFE2	Transducin/WD40 domain-containing protein OS=Arabidopsis thaliana GN=F5E19_90 PE=4 SV=1	21.4675	10.1598	6	96.637
F4I5P3	MOS4-associated complex 3A OS=Arabidopsis thaliana GN=MAC3A PE=4 SV=1	19.639	19.5029	6	56.847
P43333	U2 small nuclear ribonucleoprotein A' OS=Arabidopsis thaliana GN=At1g09760 PE=2 SV=2	18.7688	26.1044	6	28.024
Q9LNJ3	Aspartyl protease family protein OS=Arabidopsis thaliana GN=F6F3.10 PE=2 SV=1	18.4358	17.732	6	52.142
P40602	Anther-specific proline-rich protein APG OS=Arabidopsis thaliana GN=APG PE=2 SV=2	17.8923	14.9813	6	57.97
B9DFG3	DEAD-box ATP-dependent RNA helicase ISE2, chloroplastic OS=Arabidopsis thaliana GN=ISE2 PE=1 SV=2	16.5993	6.31939	6	132.354
Q42384	Protein pleiotropic regulatory locus 1 OS=Arabidopsis thaliana GN=PRL1 PE=1 SV=1	16.3496	15.8436	6	53.975
P46286	60S ribosomal protein L8-1 OS=Arabidopsis thaliana GN=RPL8A PE=1 SV=2	15.4347	24.031	6	27.842
B3H6S7	Glycoprotein family protein OS=Arabidopsis thaliana GN=At2g41600 PE=4 SV=1	15.2468	41.8182	6	24.975
Q9LD90	H/ACA ribonucleoprotein complex subunit 4 OS=Arabidopsis thaliana GN=CBF5 PE=1 SV=1	14.5546	13.4513	6	62.987
P56757	ATP synthase subunit alpha, chloroplastic OS=Arabidopsis thaliana GN=atpA PE=1 SV=1	14.1471	14.2012	6	55.294
Q9LIB3	BAG family molecular chaperone regulator 8, chloroplastic OS=Arabidopsis thaliana GN=BAG1 PE=1 SV=1	13.4959	13.6116	6	61.458
P20649	ATPase 1, plasma membrane-type OS=Arabidopsis thaliana GN=AHA1 PE=1 SV=3	12.8174	7.37619	6	104.158
Q8RWV0	Transketolase-1, chloroplastic OS=Arabidopsis thaliana GN=TKL-1 PE=1 SV=1	12.5921	10.9312	6	79.918
F4IRI1	Transducin/WD40 repeat-like superfamily protein OS=Arabidopsis thaliana GN=At2g18900 PE=4 SV=1	11.7028	8.83085	6	87.957
Q9SYL9	50S ribosomal protein L13, chloroplastic OS=Arabidopsis thaliana GN=RPL13 PE=2 SV=1	34.5246	34.8548	5	26.772
Q9SF40	60S ribosomal protein L4-1 OS=Arabidopsis thaliana GN=RPL4A PE=2 SV=1	25.0436	29.064	5	44.674
F4IVN6	Calmodulin 5 OS=Arabidopsis thaliana GN=CAM5 PE=4 SV=1	20.754	35.9116	5	20.563
Q93X94	GDSL esterase/lipase EXL6 OS=Arabidopsis thaliana GN=EXL6 PE=1 SV=1	18.9065	19.8251	5	38.571
P56778	Photosystem II CP43 reaction center protein OS=Arabidopsis thaliana GN=psbC PE=1 SV=3	18.4085	13.1078	5	51.835
P56798	30S ribosomal protein S3, chloroplastic OS=Arabidopsis thaliana GN=rps3 PE=3 SV=1	18.1628	27.5229	5	25.173
Q8VZB9	60S ribosomal protein L10a-1 OS=Arabidopsis thaliana GN=RPL10AA PE=2 SV=1	17.8317	28.2407	5	24.453
Q9XF89	Chlorophyll a-b binding protein CP26, chloroplastic OS=Arabidopsis thaliana GN=LHCB5 PE=1 SV=1	14.8016	23.2143	5	30.138
Q9FMF9	Nuclear protein-like OS=Arabidopsis thaliana GN=At5g64270 PE=1 SV=1	14.5584	4.57053	5	141.361
Q9C5A9	ATP synthase subunit beta-3, mitochondrial OS=Arabidopsis thaliana GN=At5g08680 PE=2 SV=1	13.919	13.9535	5	59.822
Q9LZ65	AT5g04600/T32M21_200 OS=Arabidopsis thaliana GN=T32M21_200 PE=2 SV=1	13.3146	26.1261	5	25.246
Q9S746	Protein HOTHEAD OS=Arabidopsis thaliana GN=HTH PE=1 SV=1	13.2716	10.4377	5	65.303
Q9ASR1	At1g56070/T6H22_13 OS=Arabidopsis thaliana GN=LOS1 PE=1 SV=1	12.8437	7.47331	5	93.83
F4K3G5	Protein ENHANCED DOWNY MILDEW 2 OS=Arabidopsis thaliana GN=EDM2 PE=1 SV=1	12.7955	5.47417	5	146.695
Q9LD60	Spliceosomal associated protein 130A OS=Arabidopsis thaliana GN=T26I12.100 PE=4 SV=1	12.701	4.53048	5	134.881
Q944K2	Dolichyl-diphosphooligosaccharide--protein glycosyltransferase 48 kDa subunit OS=Arabidopsis thaliana GN=OST48 PE=2 SV=1	12.6169	14.1876	5	48.714
Q39099	Xyloglucan endotransglucosylase/hydrolase protein 4 OS=Arabidopsis thaliana GN=XTH4 PE=1 SV=1	12.5037	20.2703	5	34.269
F4JZX8	Putative crooked neck protein / cell cycle protein OS=Arabidopsis thaliana GN=At5g41770 PE=4 SV=1	12.4117	6.09929	5	84.475
Q9ASV6	30S ribosomal protein S20, chloroplastic OS=Arabidopsis thaliana GN=RPS20 PE=2 SV=1	12.0519	17.3267	5	21.813
Q9LIH9	DEAD-box ATP-dependent RNA helicase 51 OS=Arabidopsis thaliana GN=RH51 PE=2 SV=1	11.6746	11.2676	5	63.777
Q9SAG7	At1g80930/F23A5_23 OS=Arabidopsis thaliana GN=F23A5.29 PE=1 SV=1	11.2517	7	5	103.953
P56764	DNA-directed RNA polymerase subunit beta'' OS=Arabidopsis thaliana GN=rpoC2 PE=3 SV=1	11.0816	3.92442	5	156.268
F4IDR3	BMS1 domain-containing protein OS=Arabidopsis thaliana GN=At1g06720 PE=4 SV=1	11.0081	4.96949	5	131.104
Q8LBI1	60S ribosomal protein L5-1 OS=Arabidopsis thaliana GN=ATL5 PE=2 SV=2	10.9799	14.6179	5	34.337
O04379-2	Isoform 2 of Protein argonaute 1 OS=Arabidopsis thaliana GN=AGO1	10.9355	5.2381	5	116.387
F4K6B6	Heat shock protein 81-2 OS=Arabidopsis thaliana GN=HSP81-2 PE=1 SV=1	10.8651	9.06593	5	83.075
Q9LXG1	40S ribosomal protein S9-1 OS=Arabidopsis thaliana GN=RPS9B PE=1 SV=1	10.4837	26.2626	5	23.022
B5X503	At5g11240 OS=Arabidopsis thaliana GN=At5g11240 PE=1 SV=1	10.3713	11.2195	5	66.842
Q8LD46	60S ribosomal protein L23a-1 OS=Arabidopsis thaliana GN=RPL23AA PE=2 SV=2	10.0568	33.7662	5	17.43
P42825	Chaperone protein dnaJ 2 OS=Arabidopsis thaliana GN=ATJ2 PE=1 SV=2	9.60318	16.2291	5	46.409
Q93VC7	Putative ribosomal protein S1 OS=Arabidopsis thaliana GN=RPS1 PE=1 SV=1	9.5467	13.7019	5	45.082
P50546	DNA-directed RNA polymerase subunit beta OS=Arabidopsis thaliana GN=rpoB PE=3 SV=4	9.43061	5.78358	5	120.983
Q3E7I5	Protein FAR1-RELATED SEQUENCE 12 OS=Arabidopsis thaliana GN=FRS12 PE=2 SV=1	8.41582	10.1523	5	90.44
Q500V5	Agenet domain-containing protein OS=Arabidopsis thaliana GN=At1g09320 PE=2 SV=1	8.32822	11.412	5	59.675
Q9SAV0	Myrosinase-binding protein 1 OS=Arabidopsis thaliana GN=MBP1 PE=2 SV=1	32.6818	21.645	4	50.136
Q9LQ55	Dynamin-2B OS=Arabidopsis thaliana GN=DRP2B PE=1 SV=2	27.7644	12.6087	4	100.167
P49691	60S ribosomal protein L4-2 OS=Arabidopsis thaliana GN=RPL4D PE=2 SV=2	25.809	27.5184	4	44.694
Q9M8Z8	Probable pectate lyase 8 OS=Arabidopsis thaliana GN=At3g07010 PE=2 SV=1	24.0433	21.6346	4	46.145
Q9LQQ4	Histone H2B.1 OS=Arabidopsis thaliana GN=At1g07790 PE=1 SV=3	22.1579	39.8649	4	16.392
O49195	Vegetative storage protein 1 OS=Arabidopsis thaliana GN=VSP1 PE=1 SV=2	19.2663	20.3704	4	30.243
P41127	60S ribosomal protein L13-1 OS=Arabidopsis thaliana GN=RPL13B PE=1 SV=1	17.685	31.068	4	23.752
Q93W03	AT3g56130/F18O21_90 OS=Arabidopsis thaliana GN=At3g56130 PE=1 SV=1	16.386	27.758	4	29.558
P56777	Photosystem II CP47 reaction center protein OS=Arabidopsis thaliana GN=psbB PE=1 SV=1	15.047	8.26772	4	56.001
P83755	Photosystem II protein D1 OS=Arabidopsis thaliana GN=psbA PE=1 SV=2	14.9246	15.5807	4	38.911
Q84WV2	Beta-glucosidase 20 OS=Arabidopsis thaliana GN=BGLU20 PE=2 SV=1	14.6017	10.0935	4	61.636
Q9LLC1	Biotin carboxyl carrier protein of acetyl-CoA carboxylase 2, chloroplastic OS=Arabidopsis thaliana GN=BCCP2 PE=2 SV=1	14.3295	22.3529	4	27.262
Q03250	Glycine-rich RNA-binding protein 7 OS=Arabidopsis thaliana GN=RBG7 PE=1 SV=1	12.9687	26.7045	4	16.88
Q9M356	Aspartyl protease OS=Arabidopsis thaliana GN=F15G16.210 PE=4 SV=1	12.7718	11.5942	4	51.429
P56793	50S ribosomal protein L16, chloroplastic OS=Arabidopsis thaliana GN=rpl16 PE=3 SV=1	12.7189	37.7778	4	15.284
O49553	AT4g21110/F7J7_50 OS=Arabidopsis thaliana GN=F7J7.50 PE=2 SV=1	12.3721	25.5172	4	17.175
Q9LS97	AT3G18790 protein OS=Arabidopsis thaliana GN=At3g18790 PE=2 SV=1	12.3661	17.6667	4	35.355
P25858	Glyceraldehyde-3-phosphate dehydrogenase GAPC1, cytosolic OS=Arabidopsis thaliana GN=GAPC1 PE=1 SV=2	12.2246	15.3846	4	36.891
P42734	Probable cinnamyl alcohol dehydrogenase 9 OS=Arabidopsis thaliana GN=CAD9 PE=2 SV=2	12.2113	19.4444	4	38.909
Q8VZ68	Is a member of the PF|00364 Biotin-requiring enzymes family OS=Arabidopsis thaliana GN=At1g52670 PE=2 SV=1	12.1085	24.4526	4	29.556
Q9C5M8	Probable pectate lyase 18 OS=Arabidopsis thaliana GN=At4g24780 PE=2 SV=2	12.0694	18.6275	4	44.985
Q9LNV5	Zinc finger CCCH domain-containing protein 4 OS=Arabidopsis thaliana GN=At1g07360 PE=2 SV=1	12.0519	18.711	4	53.554
O23515	60S ribosomal protein L15-1 OS=Arabidopsis thaliana GN=RPL15A PE=2 SV=1	12.0032	25.4902	4	24.224
Q0WUV7	GDSL esterase/lipase EXL4 OS=Arabidopsis thaliana GN=EXL4 PE=1 SV=1	11.7587	11.9534	4	37.886
Q0WRA3	ATPase E1 OS=Arabidopsis thaliana GN=ATE1 PE=1 SV=1	11.3673	28.8136	4	19.797
Q9SG79	Putative uncharacterized protein At3g10730 OS=Arabidopsis thaliana GN=T7M13.19 PE=1 SV=1	10.9824	11.8681	4	49.91
Q8RWZ3	Acyl-CoA dehydrogenase-related protein OS=Arabidopsis thaliana GN=IBR3 PE=1 SV=1	10.961	7.16019	4	91.655
Q9SXJ7	Chaperone protein ClpC2, chloroplastic OS=Arabidopsis thaliana GN=CLPC2 PE=2 SV=1	10.917	4.62185	4	105.674
Q42404	U1 small nuclear ribonucleoprotein 70 kDa OS=Arabidopsis thaliana GN=RNU1 PE=1 SV=1	10.8328	12.4122	4	50.358
F4JHV8	Small nuclear ribonucleoprotein family protein OS=Arabidopsis thaliana GN=At4g02840 PE=4 SV=1	10.5862	34.9206	4	14.1
Q9LVF2	Genomic DNA, chromosome 3, P1 clone: MIL23 OS=Arabidopsis thaliana GN=At3g21540 PE=4 SV=1	10.5384	6.0733	4	105.999
O22826	At2g43770 OS=Arabidopsis thaliana GN=At2g43770 PE=2 SV=1	10.2887	20.6997	4	37.862
P57691	60S acidic ribosomal protein P0-3 OS=Arabidopsis thaliana GN=RPP0C PE=1 SV=1	10.2139	21.6718	4	34.369
P36210	50S ribosomal protein L12-1, chloroplastic OS=Arabidopsis thaliana GN=RPL12A PE=2 SV=1	10.109	23.0366	4	20.063
Q9LUJ5	Probable rRNA-processing protein EBP2 homolog OS=Arabidopsis thaliana GN=At3g22660 PE=2 SV=1	9.9696	17.4061	4	33.185
P51414	60S ribosomal protein L26-1 OS=Arabidopsis thaliana GN=RPL26A PE=2 SV=2	9.7432	30.137	4	16.934
Q9FM47	RNA-binding (RRM/RBD/RNP motifs) family protein OS=Arabidopsis thaliana GN=At5g40490 PE=2 SV=1	9.49484	14.4208	4	42.382
A8MQL9	Agamous-like MADS-box protein AGL11 OS=Arabidopsis thaliana GN=STK PE=4 SV=1	9.29399	19.5312	4	29.466
P56794	50S ribosomal protein L20, chloroplastic OS=Arabidopsis thaliana GN=rpl20 PE=3 SV=1	9.27868	22.2222	4	14.154
O64644	Histone deacetylase complex subunit SAP18 OS=Arabidopsis thaliana GN=At2g45640 PE=1 SV=1	9.27404	25	4	17.154
Q0V856	At1g29320 Transducin/WD40 repeat-like superfamily protein	9.24726	9.18803	4	52.239
P27521	Chlorophyll a-b binding protein 4, chloroplastic OS=Arabidopsis thaliana GN=LHCA4 PE=1 SV=1	9.22825	19.9203	4	27.716
Q9LZK5	DnaJ protein ERDJ3B OS=Arabidopsis thaliana GN=ERDJ3B PE=1 SV=1	9.22735	15.6069	4	39.175
Q9FJR0	Regulator of nonsense transcripts 1 homolog OS=Arabidopsis thaliana GN=UPF1 PE=1 SV=2	9.06091	4.70494	4	136.783
Q39085	Delta(24)-sterol reductase OS=Arabidopsis thaliana GN=DIM PE=1 SV=2	8.95381	10.6952	4	65.352
P25856	Glyceraldehyde-3-phosphate dehydrogenase GAPA1, chloroplastic OS=Arabidopsis thaliana GN=GAPA1 PE=1 SV=3	8.91392	13.8889	4	42.463
Q9FJH6	ABC transporter F family member 1 OS=Arabidopsis thaliana GN=ABCF1 PE=1 SV=1	8.89908	7.39496	4	66.843
Q94A52	DEAD-box ATP-dependent RNA helicase 2 OS=Arabidopsis thaliana GN=RH2 PE=2 SV=2	8.73074	12.0098	4	45.815
Q9LY66	50S ribosomal protein L1, chloroplastic OS=Arabidopsis thaliana GN=RPL1 PE=1 SV=1	8.64012	15.896	4	37.609
F4J741	Pentatricopeptide repeat-containing protein OS=Arabidopsis thaliana GN=At3g59040 PE=4 SV=1	8.48647	8.30508	4	67.166
Q9SIH1	Peptidyl-prolyl cis-trans isomerase CYP18-2 OS=Arabidopsis thaliana GN=CYP18-2 PE=2 SV=1	8.46554	31.0976	4	18.221
P04778	Chlorophyll a-b binding protein 1, chloroplastic OS=Arabidopsis thaliana GN=LHCB1.3 PE=1 SV=1	8.42663	14.6067	4	28.223
Q9LS51	CRS1 / YhbY (CRM) domain-containing protein OS=Arabidopsis thaliana GN=EMB1865 PE=1 SV=1	8.33865	4.95283	4	95.937
P49209	60S ribosomal protein L9-1 OS=Arabidopsis thaliana GN=RPL9B PE=1 SV=3	8.0151	25.7732	4	22.004
Q9LF27	Ribosome biogenesis protein WDR12 homolog OS=Arabidopsis thaliana GN=T20K14_160 PE=1 SV=1	7.8313	10.1617	4	47.309
Q9FVE6	Histone deacetylase HDT1 OS=Arabidopsis thaliana GN=HDT1 PE=1 SV=1	6.45288	13.4694	4	26.356
Q94A40	Coatomer subunit alpha-1 OS=Arabidopsis thaliana GN=At1g62020 PE=2 SV=2	39.3695	16.3651	3	136.48
B9DGT7	Tubulin alpha-2 chain OS=Arabidopsis thaliana GN=TUBA2 PE=2 SV=2	28.3022	23.1111	3	49.509
Q9LSA3	60S ribosomal protein L30-3 OS=Arabidopsis thaliana GN=RPL30C PE=3 SV=1	21.7847	50	3	12.271
O23629	Histone H2B.6 OS=Arabidopsis thaliana GN=H2B PE=1 SV=3	20.892	45.3333	3	16.426
Q93WF1	Probable pectate lyase 20 OS=Arabidopsis thaliana GN=At5g48900 PE=2 SV=1	20.6696	21.5827	3	46.698
Q9C9C5	60S ribosomal protein L6-3 OS=Arabidopsis thaliana GN=RPL6C PE=2 SV=1	16.8137	34.3348	3	26.091
P59230	60S ribosomal protein L10a-2 OS=Arabidopsis thaliana GN=RPL10AB PE=2 SV=1	16.4016	24.0741	3	24.409
Q9SRX2	60S ribosomal protein L19-1 OS=Arabidopsis thaliana GN=RPL19A PE=2 SV=1	16.165	23.8318	3	24.591
Q9CAC1	Endoglucanase 8 OS=Arabidopsis thaliana GN=CEL1 PE=2 SV=1	15.7547	13.4146	3	54.576
P51418	60S ribosomal protein L18a-2 OS=Arabidopsis thaliana GN=RPL18AB PE=2 SV=2	15.0419	30.3371	3	21.293
Q9LY09	Oleosin GRP-17 OS=Arabidopsis thaliana GN=GRP17 PE=1 SV=1	14.6093	6.99816	3	53.159
Q9LMQ2	Chlorophyll A-B binding protein OS=Arabidopsis thaliana GN=F7H2.16 PE=1 SV=1	12.7305	18.6047	3	27.505
Q9SUN5	Small nuclear ribonucleoprotein-associated protein OS=Arabidopsis thaliana GN=F9F13.90 PE=2 SV=1	12.6516	11.284	3	27.122
P51427	40S ribosomal protein S5-2 OS=Arabidopsis thaliana GN=RPS5B PE=1 SV=2	11.9162	18.8406	3	22.907
Q07473	Chlorophyll a-b binding protein CP29.1, chloroplastic OS=Arabidopsis thaliana GN=LHCB4.1 PE=1 SV=1	11.2738	16.5517	3	31.12
F4K3R8	Voltage dependent anion channel 2 OS=Arabidopsis thaliana GN=VDAC2 PE=4 SV=1	11.2417	16.1716	3	32.885
Q940Q1	Probable pectate lyase 1 OS=Arabidopsis thaliana GN=At1g04680 PE=2 SV=2	11.0536	13.4571	3	47.74
Q42533	Biotin carboxyl carrier protein of acetyl-CoA carboxylase 1, chloroplastic OS=Arabidopsis thaliana GN=BCCP1 PE=1 SV=2	11.0432	22.5	3	29.594
O64888	Ribose-phosphate pyrophosphokinase 5, chloroplastic OS=Arabidopsis thaliana GN=PRS5 PE=2 SV=2	10.9951	11.4213	3	42.598
Q9SS17	40S ribosomal protein S24-1 OS=Arabidopsis thaliana GN=RPS24A PE=2 SV=1	10.7792	30.8271	3	15.363
F4IDC2	Protein SLOW WALKER2 OS=Arabidopsis thaliana GN=EDA25 PE=4 SV=1	10.6601	3.45158	3	116.952
Q9FNX5	Dynamin-related protein 1E OS=Arabidopsis thaliana GN=DRP1E PE=1 SV=1	10.5107	7.69231	3	69.76
P60040	60S ribosomal protein L7-2 OS=Arabidopsis thaliana GN=RPL7B PE=2 SV=1	10.3699	19.8347	3	28.153
F4J3M2	Plastid transcriptionally active 3 OS=Arabidopsis thaliana GN=PTAC3 PE=4 SV=1	10.3258	4.17582	3	102.855
F4JXF8	DNA-directed RNA polymerase OS=Arabidopsis thaliana GN=NRPC1 PE=3 SV=1	10.1962	2.80374	3	154.518
O81098	DNA-directed RNA polymerases II and IV subunit 5A OS=Arabidopsis thaliana GN=NRPB5A PE=1 SV=1	9.83413	16.0976	3	24.286
Q9SY97	PSI type III chlorophyll a/b-binding protein OS=Arabidopsis thaliana GN=T25B24.12 PE=1 SV=1	9.80017	19.7802	3	29.163
O23255	Adenosylhomocysteinase 1 OS=Arabidopsis thaliana GN=SAHH1 PE=1 SV=1	9.51905	7.01031	3	53.344
Q9FJP3	50S ribosomal protein L29, chloroplastic OS=Arabidopsis thaliana GN=RPL29 PE=1 SV=1	9.48214	16.763	3	19.365
P61841	30S ribosomal protein S7, chloroplastic OS=Arabidopsis thaliana GN=rps7-A PE=1 SV=1	9.46228	24.5161	3	17.347
Q9FNM7	DEAD-box ATP-dependent RNA helicase 26 OS=Arabidopsis thaliana GN=RH26 PE=1 SV=2	9.45177	4.23529	3	94.128
P56802	30S ribosomal protein S11, chloroplastic OS=Arabidopsis thaliana GN=rps11 PE=3 SV=1	9.35196	26.8116	3	15.014
Q9M0V4	Transducin/WD40 domain-containing protein OS=Arabidopsis thaliana GN=YAO PE=2 SV=1	9.33001	7.7381	3	56.484
P92959	50S ribosomal protein L24, chloroplastic OS=Arabidopsis thaliana GN=RPL24 PE=2 SV=2	9.19464	18.1818	3	21.963
P42794	60S ribosomal protein L11-2 OS=Arabidopsis thaliana GN=RPL11B PE=2 SV=2	9.17664	19.2308	3	20.848
Q9SX68	50S ribosomal protein L18, chloroplastic OS=Arabidopsis thaliana GN=RPL18 PE=2 SV=1	9.09716	23.5294	3	18.715
A2RVS6	Serine/arginine-rich splicing factor SR34A OS=Arabidopsis thaliana GN=SR34A PE=2 SV=1	9.00597	13.6667	3	33.579
Q9M2U7	AT3g54400/T12E18_90 OS=Arabidopsis thaliana GN=T12E18_90 PE=2 SV=1	8.94006	11.7647	3	45.446
F4K6N0	TUDOR-SN protein 1 OS=Arabidopsis thaliana GN=Tudor1 PE=1 SV=1	8.88414	3.47567	3	109.98
Q9SF85	Adenosine kinase 1 OS=Arabidopsis thaliana GN=ADK1 PE=1 SV=1	8.73766	12.5	3	37.812
Q9LPP3	F18K10.11 protein OS=Arabidopsis thaliana GN=F18K10.11 PE=1 SV=1	8.71196	10.6343	3	60.223
Q9ZVS5	Aspartyl protease-like protein OS=Arabidopsis thaliana GN=F15K9.16 PE=2 SV=1	8.71035	8.75576	3	46.119
Q9CAV0	40S ribosomal protein S3a-1 OS=Arabidopsis thaliana GN=RPS3AA PE=1 SV=3	8.60342	12.2137	3	29.832
P42798	40S ribosomal protein S15a-1 OS=Arabidopsis thaliana GN=RPS15AA PE=2 SV=2	8.59471	23.0769	3	14.795
P38418	Lipoxygenase 2, chloroplastic OS=Arabidopsis thaliana GN=LOX2 PE=1 SV=1	8.56634	4.35268	3	101.982
Q9S826	Putative U3 small nucleolar ribonucleoprotein OS=Arabidopsis thaliana GN=T12P18.20 PE=2 SV=1	8.55241	14.6259	3	34.085
Q39256	Polyubiquitin 8 OS=Arabidopsis thaliana GN=UBQ8 PE=3 SV=1	8.54963	8.24089	3	71.724
Q93ZE8	Stromal cell-derived factor 2-like protein OS=Arabidopsis thaliana GN=SDF2 PE=1 SV=1	7.92705	20.6422	3	23.92
Q9LXT5	Putative uncharacterized protein At3g58660 OS=Arabidopsis thaliana GN=T20N10_10 PE=2 SV=1	7.88397	10.9865	3	49.939
Q9LXI4	Purple acid phosphatase 21 OS=Arabidopsis thaliana GN=PAP21 PE=2 SV=1	7.85609	8.69565	3	50.609
O81488	PHD finger protein ALFIN-LIKE 4 OS=Arabidopsis thaliana GN=AL4 PE=1 SV=2	7.74799	14.902	3	28.761
Q01667	Chlorophyll a-b binding protein 6, chloroplastic OS=Arabidopsis thaliana GN=LHCA1 PE=1 SV=1	7.68113	9.95851	3	25.979
Q08682	40S ribosomal protein Sa-1 OS=Arabidopsis thaliana GN=RPSaA PE=1 SV=3	7.52303	10.7383	3	32.271
Q42547	Catalase-3 OS=Arabidopsis thaliana GN=CAT3 PE=1 SV=3	7.4912	8.53659	3	56.66
F4IMB5	ATP synthase subunit alpha OS=Arabidopsis thaliana GN=At2g07698 PE=3 SV=1	7.48984	5.92021	3	85.879
P56761	Photosystem II D2 protein OS=Arabidopsis thaliana GN=psbD PE=1 SV=3	7.46402	9.06516	3	39.522
Q9M394	Fructokinase-like 1, chloroplastic OS=Arabidopsis thaliana GN=FLN1 PE=1 SV=1	7.35945	7.85563	3	53.747
Q9M2U2	Very-long-chain enoyl-CoA reductase OS=Arabidopsis thaliana GN=ECR PE=2 SV=1	7.31329	14.5161	3	35.7
P54887	Delta-1-pyrroline-5-carboxylate synthase A OS=Arabidopsis thaliana GN=P5CSA PE=1 SV=1	6.88377	4.60251	3	77.654
O49006	Pectinesterase/pectinesterase inhibitor 3 OS=Arabidopsis thaliana GN=PME3 PE=2 SV=2	6.81429	6.58784	3	64.216
P51419	60S ribosomal protein L27-3 OS=Arabidopsis thaliana GN=RPL27C PE=2 SV=2	6.38739	20	3	15.598
Q9C6I8	Nucleolar GTP-binding protein 1 OS=Arabidopsis thaliana GN=At1g50920 PE=2 SV=1	6.38622	4.769	3	76.8
P49688	40S ribosomal protein S2-3 OS=Arabidopsis thaliana GN=RPS2C PE=1 SV=2	6.19713	10.8772	3	30.859
Q9FGY1	Beta-D-xylosidase 1 OS=Arabidopsis thaliana GN=BXL1 PE=1 SV=1	6.16854	5.03876	3	83.471
Q93VR4	MLP-like protein 423 OS=Arabidopsis thaliana GN=MLP423 PE=2 SV=1	6.06426	23.2258	3	17.044
Q9ZUP3	Nucleosome assembly protein 1;2 OS=Arabidopsis thaliana GN=NAP1;2 PE=1 SV=1	6.05388	10.8179	3	43.516
Q8L5T9	Cysteine proteinase inhibitor 2 OS=Arabidopsis thaliana GN=CYS2 PE=2 SV=2	6.01714	26.5306	3	16.08
Q9SCN8	Cell division control protein 48 homolog D OS=Arabidopsis thaliana GN=CDC48D PE=1 SV=1	5.84643	4.17178	3	90.284
Q9FMG4	Serine/arginine-rich splicing factor SC35 OS=Arabidopsis thaliana GN=SC35 PE=1 SV=1	5.79887	9.24092	3	35.149
F4IHY7	Plastid transcriptionally active 12 OS=Arabidopsis thaliana GN=PTAC12 PE=4 SV=1	5.77723	7.96964	3	60.857
F4J8S1	Histone deacetylase 15 OS=Arabidopsis thaliana GN=HDA15 PE=4 SV=1	5.6613	6.20567	3	60.685
Q9FG73	Nucleolar protein-like OS=Arabidopsis thaliana GN=OLI2 PE=4 SV=1	5.58814	5.13196	3	76.729
Q940I0	AT hook motif DNA-binding family protein OS=Arabidopsis thaliana GN=T6K21.130 PE=1 SV=1	5.44235	8.20046	3	46.248
Q9MAB2	At3g05070 OS=Arabidopsis thaliana GN=T12H1.3 PE=1 SV=1	5.40495	21.5278	3	16.386
Q8H136	DEAD-box ATP-dependent RNA helicase 14 OS=Arabidopsis thaliana GN=RH14 PE=1 SV=2	5.35025	5.65428	3	67.686
Q93Z16	Dolichyl-diphosphooligosaccharide--protein glycosyltransferase subunit 2 OS=Arabidopsis thaliana GN=RPN2 PE=2 SV=1	5.2254	4.77569	3	74.622
Q9FG01	Putative splicing factor 3a OS=Arabidopsis thaliana GN=ATO PE=1 SV=1	5.21743	7.93651	3	58.936
F4IDQ6	Nuclear DEIH-boxhelicase OS=Arabidopsis thaliana GN=NIH PE=4 SV=1	4.76613	1.77665	3	174.4
Q93VI3	60S ribosomal protein L17-1 OS=Arabidopsis thaliana GN=RPL17A PE=2 SV=1	4.44737	16.4773	3	19.885
Q38865	Expansin-A6 OS=Arabidopsis thaliana GN=EXPA6 PE=2 SV=2	4.37355	16.3424	3	27.8
Q9M385	50S ribosomal protein L17, chloroplastic OS=Arabidopsis thaliana GN=RPL17 PE=2 SV=1	4.08383	13.7441	3	23.467
Q43291	60S ribosomal protein L21-1 OS=Arabidopsis thaliana GN=RPL21A PE=2 SV=2	3.49416	12.1951	3	18.641
P29515	Tubulin beta-7 chain OS=Arabidopsis thaliana GN=TUBB7 PE=2 SV=1	32.3339	31.6258	2	50.714
Q9ASR0	Tubulin beta-3 chain OS=Arabidopsis thaliana GN=TUBB3 PE=2 SV=2	29.8263	28.4444	2	50.701
O48549	40S ribosomal protein S6-1 OS=Arabidopsis thaliana GN=RPS6A PE=1 SV=2	26.1755	39.2	2	28.35
P29513	Tubulin beta-5 chain OS=Arabidopsis thaliana GN=TUBB5 PE=2 SV=1	23.9638	23.3853	2	50.31
Q84W89	DEAD-box ATP-dependent RNA helicase 37 OS=Arabidopsis thaliana GN=RH37 PE=2 SV=2	23.4251	14.06	2	67.585
Q9M2F9	DEAD-box ATP-dependent RNA helicase 52 OS=Arabidopsis thaliana GN=RH52 PE=1 SV=1	22.708	13.7771	2	69.199
P51430	40S ribosomal protein S6-2 OS=Arabidopsis thaliana GN=RPS6B PE=1 SV=3	21.9322	38.5542	2	28.144
Q9FFC0	Histone H2B.10 OS=Arabidopsis thaliana GN=At5g22880 PE=1 SV=3	21.8255	37.931	2	15.723
Q94AH9	Mediator of RNA polymerase II transcription subunit 36a OS=Arabidopsis thaliana GN=MED36A PE=1 SV=2	16.5074	25.3125	2	33.632
P53492	Actin-7 OS=Arabidopsis thaliana GN=ACT7 PE=1 SV=1	15.4823	25.4642	2	41.709
Q9FZ76	60S ribosomal protein L6-1 OS=Arabidopsis thaliana GN=RPL6A PE=2 SV=1	13.6578	30.0429	2	26.136
Q9LRX8	60S ribosomal protein L13a-2 OS=Arabidopsis thaliana GN=RPL13AB PE=1 SV=1	11.4881	28.1553	2	23.444
P49692	60S ribosomal protein L7a-1 OS=Arabidopsis thaliana GN=RPL7AA PE=1 SV=2	11.2026	14.0078	2	29.111
Q9LZH9	60S ribosomal protein L7a-2 OS=Arabidopsis thaliana GN=RPL7AB PE=1 SV=1	10.8997	16.7969	2	29.016
Q9LZM6	At5g02050 OS=Arabidopsis thaliana GN=T7H20_100 PE=2 SV=1	10.5813	12.7341	2	29.745
Q9SHE8	Photosystem I reaction center subunit III, chloroplastic OS=Arabidopsis thaliana GN=PSAF PE=1 SV=1	10.2897	13.1222	2	24.158
F4ICX0	Coatomer subunit beta'-2 OS=Arabidopsis thaliana GN=At1g52360 PE=4 SV=1	9.73252	4.43299	2	109.701
F4HQE6	Coatomer subunit beta'-1 OS=Arabidopsis thaliana GN=At1g79990 PE=4 SV=1	8.78532	3.87665	2	128.553
Q9LUT2	S-adenosylmethionine synthase 4 OS=Arabidopsis thaliana GN=METK4 PE=1 SV=1	8.4788	17.0483	2	42.769
F4JY25	Chromatin remodeling factor17 OS=Arabidopsis thaliana GN=CHR17 PE=4 SV=1	8.28792	2.89179	2	124.084
Q9ZUF6	Putative subtilisin serine protease OS=Arabidopsis thaliana GN=At2g05920 PE=2 SV=1	8.24003	4.50928	2	79.965
Q9M2Y6	Uncharacterized protein At3g49720 OS=Arabidopsis thaliana GN=At3g49720 PE=2 SV=1	8.09214	11.4943	2	28.514
P10896	Ribulose bisphosphate carboxylase/oxygenase activase, chloroplastic OS=Arabidopsis thaliana GN=RCA PE=1 SV=2	8.07872	5.06329	2	51.948
Q94F49	Probable histone H2A.5 OS=Arabidopsis thaliana GN=At5g27670 PE=1 SV=1	7.85988	26	2	15.899
F4HWR0	Uncharacterized protein OS=Arabidopsis thaliana GN=At1g47980 PE=4 SV=1	7.48777	9.52381	2	34.272
P56792	50S ribosomal protein L14, chloroplastic OS=Arabidopsis thaliana GN=rpl14 PE=3 SV=1	7.32509	23.7705	2	13.573
P56799	30S ribosomal protein S4, chloroplastic OS=Arabidopsis thaliana GN=rps4 PE=3 SV=1	7.32126	11.9403	2	23.226
Q8GXS3	Pre-mRNA cleavage factor Im 25 kDa subunit 2 OS=Arabidopsis thaliana GN=CFIS2 PE=1 SV=1	7.17662	14.5	2	22.815
P31414	Pyrophosphate-energized vacuolar membrane proton pump 1 OS=Arabidopsis thaliana GN=AVP1 PE=1 SV=1	7.16835	3.50649	2	80.768
Q8VZT0	Putative H/ACA ribonucleoprotein complex subunit 1-like protein 1 OS=Arabidopsis thaliana GN=At3g03920 PE=2 SV=1	7.02221	14.3564	2	20.97
Q9XF88	Chlorophyll a-b binding protein CP29.2, chloroplastic OS=Arabidopsis thaliana GN=LHCB4.2 PE=1 SV=1	6.77109	11.8467	2	31.174
Q9XJ27	30S ribosomal protein S9, chloroplastic OS=Arabidopsis thaliana GN=RPS9 PE=2 SV=1	6.67345	14.4231	2	22.563
Q84WM7	Pectinesterase PPME1 OS=Arabidopsis thaliana GN=PPME1 PE=1 SV=1	6.66048	7.47922	2	39.117
Q9FM71	RNA recognition motif-containing protein OS=Arabidopsis thaliana GN=At5g55670 PE=1 SV=1	6.59923	4.64789	2	76.386
Q9FIV6	Protease Do-like 10, mitochondrial OS=Arabidopsis thaliana GN=DEGP10 PE=2 SV=1	6.42084	5.11945	2	64.685
O64745	At2g34810 OS=Arabidopsis thaliana GN=At2g34810 PE=2 SV=1	6.24556	4.81481	2	61.268
P38420	DNA-directed RNA polymerase II subunit 2 OS=Arabidopsis thaliana GN=NRPB2 PE=1 SV=2	6.24463	2.44108	2	134.933
P10795	Ribulose bisphosphate carboxylase small chain 1A, chloroplastic OS=Arabidopsis thaliana GN=RBCS-1A PE=1 SV=2	6.22615	22.7778	2	20.203
Q9LYK7	Pescadillo homolog OS=Arabidopsis thaliana GN=T15N1_10 PE=3 SV=1	6.2183	6.77966	2	67.901
P56762	DNA-directed RNA polymerase subunit alpha OS=Arabidopsis thaliana GN=rpoA PE=3 SV=1	6.12574	8.51064	2	38.113
Q9LFH5	60S ribosomal protein L12-2 OS=Arabidopsis thaliana GN=RPL12B PE=1 SV=1	6.11379	18.6747	2	17.959
F4IGR4	60S acidic ribosomal protein P2-1 OS=Arabidopsis thaliana GN=At2g27720 PE=3 SV=1	6.05868	9.23077	2	13.023
Q6NM52	60S ribosome subunit biogenesis protein NIP7 homolog OS=Arabidopsis thaliana GN=At4g15770 PE=2 SV=1	6.02421	16.0428	2	20.598
F4HS68	Tetratricopeptide repeat-containing protein OS=Arabidopsis thaliana GN=EMB2753 PE=4 SV=1	5.9298	3.07355	2	103.876
P49201	40S ribosomal protein S23-2 OS=Arabidopsis thaliana GN=RPS23B PE=2 SV=2	5.92801	16.1972	2	15.726
F4JPK5	Small nuclear ribonucleoprotein F OS=Arabidopsis thaliana GN=RUXF PE=3 SV=1	5.92421	22.9167	2	10.781
Q8LAR0	At4g32460 OS=Arabidopsis thaliana GN=At4g32460 PE=2 SV=1	5.88899	7.94521	2	39.793
Q9S7Q2	Pentatricopeptide repeat-containing protein At1g74850, chloroplastic OS=Arabidopsis thaliana GN=PTAC2 PE=2 SV=1	5.86077	3.13225	2	96.264
Q42340	40S ribosomal protein S16-3 OS=Arabidopsis thaliana GN=RPS16C PE=2 SV=1	5.80479	13.6986	2	16.607
O82266	At2g47990 SWA1 transducin family nucleolar protein with six WD40 repeats	5.79362	5.66038	2	58.866
Q8L3X8	Serine/arginine-rich SC35-like splicing factor SCL30 OS=Arabidopsis thaliana GN=SCL30 PE=1 SV=1	5.74015	8.39695	2	29.55
F4JTQ0	V-type proton ATPase subunit B2 OS=Arabidopsis thaliana GN=At4g38510 PE=1 SV=1	5.71066	6.07287	2	55.143
Q8LPJ7	40S ribosomal protein S26-2 OS=Arabidopsis thaliana GN=RPS26B PE=2 SV=2	5.68559	18.0451	2	14.832
F4JAY0	U3snoRNP10 and NUC211 domain-containing protein OS=Arabidopsis thaliana GN=At3g06530 PE=1 SV=1	5.65396	1.13688	2	246.193
Q681K2	Embryo-specific protein 3, (ATS3) OS=Arabidopsis thaliana GN=At2g41470 PE=2 SV=1	5.5631	10.6145	2	19.936
Q9LM92	At1g20580/F2D10_6 OS=Arabidopsis thaliana GN=At1g20580 PE=2 SV=1	5.50777	19.084	2	14.229
O23628	Histone H2A variant 1 OS=Arabidopsis thaliana GN=H2AV PE=1 SV=1	5.44545	19.1176	2	14.532
Q9SH88	Ribosome biogenesis regulatory protein homolog OS=Arabidopsis thaliana GN=At2g37990 PE=2 SV=2	5.35024	7.86164	2	35.509
B3DNP3	At3g27180 OS=Arabidopsis thaliana GN=At3g27180 PE=2 SV=1	5.1611	5.01931	2	57.809
Q0WW26	Coatomer subunit gamma OS=Arabidopsis thaliana GN=At4g34450 PE=1 SV=2	5.08678	3.7246	2	98.429
O24456	Guanine nucleotide-binding protein subunit beta-like protein A OS=Arabidopsis thaliana GN=RACK1A PE=1 SV=2	5.0533	8.56269	2	35.725
Q9FY50	50S ribosomal protein L10, chloroplastic OS=Arabidopsis thaliana GN=RPL10 PE=2 SV=1	5.03224	11.8182	2	24.72
B6IDH2	At4g11350 OS=Arabidopsis thaliana GN=At4g11350 PE=2 SV=1	4.99991	5.91716	2	58.171
Q9LIS3	UDP-glucuronate 4-epimerase 6 OS=Arabidopsis thaliana GN=GAE6 PE=1 SV=1	4.99153	4.56522	2	50.538
F4K172	Glyoxal oxidase-related protein OS=Arabidopsis thaliana GN=At5g19580 PE=4 SV=1	4.91869	4.7138	2	64.956
Q9LD57	Phosphoglycerate kinase 1, chloroplastic OS=Arabidopsis thaliana GN=PGK1 PE=1 SV=1	4.8428	6.65281	2	50.081
O23654	V-type proton ATPase catalytic subunit A OS=Arabidopsis thaliana GN=VHA-A PE=1 SV=1	4.80944	3.85233	2	68.769
P25696	Bifunctional enolase 2/transcriptional activator OS=Arabidopsis thaliana GN=ENO2 PE=1 SV=1	4.79906	7.88288	2	47.689
Q9SUU5	Cytochrome b-c1 complex subunit 7-1 OS=Arabidopsis thaliana GN=QCR7-1 PE=1 SV=1	4.73824	17.2131	2	14.518
Q944A2	Alba DNA/RNA-binding protein OS=Arabidopsis thaliana GN=At1g20220 PE=1 SV=1	4.73585	6.34921	2	33.743
Q8RUH0	Putative small nuclear ribonucleoprotein D2 OS=Arabidopsis thaliana GN=At2g47640 PE=4 SV=1	4.73225	17.4312	2	12.627
Q9SKI0	At2g10940/F15K19.1 OS=Arabidopsis thaliana GN=At2g10940 PE=2 SV=1	4.73091	7.90378	2	29.629
P56801	30S ribosomal protein S8, chloroplastic OS=Arabidopsis thaliana GN=rps8 PE=3 SV=1	4.65868	14.9254	2	15.47
Q94F20	At5g25460 OS=Arabidopsis thaliana GN=At5g25460 PE=2 SV=1	4.63684	7.85908	2	39.953
F4JT64	Pectinacetylesterase family protein OS=Arabidopsis thaliana GN=At4g19410 PE=4 SV=1	4.60206	4.44874	2	55.797
P58728	Uncharacterized protein At4g14342 OS=Arabidopsis thaliana GN=At4g14342 PE=3 SV=1	4.57579	25.2874	2	10.155
Q39189	DEAD-box ATP-dependent RNA helicase 7 OS=Arabidopsis thaliana GN=RH7 PE=1 SV=2	4.55183	3.42772	2	72.845
Q0WNC4	Putative uncharacterized protein At3g48500 OS=Arabidopsis thaliana GN=PDE312 PE=1 SV=1	4.52701	3.29986	2	82.395
Q9LHP2	Serine/arginine-rich SC35-like splicing factor SCL30A OS=Arabidopsis thaliana GN=SCL30A PE=1 SV=1	4.48007	10.3053	2	30.208
Q9FY71	Protein EXORDIUM-like 4 OS=Arabidopsis thaliana GN=EXL4 PE=2 SV=1	4.47276	8.99281	2	29.455
P56779	Cytochrome b559 subunit alpha OS=Arabidopsis thaliana GN=psbE PE=1 SV=4	4.36823	25.3012	2	9.381
F4JWF6	DEAD-box ATP-dependent RNA helicase 56 OS=Arabidopsis thaliana GN=At5g11200 PE=4 SV=1	4.34522	3.29218	2	55.429
Q31708	Ribosomal protein S4, mitochondrial OS=Arabidopsis thaliana GN=RPS4 PE=2 SV=2	4.31626	8.01105	2	43.363
P29384	Developmental protein SEPALLATA 2 OS=Arabidopsis thaliana GN=SEP2 PE=1 SV=1	4.29569	8.8	2	28.559
O80929	60S ribosomal protein L36-1 OS=Arabidopsis thaliana GN=RPL36A PE=2 SV=1	4.27907	16.8142	2	12.728
Q9LUW5	DEAD-box ATP-dependent RNA helicase 53 OS=Arabidopsis thaliana GN=RH53 PE=2 SV=1	4.20828	4.54545	2	65.319
Q9LJX6	AT3G20230 protein OS=Arabidopsis thaliana GN=At3g20230 PE=2 SV=1	4.18434	12.2995	2	21.108
Q9FL12	Protease Do-like 9 OS=Arabidopsis thaliana GN=DEGP9 PE=1 SV=1	4.1774	4.05405	2	65.112
Q9FJY5	AT5g66540/K1F13_21 OS=Arabidopsis thaliana GN=At5g66540 PE=1 SV=1	4.15679	5.15267	2	59.708
Q9LKA5	Uncharacterized protein At3g15000, mitochondrial OS=Arabidopsis thaliana GN=At3g15000 PE=1 SV=1	4.122	6.07595	2	42.843
F4JQ55	HSP90-like protein GRP94 OS=Arabidopsis thaliana GN=SHD PE=3 SV=1	4.02981	2.91616	2	94.091
Q9FM01	UDP-glucose 6-dehydrogenase 4 OS=Arabidopsis thaliana GN=UGD4 PE=1 SV=1	3.92463	5.41667	2	53.063
Q9LY75	Peptidyl-prolyl cis-trans isomerase CYP63 OS=Arabidopsis thaliana GN=CYP63 PE=1 SV=1	3.87316	4.5614	2	63.502
Q9C912	60S ribosomal protein L35a-3 OS=Arabidopsis thaliana GN=RPL35AC PE=3 SV=1	3.85334	33.0357	2	12.908
Q1PEX3	Ras-related protein RABA1h OS=Arabidopsis thaliana GN=RABA1H PE=2 SV=1	3.80743	9.63303	2	24.322
O64490	F20D22.6 protein OS=Arabidopsis thaliana GN=F20D22.6 PE=2 SV=1	3.71423	5.5914	2	50.821
P56805	30S ribosomal protein S15, chloroplastic OS=Arabidopsis thaliana GN=rps15 PE=3 SV=1	3.66652	27.2727	2	10.712
Q8W4K2	Mitochondrial 28S ribosomal protein S29-like protein OS=Arabidopsis thaliana GN=F6I1.13 PE=2 SV=1	3.62317	5.41667	2	53.75
O50061	50S ribosomal protein L4, chloroplastic OS=Arabidopsis thaliana GN=RPL4 PE=2 SV=2	3.61811	8.15603	2	30.54
Q9ZPV5	Nucleolar complex protein 2 homolog OS=Arabidopsis thaliana GN=At2g18220 PE=3 SV=2	3.60283	3.40314	2	86.907
Q39216	RNA polymerase I subunit 43 OS=Arabidopsis thaliana GN=F8A5.14 PE=2 SV=1	3.58981	7.27273	2	43.34
Q9LUG5	Ribosome production factor 2 homolog OS=Arabidopsis thaliana GN=At3g23620 PE=2 SV=1	3.51317	9.87261	2	35.705
Q93VK1	AT4g28450/F20O9_130 OS=Arabidopsis thaliana GN=At4g28450 PE=2 SV=1	3.47265	3.76106	2	51.326
P38666	60S ribosomal protein L24-2 OS=Arabidopsis thaliana GN=RPL24B PE=2 SV=2	3.40339	12.2699	2	18.62
Q949S9	Pre-mRNA-splicing factor SPF27 homolog OS=Arabidopsis thaliana GN=MOS4 PE=1 SV=1	3.39333	7.11462	2	29.661
Q9STE8	Protein TOC75-3, chloroplastic OS=Arabidopsis thaliana GN=TOC75-3 PE=1 SV=1	3.32894	3.05623	2	89.133
Q9LS25	Pentatricopeptide repeat-containing protein At5g46580, chloroplastic OS=Arabidopsis thaliana GN=At5g46580 PE=2 SV=1	3.30837	3.93812	2	80.828
Q9LJR7	Xyloglucan endotransglucosylase/hydrolase protein 3 OS=Arabidopsis thaliana GN=XTH3 PE=2 SV=1	3.29974	10	2	33.238
P56808	30S ribosomal protein S19, chloroplastic OS=Arabidopsis thaliana GN=rps19 PE=3 SV=1	3.25089	20.6522	2	10.602
Q6NPL0	At4g09040 OS=Arabidopsis thaliana GN=At4g09040 PE=2 SV=1	3.23788	8.55263	2	34.011
Q9SJT4	Expressed protein OS=Arabidopsis thaliana GN=At2g21440 PE=2 SV=1	3.2378	1.89432	2	111.997
F4IEG8	Photosystem II subunit S OS=Arabidopsis thaliana GN=NPQ4 PE=4 SV=1	3.20724	9.26829	2	21.967
Q9SF91	Ras-related protein RABE1e OS=Arabidopsis thaliana GN=RABE1E PE=1 SV=1	3.20309	10.0917	2	24.279
Q9LK52	Genomic DNA, chromosome 3, P1 clone:MJG19 OS=Arabidopsis thaliana GN=EMB2769 PE=4 SV=1	3.19917	9.56522	2	27.016
O22607	WD-40 repeat-containing protein MSI4 OS=Arabidopsis thaliana GN=MSI4 PE=1 SV=3	3.03587	6.70611	2	55.725
P49690	60S ribosomal protein L23 OS=Arabidopsis thaliana GN=RPL23A PE=2 SV=3	2.95477	12.8571	2	15.017
Q9FKP8	Zinc-finger homeodomain protein 1 OS=Arabidopsis thaliana GN=ZHD1 PE=1 SV=1	2.90568	7.16846	2	31.079
A8MRW1	Aquaporin PIP1-2 OS=Arabidopsis thaliana GN=PIP1B PE=4 SV=1	2.84897	8.9701	2	32.434
Q8VYZ5	Periodic tryptophan protein 2 OS=Arabidopsis thaliana GN=PWP2 PE=1 SV=1	2.83788	2.11111	2	100.407
F4JTD2	Putative rRNA methyltransferase OS=Arabidopsis thaliana GN=At4g25730 PE=1 SV=1	2.82417	2.43605	2	92.211
Q9S7Y7	Alpha-xylosidase 1 OS=Arabidopsis thaliana GN=XYL1 PE=1 SV=1	2.71137	2.0765	2	102.333
O82491	FACT complex subunit SPT16 OS=Arabidopsis thaliana GN=SPT16 PE=1 SV=1	2.5347	1.76909	2	120.511
Q9LF98	Fructose-bisphosphate aldolase OS=Arabidopsis thaliana GN=F8J2_100 PE=2 SV=1	2.47022	5.58659	2	38.516
Q9LMM0	Glycerol-3-phosphate 2-O-acyltransferase 4 OS=Arabidopsis thaliana GN=GPAT4 PE=1 SV=1	2.43698	4.97018	2	56.226
Q9SYM5	Trifunctional UDP-glucose 4,6-dehydratase/UDP-4-keto-6-deoxy-D-glucose 3,5-epimerase/UDP-4-keto-L-rhamnose-reductase RHM1 OS=Arabidopsis thaliana GN=RHM1 PE=1 SV=1	2.38604	2.84006	2	75.324
Q9SIM4	60S ribosomal protein L14-1 OS=Arabidopsis thaliana GN=RPL14A PE=2 SV=1	2.36164	19.403	2	15.497
P24636	Tubulin beta-4 chain OS=Arabidopsis thaliana GN=TUBB4 PE=2 SV=2	30.1037	29.5045	1	49.791
P29517	Tubulin beta-9 chain OS=Arabidopsis thaliana GN=TUBB9 PE=1 SV=1	28.8684	29.5045	1	49.626
Q0WNJ6	Clathrin heavy chain 1 OS=Arabidopsis thaliana GN=CHC1 PE=1 SV=1	25.1649	7.27273	1	193.122
Q0WLB5	Clathrin heavy chain 2 OS=Arabidopsis thaliana GN=CHC2 PE=1 SV=1	23.8382	7.28127	1	193.148
P29514	Tubulin beta-6 chain OS=Arabidopsis thaliana GN=TUBB6 PE=2 SV=1	22.012	20.7127	1	50.553
Q9SIP7	40S ribosomal protein S3-1 OS=Arabidopsis thaliana GN=RPS3A PE=1 SV=1	16.8185	25.2	1	27.502
Q9M339	40S ribosomal protein S3-2 OS=Arabidopsis thaliana GN=RPS3B PE=1 SV=1	15.7803	25.3012	1	27.332
B9DHQ0	Tubulin alpha-5 chain OS=Arabidopsis thaliana GN=TUBA5 PE=1 SV=2	15.2191	15.7778	1	49.622
Q9FEF8	Probable mediator of RNA polymerase II transcription subunit 36b OS=Arabidopsis thaliana GN=MED36B PE=1 SV=1	13.3949	24.026	1	32.809
Q93VT9	60S ribosomal protein L10-1 OS=Arabidopsis thaliana GN=RPL10A PE=1 SV=1	13.1832	20	1	24.901
Q9C681	Probable histone H2A.1 OS=Arabidopsis thaliana GN=At1g51060 PE=1 SV=1	13.0632	29.5455	1	13.926
Q8VZ19	60S ribosomal protein L30-2 OS=Arabidopsis thaliana GN=RPL30B PE=3 SV=1	12.7313	37.5	1	12.282
Q93W22	60S ribosomal protein L10-3 OS=Arabidopsis thaliana GN=RPL10C PE=2 SV=1	12.2788	20.362	1	24.913
Q9LHQ5	Probable histone H2A.2 OS=Arabidopsis thaliana GN=At3g20670 PE=1 SV=1	12.0872	29.5455	1	13.841
P42036	40S ribosomal protein S14-3 OS=Arabidopsis thaliana GN=RPS14C PE=2 SV=2	12.0358	37.3333	1	16.228
P92966-2	Isoform 2 of Serine/arginine-rich splicing factor RS41 OS=Arabidopsis thaliana GN=RS41	11.9998	9.80392	1	41.344
P59224	40S ribosomal protein S13-2 OS=Arabidopsis thaliana GN=RPS13B PE=2 SV=1	11.7543	31.1258	1	17.074
Q9LUD4	60S ribosomal protein L18a-3 OS=Arabidopsis thaliana GN=RPL18AC PE=2 SV=1	11.352	19.1011	1	21.295
Q944R1	Probable pectate lyase 15 OS=Arabidopsis thaliana GN=At4g13710 PE=2 SV=1	11.3074	9.78723	1	51.903
P0CJ46	Actin-1 OS=Arabidopsis thaliana GN=ACT1 PE=1 SV=1	10.8576	20.6897	1	41.771
O22456	Developmental protein SEPALLATA 3 OS=Arabidopsis thaliana GN=SEP3 PE=1 SV=1	10.8549	16.7331	1	29.048
Q9SIH0	40S ribosomal protein S14-1 OS=Arabidopsis thaliana GN=RPS14A PE=1 SV=1	10.7952	37.3333	1	16.247
O82122	Vegetative storage protein 2 OS=Arabidopsis thaliana GN=VSP2 PE=1 SV=1	10.6824	12.8302	1	29.824
P59223	40S ribosomal protein S13-1 OS=Arabidopsis thaliana GN=RPS13A PE=2 SV=1	10.2986	31.1258	1	17.085
Q9CAX6	40S ribosomal protein S14-2 OS=Arabidopsis thaliana GN=RPS14B PE=1 SV=1	10.2888	37.3333	1	16.263
P92965	Serine/arginine-rich splicing factor RS40 OS=Arabidopsis thaliana GN=RS40 PE=1 SV=2	9.87953	10	1	40.295
O04848	Probable histone H2AXa OS=Arabidopsis thaliana GN=At1g08880 PE=1 SV=1	9.67186	28.169	1	14.804
F4JD96	60S ribosomal protein L13a-1 OS=Arabidopsis thaliana GN=At3g07110 PE=3 SV=1	8.91717	25.1208	1	23.579
Q9FKC0	60S ribosomal protein L13a-4 OS=Arabidopsis thaliana GN=RPL13AD PE=2 SV=1	8.80875	25.2427	1	23.575
P40941	ADP,ATP carrier protein 2, mitochondrial OS=Arabidopsis thaliana GN=AAC2 PE=2 SV=2	8.62513	8.05195	1	41.72
Q9S9N1	Heat shock 70 kDa protein 5 OS=Arabidopsis thaliana GN=HSP70-5 PE=2 SV=1	8.25997	6.81115	1	70.87
O22456-2	Isoform 2 of Developmental protein SEPALLATA 3 OS=Arabidopsis thaliana GN=SEP3	8.13768	16.4	1	28.949
F4IT48	60S ribosomal protein L7-3 OS=Arabidopsis thaliana GN=At2g44120 PE=3 SV=1	7.4407	10.9312	1	28.502
Q9C6S7	Probable methyltransferase PMT20 OS=Arabidopsis thaliana GN=At1g31850 PE=2 SV=1	7.11916	6.96517	1	68.753
Q93XX8	H/ACA ribonucleoprotein complex subunit 3-like protein OS=Arabidopsis thaliana GN=At2g20490 PE=2 SV=2	7.03189	23.4375	1	7.387
Q9SJL8	S-adenosylmethionine synthase 3 OS=Arabidopsis thaliana GN=METK3 PE=1 SV=1	6.99658	15.641	1	42.471
Q8LC83	40S ribosomal protein S24-2 OS=Arabidopsis thaliana GN=RPS24B PE=2 SV=2	6.8739	20.3008	1	15.41
Q42059	Endoglucanase 6 OS=Arabidopsis thaliana GN=At1g64390 PE=2 SV=2	6.8187	4.35484	1	68.548
P37702	Myrosinase 1 OS=Arabidopsis thaliana GN=TGG1 PE=1 SV=1	6.76203	5.1756	1	61.094
Q9ZW36	Zinc finger CCCH domain-containing protein 25 OS=Arabidopsis thaliana GN=At2g29580 PE=2 SV=1	6.69683	8.90269	1	54.218
P42733	40S ribosomal protein S11-3 OS=Arabidopsis thaliana GN=RPS11C PE=2 SV=2	6.69568	21.3836	1	17.738
P93004	Aquaporin PIP2-7 OS=Arabidopsis thaliana GN=PIP2-7 PE=1 SV=2	6.33536	6.78571	1	29.723
F4K5T4	DNA-binding storekeeper protein-related transcriptional regulator OS=Arabidopsis thaliana GN=At5g28040 PE=1 SV=1	6.3206	5.15222	1	46.877
Q8L7I0	Endoglucanase 19 OS=Arabidopsis thaliana GN=At4g11050 PE=2 SV=1	6.20751	4.3131	1	69.302
Q94II3	Probable methyltransferase PMT21 OS=Arabidopsis thaliana GN=ERD3 PE=2 SV=1	6.02243	7.66667	1	68.287
P17839	Floral homeotic protein AGAMOUS OS=Arabidopsis thaliana GN=AG PE=1 SV=2	6.01714	9.92063	1	28.706
Q56XE4	U1 small nuclear ribonucleoprotein C OS=Arabidopsis thaliana GN=At4g03120 PE=2 SV=1	5.75895	8.69565	1	22.384
Q9FJU0	Malate dehydrogenase OS=Arabidopsis thaliana GN=At5g56720 PE=3 SV=1	5.63283	4.71976	1	36.847
B3H6J5	Uncharacterized protein OS=Arabidopsis thaliana GN=At3g49601 PE=1 SV=1	5.52014	2.36887	1	68.313
P16181	40S ribosomal protein S11-1 OS=Arabidopsis thaliana GN=RPS11A PE=2 SV=1	5.45417	18.75	1	17.946
Q42351	60S ribosomal protein L34-1 OS=Arabidopsis thaliana GN=RPL34A PE=2 SV=1	5.26624	16.6667	1	13.697
Q9LJW6	60S ribosomal protein L34-3 OS=Arabidopsis thaliana GN=RPL34C PE=2 SV=1	5.23382	16.6667	1	13.642
Q6GKU7	At1g64880 OS=Arabidopsis thaliana GN=At1g64880 PE=2 SV=1	5.13024	3.1068	1	60.199
F4HXM8	Uncharacterized protein OS=Arabidopsis thaliana GN=At1g02813 PE=4 SV=1	5.0655	7.38255	1	16.838
Q9ZU25	Probable mitochondrial-processing peptidase subunit alpha-1 OS=Arabidopsis thaliana GN=At1g51980 PE=2 SV=1	5.02109	2.98211	1	54.368
P35631	Floral homeotic protein APETALA 1 OS=Arabidopsis thaliana GN=AP1 PE=1 SV=2	5.01832	5.46875	1	30.163
Q9FKQ3	Histone H3-like 5 OS=Arabidopsis thaliana GN=At5g65350 PE=2 SV=3	4.89029	19.4245	1	15.582
Q9LK25	Prohibitin-4, mitochondrial OS=Arabidopsis thaliana GN=PHB4 PE=1 SV=1	4.83893	6.09319	1	30.619
Q8L6Z4	At3g49080 OS=Arabidopsis thaliana GN=At3g49080 PE=2 SV=1	4.68782	3.95349	1	47.958
Q9CAV7	DNA-binding storekeeper protein-related transcriptional regulator OS=Arabidopsis thaliana GN=T9J14.12 PE=2 SV=1	4.57402	4.82456	1	49.676
Q9C522	ATP-citrate synthase beta chain protein 1 OS=Arabidopsis thaliana GN=ACLB-1 PE=2 SV=1	4.35527	2.46711	1	65.772
Q9LD43	Acetyl-coenzyme A carboxylase carboxyl transferase subunit alpha, chloroplastic OS=Arabidopsis thaliana GN=CAC3 PE=1 SV=1	4.31247	1.95059	1	85.253
F4I4Q1	MAK16 protein-like protein OS=Arabidopsis thaliana GN=At1g23280 PE=4 SV=1	4.27246	5.61056	1	35.737
A8MRL0	Histone H3.3 OS=Arabidopsis thaliana GN=At4g40030 PE=4 SV=1	4.22961	16.4634	1	18.69
B3H5S2	Ribulose bisphosphate carboxylase small chain OS=Arabidopsis thaliana GN=At5g38410 PE=3 SV=1	4.12762	20.9677	1	20.827
F4J5R0	Non-catalytic subunit of DNA-dependent RNA polymerases II, IV and V OS=Arabidopsis thaliana GN=NRPB11 PE=4 SV=1	4.03598	7.53425	1	17.133
P94072	Germin-like protein subfamily 3 member 3 OS=Arabidopsis thaliana GN=GER3 PE=1 SV=1	3.99012	10.9005	1	21.822
F4JRD3	Ribosomal protein L7Ae/L30e/S12e/Gadd45 family protein OS=Arabidopsis thaliana GN=At4g12600 PE=4 SV=1	3.87877	12.0219	1	20.295
O82221	Probable small nuclear ribonucleoprotein G OS=Arabidopsis thaliana GN=At2g23930 PE=2 SV=1	3.83594	18.75	1	8.834
Q8LPS6	Pentatricopeptide repeat-containing protein At1g02150 OS=Arabidopsis thaliana GN=At1g02150 PE=2 SV=2	3.80799	2.8626	1	59.845
Q56WH4	Histone deacetylase HDT2 OS=Arabidopsis thaliana GN=HDT2 PE=1 SV=2	3.7967	6.86275	1	32.329
Q9FMP4	Splicing factor 3B subunit 6-like protein OS=Arabidopsis thaliana GN=At5g12190 PE=2 SV=1	3.78728	11.2903	1	14.373
F4IVY6	Radical SAM domain-containing protein OS=Arabidopsis thaliana GN=At2g39670 PE=3 SV=1	3.71602	3.48028	1	47.736
O65655	Putative uncharacterized protein AT4g39680 OS=Arabidopsis thaliana GN=At4g39680 PE=1 SV=1	3.68235	2.21169	1	69.4
Q9FF90	60S ribosomal protein L13-3 OS=Arabidopsis thaliana GN=RPL13D PE=1 SV=1	3.67818	9.2233	1	23.471
Q9LSK7	At3g18035 OS=Arabidopsis thaliana GN=HON4 PE=2 SV=1	3.62033	5.41667	1	51.493
Q8S8M9	PHD finger protein ALFIN-LIKE 6 OS=Arabidopsis thaliana GN=AL6 PE=2 SV=1	3.58973	3.90625	1	28.829
P41916	GTP-binding nuclear protein Ran-1 OS=Arabidopsis thaliana GN=RAN1 PE=1 SV=1	3.57643	6.33484	1	25.26
Q9LVA4	Invertase/pectin methylesterase inhibitor family protein / DC 1.2-like protein OS=Arabidopsis thaliana GN=MMI9.18 PE=2 SV=1	3.55925	5.94059	1	22.165
Q9LJL8	AT3g19120/MVI11_3 OS=Arabidopsis thaliana GN=At3g19120 PE=2 SV=1	3.54546	3.36323	1	49.386
Q9FF52	60S ribosomal protein L12-3 OS=Arabidopsis thaliana GN=RPL12C PE=2 SV=1	3.52404	9.03614	1	17.832
F4KIM7	Endomembrane family protein 70 OS=Arabidopsis thaliana GN=At5g25100 PE=4 SV=1	3.5236	1.99693	1	74.786
Q9FFJ2	Putative uncharacterized protein At5g17170 OS=Arabidopsis thaliana GN=ENH1 PE=2 SV=1	3.51798	5.90406	1	28.441
O22812	AT hook motif DNA-binding family protein OS=Arabidopsis thaliana GN=AHL10 PE=1 SV=2	3.48043	3.9886	1	36.294
F4JM55	RNA-binding-related protein OS=Arabidopsis thaliana GN=At4g28990 PE=1 SV=1	3.46268	3.29114	1	45.299
Q43386	AT1G14900 protein OS=Arabidopsis thaliana GN=HMGa PE=2 SV=1	3.446	11.7647	1	21.997
Q9FLN4	50S ribosomal protein L27, chloroplastic OS=Arabidopsis thaliana GN=RPL27 PE=2 SV=1	3.44213	7.57576	1	21.723
Q9M9W1	60S ribosomal protein L22-2 OS=Arabidopsis thaliana GN=RPL22B PE=2 SV=1	3.39426	9.67742	1	14.009
O81126	Serine/arginine-rich splicing factor RSZ22 OS=Arabidopsis thaliana GN=RSZ22 PE=1 SV=1	3.39394	7	1	22.444
O23049	50S ribosomal protein L6, chloroplastic OS=Arabidopsis thaliana GN=RPL6 PE=2 SV=1	3.37489	4.93274	1	24.69
P56763	DNA-directed RNA polymerase subunit beta' OS=Arabidopsis thaliana GN=rpoC1 PE=3 SV=1	3.37171	1.47059	1	78.533
Q42581	Ribose-phosphate pyrophosphokinase 1, chloroplastic OS=Arabidopsis thaliana GN=PRS1 PE=2 SV=2	3.36927	3.22581	1	43.667
Q9LSA1	Genomic DNA, chromosome 3, P1 clone: MVE11 OS=Arabidopsis thaliana GN=At3g18760 PE=2 SV=1	3.31686	10.7914	1	15.956
Q7XJ61	At5g62950 OS=Arabidopsis thaliana GN=At5g62950 PE=2 SV=1	3.2324	12.9496	1	15.446
Q9LUK6	At5g46840 OS=Arabidopsis thaliana GN=At5g46840 PE=1 SV=1	3.17954	2.19561	1	56.463
F4JAF3	Chloroplast RNA-binding protein 29 OS=Arabidopsis thaliana GN=CP29 PE=4 SV=1	3.17308	4.13223	1	38.38
P92557	Ribosomal protein S7, mitochondrial OS=Arabidopsis thaliana GN=RPS7 PE=2 SV=1	3.17186	10.8108	1	17.19
Q9SZV5	AT4g30020 protein OS=Arabidopsis thaliana GN=F6G3.50 PE=2 SV=1	3.16147	1.96078	1	87.449
P48491	Triosephosphate isomerase, cytosolic OS=Arabidopsis thaliana GN=CTIMC PE=1 SV=2	3.15933	4.33071	1	27.152
Q9MAP3	50S ribosomal protein L11, chloroplastic OS=Arabidopsis thaliana GN=RPL11 PE=2 SV=1	3.02947	4.5045	1	23.134
Q9FRL5	Zinc-finger homeodomain protein 5 OS=Arabidopsis thaliana GN=ZHD5 PE=1 SV=1	3.00187	5.17799	1	33.871
Q39048	Protein ECERIFERUM 1 OS=Arabidopsis thaliana GN=CER2 PE=1 SV=1	2.93892	3.08789	1	47.208
Q9LKA3	Malate dehydrogenase 2, mitochondrial OS=Arabidopsis thaliana GN=At3g15020 PE=2 SV=1	2.93667	4.69208	1	35.853
F4KHJ7	Clathrin adaptor complexes medium subunit family protein OS=Arabidopsis thaliana GN=At5g46630 PE=4 SV=1	2.92812	2.26757	1	49.44
Q9LER7	50S ribosomal protein 5, chloroplastic OS=Arabidopsis thaliana GN=PSRP5 PE=2 SV=1	2.83535	10.8108	1	16.351
Q8L403	Putative uncharacterized protein At1g15425 OS=Arabidopsis thaliana GN=At1g15420 PE=2 SV=1	2.83209	10.0719	1	30.315
Q94BV4	DEAD-box ATP-dependent RNA helicase 6 OS=Arabidopsis thaliana GN=RH6 PE=2 SV=2	2.82857	4.73485	1	60.383
Q5XEV4	At1g65030 OS=Arabidopsis thaliana GN=At1g65030 PE=2 SV=1	2.82189	2.89855	1	37.432
Q9SJA6	Serine/arginine-rich splicing factor RSZ22A OS=Arabidopsis thaliana GN=RSZ22A PE=1 SV=1	2.79507	7.14286	1	21.902
Q8LAK5	At4g30330 OS=Arabidopsis thaliana GN=At4g30330 PE=2 SV=1	2.79344	10.2273	1	10.276
Q9GCB9	Ribosomal protein S2, mitochondrial OS=Arabidopsis thaliana GN=RPS2 PE=2 SV=1	2.78844	9.13242	1	24.757
Q9SYW8	Lhca2 protein OS=Arabidopsis thaliana GN=Lhca2 PE=2 SV=1	2.78199	4.28016	1	27.737
Q9LYJ3	ADP-ribosylation factor A1B OS=Arabidopsis thaliana GN=T15N1_160 PE=3 SV=1	2.78146	5.31915	1	21.521
Q9SSB5	26S protease regulatory subunit 7 homolog A OS=Arabidopsis thaliana GN=RPT1A PE=1 SV=1	2.72011	3.05164	1	47.773
P35614	Eukaryotic peptide chain release factor subunit 1-3 OS=Arabidopsis thaliana GN=ERF1-3 PE=1 SV=1	2.70268	2.75862	1	48.977
Q8RWT4	Putative uncharacterized protein At2g42710 OS=Arabidopsis thaliana GN=At2g42710 PE=2 SV=1	2.68613	3.37349	1	45.752
O04202	Eukaryotic translation initiation factor 3 subunit F OS=Arabidopsis thaliana GN=TIF3F1 PE=1 SV=1	2.6834	4.09556	1	31.842
F4HSX1	Adenine phosphoribosyl transferase 1 OS=Arabidopsis thaliana GN=APT1 PE=3 SV=1	2.66474	5.28169	1	30.968
Q683D4	Alpha-L RNA-binding motif/ribosomal protein S4 family protein OS=Arabidopsis thaliana GN=At5g15750 PE=2 SV=1	2.61726	8.24176	1	21.753
Q03251	Glycine-rich RNA-binding protein 8 OS=Arabidopsis thaliana GN=RBG8 PE=1 SV=1	2.55752	5.91716	1	16.569
F4KBP5	Protein CHROMATIN REMODELING 4 OS=Arabidopsis thaliana GN=CHR4 PE=2 SV=1	2.54931	0.62978	1	247.765
Q9FWS4	50S ribosomal protein L31, chloroplastic OS=Arabidopsis thaliana GN=RPL31 PE=2 SV=1	2.54242	9.72222	1	16.022
Q9LZR5	Histone deacetylase HDT3 OS=Arabidopsis thaliana GN=HDT3 PE=1 SV=2	2.51159	4.42177	1	31.811
Q6XJG8	26S proteasome non-ATPase regulatory subunit 2 homolog B OS=Arabidopsis thaliana GN=RPN1B PE=1 SV=1	2.48413	1.12233	1	97.892
P56807	30S ribosomal protein S18, chloroplastic OS=Arabidopsis thaliana GN=rps18 PE=3 SV=1	2.46827	11.8812	1	12.053
Q9STM3	Lysine-specific demethylase REF6 OS=Arabidopsis thaliana GN=REF6 PE=1 SV=1	2.42067	0.808824	1	152.533
Q95749	Ribosomal protein S3, mitochondrial OS=Arabidopsis thaliana GN=RPS3 PE=2 SV=3	2.41398	1.61871	1	64.836
Q9FYG4	F1N21.11 OS=Arabidopsis thaliana GN=At1g67290 PE=2 SV=1	2.38735	2.43902	1	67.732
P49200	40S ribosomal protein S20-1 OS=Arabidopsis thaliana GN=RPS20A PE=2 SV=2	2.37696	9.67742	1	13.87
Q9FHL8	Disease resistance protein-like OS=Arabidopsis thaliana GN=At5g23400 PE=2 SV=1	2.37458	1.86757	1	63.978
Q41188-2	Isoform 2 of Cold shock protein 2 OS=Arabidopsis thaliana GN=CSP2	2.36957	10.7843	1	19.869
Q04613	ATP synthase protein MI25 OS=Arabidopsis thaliana GN=AtMg00640 PE=1 SV=2	2.36815	5.72917	1	21.679
Q9C4Z6	Guanine nucleotide-binding protein subunit beta-like protein B OS=Arabidopsis thaliana GN=RACK1B PE=2 SV=1	2.36583	3.68098	1	35.778
Q9FMR9	RuvB-like protein 1 OS=Arabidopsis thaliana GN=RIN1 PE=1 SV=1	2.3332	2.62009	1	50.292
Q9LIN3	Glycine-rich RNA-binding protein RZ1A OS=Arabidopsis thaliana GN=RZ1A PE=1 SV=1	2.33217	4.08163	1	26.907
Q42589	Non-specific lipid-transfer protein 1 OS=Arabidopsis thaliana GN=LTP1 PE=2 SV=1	2.32827	8.47458	1	11.747
P29381	Agamous-like MADS-box protein AGL1 OS=Arabidopsis thaliana GN=AGL1 PE=1 SV=1	2.32587	4.03226	1	28.318
O65686	AT4g34620/T4L20_200 OS=Arabidopsis thaliana GN=T4L20.200 PE=2 SV=1	2.3223	12.3894	1	12.691
Q9FHG2	60S ribosomal protein L32-2 OS=Arabidopsis thaliana GN=RPL32B PE=2 SV=1	2.32185	8.27068	1	15.465
Q43127	Glutamine synthetase, chloroplastic/mitochondrial OS=Arabidopsis thaliana GN=GLN2 PE=1 SV=1	2.26664	3.25581	1	47.381
O23676	Protein mago nashi homolog OS=Arabidopsis thaliana GN=At1g02140 PE=1 SV=1	2.26624	13.3333	1	17.447
F4KD38	DNA-directed RNA polymerase OS=Arabidopsis thaliana GN=NRPC2 PE=3 SV=1	2.24154	0.861326	1	130.128
Q9SMX3	Mitochondrial outer membrane protein porin 3 OS=Arabidopsis thaliana GN=VDAC3 PE=1 SV=3	2.24056	4.74453	1	29.193
P49211	60S ribosomal protein L32-1 OS=Arabidopsis thaliana GN=RPL32A PE=2 SV=2	2.22308	8.27068	1	15.493
F4IEC7	CTC-interacting domain 11 protein OS=Arabidopsis thaliana GN=CID11 PE=4 SV=1	2.21367	3.20197	1	44.286
Q84M92	Actin-related protein 4 OS=Arabidopsis thaliana GN=ARP4 PE=1 SV=1	2.20537	2.49433	1	48.905
Q8VZ55	50S ribosomal protein L35 OS=Arabidopsis thaliana GN=At2g24090 PE=2 SV=1	2.19138	9.65517	1	16.079
C0Z241	AT1G69530 protein OS=Arabidopsis thaliana GN=EXPA1 PE=2 SV=1	2.1895	3.27273	1	29.261
Q0WVM5	Putative uncharacterized protein At1g63810 OS=Arabidopsis thaliana GN=At1g63810 PE=2 SV=1	2.1893	1.32953	1	120.074
Q8L7L5	AT hook motif DNA-binding family protein OS=Arabidopsis thaliana GN=AHL11 PE=2 SV=1	2.16935	3.9548	1	36.759
Q9FGZ3	SIN-like protein OS=Arabidopsis thaliana GN=At5g49530 PE=4 SV=1	2.16736	1.59652	1	77.671
Q9C6C2	DNA-directed RNA polymerase subunit AAC42 OS=Arabidopsis thaliana GN=F23C21.3 PE=2 SV=1	2.16058	2.66667	1	41.753
F4HPB7	Uncharacterized protein OS=Arabidopsis thaliana GN=At1g26750 PE=4 SV=1	2.1504	5.12821	1	22.033
O23177	Putative uncharacterized protein AT4g37090 OS=Arabidopsis thaliana GN=C7A10.270 PE=1 SV=1	2.13727	4.83871	1	21.494
F4INS6	NADP-dependent glyceraldehyde-3-phosphate dehydrogenase OS=Arabidopsis thaliana GN=ALDH11A3 PE=1 SV=1	2.06869	2.98211	1	53.815
P42644	14-3-3-like protein GF14 psi OS=Arabidopsis thaliana GN=GRF3 PE=1 SV=2	2.06515	4.70588	1	28.588
Q6NPM5	At5g62200 OS=Arabidopsis thaliana GN=At5g62200 PE=2 SV=1	2.05567	6.31579	1	21.057
Q9FXD8	Probable pectate lyase 5 OS=Arabidopsis thaliana GN=At1g67750 PE=2 SV=2	2.04426	5.14706	1	44.857
Q93VA8	Alba DNA/RNA-binding protein OS=Arabidopsis thaliana GN=At1g76010 PE=2 SV=1	2.04015	3.14286	1	37.36
Q96250	ATP synthase subunit gamma, mitochondrial OS=Arabidopsis thaliana GN=ATPC PE=2 SV=1	2.01877	3.07692	1	35.426
Q9C928	Putative uncharacterized protein At1g52930 OS=Arabidopsis thaliana GN=F14G24.20 PE=2 SV=1	2.00886	3.4375	1	36.673
Q8RXX5	50S ribosomal protein L19-2, chloroplastic OS=Arabidopsis thaliana GN=At5g47190 PE=2 SV=1	1.9859	3.49345	1	25.453
Q94F87	DNA (cytosine-5)-methyltransferase CMT2 OS=Arabidopsis thaliana GN=CMT2 PE=2 SV=3	1.98548	0.694981	1	144.923
Q9SR73	40S ribosomal protein S28-1 OS=Arabidopsis thaliana GN=RPS28A PE=3 SV=1	1.97922	18.75	1	7.366
O23447	Putative pectinesterase/pectinesterase inhibitor 43 OS=Arabidopsis thaliana GN=PME43 PE=2 SV=1	1.97388	1.56919	1	78.523
Q9LXJ2	Putative ubiquinol-cytochrome c reductase subunit 9 OS=Arabidopsis thaliana GN=F3C22_130 PE=2 SV=1	1.96059	19.4444	1	8.443
B6SFA4	Probable helicase MAGATAMA 3 OS=Arabidopsis thaliana GN=MAA3 PE=2 SV=1	1.9535	1.34474	1	91.482
Q93ZG9	Peptidyl-prolyl cis-trans isomerase FKBP53 OS=Arabidopsis thaliana GN=FKBP53 PE=1 SV=1	1.95234	3.98323	1	52.191
O65396	Aminomethyltransferase, mitochondrial OS=Arabidopsis thaliana GN=GDCST PE=1 SV=1	1.92812	5.63725	1	44.417
Q8VXX4	Replication factor C subunit 3 OS=Arabidopsis thaliana GN=RFC3 PE=2 SV=1	1.92702	2.25989	1	40.574
Q941L0	Cellulose synthase A catalytic subunit 3 [UDP-forming] OS=Arabidopsis thaliana GN=CESA3 PE=1 SV=2	1.92665	1.22066	1	119.606
Q9SA78	Coatomer subunit epsilon-1 OS=Arabidopsis thaliana GN=At1g30630 PE=2 SV=1	1.9165	3.42466	1	32.581
O82462	Glutamyl-tRNA synthetase OS=Arabidopsis thaliana GN=At5g26707 PE=2 SV=1	1.91328	2.08623	1	81.013
O80897	At2g32600/T26B15.16 OS=Arabidopsis thaliana GN=At2g32600 PE=2 SV=2	1.90728	3.2491	1	31.35
Q9SYT0	Annexin D1 OS=Arabidopsis thaliana GN=ANN1 PE=1 SV=1	1.90448	3.15457	1	36.182
Q8L7L0	GTP-binding protein OBGC, chloroplastic OS=Arabidopsis thaliana GN=OBGL PE=2 SV=1	1.89313	2.20264	1	75.601
Q93XW7	Zinc finger CCCH domain-containing protein 40 OS=Arabidopsis thaliana GN=At3g21810 PE=1 SV=1	1.89211	2.51716	1	50.489
F4I6W4	Phosphoglucomutase OS=Arabidopsis thaliana GN=At1g70730 PE=4 SV=1	1.88706	1.81269	1	72.512
F4J5R9	Clustered mitochondria protein homolog OS=Arabidopsis thaliana GN=At3g52140 PE=3 SV=1	1.88506	0.704722	1	155.07
Q9LVJ4	Exopolygalacturonase / galacturan 1,4-alpha-galacturonidase / pectinase OS=Arabidopsis thaliana GN=At3g14040 PE=3 SV=1	1.84894	2.47191	1	45.669
Q9ZUA0	Dolichyl-diphosphooligosaccharide--protein glycosyltransferase subunit 1B OS=Arabidopsis thaliana GN=OST1B PE=2 SV=1	1.83953	1.93966	1	52.186
P31265	Translationally-controlled tumor protein homolog OS=Arabidopsis thaliana GN=TCTP PE=2 SV=2	1.83416	5.35714	1	18.898
A8MRK9	DNA-directed RNA polymerase RPAC14 OS=Arabidopsis thaliana GN=RPC14 PE=4 SV=1	1.81304	13.6691	1	16.437
P39207	Nucleoside diphosphate kinase 1 OS=Arabidopsis thaliana GN=NDK1 PE=1 SV=1	1.81248	6.04027	1	16.49
Q9LTS6	30S ribosomal protein S16 OS=Arabidopsis thaliana GN=At5g56940 PE=2 SV=1	1.81163	12.5926	1	15.092
Q8RVQ9	Histone H3-like centromeric protein HTR12 OS=Arabidopsis thaliana GN=HTR12 PE=1 SV=3	1.80162	7.30337	1	19.697
P93008	DEAD-box ATP-dependent RNA helicase 21 OS=Arabidopsis thaliana GN=RH21 PE=2 SV=1	1.77469	1.63711	1	85.225
Q9FKI4	Peptide alpha-N-acetyltransferase OS=Arabidopsis thaliana GN=MXE10.5 PE=2 SV=1	1.77392	6.77083	1	21.701
F4JJM1	Proline-rich spliceosome-associated (PSP) family protein OS=Arabidopsis thaliana GN=At4g21660 PE=4 SV=1	1.76045	2.00669	1	68.477
Q8GUG7	DEAD-box ATP-dependent RNA helicase 50 OS=Arabidopsis thaliana GN=RH50 PE=2 SV=2	1.75399	1.40845	1	87.375
Q9M7X9	Thioredoxin-like protein CITRX, chloroplastic OS=Arabidopsis thaliana GN=CITRX PE=1 SV=1	1.75326	6.01093	1	20.657
Q8LEQ0	60S acidic ribosomal protein P1-3 OS=Arabidopsis thaliana GN=RPP1C PE=1 SV=2	1.74788	36.2832	1	11.24
Q8RXF1	Probable splicing factor 3A subunit 1 OS=Arabidopsis thaliana GN=At1g14650 PE=1 SV=2	1.7428	1.40127	1	87.539
P32961	Nitrilase 1 OS=Arabidopsis thaliana GN=NIT1 PE=1 SV=2	1.73142	4.91329	1	38.128
Q9SFB1	F17A17.37 protein OS=Arabidopsis thaliana GN=F17A17.37 PE=2 SV=1	1.72285	4.65753	1	39.041
O80774	AT2G34250 protein OS=Arabidopsis thaliana GN=At2g34250 PE=2 SV=1	1.71919	1.89474	1	52.064
Q9LPF0	DNA-binding storekeeper protein-related transcriptional regulator OS=Arabidopsis thaliana GN=T12C22.8 PE=2 SV=1	1.70885	4.39189	1	32.933
Q9LID3	Casein kinase-like protein OS=Arabidopsis thaliana GN=At3g13670 PE=2 SV=1	1.70819	1.70697	1	78.59
Q94JQ7	At1g07830/F24B9_7 OS=Arabidopsis thaliana GN=At1g07830 PE=2 SV=1	1.7073	9.72222	1	16.876
Q9SV20	Coatomer subunit beta-2 OS=Arabidopsis thaliana GN=At4g31490 PE=2 SV=2	1.69919	1.47679	1	106.01
F4JBC9	Peroxiredoxin Q OS=Arabidopsis thaliana GN=ATPRX Q PE=4 SV=1	1.6702	7.8341	1	23.791
F4ILE1	Splicing factor, CC1-like protein OS=Arabidopsis thaliana GN=At2g16940 PE=1 SV=1	1.66194	1.31148	1	68.928
Q8GXB3	AT hook motif DNA-binding family protein OS=Arabidopsis thaliana GN=AHL5 PE=2 SV=1	1.65384	3.7037	1	39.619
F4KCF4	Histone H2A OS=Arabidopsis thaliana GN=HTA12 PE=3 SV=1	1.6484	11.2994	1	18.879
Q6EVK6	ATP-dependent helicase BRM OS=Arabidopsis thaliana GN=BRM PE=1 SV=1	1.64111	0.410397	1	245.317
Q9M0I2	Expansin-B3 OS=Arabidopsis thaliana GN=EXPB3 PE=2 SV=2	1.62764	5.30303	1	28.406
Q84JF5	Plastid transcriptionally active 14 protein OS=Arabidopsis thaliana GN=PTAC14 PE=2 SV=1	1.62434	2.89855	1	55.575
B5X565	At3g12080 OS=Arabidopsis thaliana GN=emb2738 PE=2 SV=1	1.62306	1.65913	1	73.081
Q9ZSK4	Actin-depolymerizing factor 3 OS=Arabidopsis thaliana GN=ADF3 PE=1 SV=1	1.58973	8.63309	1	15.912
Q9LFG2	Diaminopimelate epimerase, chloroplastic OS=Arabidopsis thaliana GN=DAPF PE=1 SV=1	1.57398	9.94475	1	38.959
Q8GRT9	Putative acetyl-CoA carboxylase biotin-containing subunit OS=Arabidopsis thaliana GN=At3g15690 PE=2 SV=1	1.57073	9.88593	1	28.152
P61847	50S ribosomal protein L32, chloroplastic OS=Arabidopsis thaliana GN=rpl32 PE=3 SV=2	1.56976	15.3846	1	6.057
F4JNZ8	Beta-adaptin-like protein B OS=Arabidopsis thaliana GN=At4g11380 PE=1 SV=1	1.56783	0.873362	1	101.851
F4I0K2	Fructokinase-like 2, chloroplastic OS=Arabidopsis thaliana GN=FLN2 PE=1 SV=2	1.54592	1.4658	1	68.936
Q9LEY9	H/ACA ribonucleoprotein complex subunit 2-like protein OS=Arabidopsis thaliana GN=At5g08180 PE=1 SV=1	1.54	8.33333	1	16.937
Q9FVT2	Probable elongation factor 1-gamma 2 OS=Arabidopsis thaliana GN=At1g57720 PE=2 SV=1	1.52798	5.08475	1	46.37
Q9LHG2	Genomic DNA, chromosome 3, P1 clone: MQC3 OS=Arabidopsis thaliana GN=T2E22.22 PE=4 SV=1	1.52433	4.13223	1	27.695
P26568	Histone H1.1 OS=Arabidopsis thaliana GN=At1g06760 PE=1 SV=1	1.51159	3.64964	1	28.929
Q9LJG3	GDSL esterase/lipase ESM1 OS=Arabidopsis thaliana GN=ESM1 PE=1 SV=1	1.51103	2.04082	1	44.032
Q9ZUM0	Zinc finger CCCH domain-containing protein 17 OS=Arabidopsis thaliana GN=At2g02160 PE=1 SV=1	1.50738	1.19581	1	75.785
Q9SYA9	AT1G61730 protein OS=Arabidopsis thaliana GN=T13M11.9 PE=1 SV=1	1.4988	2.92553	1	40.855
Q9ZQ87	Expressed protein OS=Arabidopsis thaliana GN=At2g03510 PE=2 SV=2	1.49785	3.08989	1	40.571
Q8L3W1	B3 domain-containing transcription factor VRN1 OS=Arabidopsis thaliana GN=VRN1 PE=1 SV=1	1.48745	3.81232	1	39.25
P43286	Aquaporin PIP2-1 OS=Arabidopsis thaliana GN=PIP2-1 PE=1 SV=1	1.47031	4.52962	1	30.455
F4KHD8	Nuclear pore complex protein GP210 OS=Arabidopsis thaliana GN=GB210 PE=1 SV=1	1.46763	0.624025	1	210.533
P62126	30S ribosomal protein S12, chloroplastic OS=Arabidopsis thaliana GN=rps12-A PE=2 SV=2	1.46118	7.31707	1	13.756
P16180	30S ribosomal protein S17, chloroplastic OS=Arabidopsis thaliana GN=RPS17 PE=1 SV=1	1.45556	6.71141	1	16.272
Q9M885	40S ribosomal protein S7-2 OS=Arabidopsis thaliana GN=RPS7B PE=2 SV=1	1.44105	4.71204	1	22.182
Q9SW44	DEAD-box ATP-dependent RNA helicase 16 OS=Arabidopsis thaliana GN=RH16 PE=2 SV=1	1.43795	1.4377	1	69.459
Q9LHE5	Mitochondrial import receptor subunit TOM40-1 OS=Arabidopsis thaliana GN=TOM40-1 PE=1 SV=3	1.42366	5.17799	1	34.228
F4KG14	Guanylate-binding protein OS=Arabidopsis thaliana GN=At5g46070 PE=4 SV=1	1.41839	0.924214	1	122.702
Q8LPF3	Probable pectinesterase 68 OS=Arabidopsis thaliana GN=PME68 PE=2 SV=1	1.41635	3.03867	1	40.017
P56804	30S ribosomal protein S14, chloroplastic OS=Arabidopsis thaliana GN=rps14 PE=2 SV=2	1.41567	14	1	11.778
Q9LN62	At1g19360 OS=Arabidopsis thaliana GN=At1g19360 PE=2 SV=1	1.41263	3.27103	1	48.221
Q93ZY3	Dolichyl-diphosphooligosaccharide--protein glycosyltransferase subunit STT3A OS=Arabidopsis thaliana GN=STT3A PE=2 SV=1	1.4105	1.54044	1	86.058
Q9M1J9	AT3g56990/F24I3_70 OS=Arabidopsis thaliana GN=F24I3.70 PE=2 SV=1	1.40927	1.12518	1	79.618
Q94BZ7	DNA gyrase subunit B, mitochondrial OS=Arabidopsis thaliana GN=GYRBM PE=2 SV=1	1.40373	1.50273	1	81.003
Q6Q151	Peptidyl-prolyl cis-trans isomerase CYP59 OS=Arabidopsis thaliana GN=CYP59 PE=1 SV=1	1.39534	2.17391	1	58.793
F4JD88	Alba DNA/RNA-binding protein OS=Arabidopsis thaliana GN=At3g07030 PE=4 SV=1	1.39448	3.95062	1	42.476
Q8LFJ6	DNA-directed RNA polymerases II, IV and V subunit 10 OS=Arabidopsis thaliana GN=NRPB10 PE=1 SV=1	1.39351	12.6761	1	8.309
P25864	50S ribosomal protein L9, chloroplastic OS=Arabidopsis thaliana GN=RPL9 PE=2 SV=1	1.3781	4.06091	1	22.12
P35632	Floral homeotic protein APETALA 3 OS=Arabidopsis thaliana GN=AP3 PE=1 SV=1	1.37603	3.87931	1	27.324
Q38799	Pyruvate dehydrogenase E1 component subunit beta-1, mitochondrial OS=Arabidopsis thaliana GN=PDH2 PE=1 SV=2	1.36371	3.85675	1	39.151
Q9C820	Ras-related protein RABG3d OS=Arabidopsis thaliana GN=RABG3D PE=2 SV=1	1.36181	4.85437	1	23.054
Q94AZ4	Probable calcium-binding protein CML13 OS=Arabidopsis thaliana GN=CML13 PE=2 SV=1	1.36121	8.10811	1	16.506
Q9ZPE7	Protein EXORDIUM OS=Arabidopsis thaliana GN=EXO PE=2 SV=1	1.35714	5.73248	1	33.578
Q95748	NADH dehydrogenase [ubiquinone] iron-sulfur protein 3 OS=Arabidopsis thaliana GN=NAD9 PE=2 SV=2	1.35115	5.26316	1	22.865
F4K5J1	Myosin-17 OS=Arabidopsis thaliana GN=XI-K PE=1 SV=2	1.34266	0.718485	1	173.268
Q9SJM0	Callose synthase 10 OS=Arabidopsis thaliana GN=CALS10 PE=2 SV=5	1.33951	0.577731	1	218.239
Q93Y22	Coatomer subunit delta OS=Arabidopsis thaliana GN=At5g05010 PE=1 SV=2	1.33264	1.70778	1	57.682
O23254	Serine hydroxymethyltransferase 4 OS=Arabidopsis thaliana GN=SHM4 PE=1 SV=1	1.32248	3.39703	1	51.685
Q9LVM1	ABC transporter B family member 25, mitochondrial OS=Arabidopsis thaliana GN=ABCB25 PE=1 SV=1	1.32139	1.37363	1	80.37
Q9FNH2	Putative uncharacterized protein At5g06360 OS=Arabidopsis thaliana GN=At5g06360 PE=2 SV=1	1.31399	3.07692	1	29.736
Q38854	1-deoxy-D-xylulose-5-phosphate synthase, chloroplastic OS=Arabidopsis thaliana GN=DXS PE=1 SV=2	1.298	1.53417	1	76.784
Q9SYB5	Probable dolichyl-diphosphooligosaccharide--protein glycosyltransferase subunit 3B OS=Arabidopsis thaliana GN=OST3B PE=2 SV=1	1.29499	4.91329	1	38.781
O82659	Probable calcium-binding protein CML20 OS=Arabidopsis thaliana GN=CML20 PE=1 SV=1	1.29482	7.10059	1	19.396
Q9LJG8	Trihelix transcription factor ASIL2 OS=Arabidopsis thaliana GN=ASIL2 PE=2 SV=1	1.29362	2.7088	1	48.284
P48007	Floral homeotic protein PISTILLATA OS=Arabidopsis thaliana GN=PI PE=1 SV=1	1.28508	4.80769	1	24.031
Q9FKS5	Cytochrome c1 2, heme protein, mitochondrial OS=Arabidopsis thaliana GN=CYC12 PE=1 SV=1	1.28408	4.23453	1	33.669
Q9LI71	Acetyl-CoA:benzylalcohol acetyltranferase-like protein OS=Arabidopsis thaliana GN=At3g30280 PE=4 SV=1	1.26769	3.16027	1	48.669
Q9FHT4	Transmembrane 9 superfamily member 4 OS=Arabidopsis thaliana GN=TMN4 PE=2 SV=1	1.26146	1.85497	1	68.035
P56795	50S ribosomal protein L22, chloroplastic OS=Arabidopsis thaliana GN=rpl22 PE=3 SV=1	1.25964	4.375	1	18.575
Q7DLR9	Proteasome subunit beta type-4 OS=Arabidopsis thaliana GN=PBG1 PE=1 SV=2	1.24857	6.09756	1	27.634
F4J9M5	Probable ATP-dependent DNA helicase CHR12 OS=Arabidopsis thaliana GN=CHR12 PE=2 SV=1	1.24642	0.725953	1	126.656
Q75QN6	Dual specificity protein phosphatase PHS1 OS=Arabidopsis thaliana GN=PHS1 PE=1 SV=1	1.24222	1.07643	1	104.17
Q9LYG6	At5g11640 OS=Arabidopsis thaliana GN=T22P22_30 PE=2 SV=1	1.24101	7.90514	1	28.784
Q9SR12	At3g04620 OS=Arabidopsis thaliana GN=F7O18.10 PE=1 SV=1	1.23762	7.31707	1	17.655
Q0WQJ7	Kinesin-like protein OS=Arabidopsis thaliana GN=At2g37420 PE=2 SV=1	1.23538	0.866218	1	117.509
F4J868	Cysteine/Histidine-rich C1 domain family protein OS=Arabidopsis thaliana GN=At3g59130 PE=4 SV=1	1.23523	1.81818	1	51.36
O80437	Glycerol-3-phosphate 2-O-acyltransferase 6 OS=Arabidopsis thaliana GN=GPAT6 PE=1 SV=1	1.22337	2.79441	1	56.103
Q08467	Casein kinase II subunit alpha-1 OS=Arabidopsis thaliana GN=CKA1 PE=1 SV=3	1.20607	3.66748	1	47.61
Q8VZ74	GTP-binding protein Era OS=Arabidopsis thaliana GN=K1F13.13 PE=2 SV=1	1.19491	1.87354	1	48.9
Q9LZ59	Putative uncharacterized protein T22P11_20 OS=Arabidopsis thaliana GN=T22P11_20 PE=4 SV=1	1.18782	1.32597	1	99.832
O82274	Phospholipase A1-IIbeta OS=Arabidopsis thaliana GN=At2g31100 PE=1 SV=2	1.17698	3.1401	1	47.551
Q9S7N7	Photosystem I reaction center subunit V, chloroplastic OS=Arabidopsis thaliana GN=PSAG PE=2 SV=1	1.17237	5.625	1	17.075
Q8L908	At5g55140 OS=Arabidopsis thaliana GN=At5g55140 PE=2 SV=1	1.16596	10.0917	1	12.351
Q9FZA2	Arabinogalactan protein 31 OS=Arabidopsis thaliana GN=F3H9.6 PE=2 SV=1	1.15434	2.22841	1	38.464
Q38953	Probable pre-mRNA-splicing factor ATP-dependent RNA helicase OS=Arabidopsis thaliana GN=At3g26560 PE=1 SV=2	1.15052	0.856164	1	134.073
Q9LK61	30S ribosomal protein S10, chloroplastic OS=Arabidopsis thaliana GN=RPS10 PE=2 SV=1	1.14819	3.66492	1	20.824
Q9FHM9	Protein EXORDIUM-like 3 OS=Arabidopsis thaliana GN=EXL3 PE=2 SV=1	1.14606	2.37389	1	36.825
Q9LFM4	At5g11330 OS=Arabidopsis thaliana GN=F2I11_220 PE=2 SV=1	1.13466	7.10784	1	45.735
B9DGS8	AT1G14820 protein OS=Arabidopsis thaliana GN=At1g14820 PE=1 SV=1	1.13324	5.15873	1	28.281
Q9FT93	KRR1 small subunit processome component OS=Arabidopsis thaliana GN=F8L15_150 PE=2 SV=1	1.12843	3.83632	1	45.295
O24621	RNA polymerase sigma factor sigC OS=Arabidopsis thaliana GN=SIGC PE=2 SV=1	1.12831	1.75131	1	64.865
Q9LI73	Aspartyl protease family protein OS=Arabidopsis thaliana GN=At3g25700 PE=2 SV=1	1.12674	2.43363	1	49.343
Q9M1J8	At3g57000 OS=Arabidopsis thaliana GN=F24I3.80 PE=2 SV=1	1.12645	3.02013	1	33.809
O22165	Probable ribosome biogenesis protein RLP24 OS=Arabidopsis thaliana GN=At2g44860 PE=2 SV=1	1.12246	5.03145	1	18.93
Q8L611	Protein transport protein SEC31 homolog B OS=Arabidopsis thaliana GN=SEC31B PE=1 SV=1	1.12039	1.17754	1	119.799
O64816	Casein kinase II subunit alpha, chloroplastic OS=Arabidopsis thaliana GN=At2g23070 PE=2 SV=1	1.09805	4.62963	1	50.205
Q9FGT1	Putative uncharacterized protein At5g58130 OS=Arabidopsis thaliana GN=ROS3 PE=2 SV=1	1.09642	2.27273	1	81.03
Q9SAG4	F-box protein At1g80960 OS=Arabidopsis thaliana GN=At1g80960 PE=2 SV=3	1.09631	1.64609	1	55.654
Q9SAI6	At1g80720 OS=Arabidopsis thaliana GN=F23A5.7 PE=2 SV=1	1.07831	4.73684	1	21.888
Q9SJU4	Probable fructose-bisphosphate aldolase 1, chloroplastic OS=Arabidopsis thaliana GN=FBA1 PE=1 SV=2	1.07712	2.50627	1	42.904
Q42574	Oleosin OS=Arabidopsis thaliana GN=T2I1_260 PE=2 SV=1	1.07484	16.9811	1	10.676
Q66GM8	Pectin acetylesterase 10 OS=Arabidopsis thaliana GN=PAE10 PE=2 SV=1	1.07438	2.88462	1	46.532
Q9C8G4	Probable pectate lyase 4 OS=Arabidopsis thaliana GN=At1g30350 PE=2 SV=1	1.07201	4.07609	1	40.55
Q42605	Bifunctional UDP-glucose 4-epimerase and UDP-xylose 4-epimerase 1 OS=Arabidopsis thaliana GN=UGE1 PE=1 SV=2	1.05586	5.41311	1	39.133
Q945P2	AT5g49210/K21P3_8 OS=Arabidopsis thaliana GN=At5g49210 PE=2 SV=1	1.05562	4.10256	1	23.489
F4K1L3	5'-3' exoribonuclease 2 OS=Arabidopsis thaliana GN=XRN2 PE=4 SV=1	1.05414	1.46628	1	117.611
Q9LHS0	Putative clathrin assembly protein At5g35200 OS=Arabidopsis thaliana GN=At5g35200 PE=1 SV=1	1.04393	1.10294	1	61.141

## Sheet: H3K9me2-IP
Full list of proteins identified through H3K9me2 peptide affinity purification
Accession	Description	Sum PEP Score	Coverage	# Unique Peptides	MW [kDa]
Q38970	Acetyl-CoA carboxylase 1 OS=Arabidopsis thaliana GN=ACC1 PE=1 SV=1	388.189	57.9414	115	251.223
Q9SSD2	F18B13.15 protein OS=Arabidopsis thaliana GN=F18B13.15 PE=4 SV=1	73.4397	16.2781	30	275.251
Q9SYP1	F9H16.5 protein OS=Arabidopsis thaliana GN=F9H16.5 PE=4 SV=1	65.0816	16.1216	29	246.95
F4J8K6	Protein ribosomal RNA processing 5 OS=Arabidopsis thaliana GN=At3g11964 PE=4 SV=1	62.886	15.6646	24	211.473
Q94F88	DNA (cytosine-5)-methyltransferase CMT3 OS=Arabidopsis thaliana GN=CMT3 PE=1 SV=2	50.2562	32.5387	23	94.845
Q42523	Methylcrotonoyl-CoA carboxylase subunit alpha, mitochondrial OS=Arabidopsis thaliana GN=MCCA PE=1 SV=2	78.5218	47.5477	23	80.401
Q9LVA0	BAG family molecular chaperone regulator 7 OS=Arabidopsis thaliana GN=BAG7 PE=1 SV=1	54.4001	36.3229	21	51.535
Q9C5C2	Myrosinase 2 OS=Arabidopsis thaliana GN=TGG2 PE=1 SV=1	64.021	39.8537	20	62.692
P17094	60S ribosomal protein L3-1 OS=Arabidopsis thaliana GN=ARP1 PE=2 SV=5	55.6546	39.5887	19	44.531
Q9LNC5	Elongation factor like protein OS=Arabidopsis thaliana GN=F9P14.8 PE=2 SV=1	47.0292	23.2016	19	110.372
Q8L5Y4	Embryo defective 2765 OS=Arabidopsis thaliana GN=EMB2765 PE=1 SV=1	45.1841	14.778	18	172.913
Q9CAF6	Probable DNA gyrase subunit A, chloroplastic/mitochondrial OS=Arabidopsis thaliana GN=GYRA PE=1 SV=2	40.7794	23.6842	17	104.472
O04983	Biotin carboxylase, chloroplastic OS=Arabidopsis thaliana GN=CAC2 PE=1 SV=1	46.0629	41.3408	17	58.35
Q9FLI4	Putative subtilisin serine protease OS=Arabidopsis thaliana GN=SBT1.3 PE=2 SV=1	35.1335	20.3846	16	84.897
Q9SAV1	Myrosinase-binding protein 2 OS=Arabidopsis thaliana GN=F-ATMBP PE=2 SV=1	58.6118	41.433	16	68.807
Q84W56	Putative uncharacterized protein At5g63420 OS=Arabidopsis thaliana GN=emb2746 PE=1 SV=1	34.1653	16.3557	15	100.49
Q9LT39	Leucine-rich repeat-containing protein OS=Arabidopsis thaliana GN=At3g20820 PE=2 SV=1	47.7479	47.9452	15	39.837
Q8L7S8	DEAD-box ATP-dependent RNA helicase 3, chloroplastic OS=Arabidopsis thaliana GN=RH3 PE=1 SV=2	34.7744	23.262	15	81.107
O80948	Jacalin-related lectin 23 OS=Arabidopsis thaliana GN=JAL23 PE=1 SV=1	28.6241	33.1155	15	50.412
P56764	DNA-directed RNA polymerase subunit beta'' OS=Arabidopsis thaliana GN=rpoC2 PE=3 SV=1	28.182	11.5552	14	156.268
Q9SE50	Beta-D-glucopyranosyl abscisate beta-glucosidase OS=Arabidopsis thaliana GN=BGLU18 PE=1 SV=2	56.4595	33.3333	14	60.421
Q9LDD8	Methylcrotonoyl-CoA carboxylase beta chain, mitochondrial OS=Arabidopsis thaliana GN=MCCB PE=2 SV=1	40.6377	30.3237	14	63.972
Q9LH52	Leucine-rich repeat protein FLOR1 OS=Arabidopsis thaliana GN=FLR1 PE=2 SV=1	38.7733	41.5385	14	35.785
O03042	Ribulose bisphosphate carboxylase large chain OS=Arabidopsis thaliana GN=rbcL PE=1 SV=1	37.6403	33.1942	14	52.922
P49204	40S ribosomal protein S4-2 OS=Arabidopsis thaliana GN=RPS4B PE=2 SV=4	28.0643	59.1603	14	29.855
Q9MAB3	Probable nucleolar protein 5-2 OS=Arabidopsis thaliana GN=NOP5-2 PE=2 SV=1	45.4819	29.6435	13	58.966
F4IH25	Ribosome biogenesis protein BOP1 homolog OS=Arabidopsis thaliana GN=At2g40360 PE=3 SV=1	31.2949	23.3732	13	85.33
P56791	50S ribosomal protein L2, chloroplastic OS=Arabidopsis thaliana GN=rpl2-A PE=3 SV=1	30.7131	50	13	29.846
P42697	Dynamin-related protein 1A OS=Arabidopsis thaliana GN=DRP1A PE=1 SV=3	31.0051	27.541	12	68.13
P92948	Cell division cycle 5-like protein OS=Arabidopsis thaliana GN=CDC5 PE=1 SV=2	30.7818	18.4834	12	95.707
Q94F87	DNA (cytosine-5)-methyltransferase CMT2 OS=Arabidopsis thaliana GN=CMT2 PE=2 SV=3	25.6567	11.583	12	144.923
O49607	Putative subtilisin serine protease OS=Arabidopsis thaliana GN=M4E13.40 PE=1 SV=1	24.2929	18.5864	12	80.996
Q9LKU3	Putative uncharacterized protein T32B20.g OS=Arabidopsis thaliana GN=T32B20.g PE=4 SV=1	20.4642	14.2857	12	106.984
P51412	50S ribosomal protein L21, chloroplastic OS=Arabidopsis thaliana GN=RPL21 PE=2 SV=1	34.0329	58.6364	11	24.024
O04309	Jacalin-related lectin 35 OS=Arabidopsis thaliana GN=JAL35 PE=1 SV=1	41.1066	34.1463	11	48.467
P59259	Histone H4 OS=Arabidopsis thaliana GN=At1g07660 PE=1 SV=2	37.1163	58.2524	11	11.402
Q9ASR1	At1g56070/T6H22_13 OS=Arabidopsis thaliana GN=LOS1 PE=1 SV=1	21.7238	14.1163	11	93.83
Q9M0V4	Transducin/WD40 domain-containing protein OS=Arabidopsis thaliana GN=YAO PE=2 SV=1	27.8474	24.6032	10	56.484
Q9SKX4	50S ribosomal protein L3-1, chloroplastic OS=Arabidopsis thaliana GN=RPL3A PE=2 SV=1	26.2936	38.0074	10	29.345
P50546	DNA-directed RNA polymerase subunit beta OS=Arabidopsis thaliana GN=rpoB PE=3 SV=4	23.4604	11.9403	10	120.983
Q9SGT7	At1g56110/T6H22_9 OS=Arabidopsis thaliana GN=T6H22.10 PE=2 SV=1	34.3745	25.0958	10	58.636
F4K6B6	Heat shock protein 81-2 OS=Arabidopsis thaliana GN=HSP81-2 PE=1 SV=1	21.7259	15.1099	10	83.075
Q93VG5	40S ribosomal protein S8-1 OS=Arabidopsis thaliana GN=RPS8A PE=2 SV=1	34.2305	43.6937	9	24.978
O22785	Pre-mRNA-processing factor 19 homolog 2 OS=Arabidopsis thaliana GN=PRP19B PE=1 SV=3	30.8109	27.619	9	56.693
F4K5B9	Aspartyl protease family protein OS=Arabidopsis thaliana GN=At5g07030 PE=4 SV=1	26.1872	25.2747	9	48.663
Q9LS97	AT3G18790 protein OS=Arabidopsis thaliana GN=At3g18790 PE=2 SV=1	25.0364	36.6667	9	35.355
P25873	50S ribosomal protein L15, chloroplastic OS=Arabidopsis thaliana GN=RPL15 PE=2 SV=2	22.5372	38.2671	9	29.689
P42732	30S ribosomal protein S13, chloroplastic OS=Arabidopsis thaliana GN=RPS13 PE=2 SV=1	21.0979	43.787	9	19.084
F4JY25	Chromatin remodeling factor17 OS=Arabidopsis thaliana GN=CHR17 PE=4 SV=1	19.2187	10.3545	9	124.084
O81416	Endoglucanase 17 OS=Arabidopsis thaliana GN=At4g02290 PE=2 SV=1	25.5576	22.8682	9	57.265
Q8RXK2	Small RNA degrading nuclease 3 OS=Arabidopsis thaliana GN=SDN3 PE=1 SV=1	23.5279	12.9156	8	87.41
O04603	50S ribosomal protein L5, chloroplastic OS=Arabidopsis thaliana GN=RPL5 PE=2 SV=1	22.3772	36.2595	8	28.326
F4IRI1	Transducin/WD40 repeat-like superfamily protein OS=Arabidopsis thaliana GN=At2g18900 PE=4 SV=1	18.4456	16.0448	8	87.957
Q9LNV5	Zinc finger CCCH domain-containing protein 4 OS=Arabidopsis thaliana GN=At1g07360 PE=2 SV=1	17.1676	21.4137	8	53.554
B5X503	At5g11240 OS=Arabidopsis thaliana GN=At5g11240 PE=1 SV=1	16.0003	18.8618	8	66.842
Q8LD46	60S ribosomal protein L23a-1 OS=Arabidopsis thaliana GN=RPL23AA PE=2 SV=2	14.4702	49.3506	8	17.43
Q9LNJ3	Aspartyl protease family protein OS=Arabidopsis thaliana GN=F6F3.10 PE=2 SV=1	22.2856	19.1753	8	52.142
P0DH99	Elongation factor 1-alpha 1 OS=Arabidopsis thaliana GN=A1 PE=1 SV=1	21.633	21.6036	8	49.471
Q9FF75	AT5g04990/MUG13_15 OS=Arabidopsis thaliana GN=SUN1 PE=1 SV=1	21.2565	20.3822	8	51.47
Q9S746	Protein HOTHEAD OS=Arabidopsis thaliana GN=HTH PE=1 SV=1	15.5581	16.6667	8	65.303
Q9SYL9	50S ribosomal protein L13, chloroplastic OS=Arabidopsis thaliana GN=RPL13 PE=2 SV=1	32.6566	29.4606	7	26.772
O04658	Probable nucleolar protein 5-1 OS=Arabidopsis thaliana GN=NOP5-1 PE=2 SV=2	29.1726	23.4522	7	58.719
Q8LF21	Dynamin-related protein 1C OS=Arabidopsis thaliana GN=DRP1C PE=1 SV=2	24.4548	20.684	7	68.68
A4FVN8	At1g10580 OS=Arabidopsis thaliana GN=At1g10580 PE=2 SV=1	22.5222	17.452	7	65.087
Q9FNX5	Dynamin-related protein 1E OS=Arabidopsis thaliana GN=DRP1E PE=1 SV=1	21.266	19.8718	7	69.76
Q9LFE2	Transducin/WD40 domain-containing protein OS=Arabidopsis thaliana GN=F5E19_90 PE=4 SV=1	17.8619	9.7032	7	96.637
F4IDR3	BMS1 domain-containing protein OS=Arabidopsis thaliana GN=At1g06720 PE=4 SV=1	17.6991	8.97995	7	131.104
O80653	SNW/SKI-interacting protein OS=Arabidopsis thaliana GN=SKIP PE=1 SV=1	17.2792	13.7031	7	69.38
F4JZX8	Putative crooked neck protein / cell cycle protein OS=Arabidopsis thaliana GN=At5g41770 PE=4 SV=1	16.4584	11.2057	7	84.475
Q8RXU6	Putative uncharacterized protein At4g07410 OS=Arabidopsis thaliana GN=At4g07410 PE=2 SV=1	16.326	11.0429	7	90.213
Q94A52	DEAD-box ATP-dependent RNA helicase 2 OS=Arabidopsis thaliana GN=RH2 PE=2 SV=2	14.8796	19.6078	7	45.815
Q9ASV6	30S ribosomal protein S20, chloroplastic OS=Arabidopsis thaliana GN=RPS20 PE=2 SV=1	13.771	30.198	7	21.813
O50061	50S ribosomal protein L4, chloroplastic OS=Arabidopsis thaliana GN=RPL4 PE=2 SV=2	13.6235	26.9504	7	30.54
Q3E7I5	Protein FAR1-RELATED SEQUENCE 12 OS=Arabidopsis thaliana GN=FRS12 PE=2 SV=1	13.0921	10.1523	7	90.44
Q944K2	Dolichyl-diphosphooligosaccharide--protein glycosyltransferase 48 kDa subunit OS=Arabidopsis thaliana GN=OST48 PE=2 SV=1	12.9035	18.9931	7	48.714
Q9LS51	CRS1 / YhbY (CRM) domain-containing protein OS=Arabidopsis thaliana GN=EMB1865 PE=1 SV=1	12.3898	10.0236	7	95.937
F4K172	Glyoxal oxidase-related protein OS=Arabidopsis thaliana GN=At5g19580 PE=4 SV=1	11.9979	12.963	7	64.956
Q9SJT9	Coatomer subunit alpha-2 OS=Arabidopsis thaliana GN=At2g21390 PE=2 SV=1	38.5489	16.5846	7	136.381
P17745	Elongation factor Tu, chloroplastic OS=Arabidopsis thaliana GN=TUFA PE=1 SV=1	29.7838	23.3193	7	51.598
P51414	60S ribosomal protein L26-1 OS=Arabidopsis thaliana GN=RPL26A PE=2 SV=2	23.0649	32.1918	7	16.934
F4IMB5	ATP synthase subunit alpha OS=Arabidopsis thaliana GN=At2g07698 PE=3 SV=1	22.1349	11.583	7	85.879
Q93W03	AT3g56130/F18O21_90 OS=Arabidopsis thaliana GN=At3g56130 PE=1 SV=1	20.1544	48.0427	7	29.558
P56757	ATP synthase subunit alpha, chloroplastic OS=Arabidopsis thaliana GN=atpA PE=1 SV=1	19.9429	17.9487	7	55.294
P20649	ATPase 1, plasma membrane-type OS=Arabidopsis thaliana GN=AHA1 PE=1 SV=3	19.8466	11.6965	7	104.158
P49209	60S ribosomal protein L9-1 OS=Arabidopsis thaliana GN=RPL9B PE=1 SV=3	18.4492	48.9691	7	22.004
O49195	Vegetative storage protein 1 OS=Arabidopsis thaliana GN=VSP1 PE=1 SV=2	16.2847	31.1111	7	30.243
Q9LXG1	40S ribosomal protein S9-1 OS=Arabidopsis thaliana GN=RPS9B PE=1 SV=1	13.7524	30.303	7	23.022
P56805	30S ribosomal protein S15, chloroplastic OS=Arabidopsis thaliana GN=rps15 PE=3 SV=1	12.8056	57.9545	7	10.712
O23255	Adenosylhomocysteinase 1 OS=Arabidopsis thaliana GN=SAHH1 PE=1 SV=1	12.4692	16.0825	7	53.344
Q9SE83	Dynamin-2A OS=Arabidopsis thaliana GN=DRP2A PE=1 SV=2	34.9437	20.1313	6	99.106
P41127	60S ribosomal protein L13-1 OS=Arabidopsis thaliana GN=RPL13B PE=1 SV=1	23.7577	42.233	6	23.752
F4IVN6	Calmodulin 5 OS=Arabidopsis thaliana GN=CAM5 PE=4 SV=1	17.5053	35.9116	6	20.563
Q9LD90	H/ACA ribonucleoprotein complex subunit 4 OS=Arabidopsis thaliana GN=CBF5 PE=1 SV=1	17.075	11.5044	6	62.987
O22315	Serine/arginine-rich-splicing factor SR34 OS=Arabidopsis thaliana GN=SR34 PE=1 SV=1	16.8131	27.7228	6	33.709
O82266	At2g47990 SWA1 transducin family nucleolar protein with six WD40 repeats	15.2916	11.5094	6	58.866
P56794	50S ribosomal protein L20, chloroplastic OS=Arabidopsis thaliana GN=rpl20 PE=3 SV=1	15.2778	29.0598	6	14.154
Q9FJP3	50S ribosomal protein L29, chloroplastic OS=Arabidopsis thaliana GN=RPL29 PE=1 SV=1	15.0863	27.1676	6	19.365
Q9SAI5	60S ribosomal protein L7-1 OS=Arabidopsis thaliana GN=RPL7A PE=2 SV=1	13.3762	23.8866	6	28.326
Q940Q1	Probable pectate lyase 1 OS=Arabidopsis thaliana GN=At1g04680 PE=2 SV=2	13.315	17.4014	6	47.74
Q0V856	At1g29320 Transducin/WD40 repeat-like superfamily protein	13.019	16.6667	6	52.239
Q500V5	Agenet domain-containing protein OS=Arabidopsis thaliana GN=At1g09320 PE=2 SV=1	12.999	13.5397	6	59.675
Q9C6I8	Nucleolar GTP-binding protein 1 OS=Arabidopsis thaliana GN=At1g50920 PE=2 SV=1	12.3	10.1341	6	76.8
Q9FJR0	Regulator of nonsense transcripts 1 homolog OS=Arabidopsis thaliana GN=UPF1 PE=1 SV=2	12.1275	6.69856	6	136.783
Q93YS7	Putative WD-repeat membrane protein OS=Arabidopsis thaliana GN=At4g04940 PE=2 SV=1	12.0983	7.36264	6	102.152
Q9SV21	Coatomer subunit beta-1 OS=Arabidopsis thaliana GN=At4g31480 PE=2 SV=2	11.7024	8.33333	6	106.077
Q9LIH9	DEAD-box ATP-dependent RNA helicase 51 OS=Arabidopsis thaliana GN=RH51 PE=2 SV=1	11.0496	12.6761	6	63.777
Q93VC7	Putative ribosomal protein S1 OS=Arabidopsis thaliana GN=RPS1 PE=1 SV=1	10.9908	15.8654	6	45.082
Q9LXU5	Leucine-rich repeat-containing protein OS=Arabidopsis thaliana GN=T24H18_110 PE=2 SV=1	10.2056	14.8248	6	39.927
O22826	At2g43770 OS=Arabidopsis thaliana GN=At2g43770 PE=2 SV=1	9.84985	24.4898	6	37.862
Q9SAV0	Myrosinase-binding protein 1 OS=Arabidopsis thaliana GN=MBP1 PE=2 SV=1	28.7285	22.9437	6	50.136
P51418	60S ribosomal protein L18a-2 OS=Arabidopsis thaliana GN=RPL18AB PE=2 SV=2	22.0424	55.0562	6	21.293
Q9LKR3	Mediator of RNA polymerase II transcription subunit 37a OS=Arabidopsis thaliana GN=MED37A PE=1 SV=1	21.844	15.2466	6	73.584
P56778	Photosystem II CP43 reaction center protein OS=Arabidopsis thaliana GN=psbC PE=1 SV=3	19.917	14.7992	6	51.835
Q8VZ68	Is a member of the PF|00364 Biotin-requiring enzymes family OS=Arabidopsis thaliana GN=At1g52670 PE=2 SV=1	18.2587	35.4015	6	29.556
P31167	ADP,ATP carrier protein 1, mitochondrial OS=Arabidopsis thaliana GN=AAC1 PE=1 SV=2	17.3028	20.4724	6	41.449
Q8RWV0	Transketolase-1, chloroplastic OS=Arabidopsis thaliana GN=TKL-1 PE=1 SV=1	14.2406	10.5263	6	79.918
O50008	5-methyltetrahydropteroyltriglutamate--homocysteine methyltransferase 1 OS=Arabidopsis thaliana GN=MS1 PE=1 SV=1	13.7754	10.5882	6	84.304
Q8L637	Putative uncharacterized protein At3g21140 OS=Arabidopsis thaliana GN=At3g21140 PE=2 SV=1	12.9319	25.8398	6	42.825
Q9SG79	Putative uncharacterized protein At3g10730 OS=Arabidopsis thaliana GN=T7M13.19 PE=1 SV=1	12.8656	14.9451	6	49.91
Q39099	Xyloglucan endotransglucosylase/hydrolase protein 4 OS=Arabidopsis thaliana GN=XTH4 PE=1 SV=1	12.7444	24.3243	6	34.269
Q9FVQ1	Nucleolin 1 OS=Arabidopsis thaliana GN=NUCL1 PE=1 SV=1	12.3608	11.1311	6	58.739
P56798	30S ribosomal protein S3, chloroplastic OS=Arabidopsis thaliana GN=rps3 PE=3 SV=1	12.2948	29.8165	6	25.173
P56799	30S ribosomal protein S4, chloroplastic OS=Arabidopsis thaliana GN=rps4 PE=3 SV=1	11.7525	28.3582	6	23.226
P25858	Glyceraldehyde-3-phosphate dehydrogenase GAPC1, cytosolic OS=Arabidopsis thaliana GN=GAPC1 PE=1 SV=2	10.3848	19.5266	6	36.891
P49691	60S ribosomal protein L4-2 OS=Arabidopsis thaliana GN=RPL4D PE=2 SV=2	30.9882	37.5921	5	44.694
Q9C5M8	Probable pectate lyase 18 OS=Arabidopsis thaliana GN=At4g24780 PE=2 SV=2	19.9449	20.8333	5	44.985
Q8VZB9	60S ribosomal protein L10a-1 OS=Arabidopsis thaliana GN=RPL10AA PE=2 SV=1	19.5873	35.1852	5	24.453
Q42404	U1 small nuclear ribonucleoprotein 70 kDa OS=Arabidopsis thaliana GN=RNU1 PE=1 SV=1	15.6972	16.6276	5	50.358
Q42112	60S acidic ribosomal protein P0-2 OS=Arabidopsis thaliana GN=RPP0B PE=1 SV=2	15.6197	24.0625	5	34.112
Q84WV2	Beta-glucosidase 20 OS=Arabidopsis thaliana GN=BGLU20 PE=2 SV=1	15.3693	12.5234	5	61.636
F4K3G5	Protein ENHANCED DOWNY MILDEW 2 OS=Arabidopsis thaliana GN=EDM2 PE=1 SV=1	15.0344	4.39476	5	146.695
F4I5P3	MOS4-associated complex 3A OS=Arabidopsis thaliana GN=MAC3A PE=4 SV=1	13.971	15.87	5	56.847
Q42064	60S ribosomal protein L8-3 OS=Arabidopsis thaliana GN=RPL8C PE=1 SV=2	13.4926	19.3798	5	27.931
A2RVS6	Serine/arginine-rich splicing factor SR34A OS=Arabidopsis thaliana GN=SR34A PE=2 SV=1	13.2742	24.3333	5	33.579
P92959	50S ribosomal protein L24, chloroplastic OS=Arabidopsis thaliana GN=RPL24 PE=2 SV=2	12.8999	30.8081	5	21.963
B3H6S7	Glycoprotein family protein OS=Arabidopsis thaliana GN=At2g41600 PE=4 SV=1	12.345	30	5	24.975
Q9LD60	Spliceosomal associated protein 130A OS=Arabidopsis thaliana GN=T26I12.100 PE=4 SV=1	12.0274	4.94234	5	134.881
P43333	U2 small nuclear ribonucleoprotein A' OS=Arabidopsis thaliana GN=At1g09760 PE=2 SV=2	11.7064	22.0884	5	28.024
Q9SIH1	Peptidyl-prolyl cis-trans isomerase CYP18-2 OS=Arabidopsis thaliana GN=CYP18-2 PE=2 SV=1	11.4457	27.439	5	18.221
Q9SAG7	At1g80930/F23A5_23 OS=Arabidopsis thaliana GN=F23A5.29 PE=1 SV=1	11.2585	6	5	103.953
Q9ZVS5	Aspartyl protease-like protein OS=Arabidopsis thaliana GN=F15K9.16 PE=2 SV=1	11.0656	13.8249	5	46.119
Q9LY66	50S ribosomal protein L1, chloroplastic OS=Arabidopsis thaliana GN=RPL1 PE=1 SV=1	10.81	16.763	5	37.609
Q9M352	60S ribosomal protein L36-2 OS=Arabidopsis thaliana GN=RPL36B PE=2 SV=1	10.2871	32.1429	5	12.668
Q9FVE6	Histone deacetylase HDT1 OS=Arabidopsis thaliana GN=HDT1 PE=1 SV=1	10.2001	24.4898	5	26.356
Q9FMU5	U3 small nucleolar RNA-associated protein 18 homolog OS=Arabidopsis thaliana GN=At5g14050 PE=1 SV=1	9.40702	7.50916	5	60.951
Q9FL12	Protease Do-like 9 OS=Arabidopsis thaliana GN=DEGP9 PE=1 SV=1	9.31654	8.44595	5	65.112
Q9SF40	60S ribosomal protein L4-1 OS=Arabidopsis thaliana GN=RPL4A PE=2 SV=1	36.2276	41.8719	5	44.674
Q9LLC1	Biotin carboxyl carrier protein of acetyl-CoA carboxylase 2, chloroplastic OS=Arabidopsis thaliana GN=BCCP2 PE=2 SV=1	17.7439	32.549	5	27.262
P56777	Photosystem II CP47 reaction center protein OS=Arabidopsis thaliana GN=psbB PE=1 SV=1	17.5704	11.0236	5	56.001
Q9M356	Aspartyl protease OS=Arabidopsis thaliana GN=F15G16.210 PE=4 SV=1	15.2605	15.3209	5	51.429
Q9SXJ7	Chaperone protein ClpC2, chloroplastic OS=Arabidopsis thaliana GN=CLPC2 PE=2 SV=1	13.2442	6.93277	5	105.674
Q0WUV7	GDSL esterase/lipase EXL4 OS=Arabidopsis thaliana GN=EXL4 PE=1 SV=1	11.625	14.2857	5	37.886
P59232	Ubiquitin-40S ribosomal protein S27a-2 OS=Arabidopsis thaliana GN=RPS27AB PE=1 SV=2	11.3402	35.0318	5	17.801
P25856	Glyceraldehyde-3-phosphate dehydrogenase GAPA1, chloroplastic OS=Arabidopsis thaliana GN=GAPA1 PE=1 SV=3	10.8996	17.4242	5	42.463
Q9C5A9	ATP synthase subunit beta-3, mitochondrial OS=Arabidopsis thaliana GN=At5g08680 PE=2 SV=1	10.7959	10.7335	5	59.822
Q9XF89	Chlorophyll a-b binding protein CP26, chloroplastic OS=Arabidopsis thaliana GN=LHCB5 PE=1 SV=1	10.2035	26.7857	5	30.138
P36210	50S ribosomal protein L12-1, chloroplastic OS=Arabidopsis thaliana GN=RPL12A PE=2 SV=1	10.1447	27.7487	5	20.063
P49227	60S ribosomal protein L5-2 OS=Arabidopsis thaliana GN=RPL5B PE=2 SV=3	9.11113	22.2591	5	34.416
Q43291	60S ribosomal protein L21-1 OS=Arabidopsis thaliana GN=RPL21A PE=2 SV=2	6.98915	18.2927	5	18.641
Q9LQ55	Dynamin-2B OS=Arabidopsis thaliana GN=DRP2B PE=1 SV=2	32.1493	16.9565	4	100.167
Q9FEF8	Probable mediator of RNA polymerase II transcription subunit 36b OS=Arabidopsis thaliana GN=MED36B PE=1 SV=1	30.8214	49.6753	4	32.809
P59230	60S ribosomal protein L10a-2 OS=Arabidopsis thaliana GN=RPL10AB PE=2 SV=1	22.09	37.037	4	24.409
Q9M8Z8	Probable pectate lyase 8 OS=Arabidopsis thaliana GN=At3g07010 PE=2 SV=1	20.6523	22.8365	4	46.145
Q9SUN5	Small nuclear ribonucleoprotein-associated protein OS=Arabidopsis thaliana GN=F9F13.90 PE=2 SV=1	17.1335	18.677	4	27.122
Q93WF1	Probable pectate lyase 20 OS=Arabidopsis thaliana GN=At5g48900 PE=2 SV=1	16.5485	25.1799	4	46.698
Q8RWZ3	Acyl-CoA dehydrogenase-related protein OS=Arabidopsis thaliana GN=IBR3 PE=1 SV=1	15.9324	8.25243	4	91.655
Q93X94	GDSL esterase/lipase EXL6 OS=Arabidopsis thaliana GN=EXL6 PE=1 SV=1	12.3764	17.2012	4	38.571
Q9LZM6	At5g02050 OS=Arabidopsis thaliana GN=T7H20_100 PE=2 SV=1	11.4015	29.2135	4	29.745
A8MQL9	Agamous-like MADS-box protein AGL11 OS=Arabidopsis thaliana GN=STK PE=4 SV=1	11.2832	25.3906	4	29.466
Q9LF98	Fructose-bisphosphate aldolase OS=Arabidopsis thaliana GN=F8J2_100 PE=2 SV=1	11.2426	15.9218	4	38.516
P40602	Anther-specific proline-rich protein APG OS=Arabidopsis thaliana GN=APG PE=2 SV=2	11.2344	9.3633	4	57.97
B3H6J5	Uncharacterized protein OS=Arabidopsis thaliana GN=At3g49601 PE=1 SV=1	10.6953	8.62944	4	68.313
Q0WNC4	Putative uncharacterized protein At3g48500 OS=Arabidopsis thaliana GN=PDE312 PE=1 SV=1	10.3343	7.46055	4	82.395
Q8VYZ5	Periodic tryptophan protein 2 OS=Arabidopsis thaliana GN=PWP2 PE=1 SV=1	9.85602	5.77778	4	100.407
Q9LUG5	Ribosome production factor 2 homolog OS=Arabidopsis thaliana GN=At3g23620 PE=2 SV=1	9.72103	16.879	4	35.705
Q9XJ27	30S ribosomal protein S9, chloroplastic OS=Arabidopsis thaliana GN=RPS9 PE=2 SV=1	9.48408	18.75	4	22.563
O22467	Histone-binding protein MSI1 OS=Arabidopsis thaliana GN=MSI1 PE=1 SV=1	9.25264	12.0283	4	48.164
O22609	Protease Do-like 1, chloroplastic OS=Arabidopsis thaliana GN=DEGP1 PE=1 SV=2	9.02378	12.5285	4	46.645
Q9LXT5	Putative uncharacterized protein At3g58660 OS=Arabidopsis thaliana GN=T20N10_10 PE=2 SV=1	8.99349	8.74439	4	49.939
Q39085	Delta(24)-sterol reductase OS=Arabidopsis thaliana GN=DIM PE=1 SV=2	8.92846	10.1604	4	65.352
Q9FMF9	Nuclear protein-like OS=Arabidopsis thaliana GN=At5g64270 PE=1 SV=1	8.76005	5.83136	4	141.361
Q8RUH0	Putative small nuclear ribonucleoprotein D2 OS=Arabidopsis thaliana GN=At2g47640 PE=4 SV=1	8.2441	33.945	4	12.627
Q9LEY9	H/ACA ribonucleoprotein complex subunit 2-like protein OS=Arabidopsis thaliana GN=At5g08180 PE=1 SV=1	8.23711	19.2308	4	16.937
Q9LVF2	Genomic DNA, chromosome 3, P1 clone: MIL23 OS=Arabidopsis thaliana GN=At3g21540 PE=4 SV=1	8.16107	7.01571	4	105.999
Q9FM47	RNA-binding (RRM/RBD/RNP motifs) family protein OS=Arabidopsis thaliana GN=At5g40490 PE=2 SV=1	7.81983	14.4208	4	42.382
P51427	40S ribosomal protein S5-2 OS=Arabidopsis thaliana GN=RPS5B PE=1 SV=2	7.81697	16.4251	4	22.907
F4IDQ6	Nuclear DEIH-boxhelicase OS=Arabidopsis thaliana GN=NIH PE=4 SV=1	7.62433	2.85533	4	174.4
P38418	Lipoxygenase 2, chloroplastic OS=Arabidopsis thaliana GN=LOX2 PE=1 SV=1	7.28635	4.91071	4	101.982
P38666	60S ribosomal protein L24-2 OS=Arabidopsis thaliana GN=RPL24B PE=2 SV=2	7.27786	20.2454	4	18.62
P56808	30S ribosomal protein S19, chloroplastic OS=Arabidopsis thaliana GN=rps19 PE=3 SV=1	6.83014	34.7826	4	10.602
Q9M385	50S ribosomal protein L17, chloroplastic OS=Arabidopsis thaliana GN=RPL17 PE=2 SV=1	5.89472	18.0095	4	23.467
O64888	Ribose-phosphate pyrophosphokinase 5, chloroplastic OS=Arabidopsis thaliana GN=PRS5 PE=2 SV=2	19.9078	23.3503	4	42.598
P10896	Ribulose bisphosphate carboxylase/oxygenase activase, chloroplastic OS=Arabidopsis thaliana GN=RCA PE=1 SV=2	15.6583	13.0802	4	51.948
P42734	Probable cinnamyl alcohol dehydrogenase 9 OS=Arabidopsis thaliana GN=CAD9 PE=2 SV=2	11.2213	16.3889	4	38.909
P56802	30S ribosomal protein S11, chloroplastic OS=Arabidopsis thaliana GN=rps11 PE=3 SV=1	11.1324	18.8406	4	15.014
O23515	60S ribosomal protein L15-1 OS=Arabidopsis thaliana GN=RPL15A PE=2 SV=1	11.131	22.549	4	24.224
Q9XF88	Chlorophyll a-b binding protein CP29.2, chloroplastic OS=Arabidopsis thaliana GN=LHCB4.2 PE=1 SV=1	10.6191	21.6028	4	31.174
Q8GRT9	Putative acetyl-CoA carboxylase biotin-containing subunit OS=Arabidopsis thaliana GN=At3g15690 PE=2 SV=1	10.4569	28.8973	4	28.152
P42798	40S ribosomal protein S15a-1 OS=Arabidopsis thaliana GN=RPS15AA PE=2 SV=2	10.2867	30	4	14.795
O23654	V-type proton ATPase catalytic subunit A OS=Arabidopsis thaliana GN=VHA-A PE=1 SV=1	9.93424	8.50722	4	68.769
Q9SY97	PSI type III chlorophyll a/b-binding protein OS=Arabidopsis thaliana GN=T25B24.12 PE=1 SV=1	9.6816	22.7106	4	29.163
Q940B0	60S ribosomal protein L18-3 OS=Arabidopsis thaliana GN=RPL18C PE=2 SV=1	8.70753	24.0642	4	20.954
Q93VI3	60S ribosomal protein L17-1 OS=Arabidopsis thaliana GN=RPL17A PE=2 SV=1	6.25445	30.6818	4	19.885
P22953	Probable mediator of RNA polymerase II transcription subunit 37e OS=Arabidopsis thaliana GN=MED37E PE=1 SV=3	36.9415	24.424	3	71.313
O48549	40S ribosomal protein S6-1 OS=Arabidopsis thaliana GN=RPS6A PE=1 SV=2	20.6193	35.2	3	28.35
Q9LSA3	60S ribosomal protein L30-3 OS=Arabidopsis thaliana GN=RPL30C PE=3 SV=1	19.8075	55.3571	3	12.271
P51430	40S ribosomal protein S6-2 OS=Arabidopsis thaliana GN=RPS6B PE=1 SV=3	18.8165	39.3574	3	28.144
Q8LA13	DEAD-box ATP-dependent RNA helicase 11 OS=Arabidopsis thaliana GN=RH11 PE=1 SV=1	14.5812	10.7843	3	65.985
Q9SY09	At4g02840 OS=Arabidopsis thaliana GN=T5J8.16 PE=2 SV=1	12.5325	56.0345	3	12.742
Q9C9C5	60S ribosomal protein L6-3 OS=Arabidopsis thaliana GN=RPL6C PE=2 SV=1	12.1745	28.7554	3	26.091
P60040	60S ribosomal protein L7-2 OS=Arabidopsis thaliana GN=RPL7B PE=2 SV=1	11.6427	23.1405	3	28.153
Q9LV11	ATPase 11, plasma membrane-type OS=Arabidopsis thaliana GN=AHA11 PE=1 SV=1	11.3445	6.79916	3	105.056
F4JD96	60S ribosomal protein L13a-1 OS=Arabidopsis thaliana GN=At3g07110 PE=3 SV=1	11.3211	26.57	3	23.579
B9DFG3	DEAD-box ATP-dependent RNA helicase ISE2, chloroplastic OS=Arabidopsis thaliana GN=ISE2 PE=1 SV=2	11.2795	3.50128	3	132.354
Q9SS17	40S ribosomal protein S24-1 OS=Arabidopsis thaliana GN=RPS24A PE=2 SV=1	11.0907	30.8271	3	15.363
F4IT48	60S ribosomal protein L7-3 OS=Arabidopsis thaliana GN=At2g44120 PE=3 SV=1	11.0477	18.6235	3	28.502
Q9LZH9	60S ribosomal protein L7a-2 OS=Arabidopsis thaliana GN=RPL7AB PE=1 SV=1	10.978	27.7344	3	29.016
P61841	30S ribosomal protein S7, chloroplastic OS=Arabidopsis thaliana GN=rps7-A PE=1 SV=1	10.8309	24.5161	3	17.347
O65449	At4g22010 OS=Arabidopsis thaliana GN=sks4 PE=2 SV=1	10.8146	7.7634	3	60.418
Q9CAV0	40S ribosomal protein S3a-1 OS=Arabidopsis thaliana GN=RPS3AA PE=1 SV=3	10.4463	26.7176	3	29.832
Q9FM71	RNA recognition motif-containing protein OS=Arabidopsis thaliana GN=At5g55670 PE=1 SV=1	9.66423	6.47887	3	76.386
F4JAY0	U3snoRNP10 and NUC211 domain-containing protein OS=Arabidopsis thaliana GN=At3g06530 PE=1 SV=1	9.57567	2.00091	3	246.193
Q9SH88	Ribosome biogenesis regulatory protein homolog OS=Arabidopsis thaliana GN=At2g37990 PE=2 SV=2	9.36473	14.4654	3	35.509
Q9LF27	Ribosome biogenesis protein WDR12 homolog OS=Arabidopsis thaliana GN=T20K14_160 PE=1 SV=1	9.34869	10.8545	3	47.309
Q93XW7	Zinc finger CCCH domain-containing protein 40 OS=Arabidopsis thaliana GN=At3g21810 PE=1 SV=1	9.2407	8.69565	3	50.489
Q9LUJ5	Probable rRNA-processing protein EBP2 homolog OS=Arabidopsis thaliana GN=At3g22660 PE=2 SV=1	9.16077	13.6519	3	33.185
Q9M2Y6	Uncharacterized protein At3g49720 OS=Arabidopsis thaliana GN=At3g49720 PE=2 SV=1	9.10713	16.4751	3	28.514
Q9S826	Putative U3 small nucleolar ribonucleoprotein OS=Arabidopsis thaliana GN=T12P18.20 PE=2 SV=1	9.08145	14.966	3	34.085
Q38865	Expansin-A6 OS=Arabidopsis thaliana GN=EXPA6 PE=2 SV=2	8.41458	15.9533	3	27.8
Q93Z16	Dolichyl-diphosphooligosaccharide--protein glycosyltransferase subunit 2 OS=Arabidopsis thaliana GN=RPN2 PE=2 SV=1	8.25186	5.64399	3	74.622
O49553	AT4g21110/F7J7_50 OS=Arabidopsis thaliana GN=F7J7.50 PE=2 SV=1	8.09974	15.8621	3	17.175
Q9LY09	Oleosin GRP-17 OS=Arabidopsis thaliana GN=GRP17 PE=1 SV=1	8.06862	6.99816	3	53.159
P31414	Pyrophosphate-energized vacuolar membrane proton pump 1 OS=Arabidopsis thaliana GN=AVP1 PE=1 SV=1	7.99367	2.98701	3	80.768
Q683D4	Alpha-L RNA-binding motif/ribosomal protein S4 family protein OS=Arabidopsis thaliana GN=At5g15750 PE=2 SV=1	7.9218	18.1319	3	21.753
Q9MAB2	At3g05070 OS=Arabidopsis thaliana GN=T12H1.3 PE=1 SV=1	7.91842	34.0278	3	16.386
Q9SX68	50S ribosomal protein L18, chloroplastic OS=Arabidopsis thaliana GN=RPL18 PE=2 SV=1	7.51888	23.5294	3	18.715
Q8GUK4	Subtilase family protein OS=Arabidopsis thaliana GN=At4g21650 PE=2 SV=1	7.31851	5.48303	3	81.429
Q31708	Ribosomal protein S4, mitochondrial OS=Arabidopsis thaliana GN=RPS4 PE=2 SV=2	7.15398	11.0497	3	43.363
F4K6N0	TUDOR-SN protein 1 OS=Arabidopsis thaliana GN=Tudor1 PE=1 SV=1	7.14379	3.27706	3	109.98
Q8VZT0	Putative H/ACA ribonucleoprotein complex subunit 1-like protein 1 OS=Arabidopsis thaliana GN=At3g03920 PE=2 SV=1	6.9783	25.2475	3	20.97
Q8RVQ9	Histone H3-like centromeric protein HTR12 OS=Arabidopsis thaliana GN=HTR12 PE=1 SV=3	6.97316	30.3371	3	19.697
Q9LIA8	UDP-glucose 6-dehydrogenase 2 OS=Arabidopsis thaliana GN=UGD2 PE=1 SV=1	6.84278	8.33333	3	53.139
F4I4Q1	MAK16 protein-like protein OS=Arabidopsis thaliana GN=At1g23280 PE=4 SV=1	6.81793	13.2013	3	35.737
Q9LXI4	Purple acid phosphatase 21 OS=Arabidopsis thaliana GN=PAP21 PE=2 SV=1	6.79733	8.46682	3	50.609
F4IDC2	Protein SLOW WALKER2 OS=Arabidopsis thaliana GN=EDA25 PE=4 SV=1	6.73955	3.3557	3	116.952
Q9LFH5	60S ribosomal protein L12-2 OS=Arabidopsis thaliana GN=RPL12B PE=1 SV=1	6.59559	24.0964	3	17.959
P42794	60S ribosomal protein L11-2 OS=Arabidopsis thaliana GN=RPL11B PE=2 SV=2	6.52783	20.3297	3	20.848
O04379-2	Isoform 2 of Protein argonaute 1 OS=Arabidopsis thaliana GN=AGO1	6.43216	2.85714	3	116.387
Q42384	Protein pleiotropic regulatory locus 1 OS=Arabidopsis thaliana GN=PRL1 PE=1 SV=1	6.38006	12.1399	3	53.975
F4IHY7	Plastid transcriptionally active 12 OS=Arabidopsis thaliana GN=PTAC12 PE=4 SV=1	6.33385	8.5389	3	60.857
O64644	Histone deacetylase complex subunit SAP18 OS=Arabidopsis thaliana GN=At2g45640 PE=1 SV=1	6.31741	17.7632	3	17.154
Q9SZV0	At4g37510 OS=Arabidopsis thaliana GN=F6G17.160 PE=2 SV=1	6.14599	6.89013	3	62.392
Q9FG01	Putative splicing factor 3a OS=Arabidopsis thaliana GN=ATO PE=1 SV=1	6.0304	5.55556	3	58.936
Q9LZ65	AT5g04600/T32M21_200 OS=Arabidopsis thaliana GN=T32M21_200 PE=2 SV=1	5.98252	13.964	3	25.246
Q8L3X8	Serine/arginine-rich SC35-like splicing factor SCL30 OS=Arabidopsis thaliana GN=SCL30 PE=1 SV=1	5.89399	13.7405	3	29.55
Q9LIB3	BAG family molecular chaperone regulator 8, chloroplastic OS=Arabidopsis thaliana GN=BAG1 PE=1 SV=1	5.85792	7.44102	3	61.458
Q949S9	Pre-mRNA-splicing factor SPF27 homolog OS=Arabidopsis thaliana GN=MOS4 PE=1 SV=1	5.72623	14.6245	3	29.661
P54887	Delta-1-pyrroline-5-carboxylate synthase A OS=Arabidopsis thaliana GN=P5CSA PE=1 SV=1	5.66586	5.43933	3	77.654
F4JXF8	DNA-directed RNA polymerase OS=Arabidopsis thaliana GN=NRPC1 PE=3 SV=1	5.58608	2.65996	3	154.518
P48007	Floral homeotic protein PISTILLATA OS=Arabidopsis thaliana GN=PI PE=1 SV=1	5.34036	14.4231	3	24.031
B6SFA4	Probable helicase MAGATAMA 3 OS=Arabidopsis thaliana GN=MAA3 PE=2 SV=1	5.11445	4.76773	3	91.482
Q9M7X9	Thioredoxin-like protein CITRX, chloroplastic OS=Arabidopsis thaliana GN=CITRX PE=1 SV=1	4.95033	17.4863	3	20.657
Q9FYG4	F1N21.11 OS=Arabidopsis thaliana GN=At1g67290 PE=2 SV=1	4.8317	6.01626	3	67.732
Q9C6K3	Duplicated homeodomain-like superfamily protein OS=Arabidopsis thaliana GN=F7O12.5 PE=4 SV=1	4.8206	3.48259	3	67.837
Q84JF5	Plastid transcriptionally active 14 protein OS=Arabidopsis thaliana GN=PTAC14 PE=2 SV=1	4.74562	6.8323	3	55.575
Q9LZR5	Histone deacetylase HDT3 OS=Arabidopsis thaliana GN=HDT3 PE=1 SV=2	4.47263	12.2449	3	31.811
Q9CAV7	DNA-binding storekeeper protein-related transcriptional regulator OS=Arabidopsis thaliana GN=T9J14.12 PE=2 SV=1	4.37192	4.82456	3	49.676
F4K1L3	5'-3' exoribonuclease 2 OS=Arabidopsis thaliana GN=XRN2 PE=4 SV=1	4.27748	3.71457	3	117.611
Q8GUG7	DEAD-box ATP-dependent RNA helicase 50 OS=Arabidopsis thaliana GN=RH50 PE=2 SV=2	4.00765	3.84123	3	87.375
Q9SCN8	Cell division control protein 48 homolog D OS=Arabidopsis thaliana GN=CDC48D PE=1 SV=1	3.97639	3.31288	3	90.284
P17562	S-adenosylmethionine synthase 2 OS=Arabidopsis thaliana GN=SAM2 PE=1 SV=1	15.8641	26.7176	3	43.228
P53492	Actin-7 OS=Arabidopsis thaliana GN=ACT7 PE=1 SV=1	14.8771	20.9549	3	41.709
Q03250	Glycine-rich RNA-binding protein 7 OS=Arabidopsis thaliana GN=RBG7 PE=1 SV=1	12.2506	32.3864	3	16.88
Q07473	Chlorophyll a-b binding protein CP29.1, chloroplastic OS=Arabidopsis thaliana GN=LHCB4.1 PE=1 SV=1	12.1756	16.5517	3	31.12
Q9SHE8	Photosystem I reaction center subunit III, chloroplastic OS=Arabidopsis thaliana GN=PSAF PE=1 SV=1	11.7454	19.457	3	24.158
P83755	Photosystem II protein D1 OS=Arabidopsis thaliana GN=psbA PE=1 SV=2	9.97651	12.1813	3	38.911
Q9FNM7	DEAD-box ATP-dependent RNA helicase 26 OS=Arabidopsis thaliana GN=RH26 PE=1 SV=2	8.69016	4.23529	3	94.128
F4JTQ0	V-type proton ATPase subunit B2 OS=Arabidopsis thaliana GN=At4g38510 PE=1 SV=1	8.31225	6.68016	3	55.143
Q9STE8	Protein TOC75-3, chloroplastic OS=Arabidopsis thaliana GN=TOC75-3 PE=1 SV=1	8.29223	4.76773	3	89.133
Q9LYK9	40S ribosomal protein S26-3 OS=Arabidopsis thaliana GN=RPS26C PE=2 SV=1	8.14641	38.4615	3	14.619
Q9LZK5	DnaJ protein ERDJ3B OS=Arabidopsis thaliana GN=ERDJ3B PE=1 SV=1	7.87411	11.2717	3	39.175
Q9LMQ2	Chlorophyll A-B binding protein OS=Arabidopsis thaliana GN=F7H2.16 PE=1 SV=1	7.79152	15.8915	3	27.505
Q9C8K8	Putative uncharacterized protein At1g51560 OS=Arabidopsis thaliana GN=F5D21.3 PE=2 SV=1	7.68472	18.1122	3	43.555
P56761	Photosystem II D2 protein OS=Arabidopsis thaliana GN=psbD PE=1 SV=3	7.41659	9.06516	3	39.522
Q93ZE8	Stromal cell-derived factor 2-like protein OS=Arabidopsis thaliana GN=SDF2 PE=1 SV=1	7.03869	18.3486	3	23.92
Q93VR4	MLP-like protein 423 OS=Arabidopsis thaliana GN=MLP423 PE=2 SV=1	6.9237	23.2258	3	17.044
F4K3R8	Voltage dependent anion channel 2 OS=Arabidopsis thaliana GN=VDAC2 PE=4 SV=1	6.92164	16.1716	3	32.885
F4ICX0	Coatomer subunit beta'-2 OS=Arabidopsis thaliana GN=At1g52360 PE=4 SV=1	6.79901	4.3299	3	109.701
Q9MAP3	50S ribosomal protein L11, chloroplastic OS=Arabidopsis thaliana GN=RPL11 PE=2 SV=1	6.41727	12.1622	3	23.134
F4JT64	Pectinacetylesterase family protein OS=Arabidopsis thaliana GN=At4g19410 PE=4 SV=1	6.19883	6.76983	3	55.797
P27521	Chlorophyll a-b binding protein 4, chloroplastic OS=Arabidopsis thaliana GN=LHCA4 PE=1 SV=1	6.18355	11.1554	3	27.716
Q9M2U7	AT3g54400/T12E18_90 OS=Arabidopsis thaliana GN=T12E18_90 PE=2 SV=1	6.16047	7.05882	3	45.446
Q84WM7	Pectinesterase PPME1 OS=Arabidopsis thaliana GN=PPME1 PE=1 SV=1	5.43224	17.1745	3	39.117
P49690	60S ribosomal protein L23 OS=Arabidopsis thaliana GN=RPL23A PE=2 SV=3	5.11485	18.5714	3	15.017
Q43127	Glutamine synthetase, chloroplastic/mitochondrial OS=Arabidopsis thaliana GN=GLN2 PE=1 SV=1	5.04566	10	3	47.381
Q94F20	At5g25460 OS=Arabidopsis thaliana GN=At5g25460 PE=2 SV=1	4.60448	7.85908	3	39.953
Q9LER7	50S ribosomal protein 5, chloroplastic OS=Arabidopsis thaliana GN=PSRP5 PE=2 SV=1	4.39427	22.973	3	16.351
Q9SMX3	Mitochondrial outer membrane protein porin 3 OS=Arabidopsis thaliana GN=VDAC3 PE=1 SV=3	3.97292	15.6934	3	29.193
Q94AH9	Mediator of RNA polymerase II transcription subunit 36a OS=Arabidopsis thaliana GN=MED36A PE=1 SV=2	24.4092	40.625	2	33.632
Q9M2F9	DEAD-box ATP-dependent RNA helicase 52 OS=Arabidopsis thaliana GN=RH52 PE=1 SV=1	24.3615	14.3963	2	69.199
P29515	Tubulin beta-7 chain OS=Arabidopsis thaliana GN=TUBB7 PE=2 SV=1	24.181	27.8396	2	50.714
P29513	Tubulin beta-5 chain OS=Arabidopsis thaliana GN=TUBB5 PE=2 SV=1	22.9779	26.9488	2	50.31
Q0WLB5	Clathrin heavy chain 2 OS=Arabidopsis thaliana GN=CHC2 PE=1 SV=1	22.3598	7.75103	2	193.148
Q93W22	60S ribosomal protein L10-3 OS=Arabidopsis thaliana GN=RPL10C PE=2 SV=1	18.5071	37.1041	2	24.913
P29514	Tubulin beta-6 chain OS=Arabidopsis thaliana GN=TUBB6 PE=2 SV=1	18.2203	22.7171	2	50.553
Q9SRX2	60S ribosomal protein L19-1 OS=Arabidopsis thaliana GN=RPL19A PE=2 SV=1	16.363	27.1028	2	24.591
Q93VT9	60S ribosomal protein L10-1 OS=Arabidopsis thaliana GN=RPL10A PE=1 SV=1	16.2981	35.9091	2	24.901
Q9ZUS0	Histone H2B.4 OS=Arabidopsis thaliana GN=At2g37470 PE=1 SV=3	15.9863	46.3768	2	15.072
Q9FFC0	Histone H2B.10 OS=Arabidopsis thaliana GN=At5g22880 PE=1 SV=3	15.2061	42.7586	2	15.723
P49211	60S ribosomal protein L32-1 OS=Arabidopsis thaliana GN=RPL32A PE=2 SV=2	14.566	39.0977	2	15.493
P0CJ46	Actin-1 OS=Arabidopsis thaliana GN=ACT1 PE=1 SV=1	11.7185	16.7109	2	41.771
Q9FF90	60S ribosomal protein L13-3 OS=Arabidopsis thaliana GN=RPL13D PE=1 SV=1	10.4311	24.2718	2	23.471
Q9SSF1	AT3g07590/MLP3_4 OS=Arabidopsis thaliana GN=MLP3.4 PE=2 SV=1	9.99024	38.5965	2	12.592
Q42262	40S ribosomal protein S3a-2 OS=Arabidopsis thaliana GN=RPS3AB PE=2 SV=3	9.90899	22.5191	2	29.785
Q9FZ76	60S ribosomal protein L6-1 OS=Arabidopsis thaliana GN=RPL6A PE=2 SV=1	9.87727	24.0343	2	26.136
P49688	40S ribosomal protein S2-3 OS=Arabidopsis thaliana GN=RPS2C PE=1 SV=2	9.42825	15.4386	2	30.859
P37702	Myrosinase 1 OS=Arabidopsis thaliana GN=TGG1 PE=1 SV=1	9.38276	6.4695	2	61.094
F4J3M2	Plastid transcriptionally active 3 OS=Arabidopsis thaliana GN=PTAC3 PE=4 SV=1	9.27857	4.94505	2	102.855
Q9FKC0	60S ribosomal protein L13a-4 OS=Arabidopsis thaliana GN=RPL13AD PE=2 SV=1	9.02446	20.8738	2	23.575
Q6GKU7	At1g64880 OS=Arabidopsis thaliana GN=At1g64880 PE=2 SV=1	9.02121	6.01942	2	60.199
P42733	40S ribosomal protein S11-3 OS=Arabidopsis thaliana GN=RPS11C PE=2 SV=2	7.81063	31.4465	2	17.738
Q9FE58	60S ribosomal protein L22-3 OS=Arabidopsis thaliana GN=RPL22C PE=2 SV=1	7.47351	29.0323	2	14.038
Q9FRL5	Zinc-finger homeodomain protein 5 OS=Arabidopsis thaliana GN=ZHD5 PE=1 SV=1	7.00231	10.0324	2	33.871
F4JJM1	Proline-rich spliceosome-associated (PSP) family protein OS=Arabidopsis thaliana GN=At4g21660 PE=4 SV=1	6.87852	5.01672	2	68.477
Q9LSK7	At3g18035 OS=Arabidopsis thaliana GN=HON4 PE=2 SV=1	6.84502	9.16667	2	51.493
Q8LC83	40S ribosomal protein S24-2 OS=Arabidopsis thaliana GN=RPS24B PE=2 SV=2	6.67326	27.0677	2	15.41
Q8GXB3	AT hook motif DNA-binding family protein OS=Arabidopsis thaliana GN=AHL5 PE=2 SV=1	6.53577	8.73016	2	39.619
F4J8S1	Histone deacetylase 15 OS=Arabidopsis thaliana GN=HDA15 PE=4 SV=1	6.39715	4.96454	2	60.685
O64490	F20D22.6 protein OS=Arabidopsis thaliana GN=F20D22.6 PE=2 SV=1	6.17351	5.5914	2	50.821
P92966-2	Isoform 2 of Serine/arginine-rich splicing factor RS41 OS=Arabidopsis thaliana GN=RS41	6.13549	6.16246	2	41.344
Q9LS25	Pentatricopeptide repeat-containing protein At5g46580, chloroplastic OS=Arabidopsis thaliana GN=At5g46580 PE=2 SV=1	6.12951	3.93812	2	80.828
Q0WRA3	ATPase E1 OS=Arabidopsis thaliana GN=ATE1 PE=1 SV=1	6.11102	18.0791	2	19.797
Q9M9V4	F6A14.6 protein OS=Arabidopsis thaliana GN=F6A14.6 PE=2 SV=1	6.07945	7.01754	2	43.921
Q94F49	Probable histone H2A.5 OS=Arabidopsis thaliana GN=At5g27670 PE=1 SV=1	5.96997	26	2	15.899
P56792	50S ribosomal protein L14, chloroplastic OS=Arabidopsis thaliana GN=rpl14 PE=3 SV=1	5.80335	18.8525	2	13.573
F4HQE6	Coatomer subunit beta'-1 OS=Arabidopsis thaliana GN=At1g79990 PE=4 SV=1	5.7692	2.81938	2	128.553
Q9FMR9	RuvB-like protein 1 OS=Arabidopsis thaliana GN=RIN1 PE=1 SV=1	5.64588	5.24017	2	50.292
O80834	AT hook motif DNA-binding family protein OS=Arabidopsis thaliana GN=AHL9 PE=2 SV=1	5.60459	6.89655	2	36.312
Q9FKP8	Zinc-finger homeodomain protein 1 OS=Arabidopsis thaliana GN=ZHD1 PE=1 SV=1	5.56453	14.6953	2	31.079
Q8LAK5	At4g30330 OS=Arabidopsis thaliana GN=At4g30330 PE=2 SV=1	5.55855	43.1818	2	10.276
P93014	30S ribosomal protein S5, chloroplastic OS=Arabidopsis thaliana GN=rps5 PE=1 SV=1	5.53305	10.231	2	32.625
Q9M394	Fructokinase-like 1, chloroplastic OS=Arabidopsis thaliana GN=FLN1 PE=1 SV=1	5.46969	4.88323	2	53.747
Q9LPP3	F18K10.11 protein OS=Arabidopsis thaliana GN=F18K10.11 PE=1 SV=1	5.37883	5.59701	2	60.223
F4K455	Ribosomal protein L7Ae/L30e/S12e/Gadd45 family protein OS=Arabidopsis thaliana GN=At5g20160 PE=4 SV=1	5.336	23.125	2	17.622
Q9FYD1	Putative uncharacterized protein At3g43590 OS=Arabidopsis thaliana GN=F22J12_30 PE=2 SV=1	5.22903	5.26316	2	62.53
Q9LYK7	Pescadillo homolog OS=Arabidopsis thaliana GN=T15N1_10 PE=3 SV=1	5.1935	6.44068	2	67.901
F4HS68	Tetratricopeptide repeat-containing protein OS=Arabidopsis thaliana GN=EMB2753 PE=4 SV=1	5.15965	2.85401	2	103.876
P25071	Calmodulin-like protein 12 OS=Arabidopsis thaliana GN=CML12 PE=1 SV=3	4.94531	8.33333	2	36.784
P56763	DNA-directed RNA polymerase subunit beta' OS=Arabidopsis thaliana GN=rpoC1 PE=3 SV=1	4.92094	3.67647	2	78.533
Q9STN3	Putative transcription elongation factor SPT5 homolog 1 OS=Arabidopsis thaliana GN=At4g08350 PE=1 SV=2	4.92032	2.59366	2	115.334
O23628	Histone H2A variant 1 OS=Arabidopsis thaliana GN=H2AV PE=1 SV=1	4.87673	19.1176	2	14.532
Q9FGZ3	SIN-like protein OS=Arabidopsis thaliana GN=At5g49530 PE=4 SV=1	4.80484	4.64441	2	77.671
Q9FWS4	50S ribosomal protein L31, chloroplastic OS=Arabidopsis thaliana GN=RPL31 PE=2 SV=1	4.78074	17.3611	2	16.022
Q9LUW5	DEAD-box ATP-dependent RNA helicase 53 OS=Arabidopsis thaliana GN=RH53 PE=2 SV=1	4.76425	3.8961	2	65.319
Q9LVI8	Glutamine synthetase cytosolic isozyme 1-3 OS=Arabidopsis thaliana GN=GLN1-3 PE=1 SV=1	4.76115	8.47458	2	38.57
Q56WH4	Histone deacetylase HDT2 OS=Arabidopsis thaliana GN=HDT2 PE=1 SV=2	4.71703	7.84314	2	32.329
Q9C928	Putative uncharacterized protein At1g52930 OS=Arabidopsis thaliana GN=F14G24.20 PE=2 SV=1	4.70326	6.25	2	36.673
Q9C6S7	Probable methyltransferase PMT20 OS=Arabidopsis thaliana GN=At1g31850 PE=2 SV=1	4.69192	3.81426	2	68.753
F4JPK5	Small nuclear ribonucleoprotein F OS=Arabidopsis thaliana GN=RUXF PE=3 SV=1	4.68051	22.9167	2	10.781
Q42340	40S ribosomal protein S16-3 OS=Arabidopsis thaliana GN=RPS16C PE=2 SV=1	4.67386	13.6986	2	16.607
Q39216	RNA polymerase I subunit 43 OS=Arabidopsis thaliana GN=F8A5.14 PE=2 SV=1	4.60079	8.31169	2	43.34
Q93VK1	AT4g28450/F20O9_130 OS=Arabidopsis thaliana GN=At4g28450 PE=2 SV=1	4.50811	5.97345	2	51.326
Q9LJX6	AT3G20230 protein OS=Arabidopsis thaliana GN=At3g20230 PE=2 SV=1	4.48492	12.2995	2	21.108
Q9FGF4	DNA polymerase phi subunit OS=Arabidopsis thaliana GN=At5g64420 PE=4 SV=1	4.46219	1.68453	2	146.024
B3H5S2	Ribulose bisphosphate carboxylase small chain OS=Arabidopsis thaliana GN=At5g38410 PE=3 SV=1	4.34093	18.8172	2	20.827
Q9FIV6	Protease Do-like 10, mitochondrial OS=Arabidopsis thaliana GN=DEGP10 PE=2 SV=1	4.32748	3.75427	2	64.685
F4KD38	DNA-directed RNA polymerase OS=Arabidopsis thaliana GN=NRPC2 PE=3 SV=1	4.3257	1.63652	2	130.128
P25819	Catalase-2 OS=Arabidopsis thaliana GN=CAT2 PE=2 SV=3	4.2988	5.0813	2	56.895
Q93ZG9	Peptidyl-prolyl cis-trans isomerase FKBP53 OS=Arabidopsis thaliana GN=FKBP53 PE=1 SV=1	4.22658	6.91824	2	52.191
P56765	Acetyl-coenzyme A carboxylase carboxyl transferase subunit beta, chloroplastic OS=Arabidopsis thaliana GN=accD PE=1 SV=2	4.18599	6.55738	2	55.6
F4HZI8	Protein-protein interaction regulator family protein OS=Arabidopsis thaliana GN=At1g15200 PE=4 SV=1	4.15359	4.68085	2	54.413
Q9C522	ATP-citrate synthase beta chain protein 1 OS=Arabidopsis thaliana GN=ACLB-1 PE=2 SV=1	4.14148	4.44079	2	65.772
Q9SJA6	Serine/arginine-rich splicing factor RSZ22A OS=Arabidopsis thaliana GN=RSZ22A PE=1 SV=1	4.13335	12.7551	2	21.902
Q8GXS3	Pre-mRNA cleavage factor Im 25 kDa subunit 2 OS=Arabidopsis thaliana GN=CFIS2 PE=1 SV=1	4.08923	13.5	2	22.815
Q8RXF1	Probable splicing factor 3A subunit 1 OS=Arabidopsis thaliana GN=At1g14650 PE=1 SV=2	4.07159	4.20382	2	87.539
Q8VY00	DEAH RNA helicase homolog PRP2 OS=Arabidopsis thaliana GN=ESP3 PE=1 SV=1	4.00679	2.68199	2	118.758
Q8L7L5	AT hook motif DNA-binding family protein OS=Arabidopsis thaliana GN=AHL11 PE=2 SV=1	3.95534	6.77966	2	36.759
Q6NPL0	At4g09040 OS=Arabidopsis thaliana GN=At4g09040 PE=2 SV=1	3.84372	8.55263	2	34.011
Q9ZUF6	Putative subtilisin serine protease OS=Arabidopsis thaliana GN=At2g05920 PE=2 SV=1	3.75663	4.64191	2	79.965
F4JWF6	DEAD-box ATP-dependent RNA helicase 56 OS=Arabidopsis thaliana GN=At5g11200 PE=4 SV=1	3.73016	3.29218	2	55.429
O49006	Pectinesterase/pectinesterase inhibitor 3 OS=Arabidopsis thaliana GN=PME3 PE=2 SV=2	3.43882	5.40541	2	64.216
Q9XF91	Photosystem II 22 kDa protein, chloroplastic OS=Arabidopsis thaliana GN=PSBS PE=2 SV=1	3.40594	10.566	2	27.99
Q9M1J8	At3g57000 OS=Arabidopsis thaliana GN=F24I3.80 PE=2 SV=1	3.29906	7.38255	2	33.809
Q9FKZ4	Putative uncharacterized protein At5g66860; MUD21.12 OS=Arabidopsis thaliana GN=At5g66860 PE=2 SV=1	3.28465	10.4418	2	27.32
Q9S7Q2	Pentatricopeptide repeat-containing protein At1g74850, chloroplastic OS=Arabidopsis thaliana GN=PTAC2 PE=2 SV=1	3.18042	2.08817	2	96.264
O04331	Prohibitin-3, mitochondrial OS=Arabidopsis thaliana GN=PHB3 PE=1 SV=1	3.15254	10.8303	2	30.381
P42644	14-3-3-like protein GF14 psi OS=Arabidopsis thaliana GN=GRF3 PE=1 SV=2	3.13029	7.84314	2	28.588
Q9SYM5	Trifunctional UDP-glucose 4,6-dehydratase/UDP-4-keto-6-deoxy-D-glucose 3,5-epimerase/UDP-4-keto-L-rhamnose-reductase RHM1 OS=Arabidopsis thaliana GN=RHM1 PE=1 SV=1	3.06646	3.73692	2	75.324
Q9SD61	Zinc finger CCCH domain-containing protein 42 OS=Arabidopsis thaliana GN=At3g47120 PE=2 SV=1	3.04134	7.38636	2	40.66
Q9SZI2	Nucleosome assembly protein 1;1 OS=Arabidopsis thaliana GN=NAP1;1 PE=1 SV=1	3.02726	7.7957	2	42.971
P56797	30S ribosomal protein S2, chloroplastic OS=Arabidopsis thaliana GN=rps2 PE=3 SV=1	2.83223	7.20339	2	26.887
Q9FZA2	Arabinogalactan protein 31 OS=Arabidopsis thaliana GN=F3H9.6 PE=2 SV=1	2.7965	7.52089	2	38.464
Q9LY75	Peptidyl-prolyl cis-trans isomerase CYP63 OS=Arabidopsis thaliana GN=CYP63 PE=1 SV=1	2.77858	4.5614	2	63.502
Q9LKA3	Malate dehydrogenase 2, mitochondrial OS=Arabidopsis thaliana GN=At3g15020 PE=2 SV=1	2.77244	8.21114	2	35.853
Q9LFP5	Probable pectate lyase 19 OS=Arabidopsis thaliana GN=At5g15110 PE=2 SV=1	2.73079	5.29661	2	53.817
Q9SLK0	Peroxisomal isocitrate dehydrogenase [NADP] OS=Arabidopsis thaliana GN=ICDH PE=1 SV=1	2.62643	5.04808	2	47.204
O22922	U2 small nuclear ribonucleoprotein B'' OS=Arabidopsis thaliana GN=U2B'' PE=1 SV=1	2.61355	14.2241	2	26.22
Q9FNH2	Putative uncharacterized protein At5g06360 OS=Arabidopsis thaliana GN=At5g06360 PE=2 SV=1	2.60424	6.92308	2	29.736
Q9LK52	Genomic DNA, chromosome 3, P1 clone:MJG19 OS=Arabidopsis thaliana GN=EMB2769 PE=4 SV=1	2.56504	8.26087	2	27.016
P16180	30S ribosomal protein S17, chloroplastic OS=Arabidopsis thaliana GN=RPS17 PE=1 SV=1	2.54613	14.7651	2	16.272
Q9M0I2	Expansin-B3 OS=Arabidopsis thaliana GN=EXPB3 PE=2 SV=2	2.48945	7.95455	2	28.406
P56807	30S ribosomal protein S18, chloroplastic OS=Arabidopsis thaliana GN=rps18 PE=3 SV=1	2.47515	18.8119	2	12.053
Q9T043	60S ribosomal protein L14-2 OS=Arabidopsis thaliana GN=RPL14B PE=2 SV=1	2.42845	13.4328	2	15.496
O22795	50S ribosomal protein L28, chloroplastic OS=Arabidopsis thaliana GN=RPL28 PE=2 SV=2	2.37972	6.99301	2	16.023
P25864	50S ribosomal protein L9, chloroplastic OS=Arabidopsis thaliana GN=RPL9 PE=2 SV=1	2.31478	9.13706	2	22.12
P35632	Floral homeotic protein APETALA 3 OS=Arabidopsis thaliana GN=AP3 PE=1 SV=1	2.30985	8.18966	2	27.324
O81283	Translocase of chloroplast 159, chloroplastic OS=Arabidopsis thaliana GN=TOC159 PE=1 SV=1	2.19824	1.26414	2	160.721
P41376	Eukaryotic initiation factor 4A-1 OS=Arabidopsis thaliana GN=TIF4A-1 PE=1 SV=1	27.9951	21.8447	2	46.675
Q9ASR0	Tubulin beta-3 chain OS=Arabidopsis thaliana GN=TUBB3 PE=2 SV=2	25.1243	31.3333	2	50.701
Q94A40	Coatomer subunit alpha-1 OS=Arabidopsis thaliana GN=At1g62020 PE=2 SV=2	24.0081	10.5263	2	136.48
Q9LUT2	S-adenosylmethionine synthase 4 OS=Arabidopsis thaliana GN=METK4 PE=1 SV=1	18.1737	24.4275	2	42.769
Q9SJL8	S-adenosylmethionine synthase 3 OS=Arabidopsis thaliana GN=METK3 PE=1 SV=1	13.7035	22.5641	2	42.471
Q42533	Biotin carboxyl carrier protein of acetyl-CoA carboxylase 1, chloroplastic OS=Arabidopsis thaliana GN=BCCP1 PE=1 SV=2	11.3076	18.9286	2	29.594
P56793	50S ribosomal protein L16, chloroplastic OS=Arabidopsis thaliana GN=rpl16 PE=3 SV=1	9.88464	20.7407	2	15.284
Q01667	Chlorophyll a-b binding protein 6, chloroplastic OS=Arabidopsis thaliana GN=LHCA1 PE=1 SV=1	9.06858	9.95851	2	25.979
F4J4W3	40S ribosomal protein SA OS=Arabidopsis thaliana GN=RPSAb PE=1 SV=1	8.42568	7.83133	2	37.276
Q8H136	DEAD-box ATP-dependent RNA helicase 14 OS=Arabidopsis thaliana GN=RH14 PE=1 SV=2	7.56585	5.65428	2	67.686
Q9M9W1	60S ribosomal protein L22-2 OS=Arabidopsis thaliana GN=RPL22B PE=2 SV=1	7.07607	29.0323	2	14.009
Q9LZG0	Adenosine kinase 2 OS=Arabidopsis thaliana GN=ADK2 PE=1 SV=1	6.93416	9.85507	2	37.822
P04778	Chlorophyll a-b binding protein 1, chloroplastic OS=Arabidopsis thaliana GN=LHCB1.3 PE=1 SV=1	6.1219	20.9738	2	28.223
P10795	Ribulose bisphosphate carboxylase small chain 1A, chloroplastic OS=Arabidopsis thaliana GN=RBCS-1A PE=1 SV=2	5.40824	19.4444	2	20.203
P56779	Cytochrome b559 subunit alpha OS=Arabidopsis thaliana GN=psbE PE=1 SV=4	5.27449	25.3012	2	9.381
Q9C5N8	GDSL esterase/lipase At1g54020 OS=Arabidopsis thaliana GN=At1g54020 PE=2 SV=1	5.20423	6.98925	2	41.774
Q8L9Y0	Serine carboxypeptidase-like 25 OS=Arabidopsis thaliana GN=SCPL25 PE=2 SV=2	4.85712	6.55391	2	53.367
Q9LHE5	Mitochondrial import receptor subunit TOM40-1 OS=Arabidopsis thaliana GN=TOM40-1 PE=1 SV=3	4.62066	10.6796	2	34.228
Q9SA78	Coatomer subunit epsilon-1 OS=Arabidopsis thaliana GN=At1g30630 PE=2 SV=1	4.41592	6.84932	2	32.581
Q9FZH0	60S ribosomal protein L35a-2 OS=Arabidopsis thaliana GN=RPL35AB PE=3 SV=1	4.37267	33.3333	2	12.791
P56801	30S ribosomal protein S8, chloroplastic OS=Arabidopsis thaliana GN=rps8 PE=3 SV=1	4.17833	14.9254	2	15.47
P43286	Aquaporin PIP2-1 OS=Arabidopsis thaliana GN=PIP2-1 PE=1 SV=1	3.96439	6.62021	2	30.455
P49200	40S ribosomal protein S20-1 OS=Arabidopsis thaliana GN=RPS20A PE=2 SV=2	3.94799	19.3548	2	13.87
Q0WW26	Coatomer subunit gamma OS=Arabidopsis thaliana GN=At4g34450 PE=1 SV=2	3.81083	4.40181	2	98.429
P49201	40S ribosomal protein S23-2 OS=Arabidopsis thaliana GN=RPS23B PE=2 SV=2	3.78076	16.1972	2	15.726
Q9SEI2	26S protease regulatory subunit 6A homolog A OS=Arabidopsis thaliana GN=RPT5A PE=1 SV=1	3.67251	6.60377	2	47.45
Q9LJF2	L-ascorbate oxidase pectinesterase-like protein pollen-specific protein-like OS=Arabidopsis thaliana GN=sks11 PE=2 SV=1	3.61685	3.61011	2	61.908
Q6XJG8	26S proteasome non-ATPase regulatory subunit 2 homolog B OS=Arabidopsis thaliana GN=RPN1B PE=1 SV=1	3.20063	2.80584	2	97.892
Q9FVT2	Probable elongation factor 1-gamma 2 OS=Arabidopsis thaliana GN=At1g57720 PE=2 SV=1	2.68365	7.74818	2	46.37
Q9FMU6	Mitochondrial phosphate carrier protein 3, mitochondrial OS=Arabidopsis thaliana GN=MPT3 PE=2 SV=1	2.35672	4.53333	2	40.064
P49637	60S ribosomal protein L27a-3 OS=Arabidopsis thaliana GN=RPL27AC PE=2 SV=2	2.23132	17.1233	2	16.445
P56804	30S ribosomal protein S14, chloroplastic OS=Arabidopsis thaliana GN=rps14 PE=2 SV=2	2.22075	14	2	11.778
O65719	Heat shock 70 kDa protein 3 OS=Arabidopsis thaliana GN=HSP70-3 PE=1 SV=1	30.5773	18.7982	1	71.103
P29517	Tubulin beta-9 chain OS=Arabidopsis thaliana GN=TUBB9 PE=1 SV=1	24.2441	34.4595	1	49.626
Q84W89	DEAD-box ATP-dependent RNA helicase 37 OS=Arabidopsis thaliana GN=RH37 PE=2 SV=2	21.8408	12.6382	1	67.585
O23629	Histone H2B.6 OS=Arabidopsis thaliana GN=H2B PE=1 SV=3	21.1334	42.6667	1	16.426
Q0WNJ6	Clathrin heavy chain 1 OS=Arabidopsis thaliana GN=CHC1 PE=1 SV=1	20.9306	7.03812	1	193.122
P59224	40S ribosomal protein S13-2 OS=Arabidopsis thaliana GN=RPS13B PE=2 SV=1	20.5163	35.7616	1	17.074
Q9SIP7	40S ribosomal protein S3-1 OS=Arabidopsis thaliana GN=RPS3A PE=1 SV=1	19.8343	31.6	1	27.502
Q9M339	40S ribosomal protein S3-2 OS=Arabidopsis thaliana GN=RPS3B PE=1 SV=1	19.7681	31.7269	1	27.332
P59223	40S ribosomal protein S13-1 OS=Arabidopsis thaliana GN=RPS13A PE=2 SV=1	19.0492	35.7616	1	17.085
Q9CAX6	40S ribosomal protein S14-2 OS=Arabidopsis thaliana GN=RPS14B PE=1 SV=1	18.4941	44	1	16.263
Q8VZ19	60S ribosomal protein L30-2 OS=Arabidopsis thaliana GN=RPL30B PE=3 SV=1	13.4761	41.0714	1	12.282
Q9FJA6	40S ribosomal protein S3-3 OS=Arabidopsis thaliana GN=RPS3C PE=1 SV=1	13.3787	26.6129	1	27.441
B9DHQ0	Tubulin alpha-5 chain OS=Arabidopsis thaliana GN=TUBA5 PE=1 SV=2	11.4679	15.3333	1	49.622
F4IGR4	60S acidic ribosomal protein P2-1 OS=Arabidopsis thaliana GN=At2g27720 PE=3 SV=1	11.2286	34.6154	1	13.023
Q9LUD4	60S ribosomal protein L18a-3 OS=Arabidopsis thaliana GN=RPL18AC PE=2 SV=1	11.0959	24.1573	1	21.295
Q9FHG2	60S ribosomal protein L32-2 OS=Arabidopsis thaliana GN=RPL32B PE=2 SV=1	10.8348	29.3233	1	15.465
Q9C681	Probable histone H2A.1 OS=Arabidopsis thaliana GN=At1g51060 PE=1 SV=1	10.7307	37.1212	1	13.926
Q9LHQ5	Probable histone H2A.2 OS=Arabidopsis thaliana GN=At3g20670 PE=1 SV=1	9.88902	37.1212	1	13.841
P49692	60S ribosomal protein L7a-1 OS=Arabidopsis thaliana GN=RPL7AA PE=1 SV=2	8.64343	20.6226	1	29.111
O22456	Developmental protein SEPALLATA 3 OS=Arabidopsis thaliana GN=SEP3 PE=1 SV=1	8.62917	11.5538	1	29.048
O22456-2	Isoform 2 of Developmental protein SEPALLATA 3 OS=Arabidopsis thaliana GN=SEP3	7.61769	11.2	1	28.949
P42825	Chaperone protein dnaJ 2 OS=Arabidopsis thaliana GN=ATJ2 PE=1 SV=2	7.59103	11.9332	1	46.409
Q9SLF7	60S acidic ribosomal protein P2-2 OS=Arabidopsis thaliana GN=RPP2B PE=1 SV=1	7.39916	40	1	11.437
Q9LRX8	60S ribosomal protein L13a-2 OS=Arabidopsis thaliana GN=RPL13AB PE=1 SV=1	6.82725	12.6214	1	23.444
P16181	40S ribosomal protein S11-1 OS=Arabidopsis thaliana GN=RPS11A PE=2 SV=1	6.39824	26.25	1	17.946
O04848	Probable histone H2AXa OS=Arabidopsis thaliana GN=At1g08880 PE=1 SV=1	6.38842	26.7606	1	14.804
Q8L8Y0	40S ribosomal protein S2-1 OS=Arabidopsis thaliana GN=RPS2A PE=2 SV=2	5.84015	10.2113	1	30.722
P51419	60S ribosomal protein L27-3 OS=Arabidopsis thaliana GN=RPL27C PE=2 SV=2	5.79593	19.2593	1	15.598
O64745	At2g34810 OS=Arabidopsis thaliana GN=At2g34810 PE=2 SV=1	5.59431	2.77778	1	61.268
Q84XF3	Dynamin-related protein 1B OS=Arabidopsis thaliana GN=DRP1B PE=1 SV=1	5.39444	4.7541	1	68.041
O65396	Aminomethyltransferase, mitochondrial OS=Arabidopsis thaliana GN=GDCST PE=1 SV=1	5.38185	5.63725	1	44.417
Q944A2	Alba DNA/RNA-binding protein OS=Arabidopsis thaliana GN=At1g20220 PE=1 SV=1	5.22079	6.98413	1	33.743
P92557	Ribosomal protein S7, mitochondrial OS=Arabidopsis thaliana GN=RPS7 PE=2 SV=1	5.00192	10.8108	1	17.19
Q9LJW6	60S ribosomal protein L34-3 OS=Arabidopsis thaliana GN=RPL34C PE=2 SV=1	4.96758	16.6667	1	13.642
Q42351	60S ribosomal protein L34-1 OS=Arabidopsis thaliana GN=RPL34A PE=2 SV=1	4.93606	16.6667	1	13.697
P17839	Floral homeotic protein AGAMOUS OS=Arabidopsis thaliana GN=AG PE=1 SV=2	4.92885	9.92063	1	28.706
Q9FJH6	ABC transporter F family member 1 OS=Arabidopsis thaliana GN=ABCF1 PE=1 SV=1	4.77417	2.52101	1	66.843
Q42059	Endoglucanase 6 OS=Arabidopsis thaliana GN=At1g64390 PE=2 SV=2	4.61439	2.90323	1	68.548
Q9C9I7	Putative uncharacterized protein At1g71500 OS=Arabidopsis thaliana GN=F26A9.12 PE=2 SV=1	4.56623	5.22648	1	31.708
Q9LD43	Acetyl-coenzyme A carboxylase carboxyl transferase subunit alpha, chloroplastic OS=Arabidopsis thaliana GN=CAC3 PE=1 SV=1	4.49322	1.95059	1	85.253
Q8LCL3	60S ribosomal protein L27-2 OS=Arabidopsis thaliana GN=RPL27B PE=2 SV=2	4.45757	17.7778	1	15.605
Q9LJE5	AT3g13460/MRP15_10 OS=Arabidopsis thaliana GN=ECT2 PE=1 SV=1	4.40198	2.3988	1	72.431
Q9LM92	At1g20580/F2D10_6 OS=Arabidopsis thaliana GN=At1g20580 PE=2 SV=1	4.36694	19.084	1	14.229
Q9SQV1	DEAD-box ATP-dependent RNA helicase 40 OS=Arabidopsis thaliana GN=RH40 PE=2 SV=1	4.29037	2.11397	1	119.483
F4HXV6	Nuclear pore complex protein NUP155 OS=Arabidopsis thaliana GN=NUP155 PE=1 SV=1	4.27613	1.0929	1	159.913
F4J741	Pentatricopeptide repeat-containing protein OS=Arabidopsis thaliana GN=At3g59040 PE=4 SV=1	4.18876	2.20339	1	67.166
Q03251	Glycine-rich RNA-binding protein 8 OS=Arabidopsis thaliana GN=RBG8 PE=1 SV=1	4.01107	12.426	1	16.569
Q8L403	Putative uncharacterized protein At1g15425 OS=Arabidopsis thaliana GN=At1g15420 PE=2 SV=1	3.98843	10.0719	1	30.315
Q9S7E6	At1g76300/F15M4_20 OS=Arabidopsis thaliana GN=F15M4.20 PE=2 SV=1	3.9848	19.5312	1	13.803
Q8L6Z4	At3g49080 OS=Arabidopsis thaliana GN=At3g49080 PE=2 SV=1	3.97551	3.95349	1	47.958
Q9SFB1	F17A17.37 protein OS=Arabidopsis thaliana GN=F17A17.37 PE=2 SV=1	3.9594	4.65753	1	39.041
Q9LVA4	Invertase/pectin methylesterase inhibitor family protein / DC 1.2-like protein OS=Arabidopsis thaliana GN=MMI9.18 PE=2 SV=1	3.86582	5.94059	1	22.165
Q9ZVD0	Serrate RNA effector molecule OS=Arabidopsis thaliana GN=SE PE=1 SV=2	3.85824	1.80556	1	81.049
Q9FJE8	Probable histone H2A.7 OS=Arabidopsis thaliana GN=At5g59870 PE=1 SV=1	3.84829	10.6667	1	15.956
P49693	60S ribosomal protein L19-3 OS=Arabidopsis thaliana GN=RPL19C PE=2 SV=3	3.8253	15.3846	1	24.186
O82221	Probable small nuclear ribonucleoprotein G OS=Arabidopsis thaliana GN=At2g23930 PE=2 SV=1	3.8173	18.75	1	8.834
F4JSC0	WD-40 repeat family protein OS=Arabidopsis thaliana GN=At4g18905 PE=1 SV=1	3.72979	4.56349	1	55.201
Q570B4	3-ketoacyl-CoA synthase 10 OS=Arabidopsis thaliana GN=FDH PE=1 SV=2	3.72285	2.72727	1	61.922
Q9FL54	Chaperone protein dnaJ 6 OS=Arabidopsis thaliana GN=ATJ6 PE=2 SV=1	3.71783	4.92958	1	32.553
Q9SR73	40S ribosomal protein S28-1 OS=Arabidopsis thaliana GN=RPS28A PE=3 SV=1	3.69529	18.75	1	7.366
Q9LUK6	At5g46840 OS=Arabidopsis thaliana GN=At5g46840 PE=1 SV=1	3.65639	2.19561	1	56.463
Q9ZUU4	RNA-binding protein CP29B, chloroplastic OS=Arabidopsis thaliana GN=CP29B PE=1 SV=1	3.60942	7.95848	1	30.699
Q93VA8	Alba DNA/RNA-binding protein OS=Arabidopsis thaliana GN=At1g76010 PE=2 SV=1	3.56823	6.28571	1	37.36
B3DNP3	At3g27180 OS=Arabidopsis thaliana GN=At3g27180 PE=2 SV=1	3.53506	2.7027	1	57.809
Q9FMP4	Splicing factor 3B subunit 6-like protein OS=Arabidopsis thaliana GN=At5g12190 PE=2 SV=1	3.51613	11.2903	1	14.373
Q9CA67	Geranylgeranyl diphosphate reductase, chloroplastic OS=Arabidopsis thaliana GN=CHLP PE=1 SV=1	3.42504	2.78373	1	51.805
Q9M2U2	Very-long-chain enoyl-CoA reductase OS=Arabidopsis thaliana GN=ECR PE=2 SV=1	3.4168	4.19355	1	35.7
Q8L3W1	B3 domain-containing transcription factor VRN1 OS=Arabidopsis thaliana GN=VRN1 PE=1 SV=1	3.41206	3.81232	1	39.25
Q9S709	Splicing factor U2af small subunit A OS=Arabidopsis thaliana GN=U2AF35A PE=1 SV=1	3.29645	6.08108	1	34.551
Q9LJL8	AT3g19120/MVI11_3 OS=Arabidopsis thaliana GN=At3g19120 PE=2 SV=1	3.28241	3.36323	1	49.386
F4JTD2	Putative rRNA methyltransferase OS=Arabidopsis thaliana GN=At4g25730 PE=1 SV=1	3.25555	1.46163	1	92.211
Q9XF87	At3g27700 OS=Arabidopsis thaliana GN=Lhcb2:4 PE=2 SV=1	3.24261	8.27068	1	28.784
Q4V3D1	At1g48620 OS=Arabidopsis thaliana GN=HON5 PE=1 SV=1	3.23725	6.26305	1	51.36
Q9FKQ3	Histone H3-like 5 OS=Arabidopsis thaliana GN=At5g65350 PE=2 SV=3	3.20945	11.5108	1	15.582
Q8RXU5	60S ribosomal protein L37a-2 OS=Arabidopsis thaliana GN=RPL37AC PE=3 SV=1	3.15113	17.3913	1	10.234
Q41188-2	Isoform 2 of Cold shock protein 2 OS=Arabidopsis thaliana GN=CSP2	3.09615	10.7843	1	19.869
O65655	Putative uncharacterized protein AT4g39680 OS=Arabidopsis thaliana GN=At4g39680 PE=1 SV=1	3.04697	2.21169	1	69.4
Q39196	Probable aquaporin PIP1-4 OS=Arabidopsis thaliana GN=PIP1.4 PE=1 SV=1	3.04352	6.62021	1	30.673
Q9FLN4	50S ribosomal protein L27, chloroplastic OS=Arabidopsis thaliana GN=RPL27 PE=2 SV=1	3.03096	7.57576	1	21.723
Q9FXD8	Probable pectate lyase 5 OS=Arabidopsis thaliana GN=At1g67750 PE=2 SV=2	3.02177	7.35294	1	44.857
Q39189	DEAD-box ATP-dependent RNA helicase 7 OS=Arabidopsis thaliana GN=RH7 PE=1 SV=2	3.00489	1.78838	1	72.845
Q9LIN3	Glycine-rich RNA-binding protein RZ1A OS=Arabidopsis thaliana GN=RZ1A PE=1 SV=1	2.93554	4.08163	1	26.907
Q9LYA1	DNA-binding storekeeper protein-like protein OS=Arabidopsis thaliana GN=F18O22_70 PE=4 SV=1	2.93442	2.0979	1	64.089
Q9STF2	Protein plastid transcriptionally active 16 OS=Arabidopsis thaliana GN=T6H20.190 PE=1 SV=1	2.92996	2.35294	1	54.325
Q5XEV4	At1g65030 OS=Arabidopsis thaliana GN=At1g65030 PE=2 SV=1	2.90518	2.89855	1	37.432
F4IVY6	Radical SAM domain-containing protein OS=Arabidopsis thaliana GN=At2g39670 PE=3 SV=1	2.89517	3.48028	1	47.736
Q6NPM5	At5g62200 OS=Arabidopsis thaliana GN=At5g62200 PE=2 SV=1	2.85824	6.31579	1	21.057
Q9LVA9	Gb|AAC32909.1 OS=Arabidopsis thaliana GN=At5g62270 PE=4 SV=1	2.84315	3.33333	1	48.283
Q9M9Y6	F4H5.12 protein OS=Arabidopsis thaliana GN=F4H5.12 PE=2 SV=1	2.83327	7.35294	1	23.022
O23049	50S ribosomal protein L6, chloroplastic OS=Arabidopsis thaliana GN=RPL6 PE=2 SV=1	2.82304	4.93274	1	24.69
Q8S8M9	PHD finger protein ALFIN-LIKE 6 OS=Arabidopsis thaliana GN=AL6 PE=2 SV=1	2.81304	3.90625	1	28.829
Q9LFW1	UDP-arabinopyranose mutase 2 OS=Arabidopsis thaliana GN=RGP2 PE=1 SV=1	2.78542	3.88889	1	40.864
Q94BV4	DEAD-box ATP-dependent RNA helicase 6 OS=Arabidopsis thaliana GN=RH6 PE=2 SV=2	2.78463	4.73485	1	60.383
P29381	Agamous-like MADS-box protein AGL1 OS=Arabidopsis thaliana GN=AGL1 PE=1 SV=1	2.73002	4.03226	1	28.318
Q9LKA5	Uncharacterized protein At3g15000, mitochondrial OS=Arabidopsis thaliana GN=At3g15000 PE=1 SV=1	2.71422	3.29114	1	42.843
Q9FY50	50S ribosomal protein L10, chloroplastic OS=Arabidopsis thaliana GN=RPL10 PE=2 SV=1	2.68634	6.81818	1	24.72
F4JD88	Alba DNA/RNA-binding protein OS=Arabidopsis thaliana GN=At3g07030 PE=4 SV=1	2.67965	3.95062	1	42.476
Q94AK8	Putative uncharacterized protein At1g25260 OS=Arabidopsis thaliana GN=At1g25260 PE=1 SV=1	2.63545	5.10638	1	27.225
Q56YN8	Structural maintenance of chromosomes protein 3 OS=Arabidopsis thaliana GN=SMC3 PE=2 SV=1	2.63339	0.996678	1	139.285
Q9C551	DEAD-box ATP-dependent RNA helicase 5 OS=Arabidopsis thaliana GN=RH5 PE=1 SV=1	2.62838	2.23464	1	59.566
Q56XE4	U1 small nuclear ribonucleoprotein C OS=Arabidopsis thaliana GN=At4g03120 PE=2 SV=1	2.61119	8.69565	1	22.384
Q8RXN3	Phosphoenolpyruvate/phosphate translocator 1, chloroplastic OS=Arabidopsis thaliana GN=PPT1 PE=1 SV=1	2.58453	3.43137	1	44.196
Q84M92	Actin-related protein 4 OS=Arabidopsis thaliana GN=ARP4 PE=1 SV=1	2.5817	2.49433	1	48.905
Q8VYJ2	AT-hook motif nuclear localized protein 1 OS=Arabidopsis thaliana GN=AHL1 PE=2 SV=1	2.57284	2.80899	1	37.289
Q940I0	AT hook motif DNA-binding family protein OS=Arabidopsis thaliana GN=T6K21.130 PE=1 SV=1	2.5516	2.2779	1	46.248
F4I0K2	Fructokinase-like 2, chloroplastic OS=Arabidopsis thaliana GN=FLN2 PE=1 SV=2	2.53581	1.4658	1	68.936
O24456	Guanine nucleotide-binding protein subunit beta-like protein A OS=Arabidopsis thaliana GN=RACK1A PE=1 SV=2	2.52418	3.36391	1	35.725
Q9FJW0	AT5g67630/K9I9_20 OS=Arabidopsis thaliana GN=At5g67630 PE=2 SV=1	2.52158	2.34542	1	52.081
P93819	Malate dehydrogenase, cytoplasmic 1 OS=Arabidopsis thaliana GN=MDH1 PE=1 SV=2	2.47925	6.0241	1	35.548
Q9C4Z6	Guanine nucleotide-binding protein subunit beta-like protein B OS=Arabidopsis thaliana GN=RACK1B PE=2 SV=1	2.45544	3.68098	1	35.778
O22812	AT hook motif DNA-binding family protein OS=Arabidopsis thaliana GN=AHL10 PE=1 SV=2	2.44201	3.9886	1	36.294
Q9ZQ87	Expressed protein OS=Arabidopsis thaliana GN=At2g03510 PE=2 SV=2	2.42911	3.08989	1	40.571
Q9LSA1	Genomic DNA, chromosome 3, P1 clone: MVE11 OS=Arabidopsis thaliana GN=At3g18760 PE=2 SV=1	2.40198	10.7914	1	15.956
Q9FY71	Protein EXORDIUM-like 4 OS=Arabidopsis thaliana GN=EXL4 PE=2 SV=1	2.39962	8.27338	1	29.455
P23321	Oxygen-evolving enhancer protein 1-1, chloroplastic OS=Arabidopsis thaliana GN=PSBO1 PE=1 SV=2	2.38902	3.61446	1	35.121
O49552	DNA damage-binding protein 1b OS=Arabidopsis thaliana GN=DDB1B PE=2 SV=2	2.37685	1.28676	1	121.103
P34788	40S ribosomal protein S18 OS=Arabidopsis thaliana GN=RPS18A PE=1 SV=1	2.33161	7.89474	1	17.534
Q6NQ72	THO complex subunit 4D OS=Arabidopsis thaliana GN=ALY4 PE=1 SV=1	2.31677	5.55556	1	30.417
F4IHS2	Chromatin structure-remodeling complex protein SYD OS=Arabidopsis thaliana GN=SYD PE=1 SV=1	2.30636	0.335758	1	389.625
Q9LHP2	Serine/arginine-rich SC35-like splicing factor SCL30A OS=Arabidopsis thaliana GN=SCL30A PE=1 SV=1	2.29766	6.10687	1	30.208
Q9ZUA0	Dolichyl-diphosphooligosaccharide--protein glycosyltransferase subunit 1B OS=Arabidopsis thaliana GN=OST1B PE=2 SV=1	2.26809	1.93966	1	52.186
F4JHS4	Adenine nucleotide transporter 1 OS=Arabidopsis thaliana GN=ADNT1 PE=3 SV=1	2.21824	3.55191	1	39.953
O04202	Eukaryotic translation initiation factor 3 subunit F OS=Arabidopsis thaliana GN=TIF3F1 PE=1 SV=1	2.21674	4.09556	1	31.842
Q9FHL8	Disease resistance protein-like OS=Arabidopsis thaliana GN=At5g23400 PE=2 SV=1	2.2044	1.86757	1	63.978
Q94AZ5	At2g45060/T14P1.13 OS=Arabidopsis thaliana GN=At2g45060 PE=1 SV=1	2.19192	4.04412	1	30.319
Q9C514	40S ribosomal protein S7-1 OS=Arabidopsis thaliana GN=RPS7A PE=2 SV=1	2.17764	4.71204	1	21.909
Q8H0S2	At4g23490/F16G20_190 OS=Arabidopsis thaliana GN=At4g23490 PE=2 SV=1	2.1515	2.85171	1	60.492
Q96254	Guanosine nucleotide diphosphate dissociation inhibitor 1 OS=Arabidopsis thaliana GN=GDI1 PE=1 SV=1	2.14008	2.69663	1	49.787
F4JFJ3	Putative DEAD/DEAH box helicase OS=Arabidopsis thaliana GN=At3g02060 PE=4 SV=1	2.1201	1.21507	1	93.869
Q95749	Ribosomal protein S3, mitochondrial OS=Arabidopsis thaliana GN=RPS3 PE=2 SV=3	2.11081	1.61871	1	64.836
O64816	Casein kinase II subunit alpha, chloroplastic OS=Arabidopsis thaliana GN=At2g23070 PE=2 SV=1	2.10746	3.00926	1	50.205
O81098	DNA-directed RNA polymerases II and IV subunit 5A OS=Arabidopsis thaliana GN=NRPB5A PE=1 SV=1	2.1016	4.87805	1	24.286
O81488	PHD finger protein ALFIN-LIKE 4 OS=Arabidopsis thaliana GN=AL4 PE=1 SV=2	2.07613	4.31373	1	28.761
Q93ZY3	Dolichyl-diphosphooligosaccharide--protein glycosyltransferase subunit STT3A OS=Arabidopsis thaliana GN=STT3A PE=2 SV=1	2.07417	1.54044	1	86.058
Q38906	Translocase of chloroplast 34, chloroplastic OS=Arabidopsis thaliana GN=TOC34 PE=1 SV=2	2.05844	6.07029	1	34.686
Q9CAI5	At1g72710 OS=Arabidopsis thaliana GN=F28P22.10 PE=1 SV=1	2.04692	2.36559	1	51.847
Q9ZVX7	Expressed protein OS=Arabidopsis thaliana GN=At2g16860 PE=1 SV=2	2.02155	3.69128	1	35.149
Q9SJT4	Expressed protein OS=Arabidopsis thaliana GN=At2g21440 PE=2 SV=1	2.01913	0.897308	1	111.997
O80897	At2g32600/T26B15.16 OS=Arabidopsis thaliana GN=At2g32600 PE=2 SV=2	2.00323	7.94224	1	31.35
Q9FKS5	Cytochrome c1 2, heme protein, mitochondrial OS=Arabidopsis thaliana GN=CYC12 PE=1 SV=1	2.00157	4.23453	1	33.669
Q9FMH8	Cysteine protease component of protease-inhibitor complex OS=Arabidopsis thaliana GN=At5g43060 PE=1 SV=1	1.99439	3.45572	1	51.171
Q8GXH5	Putative uncharacterized protein At5g44710 OS=Arabidopsis thaliana GN=At5g44710 PE=2 SV=1	1.98548	8.82353	1	11.522
Q9SW44	DEAD-box ATP-dependent RNA helicase 16 OS=Arabidopsis thaliana GN=RH16 PE=2 SV=1	1.96819	1.4377	1	69.459
Q9FG73	Nucleolar protein-like OS=Arabidopsis thaliana GN=OLI2 PE=4 SV=1	1.95234	1.31965	1	76.729
Q39211	DNA-directed RNA polymerases II, IV and V subunit 3 OS=Arabidopsis thaliana GN=NRPB3 PE=1 SV=1	1.93405	3.1348	1	35.439
Q8LAR0	At4g32460 OS=Arabidopsis thaliana GN=At4g32460 PE=2 SV=1	1.93256	3.56164	1	39.793
Q9SRH5	Mitochondrial outer membrane protein porin 1 OS=Arabidopsis thaliana GN=VDAC1 PE=1 SV=3	1.92082	6.52174	1	29.407
Q9SF91	Ras-related protein RABE1e OS=Arabidopsis thaliana GN=RABE1E PE=1 SV=1	1.92046	5.04587	1	24.279
F4J5R0	Non-catalytic subunit of DNA-dependent RNA polymerases II, IV and V OS=Arabidopsis thaliana GN=NRPB11 PE=4 SV=1	1.91973	7.53425	1	17.133
Q42484	Disease resistance protein RPS2 OS=Arabidopsis thaliana GN=RPS2 PE=1 SV=1	1.88506	3.9604	1	104.574
F4HPB7	Uncharacterized protein OS=Arabidopsis thaliana GN=At1g26750 PE=4 SV=1	1.8729	5.12821	1	22.033
Q6ICW8	At4g25180 OS=Arabidopsis thaliana GN=At4g25180 PE=2 SV=1	1.87095	3.53698	1	34.229
O23447	Putative pectinesterase/pectinesterase inhibitor 43 OS=Arabidopsis thaliana GN=PME43 PE=2 SV=1	1.87031	1.56919	1	78.523
Q8W4J9	Disease resistance protein RPP8 OS=Arabidopsis thaliana GN=RPP8 PE=1 SV=2	1.85449	1.87225	1	104.615
Q9SIB5	DEAD/DEAH box helicase-like protein OS=Arabidopsis thaliana GN=At2g28600 PE=2 SV=1	1.84741	2.58964	1	55.42
Q9FGT1	Putative uncharacterized protein At5g58130 OS=Arabidopsis thaliana GN=ROS3 PE=2 SV=1	1.84315	1.20321	1	81.03
Q39117	Trihelix transcription factor GT-2 OS=Arabidopsis thaliana GN=GT-2 PE=2 SV=1	1.83684	1.3913	1	65.797
Q8RXX5	50S ribosomal protein L19-2, chloroplastic OS=Arabidopsis thaliana GN=At5g47190 PE=2 SV=1	1.83003	4.36681	1	25.453
Q9SUA1	DEK domain-containing chromatin associated protein OS=Arabidopsis thaliana GN=At4g26630 PE=1 SV=1	1.82827	1.31062	1	85.198
Q9FGY1	Beta-D-xylosidase 1 OS=Arabidopsis thaliana GN=BXL1 PE=1 SV=1	1.82362	1.93798	1	83.471
Q8W4K2	Mitochondrial 28S ribosomal protein S29-like protein OS=Arabidopsis thaliana GN=F6I1.13 PE=2 SV=1	1.81759	1.875	1	53.75
Q9M0G7	Leucine-rich repeat receptor-like protein kinase PXL2 OS=Arabidopsis thaliana GN=PXL2 PE=2 SV=1	1.80799	0.789733	1	110.408
Q9FE78	AT5g05470 OS=Arabidopsis thaliana GN=EIF2 ALPHA PE=2 SV=1	1.7967	2.61628	1	38.776
F4KBW6	Nuclear pore complex protein NUP205 OS=Arabidopsis thaliana GN=NUP205 PE=1 SV=1	1.79452	0.761697	1	206.598
Q9SJL9	Probable xyloglucan endotransglucosylase/hydrolase protein 32 OS=Arabidopsis thaliana GN=XTH32 PE=2 SV=1	1.78781	3.01003	1	34.46
Q9M125	AT4g01560/F11O4_6 OS=Arabidopsis thaliana GN=MEE49 PE=2 SV=1	1.77211	4.37318	1	39.823
Q9FNP8	40S ribosomal protein S19-3 OS=Arabidopsis thaliana GN=RPS19C PE=2 SV=1	1.7597	6.29371	1	15.687
F4K217	Leucine-rich repeat-containing protein OS=Arabidopsis thaliana GN=At5g61240 PE=4 SV=1	1.75276	3.53982	1	38.288
Q9ZUU3	Pentatricopeptide repeat-containing protein At2g37230 OS=Arabidopsis thaliana GN=At2g37230 PE=2 SV=1	1.74885	1.321	1	85.65
F4K5J1	Myosin-17 OS=Arabidopsis thaliana GN=XI-K PE=1 SV=2	1.7122	0.783801	1	173.268
Q9FE06	Protein EXORDIUM-like 2 OS=Arabidopsis thaliana GN=EXL2 PE=2 SV=1	1.70658	6.88525	1	32.654
Q7Y1W1	Protein TIC 56, chloroplastic OS=Arabidopsis thaliana GN=TIC56 PE=1 SV=1	1.6908	3.03605	1	61.586
Q8VZT8	Probable ribosomal protein S11, mitochondrial OS=Arabidopsis thaliana GN=NFD3 PE=2 SV=1	1.68952	2.54777	1	33.905
Q8LFJ6	DNA-directed RNA polymerases II, IV and V subunit 10 OS=Arabidopsis thaliana GN=NRPB10 PE=1 SV=1	1.6874	12.6761	1	8.309
F4HQH8	RNA-binding (RRM/RBD/RNP motifs) family protein OS=Arabidopsis thaliana GN=At1g01080 PE=4 SV=1	1.68529	4.7619	1	32.655
Q9LZF5	Lectin-like protein At5g03350 OS=Arabidopsis thaliana GN=At5g03350 PE=2 SV=1	1.67572	4.0146	1	30.143
Q940U9	AT5g17440/K3M16_10 OS=Arabidopsis thaliana GN=At5g17440 PE=2 SV=1	1.66115	2.22772	1	47.199
Q9ZP54	Poly [ADP-ribose] polymerase 1 OS=Arabidopsis thaliana GN=PARP1 PE=1 SV=2	1.66115	1.22075	1	111.162
P56762	DNA-directed RNA polymerase subunit alpha OS=Arabidopsis thaliana GN=rpoA PE=3 SV=1	1.65365	2.12766	1	38.113
P56759	ATP synthase subunit b, chloroplastic OS=Arabidopsis thaliana GN=atpF PE=3 SV=1	1.64302	5.97826	1	21.044
Q42536	Protochlorophyllide reductase A, chloroplastic OS=Arabidopsis thaliana GN=PORA PE=1 SV=2	1.63395	4.69136	1	43.836
Q8LPK6	At3g49000 OS=Arabidopsis thaliana GN=At3g49000 PE=2 SV=1	1.63041	2.10325	1	59.299
Q8VXX4	Replication factor C subunit 3 OS=Arabidopsis thaliana GN=RFC3 PE=2 SV=1	1.62967	2.25989	1	40.574
Q9ZVJ6	Annexin D4 OS=Arabidopsis thaliana GN=ANN4 PE=2 SV=1	1.62306	2.82132	1	36.199
F4KG14	Guanylate-binding protein OS=Arabidopsis thaliana GN=At5g46070 PE=4 SV=1	1.62088	0.924214	1	122.702
F4I5H4	Uncharacterized protein OS=Arabidopsis thaliana GN=At1g70550 PE=4 SV=1	1.60363	2.15054	1	52.241
P49205	40S ribosomal protein S17-1 OS=Arabidopsis thaliana GN=RPS17A PE=2 SV=3	1.5921	8.51064	1	16.037
Q8GY84	DEAD-box ATP-dependent RNA helicase 10 OS=Arabidopsis thaliana GN=RH10 PE=2 SV=2	1.58939	2.41228	1	51.115
Q9LYJ3	ADP-ribosylation factor A1B OS=Arabidopsis thaliana GN=T15N1_160 PE=3 SV=1	1.58872	5.85106	1	21.521
Q9FLD3	AT5g05210/K2A11_8 OS=Arabidopsis thaliana GN=At5g05210 PE=2 SV=1	1.57905	2.59067	1	45.115
Q8VY91	30S ribosomal protein S6 alpha, chloroplastic OS=Arabidopsis thaliana GN=RPS6 PE=2 SV=1	1.56976	4.83092	1	22.746
Q84TG1	DEAD-box ATP-dependent RNA helicase 57 OS=Arabidopsis thaliana GN=RH57 PE=2 SV=1	1.56783	2.77264	1	60.878
Q9LMM0	Glycerol-3-phosphate 2-O-acyltransferase 4 OS=Arabidopsis thaliana GN=GPAT4 PE=1 SV=1	1.56511	2.18688	1	56.226
Q9LID3	Casein kinase-like protein OS=Arabidopsis thaliana GN=At3g13670 PE=2 SV=1	1.56384	1.70697	1	78.59
O82204	60S ribosomal protein L28-1 OS=Arabidopsis thaliana GN=RPL28A PE=2 SV=1	1.55424	13.2867	1	15.886
Q94AZ4	Probable calcium-binding protein CML13 OS=Arabidopsis thaliana GN=CML13 PE=2 SV=1	1.54837	8.10811	1	16.506
Q05431	L-ascorbate peroxidase 1, cytosolic OS=Arabidopsis thaliana GN=APX1 PE=1 SV=2	1.54318	4	1	27.544
Q9SKQ0	Peptidyl-prolyl cis-trans isomerase CYP19-2 OS=Arabidopsis thaliana GN=CYP19-2 PE=1 SV=1	1.54031	4.5977	1	18.452
P62126	30S ribosomal protein S12, chloroplastic OS=Arabidopsis thaliana GN=rps12-A PE=2 SV=2	1.5388	7.31707	1	13.756
Q941L0	Cellulose synthase A catalytic subunit 3 [UDP-forming] OS=Arabidopsis thaliana GN=CESA3 PE=1 SV=2	1.53775	1.03286	1	119.606
Q9LN62	At1g19360 OS=Arabidopsis thaliana GN=At1g19360 PE=2 SV=1	1.53328	3.27103	1	48.221
Q940P8	T-complex protein 1 subunit beta OS=Arabidopsis thaliana GN=CCT2 PE=1 SV=1	1.5315	2.27704	1	57.25
Q9S791	AT1G70770 protein OS=Arabidopsis thaliana GN=F5A18.5 PE=1 SV=1	1.52944	2.29508	1	66.823
Q66GP9	NO-associated protein 1, chloroplastic/mitochondrial OS=Arabidopsis thaliana GN=NOA1 PE=1 SV=1	1.52578	2.49554	1	61.919
Q9SN96	AT3g46430/F18L15_150 OS=Arabidopsis thaliana GN=F18L15.150 PE=2 SV=1	1.51159	20	1	6.58
Q6EVK6	ATP-dependent helicase BRM OS=Arabidopsis thaliana GN=BRM PE=1 SV=1	1.50696	0.410397	1	245.317
O23254	Serine hydroxymethyltransferase 4 OS=Arabidopsis thaliana GN=SHM4 PE=1 SV=1	1.49093	3.39703	1	51.685
Q8LPJ4	ABC transporter E family member 2 OS=Arabidopsis thaliana GN=ABCE2 PE=2 SV=1	1.44831	2.80992	1	68.346
Q9LJR7	Xyloglucan endotransglucosylase/hydrolase protein 3 OS=Arabidopsis thaliana GN=XTH3 PE=2 SV=1	1.42876	3.10345	1	33.238
Q2V3E2	Protein yippee-like At4g27740 OS=Arabidopsis thaliana GN=At4g27740 PE=3 SV=1	1.41488	7.61905	1	11.773
Q42574	Oleosin OS=Arabidopsis thaliana GN=T2I1_260 PE=2 SV=1	1.40187	16.9811	1	10.676
O22607	WD-40 repeat-containing protein MSI4 OS=Arabidopsis thaliana GN=MSI4 PE=1 SV=3	1.39914	3.35306	1	55.725
P28147	TATA-box-binding protein 1 OS=Arabidopsis thaliana GN=TBP1 PE=1 SV=1	1.39276	5	1	22.354
P25696	Bifunctional enolase 2/transcriptional activator OS=Arabidopsis thaliana GN=ENO2 PE=1 SV=1	1.38437	3.37838	1	47.689
Q9M0I7	At4g28200 OS=Arabidopsis thaliana GN=At4g28200 PE=2 SV=1	1.36785	1.23457	1	74.616
Q8LCW9	60S acidic ribosomal protein P1-1 OS=Arabidopsis thaliana GN=RPP1A PE=2 SV=2	1.36583	34.8214	1	11.154
Q9M5J8	Polygalacturonase inhibitor 2 OS=Arabidopsis thaliana GN=PGIP2 PE=2 SV=2	1.2871	2.72727	1	37.044
P56780	Photosystem II reaction center protein H OS=Arabidopsis thaliana GN=psbH PE=1 SV=2	1.28408	15.0685	1	7.697
F4JAG3	UDP-glucuronic acid decarboxylase 1 OS=Arabidopsis thaliana GN=UXS1 PE=1 SV=1	1.27671	1.74672	1	51.359
Q9M084	AT4G31180 protein OS=Arabidopsis thaliana GN=At4g31180 PE=1 SV=1	1.27613	1.6129	1	62.878
Q940G0	Transmembrane 9 superfamily member 1 OS=Arabidopsis thaliana GN=TMN1 PE=1 SV=1	1.27311	2.20713	1	66.849
Q9C8L9	At1g53640/F22G10.8 OS=Arabidopsis thaliana GN=F22G10.8 PE=2 SV=1	1.27238	1.91205	1	56.884
Q9ZUP3	Nucleosome assembly protein 1;2 OS=Arabidopsis thaliana GN=NAP1;2 PE=1 SV=1	1.26938	4.74934	1	43.516
O82462	Glutamyl-tRNA synthetase OS=Arabidopsis thaliana GN=At5g26707 PE=2 SV=1	1.26608	1.5299	1	81.013
Q9C891	Dirigent protein 20 OS=Arabidopsis thaliana GN=DIR20 PE=2 SV=1	1.26162	6.41711	1	20.605
F4KIM7	Endomembrane family protein 70 OS=Arabidopsis thaliana GN=At5g25100 PE=4 SV=1	1.25189	1.5361	1	74.786
Q8LD03	40S ribosomal protein S7-3 OS=Arabidopsis thaliana GN=RPS7C PE=1 SV=2	1.25042	4.21053	1	22.047
O22165	Probable ribosome biogenesis protein RLP24 OS=Arabidopsis thaliana GN=At2g44860 PE=2 SV=1	1.25034	5.03145	1	18.93
O80437	Glycerol-3-phosphate 2-O-acyltransferase 6 OS=Arabidopsis thaliana GN=GPAT6 PE=1 SV=1	1.24291	2.19561	1	56.103
Q9CA93	Mitochondrial arginine transporter BAC2 OS=Arabidopsis thaliana GN=BAC2 PE=1 SV=1	1.23612	12.5	1	32.232
F4K4D5	Eukaryotic translation initiation factor 3 subunit B OS=Arabidopsis thaliana GN=TIF3B1 PE=1 SV=1	1.23218	1.21951	1	84.861
Q9FHM9	Protein EXORDIUM-like 3 OS=Arabidopsis thaliana GN=EXL3 PE=2 SV=1	1.22996	2.37389	1	36.825
Q9CAQ8	Replication factor C subunit 5 OS=Arabidopsis thaliana GN=RFC5 PE=1 SV=1	1.2217	2.43902	1	41.344
O82274	Phospholipase A1-IIbeta OS=Arabidopsis thaliana GN=At2g31100 PE=1 SV=2	1.22163	3.1401	1	47.551
B3H5K3	Uncharacterized binding protein OS=Arabidopsis thaliana GN=At5g47690 PE=1 SV=1	1.21439	1.05787	1	181.339
Q945P2	AT5g49210/K21P3_8 OS=Arabidopsis thaliana GN=At5g49210 PE=2 SV=1	1.20754	4.10256	1	23.489
A8MS85	Transcription elongation factor SPT6-like protein OS=Arabidopsis thaliana GN=GTB1 PE=4 SV=1	1.1943	0.85003	1	184.92
P93008	DEAD-box ATP-dependent RNA helicase 21 OS=Arabidopsis thaliana GN=RH21 PE=2 SV=1	1.18502	1.63711	1	85.225
F4K087	Uncharacterized protein OS=Arabidopsis thaliana GN=At5g48240 PE=1 SV=1	1.17862	3.93258	1	39.737
F4KFT3	Plastid transcriptionally active7 OS=Arabidopsis thaliana GN=PTAC7 PE=4 SV=1	1.16787	5.32544	1	19.59
Q96318	12S seed storage protein CRC OS=Arabidopsis thaliana GN=CRC PE=1 SV=1	1.16254	3.05344	1	58.199
Q9FMG4	Serine/arginine-rich splicing factor SC35 OS=Arabidopsis thaliana GN=SC35 PE=1 SV=1	1.15702	2.64026	1	35.149
F4I3P9	Putative UDP-N-acetylmuamoylalanyl-d-glutamate-2,6-diaminopimelate ligase OS=Arabidopsis thaliana GN=MURE PE=1 SV=1	1.15397	1.5544	1	85.533
Q0WVM5	Putative uncharacterized protein At1g63810 OS=Arabidopsis thaliana GN=At1g63810 PE=2 SV=1	1.11549	1.32953	1	120.074
Q8L634	AT3G14830 protein OS=Arabidopsis thaliana GN=At3g14830 PE=2 SV=1	1.10869	5.67227	1	52.497
B5X565	At3g12080 OS=Arabidopsis thaliana GN=emb2738 PE=2 SV=1	1.08592	1.65913	1	73.081
Q9LD55	Eukaryotic translation initiation factor 3 subunit A OS=Arabidopsis thaliana GN=TIF3A1 PE=1 SV=1	1.08228	1.51976	1	114.229
P93296	Uncharacterized mitochondrial protein AtMg00370 OS=Arabidopsis thaliana GN=AtMg00370 PE=3 SV=1	1.07925	8.54271	1	23.161
F4KCF4	Histone H2A OS=Arabidopsis thaliana GN=HTA12 PE=3 SV=1	1.06839	11.2994	1	18.879
Q9ZV34	At2g28790 OS=Arabidopsis thaliana GN=CBP1 PE=2 SV=1	1.04398	4.81928	1	27
O48844	26S proteasome non-ATPase regulatory subunit 1 homolog A OS=Arabidopsis thaliana GN=RPN2A PE=1 SV=1	1.03456	1.39442	1	108.909
Q9SAI6	At1g80720 OS=Arabidopsis thaliana GN=F23A5.7 PE=2 SV=1	0.973467	4.73684	1	21.888
F4JW20	Uncharacterized protein OS=Arabidopsis thaliana GN=At4g39420 PE=4 SV=1	0.973058	0.565327	1	354.808
Q9C5M0	Mitochondrial dicarboxylate/tricarboxylate transporter DTC OS=Arabidopsis thaliana GN=DTC PE=1 SV=1	0.972243	5.03356	1	31.891
F4I9J7	Exon junction complex protein OS=Arabidopsis thaliana GN=Y14 PE=1 SV=1	0.970616	7.42574	1	22.425
Q41969	Eukaryotic translation initiation factor 2 subunit beta OS=Arabidopsis thaliana GN=EMB1401 PE=1 SV=3	0.957424	2.23881	1	30.644
F4ISL5	SPOC domain / transcription elongation factor S-II protein OS=Arabidopsis thaliana GN=At2g25640 PE=4 SV=1	0.955068	2.41611	1	81.145
Q9LP53	Alba DNA/RNA-binding protein OS=Arabidopsis thaliana GN=F28N24.7 PE=1 SV=1	0.953895	5.38462	1	14.564
Q9SEE9-3	Isoform 3 of Serine/arginine-rich splicing factor SR45 OS=Arabidopsis thaliana GN=SR45	0.946537	1.88235	1	46.57
F4KDR2	60S ribosomal protein L35-4 OS=Arabidopsis thaliana GN=At5g02610 PE=3 SV=1	0.943476	4.79452	1	17.011
Q8L908	At5g55140 OS=Arabidopsis thaliana GN=At5g55140 PE=2 SV=1	0.937042	10.0917	1	12.351
Q8LDU0	At4g28360 OS=Arabidopsis thaliana GN=At4g28355 PE=2 SV=1	0.933674	2.95203	1	30.438
Q9M060	Eukaryotic translation initiation factor 6-2 OS=Arabidopsis thaliana GN=EIF6-2 PE=2 SV=1	0.932185	7.34694	1	26.465
O23676	Protein mago nashi homolog OS=Arabidopsis thaliana GN=At1g02140 PE=1 SV=1	0.931443	6.66667	1	17.447
Q84WU1	Nucleotidyltransferase family protein OS=Arabidopsis thaliana GN=At5g53770 PE=2 SV=1	0.928486	2.26415	1	58.975
Q8W4E1	DEAD-box ATP-dependent RNA helicase 47, mitochondrial OS=Arabidopsis thaliana GN=RH47 PE=1 SV=2	0.928486	1.81488	1	60.68
Q9CAG3	Lipoxygenase 6, chloroplastic OS=Arabidopsis thaliana GN=LOX6 PE=2 SV=1	0.925549	1.74482	1	104.45
F4KHD8	Nuclear pore complex protein GP210 OS=Arabidopsis thaliana GN=GB210 PE=1 SV=1	0.924088	0.416017	1	210.533
O04834	GTP-binding protein SAR1A OS=Arabidopsis thaliana GN=SAR1A PE=2 SV=1	0.922996	9.84456	1	22.016
Q3E7R1	Polynucleotidyl transferase, ribonuclease H-like superfamily protein OS=Arabidopsis thaliana GN=At4g03292 PE=4 SV=2	0.920457	19.7802	1	20.869
F4K1D3	Nucleic acid-binding, OB-fold-like protein OS=Arabidopsis thaliana GN=At5g35680 PE=3 SV=1	0.918293	6.66667	1	17.011
Q94JQ7	At1g07830/F24B9_7 OS=Arabidopsis thaliana GN=At1g07830 PE=2 SV=1	0.917933	5.55556	1	16.876
Q9LU46	DEAD-box ATP-dependent RNA helicase 35 OS=Arabidopsis thaliana GN=RH35 PE=2 SV=1	0.91151	1.69205	1	65.764
Q43386	AT1G14900 protein OS=Arabidopsis thaliana GN=HMGa PE=2 SV=1	0.910095	7.84314	1	21.997
Q9FLV7	B3 domain-containing protein At5g24050 OS=Arabidopsis thaliana GN=At5g24050 PE=2 SV=1	0.88941	4.87106	1	39.758
Q9SJU4	Probable fructose-bisphosphate aldolase 1, chloroplastic OS=Arabidopsis thaliana GN=FBA1 PE=1 SV=2	0.888737	2.50627	1	42.904
Q9LMI1	Ribosomal protein L1p/L10e family OS=Arabidopsis thaliana GN=T2D23.8 PE=1 SV=1	0.884722	3.14961	1	28.697
Q9SYM4	Alpha,alpha-trehalose-phosphate synthase [UDP-forming] 1 OS=Arabidopsis thaliana GN=TPS1 PE=1 SV=1	0.879426	3.39703	1	105.91
P62095	Cytochrome b559 subunit beta OS=Arabidopsis thaliana GN=psbF PE=3 SV=1	0.877784	20.5128	1	4.421
O23140	AP-2 complex subunit mu OS=Arabidopsis thaliana GN=AP2M PE=1 SV=1	0.872571	2.28311	1	49.291
F4J2C4	Ankyrin repeat and regulator of chromosome condensation (RCC1) domain-containing protein OS=Arabidopsis thaliana GN=At3g03790 PE=4 SV=1	0.869345	1.91083	1	120.525
P24636	Tubulin beta-4 chain OS=Arabidopsis thaliana GN=TUBB4 PE=2 SV=2	25.2105	34.4595	1	49.791
Q9SIH0	40S ribosomal protein S14-1 OS=Arabidopsis thaliana GN=RPS14A PE=1 SV=1	17.3096	44	1	16.247
P42036	40S ribosomal protein S14-3 OS=Arabidopsis thaliana GN=RPS14C PE=2 SV=2	15.5427	37.3333	1	16.228
B9DGT7	Tubulin alpha-2 chain OS=Arabidopsis thaliana GN=TUBA2 PE=2 SV=2	13.1587	15.3333	1	49.509
Q42581	Ribose-phosphate pyrophosphokinase 1, chloroplastic OS=Arabidopsis thaliana GN=PRS1 PE=2 SV=2	11.668	9.18114	1	43.667
P40941	ADP,ATP carrier protein 2, mitochondrial OS=Arabidopsis thaliana GN=AAC2 PE=2 SV=2	8.86259	9.09091	1	41.72
Q9ZT91	Elongation factor Tu, mitochondrial OS=Arabidopsis thaliana GN=TUFA PE=1 SV=1	8.01421	6.82819	1	49.379
P93004	Aquaporin PIP2-7 OS=Arabidopsis thaliana GN=PIP2-7 PE=1 SV=2	4.77702	6.78571	1	29.723
A8MRW1	Aquaporin PIP1-2 OS=Arabidopsis thaliana GN=PIP1B PE=4 SV=1	4.08727	8.9701	1	32.434
F4HXM8	Uncharacterized protein OS=Arabidopsis thaliana GN=At1g02813 PE=4 SV=1	4.0266	7.38255	1	16.838
A8MRL0	Histone H3.3 OS=Arabidopsis thaliana GN=At4g40030 PE=4 SV=1	3.61145	9.7561	1	18.69
Q9FFJ2	Putative uncharacterized protein At5g17170 OS=Arabidopsis thaliana GN=ENH1 PE=2 SV=1	3.49228	5.90406	1	28.441
Q94C74-2	Isoform 2 of Serine hydroxymethyltransferase 2, mitochondrial OS=Arabidopsis thaliana GN=SHM2	3.48665	2.06379	1	59.092
P51424	60S ribosomal protein L39-1 OS=Arabidopsis thaliana GN=RPL39A PE=3 SV=2	3.21252	19.6078	1	6.412
Q9SSB5	26S protease regulatory subunit 7 homolog A OS=Arabidopsis thaliana GN=RPT1A PE=1 SV=1	3.14194	3.05164	1	47.773
Q8VZ55	50S ribosomal protein L35 OS=Arabidopsis thaliana GN=At2g24090 PE=2 SV=1	3.08481	9.65517	1	16.079
Q39048	Protein ECERIFERUM 1 OS=Arabidopsis thaliana GN=CER2 PE=1 SV=1	2.71806	3.08789	1	47.208
Q9LXJ2	Putative ubiquinol-cytochrome c reductase subunit 9 OS=Arabidopsis thaliana GN=F3C22_130 PE=2 SV=1	2.71332	19.4444	1	8.443
F4I6W4	Phosphoglucomutase OS=Arabidopsis thaliana GN=At1g70730 PE=4 SV=1	2.52856	1.81269	1	72.512
P48491	Triosephosphate isomerase, cytosolic OS=Arabidopsis thaliana GN=CTIMC PE=1 SV=2	2.44758	4.33071	1	27.152
Q93Y22	Coatomer subunit delta OS=Arabidopsis thaliana GN=At5g05010 PE=1 SV=2	2.25469	2.08729	1	57.682
Q42589	Non-specific lipid-transfer protein 1 OS=Arabidopsis thaliana GN=LTP1 PE=2 SV=1	2.17581	8.47458	1	11.747
P31265	Translationally-controlled tumor protein homolog OS=Arabidopsis thaliana GN=TCTP PE=2 SV=2	2.13876	5.35714	1	18.898
Q9S7Y7	Alpha-xylosidase 1 OS=Arabidopsis thaliana GN=XYL1 PE=1 SV=1	2.03635	1.0929	1	102.333
P61847	50S ribosomal protein L32, chloroplastic OS=Arabidopsis thaliana GN=rpl32 PE=3 SV=2	1.97265	26.9231	1	6.057
Q9LD57	Phosphoglycerate kinase 1, chloroplastic OS=Arabidopsis thaliana GN=PGK1 PE=1 SV=1	1.94577	3.5343	1	50.081
Q9LTX9	Heat shock 70 kDa protein 7, chloroplastic OS=Arabidopsis thaliana GN=HSP70-7 PE=1 SV=1	1.82362	1.11421	1	76.95
Q01908	ATP synthase gamma chain 1, chloroplastic OS=Arabidopsis thaliana GN=ATPC1 PE=1 SV=1	1.5447	2.68097	1	40.886
Q9LJG3	GDSL esterase/lipase ESM1 OS=Arabidopsis thaliana GN=ESM1 PE=1 SV=1	1.25485	2.04082	1	44.032
Q9SUI4	Photosystem I reaction center subunit XI, chloroplastic OS=Arabidopsis thaliana GN=PSAL PE=1 SV=2	1.19566	3.65297	1	23.037

## Sheet: H3K9me3-IP
Full list of proteins identified through H3K9me3 peptide affinity purification
Accession	Description	Sum PEP Score	Coverage	# Unique Peptides	MW [kDa]
Q38970	Acetyl-CoA carboxylase 1 OS=Arabidopsis thaliana GN=ACC1 PE=1 SV=1	373.013	54.4366	105	251.223
Q9SSD2	F18B13.15 protein OS=Arabidopsis thaliana GN=F18B13.15 PE=4 SV=1	77.8873	16.8292	33	275.251
Q9SYP1	F9H16.5 protein OS=Arabidopsis thaliana GN=F9H16.5 PE=4 SV=1	77.7476	16.3058	30	246.95
Q9LVA0	BAG family molecular chaperone regulator 7 OS=Arabidopsis thaliana GN=BAG7 PE=1 SV=1	48.8646	34.9776	18	51.535
F4J8K6	Protein ribosomal RNA processing 5 OS=Arabidopsis thaliana GN=At3g11964 PE=4 SV=1	42.5368	12.1835	18	211.473
Q9C5C2	Myrosinase 2 OS=Arabidopsis thaliana GN=TGG2 PE=1 SV=1	57.0149	38.2084	17	62.692
Q94F88	DNA (cytosine-5)-methyltransferase CMT3 OS=Arabidopsis thaliana GN=CMT3 PE=1 SV=2	44.9342	23.4803	17	94.845
P92948	Cell division cycle 5-like protein OS=Arabidopsis thaliana GN=CDC5 PE=1 SV=2	42.1216	25.237	17	95.707
Q42523	Methylcrotonoyl-CoA carboxylase subunit alpha, mitochondrial OS=Arabidopsis thaliana GN=MCCA PE=1 SV=2	46.5756	30.9264	16	80.401
Q8L7S8	DEAD-box ATP-dependent RNA helicase 3, chloroplastic OS=Arabidopsis thaliana GN=RH3 PE=1 SV=2	40.9089	22.861	15	81.107
Q9FLI4	Putative subtilisin serine protease OS=Arabidopsis thaliana GN=SBT1.3 PE=2 SV=1	33.5924	18.8462	15	84.897
Q9LNC5	Elongation factor like protein OS=Arabidopsis thaliana GN=F9P14.8 PE=2 SV=1	31.6287	17.6292	14	110.372
Q8L5Y4	Embryo defective 2765 OS=Arabidopsis thaliana GN=EMB2765 PE=1 SV=1	38.593	10.7356	13	172.913
P17094	60S ribosomal protein L3-1 OS=Arabidopsis thaliana GN=ARP1 PE=2 SV=5	32.775	30.3342	13	44.531
O03042	Ribulose bisphosphate carboxylase large chain OS=Arabidopsis thaliana GN=rbcL PE=1 SV=1	29.7506	34.238	13	52.922
Q9SE50	Beta-D-glucopyranosyl abscisate beta-glucosidase OS=Arabidopsis thaliana GN=BGLU18 PE=1 SV=2	55.9447	32.3864	12	60.421
Q9LT39	Leucine-rich repeat-containing protein OS=Arabidopsis thaliana GN=At3g20820 PE=2 SV=1	45.1039	40.274	12	39.837
Q9LH52	Leucine-rich repeat protein FLOR1 OS=Arabidopsis thaliana GN=FLR1 PE=2 SV=1	38.2416	47.0769	12	35.785
Q9CAF6	Probable DNA gyrase subunit A, chloroplastic/mitochondrial OS=Arabidopsis thaliana GN=GYRA PE=1 SV=2	29.5077	16.5263	12	104.472
Q84W56	Putative uncharacterized protein At5g63420 OS=Arabidopsis thaliana GN=emb2746 PE=1 SV=1	25.4955	15.0384	12	100.49
Q94F87	DNA (cytosine-5)-methyltransferase CMT2 OS=Arabidopsis thaliana GN=CMT2 PE=2 SV=3	24.1127	9.80695	12	144.923
O04309	Jacalin-related lectin 35 OS=Arabidopsis thaliana GN=JAL35 PE=1 SV=1	35.4484	44.7894	11	48.467
Q9LDD8	Methylcrotonoyl-CoA carboxylase beta chain, mitochondrial OS=Arabidopsis thaliana GN=MCCB PE=2 SV=1	35.2548	20.954	11	63.972
O04983	Biotin carboxylase, chloroplastic OS=Arabidopsis thaliana GN=CAC2 PE=1 SV=1	33.4689	25.5121	11	58.35
O50008	5-methyltetrahydropteroyltriglutamate--homocysteine methyltransferase 1 OS=Arabidopsis thaliana GN=MS1 PE=1 SV=1	32.982	19.085	11	84.304
P42697	Dynamin-related protein 1A OS=Arabidopsis thaliana GN=DRP1A PE=1 SV=3	29.5973	20.6557	11	68.13
Q9SAV1	Myrosinase-binding protein 2 OS=Arabidopsis thaliana GN=F-ATMBP PE=2 SV=1	38.9441	26.947	10	68.807
O22785	Pre-mRNA-processing factor 19 homolog 2 OS=Arabidopsis thaliana GN=PRP19B PE=1 SV=3	36.1523	30.4762	10	56.693
Q9SGT7	At1g56110/T6H22_9 OS=Arabidopsis thaliana GN=T6H22.10 PE=2 SV=1	31.0273	24.7126	10	58.636
Q93YS7	Putative WD-repeat membrane protein OS=Arabidopsis thaliana GN=At4g04940 PE=2 SV=1	25.2302	14.8352	10	102.152
P17745	Elongation factor Tu, chloroplastic OS=Arabidopsis thaliana GN=TUFA PE=1 SV=1	35.7692	27.521	9	51.598
Q9MAB3	Probable nucleolar protein 5-2 OS=Arabidopsis thaliana GN=NOP5-2 PE=2 SV=1	31.086	26.6417	9	58.966
P59259	Histone H4 OS=Arabidopsis thaliana GN=At1g07660 PE=1 SV=2	30.2852	56.3107	9	11.402
P41376	Eukaryotic initiation factor 4A-1 OS=Arabidopsis thaliana GN=TIF4A-1 PE=1 SV=1	26.1808	24.2718	9	46.675
P56791	50S ribosomal protein L2, chloroplastic OS=Arabidopsis thaliana GN=rpl2-A PE=3 SV=1	24.2152	36.1314	9	29.846
Q9SKX4	50S ribosomal protein L3-1, chloroplastic OS=Arabidopsis thaliana GN=RPL3A PE=2 SV=1	23.8249	33.5793	9	29.345
Q500V5	Agenet domain-containing protein OS=Arabidopsis thaliana GN=At1g09320 PE=2 SV=1	19.4338	22.0503	9	59.675
Q9LKU3	Putative uncharacterized protein T32B20.g OS=Arabidopsis thaliana GN=T32B20.g PE=4 SV=1	17.1785	12.1047	9	106.984
O49607	Putative subtilisin serine protease OS=Arabidopsis thaliana GN=M4E13.40 PE=1 SV=1	17.0478	15.1832	9	80.996
Q9SJT9	Coatomer subunit alpha-2 OS=Arabidopsis thaliana GN=At2g21390 PE=2 SV=1	48.205	19.2118	8	136.381
Q9SE83	Dynamin-2A OS=Arabidopsis thaliana GN=DRP2A PE=1 SV=2	41.0099	21.5536	8	99.106
P31167	ADP,ATP carrier protein 1, mitochondrial OS=Arabidopsis thaliana GN=AAC1 PE=1 SV=2	34.9207	22.3097	8	41.449
Q9FF75	AT5g04990/MUG13_15 OS=Arabidopsis thaliana GN=SUN1 PE=1 SV=1	28.2004	23.5669	8	51.47
O04603	50S ribosomal protein L5, chloroplastic OS=Arabidopsis thaliana GN=RPL5 PE=2 SV=1	24.8122	38.1679	8	28.326
Q8GUK4	Subtilase family protein OS=Arabidopsis thaliana GN=At4g21650 PE=2 SV=1	24.4736	14.8825	8	81.429
Q8RXK2	Small RNA degrading nuclease 3 OS=Arabidopsis thaliana GN=SDN3 PE=1 SV=1	22.3048	12.9156	8	87.41
A4FVN8	At1g10580 OS=Arabidopsis thaliana GN=At1g10580 PE=2 SV=1	21.724	18.8482	8	65.087
F4IH25	Ribosome biogenesis protein BOP1 homolog OS=Arabidopsis thaliana GN=At2g40360 PE=3 SV=1	20.3992	14.3426	8	85.33
O80653	SNW/SKI-interacting protein OS=Arabidopsis thaliana GN=SKIP PE=1 SV=1	20.1833	15.4976	8	69.38
P49204	40S ribosomal protein S4-2 OS=Arabidopsis thaliana GN=RPS4B PE=2 SV=4	18.3792	37.0229	8	29.855
O80948	Jacalin-related lectin 23 OS=Arabidopsis thaliana GN=JAL23 PE=1 SV=1	15.0745	25.9259	8	50.412
Q9LXG1	40S ribosomal protein S9-1 OS=Arabidopsis thaliana GN=RPS9B PE=1 SV=1	12.8121	35.8586	8	23.022
O81416	Endoglucanase 17 OS=Arabidopsis thaliana GN=At4g02290 PE=2 SV=1	35.7772	20.9302	7	57.265
Q93VG5	40S ribosomal protein S8-1 OS=Arabidopsis thaliana GN=RPS8A PE=2 SV=1	26.6688	37.8378	7	24.978
P51412	50S ribosomal protein L21, chloroplastic OS=Arabidopsis thaliana GN=RPL21 PE=2 SV=1	25.8166	52.7273	7	24.024
O04658	Probable nucleolar protein 5-1 OS=Arabidopsis thaliana GN=NOP5-1 PE=2 SV=2	25.5419	18.9493	7	58.719
Q93X94	GDSL esterase/lipase EXL6 OS=Arabidopsis thaliana GN=EXL6 PE=1 SV=1	25.404	24.7813	7	38.571
F4K5B9	Aspartyl protease family protein OS=Arabidopsis thaliana GN=At5g07030 PE=4 SV=1	22.022	21.3187	7	48.663
F4K3G5	Protein ENHANCED DOWNY MILDEW 2 OS=Arabidopsis thaliana GN=EDM2 PE=1 SV=1	21.4242	7.4017	7	146.695
Q9M356	Aspartyl protease OS=Arabidopsis thaliana GN=F15G16.210 PE=4 SV=1	19.4958	20.7039	7	51.429
Q8RWZ3	Acyl-CoA dehydrogenase-related protein OS=Arabidopsis thaliana GN=IBR3 PE=1 SV=1	19.035	12.6214	7	91.655
O22315	Serine/arginine-rich-splicing factor SR34 OS=Arabidopsis thaliana GN=SR34 PE=1 SV=1	17.6074	30.363	7	33.709
P56757	ATP synthase subunit alpha, chloroplastic OS=Arabidopsis thaliana GN=atpA PE=1 SV=1	17.6024	16.568	7	55.294
Q94A52	DEAD-box ATP-dependent RNA helicase 2 OS=Arabidopsis thaliana GN=RH2 PE=2 SV=2	16.9186	20.098	7	45.815
Q9ASR1	At1g56070/T6H22_13 OS=Arabidopsis thaliana GN=LOS1 PE=1 SV=1	15.7568	11.5065	7	93.83
Q39099	Xyloglucan endotransglucosylase/hydrolase protein 4 OS=Arabidopsis thaliana GN=XTH4 PE=1 SV=1	13.5197	27.3649	7	34.269
Q9SAI5	60S ribosomal protein L7-1 OS=Arabidopsis thaliana GN=RPL7A PE=2 SV=1	13.5068	32.7935	7	28.326
Q9LD60	Spliceosomal associated protein 130A OS=Arabidopsis thaliana GN=T26I12.100 PE=4 SV=1	13.4643	6.34267	7	134.881
Q9LXU5	Leucine-rich repeat-containing protein OS=Arabidopsis thaliana GN=T24H18_110 PE=2 SV=1	11.2687	18.5984	7	39.927
Q9LNJ3	Aspartyl protease family protein OS=Arabidopsis thaliana GN=F6F3.10 PE=2 SV=1	27.5903	16.9072	6	52.142
P51418	60S ribosomal protein L18a-2 OS=Arabidopsis thaliana GN=RPL18AB PE=2 SV=2	20.9014	44.9438	6	21.293
F4I5P3	MOS4-associated complex 3A OS=Arabidopsis thaliana GN=MAC3A PE=4 SV=1	20.7847	19.1205	6	56.847
P40602	Anther-specific proline-rich protein APG OS=Arabidopsis thaliana GN=APG PE=2 SV=2	19.9529	13.8577	6	57.97
P56778	Photosystem II CP43 reaction center protein OS=Arabidopsis thaliana GN=psbC PE=1 SV=3	19.8103	14.7992	6	51.835
Q42384	Protein pleiotropic regulatory locus 1 OS=Arabidopsis thaliana GN=PRL1 PE=1 SV=1	19.569	15.6379	6	53.975
P0DH99	Elongation factor 1-alpha 1 OS=Arabidopsis thaliana GN=A1 PE=1 SV=1	19.4185	17.1492	6	49.471
P43333	U2 small nuclear ribonucleoprotein A' OS=Arabidopsis thaliana GN=At1g09760 PE=2 SV=2	18.0859	29.7189	6	28.024
F4JZX8	Putative crooked neck protein / cell cycle protein OS=Arabidopsis thaliana GN=At5g41770 PE=4 SV=1	18.0326	8.93617	6	84.475
Q9M0V4	Transducin/WD40 domain-containing protein OS=Arabidopsis thaliana GN=YAO PE=2 SV=1	15.8754	15.2778	6	56.484
Q9M2U7	AT3g54400/T12E18_90 OS=Arabidopsis thaliana GN=T12E18_90 PE=2 SV=1	15.3296	20.4706	6	45.446
O65449	At4g22010 OS=Arabidopsis thaliana GN=sks4 PE=2 SV=1	15.1767	14.7874	6	60.418
Q8RXU6	Putative uncharacterized protein At4g07410 OS=Arabidopsis thaliana GN=At4g07410 PE=2 SV=1	15.069	8.95706	6	90.213
Q8LF21	Dynamin-related protein 1C OS=Arabidopsis thaliana GN=DRP1C PE=1 SV=2	15.067	15.9609	6	68.68
B5X503	At5g11240 OS=Arabidopsis thaliana GN=At5g11240 PE=1 SV=1	14.2562	13.0081	6	66.842
P51414	60S ribosomal protein L26-1 OS=Arabidopsis thaliana GN=RPL26A PE=2 SV=2	13.7917	32.1918	6	16.934
Q0WLB5	Clathrin heavy chain 2 OS=Arabidopsis thaliana GN=CHC2 PE=1 SV=1	13.4631	4.81503	6	193.148
O82266	At2g47990 SWA1 transducin family nucleolar protein with six WD40 repeats	12.7949	13.9623	6	58.866
P59224	40S ribosomal protein S13-2 OS=Arabidopsis thaliana GN=RPS13B PE=2 SV=1	12.3877	33.7748	6	17.074
F4IRI1	Transducin/WD40 repeat-like superfamily protein OS=Arabidopsis thaliana GN=At2g18900 PE=4 SV=1	12.1694	10.9453	6	87.957
P20649	ATPase 1, plasma membrane-type OS=Arabidopsis thaliana GN=AHA1 PE=1 SV=3	12.0393	8.42993	6	104.158
Q9SAG7	At1g80930/F23A5_23 OS=Arabidopsis thaliana GN=F23A5.29 PE=1 SV=1	11.9642	8.55556	6	103.953
Q9FI56	Chaperone protein ClpC1, chloroplastic OS=Arabidopsis thaliana GN=CLPC1 PE=1 SV=1	11.3882	7.21206	6	103.388
B3H6S7	Glycoprotein family protein OS=Arabidopsis thaliana GN=At2g41600 PE=4 SV=1	11.0402	34.5455	6	24.975
Q93WF1	Probable pectate lyase 20 OS=Arabidopsis thaliana GN=At5g48900 PE=2 SV=1	26.8562	21.5827	5	46.698
Q9M8Z8	Probable pectate lyase 8 OS=Arabidopsis thaliana GN=At3g07010 PE=2 SV=1	25.5993	21.6346	5	46.145
P41127	60S ribosomal protein L13-1 OS=Arabidopsis thaliana GN=RPL13B PE=1 SV=1	22.5674	31.068	5	23.752
O49195	Vegetative storage protein 1 OS=Arabidopsis thaliana GN=VSP1 PE=1 SV=2	22.1293	28.5185	5	30.243
Q9SYL9	50S ribosomal protein L13, chloroplastic OS=Arabidopsis thaliana GN=RPL13 PE=2 SV=1	21.2915	24.0664	5	26.772
O22609	Protease Do-like 1, chloroplastic OS=Arabidopsis thaliana GN=DEGP1 PE=1 SV=2	19.2197	16.4009	5	46.645
Q9LS97	AT3G18790 protein OS=Arabidopsis thaliana GN=At3g18790 PE=2 SV=1	18.6683	24.6667	5	35.355
Q9SY97	PSI type III chlorophyll a/b-binding protein OS=Arabidopsis thaliana GN=T25B24.12 PE=1 SV=1	18.3532	27.1062	5	29.163
Q9LKR3	Mediator of RNA polymerase II transcription subunit 37a OS=Arabidopsis thaliana GN=MED37A PE=1 SV=1	16.5581	12.855	5	73.584
Q9C9C5	60S ribosomal protein L6-3 OS=Arabidopsis thaliana GN=RPL6C PE=2 SV=1	15.5408	30.4721	5	26.091
Q9C5M8	Probable pectate lyase 18 OS=Arabidopsis thaliana GN=At4g24780 PE=2 SV=2	15.1994	18.6275	5	44.985
Q03250	Glycine-rich RNA-binding protein 7 OS=Arabidopsis thaliana GN=RBG7 PE=1 SV=1	15.1419	32.9545	5	16.88
Q9ASV6	30S ribosomal protein S20, chloroplastic OS=Arabidopsis thaliana GN=RPS20 PE=2 SV=1	15.1143	17.3267	5	21.813
P56777	Photosystem II CP47 reaction center protein OS=Arabidopsis thaliana GN=psbB PE=1 SV=1	14.7457	10.4331	5	56.001
Q9SG79	Putative uncharacterized protein At3g10730 OS=Arabidopsis thaliana GN=T7M13.19 PE=1 SV=1	14.6662	13.8462	5	49.91
Q8RWV0	Transketolase-1, chloroplastic OS=Arabidopsis thaliana GN=TKL-1 PE=1 SV=1	13.4023	9.04184	5	79.918
O04379-2	Isoform 2 of Protein argonaute 1 OS=Arabidopsis thaliana GN=AGO1	13.1925	5.2381	5	116.387
P25873	50S ribosomal protein L15, chloroplastic OS=Arabidopsis thaliana GN=RPL15 PE=2 SV=2	13.0682	19.1336	5	29.689
P46286	60S ribosomal protein L8-1 OS=Arabidopsis thaliana GN=RPL8A PE=1 SV=2	12.7747	15.5039	5	27.842
Q9FVQ1	Nucleolin 1 OS=Arabidopsis thaliana GN=NUCL1 PE=1 SV=1	12.2367	8.97666	5	58.739
Q42404	U1 small nuclear ribonucleoprotein 70 kDa OS=Arabidopsis thaliana GN=RNU1 PE=1 SV=1	11.9572	15.4567	5	50.358
Q0WUV7	GDSL esterase/lipase EXL4 OS=Arabidopsis thaliana GN=EXL4 PE=1 SV=1	11.8161	13.9942	5	37.886
F4IDR3	BMS1 domain-containing protein OS=Arabidopsis thaliana GN=At1g06720 PE=4 SV=1	11.4996	6.01569	5	131.104
O22826	At2g43770 OS=Arabidopsis thaliana GN=At2g43770 PE=2 SV=1	11.158	14.5773	5	37.862
Q9LIH9	DEAD-box ATP-dependent RNA helicase 51 OS=Arabidopsis thaliana GN=RH51 PE=2 SV=1	10.8701	11.7958	5	63.777
O23654	V-type proton ATPase catalytic subunit A OS=Arabidopsis thaliana GN=VHA-A PE=1 SV=1	10.6517	9.79133	5	68.769
P38418	Lipoxygenase 2, chloroplastic OS=Arabidopsis thaliana GN=LOX2 PE=1 SV=1	10.4485	6.47321	5	101.982
F4IMB5	ATP synthase subunit alpha OS=Arabidopsis thaliana GN=At2g07698 PE=3 SV=1	10.1231	7.07851	5	85.879
F4JY25	Chromatin remodeling factor17 OS=Arabidopsis thaliana GN=CHR17 PE=4 SV=1	10.0648	4.66418	5	124.084
Q9LF27	Ribosome biogenesis protein WDR12 homolog OS=Arabidopsis thaliana GN=T20K14_160 PE=1 SV=1	10.0455	14.3187	5	47.309
P56794	50S ribosomal protein L20, chloroplastic OS=Arabidopsis thaliana GN=rpl20 PE=3 SV=1	9.98083	27.3504	5	14.154
P50546	DNA-directed RNA polymerase subunit beta OS=Arabidopsis thaliana GN=rpoB PE=3 SV=4	9.70894	5.59701	5	120.983
O50061	50S ribosomal protein L4, chloroplastic OS=Arabidopsis thaliana GN=RPL4 PE=2 SV=2	9.58678	17.3759	5	30.54
Q3E7I5	Protein FAR1-RELATED SEQUENCE 12 OS=Arabidopsis thaliana GN=FRS12 PE=2 SV=1	7.8298	7.74112	5	90.44
O23255	Adenosylhomocysteinase 1 OS=Arabidopsis thaliana GN=SAHH1 PE=1 SV=1	6.9687	12.1649	5	53.344
Q9LQ55	Dynamin-2B OS=Arabidopsis thaliana GN=DRP2B PE=1 SV=2	29.1581	14.6739	4	100.167
Q9SF40	60S ribosomal protein L4-1 OS=Arabidopsis thaliana GN=RPL4A PE=2 SV=1	25.7704	29.064	4	44.674
P49691	60S ribosomal protein L4-2 OS=Arabidopsis thaliana GN=RPL4D PE=2 SV=2	24.0654	30.9582	4	44.694
P53492	Actin-7 OS=Arabidopsis thaliana GN=ACT7 PE=1 SV=1	20.5485	32.626	4	41.709
Q9LLC1	Biotin carboxyl carrier protein of acetyl-CoA carboxylase 2, chloroplastic OS=Arabidopsis thaliana GN=BCCP2 PE=2 SV=1	16.5785	22.3529	4	27.262
Q9LFE2	Transducin/WD40 domain-containing protein OS=Arabidopsis thaliana GN=F5E19_90 PE=4 SV=1	14.5801	6.96347	4	96.637
P83755	Photosystem II protein D1 OS=Arabidopsis thaliana GN=psbA PE=1 SV=2	14.544	15.5807	4	38.911
F4J1E5	Coatomer subunit beta'-3 OS=Arabidopsis thaliana GN=At3g15980 PE=4 SV=1	13.8182	9.03226	4	104.945
P56798	30S ribosomal protein S3, chloroplastic OS=Arabidopsis thaliana GN=rps3 PE=3 SV=1	13.7572	23.3945	4	25.173
O23515	60S ribosomal protein L15-1 OS=Arabidopsis thaliana GN=RPL15A PE=2 SV=1	13.1522	25.4902	4	24.224
Q8VZB9	60S ribosomal protein L10a-1 OS=Arabidopsis thaliana GN=RPL10AA PE=2 SV=1	12.8595	31.4815	4	24.453
Q9FNM7	DEAD-box ATP-dependent RNA helicase 26 OS=Arabidopsis thaliana GN=RH26 PE=1 SV=2	12.8354	6	4	94.128
Q93W03	AT3g56130/F18O21_90 OS=Arabidopsis thaliana GN=At3g56130 PE=1 SV=1	12.7674	28.1139	4	29.558
Q9SX68	50S ribosomal protein L18, chloroplastic OS=Arabidopsis thaliana GN=RPL18 PE=2 SV=1	12.5364	28.2353	4	18.715
Q9FNX5	Dynamin-related protein 1E OS=Arabidopsis thaliana GN=DRP1E PE=1 SV=1	12.4922	12.3397	4	69.76
Q9LVF2	Genomic DNA, chromosome 3, P1 clone: MIL23 OS=Arabidopsis thaliana GN=At3g21540 PE=4 SV=1	12.3569	7.53927	4	105.999
Q9C5A9	ATP synthase subunit beta-3, mitochondrial OS=Arabidopsis thaliana GN=At5g08680 PE=2 SV=1	12.0424	10.5546	4	59.822
Q9SIH1	Peptidyl-prolyl cis-trans isomerase CYP18-2 OS=Arabidopsis thaliana GN=CYP18-2 PE=2 SV=1	11.948	27.439	4	18.221
Q9XJ27	30S ribosomal protein S9, chloroplastic OS=Arabidopsis thaliana GN=RPS9 PE=2 SV=1	11.8522	18.75	4	22.563
P42734	Probable cinnamyl alcohol dehydrogenase 9 OS=Arabidopsis thaliana GN=CAD9 PE=2 SV=2	11.8239	16.3889	4	38.909
Q9XF89	Chlorophyll a-b binding protein CP26, chloroplastic OS=Arabidopsis thaliana GN=LHCB5 PE=1 SV=1	11.5752	18.2143	4	30.138
Q944K2	Dolichyl-diphosphooligosaccharide--protein glycosyltransferase 48 kDa subunit OS=Arabidopsis thaliana GN=OST48 PE=2 SV=1	11.016	10.7551	4	48.714
Q9SCN8	Cell division control protein 48 homolog D OS=Arabidopsis thaliana GN=CDC48D PE=1 SV=1	10.5741	5.39877	4	90.284
Q940Q1	Probable pectate lyase 1 OS=Arabidopsis thaliana GN=At1g04680 PE=2 SV=2	10.3619	12.297	4	47.74
F4K6N0	TUDOR-SN protein 1 OS=Arabidopsis thaliana GN=Tudor1 PE=1 SV=1	10.3609	4.46872	4	109.98
Q9FJR0	Regulator of nonsense transcripts 1 homolog OS=Arabidopsis thaliana GN=UPF1 PE=1 SV=2	10.2851	4.70494	4	136.783
Q8LBI1	60S ribosomal protein L5-1 OS=Arabidopsis thaliana GN=ATL5 PE=2 SV=2	10.2272	15.6146	4	34.337
P59232	Ubiquitin-40S ribosomal protein S27a-2 OS=Arabidopsis thaliana GN=RPS27AB PE=1 SV=2	10.2049	29.2994	4	17.801
Q9LIB3	BAG family molecular chaperone regulator 8, chloroplastic OS=Arabidopsis thaliana GN=BAG1 PE=1 SV=1	10.0789	6.71506	4	61.458
Q9S746	Protein HOTHEAD OS=Arabidopsis thaliana GN=HTH PE=1 SV=1	9.84765	7.91246	4	65.303
Q9FM47	RNA-binding (RRM/RBD/RNP motifs) family protein OS=Arabidopsis thaliana GN=At5g40490 PE=2 SV=1	9.36236	10.1655	4	42.382
P49209	60S ribosomal protein L9-1 OS=Arabidopsis thaliana GN=RPL9B PE=1 SV=3	9.32464	25.7732	4	22.004
P92959	50S ribosomal protein L24, chloroplastic OS=Arabidopsis thaliana GN=RPL24 PE=2 SV=2	9.29507	24.7475	4	21.963
P56764	DNA-directed RNA polymerase subunit beta'' OS=Arabidopsis thaliana GN=rpoC2 PE=3 SV=1	9.20748	3.05233	4	156.268
Q93VC7	Putative ribosomal protein S1 OS=Arabidopsis thaliana GN=RPS1 PE=1 SV=1	9.07548	10.5769	4	45.082
P36210	50S ribosomal protein L12-1, chloroplastic OS=Arabidopsis thaliana GN=RPL12A PE=2 SV=1	8.95325	23.0366	4	20.063
Q8VYZ5	Periodic tryptophan protein 2 OS=Arabidopsis thaliana GN=PWP2 PE=1 SV=1	8.59667	5.77778	4	100.407
F4K6B6	Heat shock protein 81-2 OS=Arabidopsis thaliana GN=HSP81-2 PE=1 SV=1	8.55356	6.86813	4	83.075
P54887	Delta-1-pyrroline-5-carboxylate synthase A OS=Arabidopsis thaliana GN=P5CSA PE=1 SV=1	8.51387	6.55509	4	77.654
A2RVS6	Serine/arginine-rich splicing factor SR34A OS=Arabidopsis thaliana GN=SR34A PE=2 SV=1	8.48578	16.3333	4	33.579
Q93ZE8	Stromal cell-derived factor 2-like protein OS=Arabidopsis thaliana GN=SDF2 PE=1 SV=1	8.38464	27.9817	4	23.92
P92966-2	Isoform 2 of Serine/arginine-rich splicing factor RS41 OS=Arabidopsis thaliana GN=RS41	8.33482	10.6443	4	41.344
P61841	30S ribosomal protein S7, chloroplastic OS=Arabidopsis thaliana GN=rps7-A PE=1 SV=1	6.34041	29.6774	4	17.347
Q9LEY9	H/ACA ribonucleoprotein complex subunit 2-like protein OS=Arabidopsis thaliana GN=At5g08180 PE=1 SV=1	6.31806	25.641	4	16.937
F4IDQ6	Nuclear DEIH-boxhelicase OS=Arabidopsis thaliana GN=NIH PE=4 SV=1	5.83715	2.22081	4	174.4
Q94A40	Coatomer subunit alpha-1 OS=Arabidopsis thaliana GN=At1g62020 PE=2 SV=2	32.4404	13.1579	3	136.48
Q9SAV0	Myrosinase-binding protein 1 OS=Arabidopsis thaliana GN=MBP1 PE=2 SV=1	23.7947	17.5325	3	50.136
Q84W89	DEAD-box ATP-dependent RNA helicase 37 OS=Arabidopsis thaliana GN=RH37 PE=2 SV=2	23.7675	16.2717	3	67.585
O48549	40S ribosomal protein S6-1 OS=Arabidopsis thaliana GN=RPS6A PE=1 SV=2	23.7094	37.2	3	28.35
Q9FEF8	Probable mediator of RNA polymerase II transcription subunit 36b OS=Arabidopsis thaliana GN=MED36B PE=1 SV=1	20.3886	37.3377	3	32.809
P51430	40S ribosomal protein S6-2 OS=Arabidopsis thaliana GN=RPS6B PE=1 SV=3	20.3013	40.9639	3	28.144
F4IVN6	Calmodulin 5 OS=Arabidopsis thaliana GN=CAM5 PE=4 SV=1	18.6956	27.6243	3	20.563
Q8LA13	DEAD-box ATP-dependent RNA helicase 11 OS=Arabidopsis thaliana GN=RH11 PE=1 SV=1	16.9104	10.9477	3	65.985
Q9FJP3	50S ribosomal protein L29, chloroplastic OS=Arabidopsis thaliana GN=RPL29 PE=1 SV=1	15.7473	16.763	3	19.365
P10896	Ribulose bisphosphate carboxylase/oxygenase activase, chloroplastic OS=Arabidopsis thaliana GN=RCA PE=1 SV=2	13.3443	9.91561	3	51.948
Q8VZ68	Is a member of the PF|00364 Biotin-requiring enzymes family OS=Arabidopsis thaliana GN=At1g52670 PE=2 SV=1	12.0315	16.0584	3	29.556
Q07473	Chlorophyll a-b binding protein CP29.1, chloroplastic OS=Arabidopsis thaliana GN=LHCB4.1 PE=1 SV=1	11.8504	16.5517	3	31.12
Q9SRX2	60S ribosomal protein L19-1 OS=Arabidopsis thaliana GN=RPL19A PE=2 SV=1	11.1226	22.8972	3	24.591
P49692	60S ribosomal protein L7a-1 OS=Arabidopsis thaliana GN=RPL7AA PE=1 SV=2	10.9714	23.3463	3	29.111
Q84WV2	Beta-glucosidase 20 OS=Arabidopsis thaliana GN=BGLU20 PE=2 SV=1	10.854	8.59813	3	61.636
Q8L5T9	Cysteine proteinase inhibitor 2 OS=Arabidopsis thaliana GN=CYS2 PE=2 SV=2	10.5425	34.0136	3	16.08
Q9C8F7	Putative 60S ribosomal protein L30-1 OS=Arabidopsis thaliana GN=RPL30A PE=3 SV=1	10.3846	34.8214	3	12.31
Q9SUN5	Small nuclear ribonucleoprotein-associated protein OS=Arabidopsis thaliana GN=F9F13.90 PE=2 SV=1	10.3319	13.6187	3	27.122
F4J741	Pentatricopeptide repeat-containing protein OS=Arabidopsis thaliana GN=At3g59040 PE=4 SV=1	9.88299	6.77966	3	67.166
Q9ZVS5	Aspartyl protease-like protein OS=Arabidopsis thaliana GN=F15K9.16 PE=2 SV=1	9.80696	8.75576	3	46.119
Q9XF88	Chlorophyll a-b binding protein CP29.2, chloroplastic OS=Arabidopsis thaliana GN=LHCB4.2 PE=1 SV=1	9.68275	16.7247	3	31.174
Q9LXI4	Purple acid phosphatase 21 OS=Arabidopsis thaliana GN=PAP21 PE=2 SV=1	9.55149	8.69565	3	50.609
Q9SS17	40S ribosomal protein S24-1 OS=Arabidopsis thaliana GN=RPS24A PE=2 SV=1	9.44924	30.8271	3	15.363
A8MQL9	Agamous-like MADS-box protein AGL11 OS=Arabidopsis thaliana GN=STK PE=4 SV=1	9.43707	15.625	3	29.466
Q9SHE8	Photosystem I reaction center subunit III, chloroplastic OS=Arabidopsis thaliana GN=PSAF PE=1 SV=1	9.03921	17.1946	3	24.158
P42794	60S ribosomal protein L11-2 OS=Arabidopsis thaliana GN=RPL11B PE=2 SV=2	8.99902	19.2308	3	20.848
F4JXF8	DNA-directed RNA polymerase OS=Arabidopsis thaliana GN=NRPC1 PE=3 SV=1	8.76012	2.80374	3	154.518
O64888	Ribose-phosphate pyrophosphokinase 5, chloroplastic OS=Arabidopsis thaliana GN=PRS5 PE=2 SV=2	8.70367	11.4213	3	42.598
Q949S9	Pre-mRNA-splicing factor SPF27 homolog OS=Arabidopsis thaliana GN=MOS4 PE=1 SV=1	8.68086	14.6245	3	29.661
Q9FKP8	Zinc-finger homeodomain protein 1 OS=Arabidopsis thaliana GN=ZHD1 PE=1 SV=1	8.65377	17.9211	3	31.079
B9DFG3	DEAD-box ATP-dependent RNA helicase ISE2, chloroplastic OS=Arabidopsis thaliana GN=ISE2 PE=1 SV=2	8.62015	3.41588	3	132.354
Q9CAC1	Endoglucanase 8 OS=Arabidopsis thaliana GN=CEL1 PE=2 SV=1	8.54022	10.1626	3	54.576
Q9LMQ2	Chlorophyll A-B binding protein OS=Arabidopsis thaliana GN=F7H2.16 PE=1 SV=1	8.48426	15.8915	3	27.505
Q9LD90	H/ACA ribonucleoprotein complex subunit 4 OS=Arabidopsis thaliana GN=CBF5 PE=1 SV=1	8.39451	7.43363	3	62.987
Q9LUW5	DEAD-box ATP-dependent RNA helicase 53 OS=Arabidopsis thaliana GN=RH53 PE=2 SV=1	8.38589	7.30519	3	65.319
P27521	Chlorophyll a-b binding protein 4, chloroplastic OS=Arabidopsis thaliana GN=LHCA4 PE=1 SV=1	8.28848	11.1554	3	27.716
Q9LXT5	Putative uncharacterized protein At3g58660 OS=Arabidopsis thaliana GN=T20N10_10 PE=2 SV=1	8.27777	10.9865	3	49.939
Q9LUJ5	Probable rRNA-processing protein EBP2 homolog OS=Arabidopsis thaliana GN=At3g22660 PE=2 SV=1	8.20113	13.6519	3	33.185
Q0WW26	Coatomer subunit gamma OS=Arabidopsis thaliana GN=At4g34450 PE=1 SV=2	8.15718	5.75621	3	98.429
Q0WRA3	ATPase E1 OS=Arabidopsis thaliana GN=ATE1 PE=1 SV=1	8.07921	23.7288	3	19.797
Q93VR4	MLP-like protein 423 OS=Arabidopsis thaliana GN=MLP423 PE=2 SV=1	8.07076	23.2258	3	17.044
F4HWR0	Uncharacterized protein OS=Arabidopsis thaliana GN=At1g47980 PE=4 SV=1	8.06885	12.0635	3	34.272
Q42347	60S ribosomal protein L24-1 OS=Arabidopsis thaliana GN=RPL24A PE=1 SV=2	8.06851	15.2439	3	18.838
Q9LYK9	40S ribosomal protein S26-3 OS=Arabidopsis thaliana GN=RPS26C PE=2 SV=1	8.05588	38.4615	3	14.619
Q93Z16	Dolichyl-diphosphooligosaccharide--protein glycosyltransferase subunit 2 OS=Arabidopsis thaliana GN=RPN2 PE=2 SV=1	7.94346	5.20984	3	74.622
Q9LPP3	F18K10.11 protein OS=Arabidopsis thaliana GN=F18K10.11 PE=1 SV=1	7.85705	10.6343	3	60.223
Q9LZK5	DnaJ protein ERDJ3B OS=Arabidopsis thaliana GN=ERDJ3B PE=1 SV=1	7.7027	11.5607	3	39.175
O49553	AT4g21110/F7J7_50 OS=Arabidopsis thaliana GN=F7J7.50 PE=2 SV=1	7.59686	15.8621	3	17.175
Q9LS51	CRS1 / YhbY (CRM) domain-containing protein OS=Arabidopsis thaliana GN=EMB1865 PE=1 SV=1	7.47386	4.00943	3	95.937
F4JD96	60S ribosomal protein L13a-1 OS=Arabidopsis thaliana GN=At3g07110 PE=3 SV=1	7.40532	21.7391	3	23.579
Q39085	Delta(24)-sterol reductase OS=Arabidopsis thaliana GN=DIM PE=1 SV=2	7.3627	6.41711	3	65.352
P59230	60S ribosomal protein L10a-2 OS=Arabidopsis thaliana GN=RPL10AB PE=2 SV=1	7.33745	27.3148	3	24.409
P25856	Glyceraldehyde-3-phosphate dehydrogenase GAPA1, chloroplastic OS=Arabidopsis thaliana GN=GAPA1 PE=1 SV=3	7.31786	10.6061	3	42.463
P42798	40S ribosomal protein S15a-1 OS=Arabidopsis thaliana GN=RPS15AA PE=2 SV=2	7.30556	23.0769	3	14.795
Q9FJH6	ABC transporter F family member 1 OS=Arabidopsis thaliana GN=ABCF1 PE=1 SV=1	7.28964	5.71429	3	66.843
F4K3R8	Voltage dependent anion channel 2 OS=Arabidopsis thaliana GN=VDAC2 PE=4 SV=1	7.21421	16.1716	3	32.885
P50883	60S ribosomal protein L12-1 OS=Arabidopsis thaliana GN=RPL12A PE=2 SV=2	7.18322	22.2892	3	17.931
Q9LF98	Fructose-bisphosphate aldolase OS=Arabidopsis thaliana GN=F8J2_100 PE=2 SV=1	7.1473	13.9665	3	38.516
P31414	Pyrophosphate-energized vacuolar membrane proton pump 1 OS=Arabidopsis thaliana GN=AVP1 PE=1 SV=1	7.13876	2.98701	3	80.768
P56761	Photosystem II D2 protein OS=Arabidopsis thaliana GN=psbD PE=1 SV=3	7.08175	9.06516	3	39.522
Q9FM01	UDP-glucose 6-dehydrogenase 4 OS=Arabidopsis thaliana GN=UGD4 PE=1 SV=1	7.06875	7.5	3	53.063
Q9C6I8	Nucleolar GTP-binding protein 1 OS=Arabidopsis thaliana GN=At1g50920 PE=2 SV=1	6.93872	4.769	3	76.8
P42732	30S ribosomal protein S13, chloroplastic OS=Arabidopsis thaliana GN=RPS13 PE=2 SV=1	6.89629	12.426	3	19.084
Q42340	40S ribosomal protein S16-3 OS=Arabidopsis thaliana GN=RPS16C PE=2 SV=1	6.83818	13.6986	3	16.607
Q8L6Z4	At3g49080 OS=Arabidopsis thaliana GN=At3g49080 PE=2 SV=1	6.78634	8.13953	3	47.958
P60040	60S ribosomal protein L7-2 OS=Arabidopsis thaliana GN=RPL7B PE=2 SV=1	6.6717	14.876	3	28.153
P57691	60S acidic ribosomal protein P0-3 OS=Arabidopsis thaliana GN=RPP0C PE=1 SV=1	6.51092	17.3375	3	34.369
O23628	Histone H2A variant 1 OS=Arabidopsis thaliana GN=H2AV PE=1 SV=1	6.45071	29.4118	3	14.532
Q8RUH0	Putative small nuclear ribonucleoprotein D2 OS=Arabidopsis thaliana GN=At2g47640 PE=4 SV=1	6.44861	24.7706	3	12.627
Q9FL12	Protease Do-like 9 OS=Arabidopsis thaliana GN=DEGP9 PE=1 SV=1	6.28177	6.58784	3	65.112
Q8LD46	60S ribosomal protein L23a-1 OS=Arabidopsis thaliana GN=RPL23AA PE=2 SV=2	6.1382	20.7792	3	17.43
Q0V856	At1g29320 Transducin/WD40 repeat-like superfamily protein	6.05987	6.19658	3	52.239
P49201	40S ribosomal protein S23-2 OS=Arabidopsis thaliana GN=RPS23B PE=2 SV=2	6.01739	21.831	3	15.726
Q9FMR9	RuvB-like protein 1 OS=Arabidopsis thaliana GN=RIN1 PE=1 SV=1	5.88449	7.64192	3	50.292
Q93VI3	60S ribosomal protein L17-1 OS=Arabidopsis thaliana GN=RPL17A PE=2 SV=1	5.56227	16.4773	3	19.885
Q9FMU5	U3 small nucleolar RNA-associated protein 18 homolog OS=Arabidopsis thaliana GN=At5g14050 PE=1 SV=1	5.39134	5.31136	3	60.951
Q8RVQ9	Histone H3-like centromeric protein HTR12 OS=Arabidopsis thaliana GN=HTR12 PE=1 SV=3	5.32917	20.2247	3	19.697
Q08682	40S ribosomal protein Sa-1 OS=Arabidopsis thaliana GN=RPSaA PE=1 SV=3	5.28628	10.7383	3	32.271
Q9M385	50S ribosomal protein L17, chloroplastic OS=Arabidopsis thaliana GN=RPL17 PE=2 SV=1	5.19082	14.218	3	23.467
Q9M0V3	DNA damage-binding protein 1a OS=Arabidopsis thaliana GN=DDB1A PE=1 SV=1	5.14757	3.125	3	121.23
F4J8S1	Histone deacetylase 15 OS=Arabidopsis thaliana GN=HDA15 PE=4 SV=1	5.12076	6.20567	3	60.685
O64644	Histone deacetylase complex subunit SAP18 OS=Arabidopsis thaliana GN=At2g45640 PE=1 SV=1	4.82871	21.7105	3	17.154
F4K172	Glyoxal oxidase-related protein OS=Arabidopsis thaliana GN=At5g19580 PE=4 SV=1	4.72258	6.06061	3	64.956
P56763	DNA-directed RNA polymerase subunit beta' OS=Arabidopsis thaliana GN=rpoC1 PE=3 SV=1	4.51791	5.29412	3	78.533
Q9LYK7	Pescadillo homolog OS=Arabidopsis thaliana GN=T15N1_10 PE=3 SV=1	4.50814	7.62712	3	67.901
Q9LMI5	At1g06340 OS=Arabidopsis thaliana GN=T2D23.4 PE=2 SV=1	4.25922	32.0896	3	15.468
Q38865	Expansin-A6 OS=Arabidopsis thaliana GN=EXPA6 PE=2 SV=2	4.1335	16.3424	3	27.8
Q9S7N7	Photosystem I reaction center subunit V, chloroplastic OS=Arabidopsis thaliana GN=PSAG PE=2 SV=1	3.64423	10.625	3	17.075
P22953	Probable mediator of RNA polymerase II transcription subunit 37e OS=Arabidopsis thaliana GN=MED37E PE=1 SV=3	35.7775	26.2673	2	71.313
P29513	Tubulin beta-5 chain OS=Arabidopsis thaliana GN=TUBB5 PE=2 SV=1	27.9867	26.0579	2	50.31
P29515	Tubulin beta-7 chain OS=Arabidopsis thaliana GN=TUBB7 PE=2 SV=1	27.9744	28.2851	2	50.714
B9DGT7	Tubulin alpha-2 chain OS=Arabidopsis thaliana GN=TUBA2 PE=2 SV=2	19.6761	18.2222	2	49.509
Q94AH9	Mediator of RNA polymerase II transcription subunit 36a OS=Arabidopsis thaliana GN=MED36A PE=1 SV=2	19.1908	31.5625	2	33.632
Q9LUT2	S-adenosylmethionine synthase 4 OS=Arabidopsis thaliana GN=METK4 PE=1 SV=1	12.2375	27.2265	2	42.769
Q93VT9	60S ribosomal protein L10-1 OS=Arabidopsis thaliana GN=RPL10A PE=1 SV=1	11.5235	25.4545	2	24.901
P04778	Chlorophyll a-b binding protein 1, chloroplastic OS=Arabidopsis thaliana GN=LHCB1.3 PE=1 SV=1	10.7677	25.0936	2	28.223
Q9LNV5	Zinc finger CCCH domain-containing protein 4 OS=Arabidopsis thaliana GN=At1g07360 PE=2 SV=1	10.6799	10.6029	2	53.554
Q9SJL8	S-adenosylmethionine synthase 3 OS=Arabidopsis thaliana GN=METK3 PE=1 SV=1	10.3393	22.5641	2	42.471
O04848	Probable histone H2AXa OS=Arabidopsis thaliana GN=At1g08880 PE=1 SV=1	10.1792	36.6197	2	14.804
Q9LZG0	Adenosine kinase 2 OS=Arabidopsis thaliana GN=ADK2 PE=1 SV=1	9.76339	9.85507	2	37.822
Q94AW8	Chaperone protein dnaJ 3 OS=Arabidopsis thaliana GN=ATJ3 PE=1 SV=2	9.18907	13.8095	2	46.415
F4JHV8	Small nuclear ribonucleoprotein family protein OS=Arabidopsis thaliana GN=At4g02840 PE=4 SV=1	8.96229	34.9206	2	14.1
P56793	50S ribosomal protein L16, chloroplastic OS=Arabidopsis thaliana GN=rpl16 PE=3 SV=1	8.31769	20.7407	2	15.284
Q9LZH9	60S ribosomal protein L7a-2 OS=Arabidopsis thaliana GN=RPL7AB PE=1 SV=1	8.18053	19.9219	2	29.016
Q8VZT0	Putative H/ACA ribonucleoprotein complex subunit 1-like protein 1 OS=Arabidopsis thaliana GN=At3g03920 PE=2 SV=1	7.89428	14.3564	2	20.97
Q8L8Y0	40S ribosomal protein S2-1 OS=Arabidopsis thaliana GN=RPS2A PE=2 SV=2	7.71092	14.4366	2	30.722
P56802	30S ribosomal protein S11, chloroplastic OS=Arabidopsis thaliana GN=rps11 PE=3 SV=1	7.17133	17.3913	2	15.014
Q9LZM6	At5g02050 OS=Arabidopsis thaliana GN=T7H20_100 PE=2 SV=1	7.08015	12.7341	2	29.745
F4JAY0	U3snoRNP10 and NUC211 domain-containing protein OS=Arabidopsis thaliana GN=At3g06530 PE=1 SV=1	7.0397	1.13688	2	246.193
Q9FKC0	60S ribosomal protein L13a-4 OS=Arabidopsis thaliana GN=RPL13AD PE=2 SV=1	6.90479	17.9612	2	23.575
P51427	40S ribosomal protein S5-2 OS=Arabidopsis thaliana GN=RPS5B PE=1 SV=2	6.8603	11.5942	2	22.907
Q8GXS3	Pre-mRNA cleavage factor Im 25 kDa subunit 2 OS=Arabidopsis thaliana GN=CFIS2 PE=1 SV=1	6.76577	14.5	2	22.815
Q9SH88	Ribosome biogenesis regulatory protein homolog OS=Arabidopsis thaliana GN=At2g37990 PE=2 SV=2	6.68709	7.54717	2	35.509
Q42059	Endoglucanase 6 OS=Arabidopsis thaliana GN=At1g64390 PE=2 SV=2	6.60357	4.35484	2	68.548
P93819	Malate dehydrogenase, cytoplasmic 1 OS=Arabidopsis thaliana GN=MDH1 PE=1 SV=2	6.49724	7.22892	2	35.548
P25696	Bifunctional enolase 2/transcriptional activator OS=Arabidopsis thaliana GN=ENO2 PE=1 SV=1	6.31202	7.88288	2	47.689
P56792	50S ribosomal protein L14, chloroplastic OS=Arabidopsis thaliana GN=rpl14 PE=3 SV=1	6.30987	21.3115	2	13.573
O48773	Protein disulfide-isomerase 2-3 OS=Arabidopsis thaliana GN=PDIL2-3 PE=2 SV=1	5.9122	5.68182	2	47.724
P41916	GTP-binding nuclear protein Ran-1 OS=Arabidopsis thaliana GN=RAN1 PE=1 SV=1	5.8262	11.3122	2	25.26
Q01667	Chlorophyll a-b binding protein 6, chloroplastic OS=Arabidopsis thaliana GN=LHCA1 PE=1 SV=1	5.81775	5.80913	2	25.979
O81098	DNA-directed RNA polymerases II and IV subunit 5A OS=Arabidopsis thaliana GN=NRPB5A PE=1 SV=1	5.80824	11.7073	2	24.286
F4JPK5	Small nuclear ribonucleoprotein F OS=Arabidopsis thaliana GN=RUXF PE=3 SV=1	5.7809	22.9167	2	10.781
Q9LUG5	Ribosome production factor 2 homolog OS=Arabidopsis thaliana GN=At3g23620 PE=2 SV=1	5.72729	10.1911	2	35.705
F4K5T4	DNA-binding storekeeper protein-related transcriptional regulator OS=Arabidopsis thaliana GN=At5g28040 PE=1 SV=1	5.70292	7.72834	2	46.877
Q9ZUF6	Putative subtilisin serine protease OS=Arabidopsis thaliana GN=At2g05920 PE=2 SV=1	5.7025	4.11141	2	79.965
Q9M7X9	Thioredoxin-like protein CITRX, chloroplastic OS=Arabidopsis thaliana GN=CITRX PE=1 SV=1	5.68585	15.847	2	20.657
O65655	Putative uncharacterized protein AT4g39680 OS=Arabidopsis thaliana GN=At4g39680 PE=1 SV=1	5.6617	6.31912	2	69.4
F4IVY6	Radical SAM domain-containing protein OS=Arabidopsis thaliana GN=At2g39670 PE=3 SV=1	5.43382	7.42459	2	47.736
O24456	Guanine nucleotide-binding protein subunit beta-like protein A OS=Arabidopsis thaliana GN=RACK1A PE=1 SV=2	5.3933	8.8685	2	35.725
F4IDC2	Protein SLOW WALKER2 OS=Arabidopsis thaliana GN=EDA25 PE=4 SV=1	5.38636	2.1093	2	116.952
Q9LS25	Pentatricopeptide repeat-containing protein At5g46580, chloroplastic OS=Arabidopsis thaliana GN=At5g46580 PE=2 SV=1	5.36477	3.93812	2	80.828
Q9FVT2	Probable elongation factor 1-gamma 2 OS=Arabidopsis thaliana GN=At1g57720 PE=2 SV=1	5.33117	7.74818	2	46.37
Q9LHP2	Serine/arginine-rich SC35-like splicing factor SCL30A OS=Arabidopsis thaliana GN=SCL30A PE=1 SV=1	5.29386	10.3053	2	30.208
Q9LY66	50S ribosomal protein L1, chloroplastic OS=Arabidopsis thaliana GN=RPL1 PE=1 SV=1	5.24218	10.9827	2	37.609
Q9C6S7	Probable methyltransferase PMT20 OS=Arabidopsis thaliana GN=At1g31850 PE=2 SV=1	5.24041	3.81426	2	68.753
Q9LJR7	Xyloglucan endotransglucosylase/hydrolase protein 3 OS=Arabidopsis thaliana GN=XTH3 PE=2 SV=1	5.18381	10	2	33.238
Q0WNC4	Putative uncharacterized protein At3g48500 OS=Arabidopsis thaliana GN=PDE312 PE=1 SV=1	5.04289	4.16069	2	82.395
Q6NPL0	At4g09040 OS=Arabidopsis thaliana GN=At4g09040 PE=2 SV=1	4.99063	8.55263	2	34.011
Q94AZ4	Probable calcium-binding protein CML13 OS=Arabidopsis thaliana GN=CML13 PE=2 SV=1	4.8867	18.9189	2	16.506
F4JWF6	DEAD-box ATP-dependent RNA helicase 56 OS=Arabidopsis thaliana GN=At5g11200 PE=4 SV=1	4.87726	3.29218	2	55.429
F4JT64	Pectinacetylesterase family protein OS=Arabidopsis thaliana GN=At4g19410 PE=4 SV=1	4.85705	4.44874	2	55.797
Q9LHE5	Mitochondrial import receptor subunit TOM40-1 OS=Arabidopsis thaliana GN=TOM40-1 PE=1 SV=3	4.82872	10.6796	2	34.228
Q93XX8	H/ACA ribonucleoprotein complex subunit 3-like protein OS=Arabidopsis thaliana GN=At2g20490 PE=2 SV=2	4.82465	43.75	2	7.387
O64490	F20D22.6 protein OS=Arabidopsis thaliana GN=F20D22.6 PE=2 SV=1	4.81192	5.5914	2	50.821
Q9LZ65	AT5g04600/T32M21_200 OS=Arabidopsis thaliana GN=T32M21_200 PE=2 SV=1	4.79309	10.3604	2	25.246
Q9FY50	50S ribosomal protein L10, chloroplastic OS=Arabidopsis thaliana GN=RPL10 PE=2 SV=1	4.7836	16.3636	2	24.72
Q9SMX3	Mitochondrial outer membrane protein porin 3 OS=Arabidopsis thaliana GN=VDAC3 PE=1 SV=3	4.77278	14.2336	2	29.193
Q84JF5	Plastid transcriptionally active 14 protein OS=Arabidopsis thaliana GN=PTAC14 PE=2 SV=1	4.74984	5.38302	2	55.575
Q9FVE6	Histone deacetylase HDT1 OS=Arabidopsis thaliana GN=HDT1 PE=1 SV=1	4.62388	9.38776	2	26.356
Q93XW7	Zinc finger CCCH domain-containing protein 40 OS=Arabidopsis thaliana GN=At3g21810 PE=1 SV=1	4.62321	4.80549	2	50.489
P10795	Ribulose bisphosphate carboxylase small chain 1A, chloroplastic OS=Arabidopsis thaliana GN=RBCS-1A PE=1 SV=2	4.62312	15.5556	2	20.203
Q9FHG2	60S ribosomal protein L32-2 OS=Arabidopsis thaliana GN=RPL32B PE=2 SV=1	4.62191	15.0376	2	15.465
Q9FGY1	Beta-D-xylosidase 1 OS=Arabidopsis thaliana GN=BXL1 PE=1 SV=1	4.58516	3.74677	2	83.471
Q9LD57	Phosphoglycerate kinase 1, chloroplastic OS=Arabidopsis thaliana GN=PGK1 PE=1 SV=1	4.50345	6.86071	2	50.081
P56779	Cytochrome b559 subunit alpha OS=Arabidopsis thaliana GN=psbE PE=1 SV=4	4.49323	25.3012	2	9.381
Q9LY09	Oleosin GRP-17 OS=Arabidopsis thaliana GN=GRP17 PE=1 SV=1	4.48692	3.8674	2	53.159
Q9ZUP3	Nucleosome assembly protein 1;2 OS=Arabidopsis thaliana GN=NAP1;2 PE=1 SV=1	4.44985	7.65172	2	43.516
P56805	30S ribosomal protein S15, chloroplastic OS=Arabidopsis thaliana GN=rps15 PE=3 SV=1	4.42258	27.2727	2	10.712
Q9FG73	Nucleolar protein-like OS=Arabidopsis thaliana GN=OLI2 PE=4 SV=1	4.40033	3.22581	2	76.729
Q9FY71	Protein EXORDIUM-like 4 OS=Arabidopsis thaliana GN=EXL4 PE=2 SV=1	4.3469	8.99281	2	29.455
P49690	60S ribosomal protein L23 OS=Arabidopsis thaliana GN=RPL23A PE=2 SV=3	4.28598	12.8571	2	15.017
Q42262	40S ribosomal protein S3a-2 OS=Arabidopsis thaliana GN=RPS3AB PE=2 SV=3	4.23412	9.16031	2	29.785
Q9SZV0	At4g37510 OS=Arabidopsis thaliana GN=F6G17.160 PE=2 SV=1	4.18001	5.77281	2	62.392
Q9LKA5	Uncharacterized protein At3g15000, mitochondrial OS=Arabidopsis thaliana GN=At3g15000 PE=1 SV=1	4.13815	6.07595	2	42.843
O80929	60S ribosomal protein L36-1 OS=Arabidopsis thaliana GN=RPL36A PE=2 SV=1	4.08318	16.8142	2	12.728
P58728	Uncharacterized protein At4g14342 OS=Arabidopsis thaliana GN=At4g14342 PE=3 SV=1	4.0182	22.9885	2	10.155
P56801	30S ribosomal protein S8, chloroplastic OS=Arabidopsis thaliana GN=rps8 PE=3 SV=1	4.00518	14.9254	2	15.47
Q9M394	Fructokinase-like 1, chloroplastic OS=Arabidopsis thaliana GN=FLN1 PE=1 SV=1	3.9571	5.30786	2	53.747
Q9MAB2	At3g05070 OS=Arabidopsis thaliana GN=T12H1.3 PE=1 SV=1	3.83924	16.6667	2	16.386
Q39189	DEAD-box ATP-dependent RNA helicase 7 OS=Arabidopsis thaliana GN=RH7 PE=1 SV=2	3.78411	3.27869	2	72.845
Q9FM71	RNA recognition motif-containing protein OS=Arabidopsis thaliana GN=At5g55670 PE=1 SV=1	3.78329	3.52113	2	76.386
Q42483	DNA-directed RNA polymerase 14 kDa subunit (AtRPAC14) OS=Arabidopsis thaliana GN=RPC14 PE=2 SV=1	3.77413	22.1311	2	14.07
Q9SA78	Coatomer subunit epsilon-1 OS=Arabidopsis thaliana GN=At1g30630 PE=2 SV=1	3.77411	6.84932	2	32.581
Q9LM92	At1g20580/F2D10_6 OS=Arabidopsis thaliana GN=At1g20580 PE=2 SV=1	3.73009	19.084	2	14.229
Q9SF91	Ras-related protein RABE1e OS=Arabidopsis thaliana GN=RABE1E PE=1 SV=1	3.55055	10.0917	2	24.279
Q9FMF9	Nuclear protein-like OS=Arabidopsis thaliana GN=At5g64270 PE=1 SV=1	3.48185	2.91568	2	141.361
Q9CAQ8	Replication factor C subunit 5 OS=Arabidopsis thaliana GN=RFC5 PE=1 SV=1	3.46509	5.96206	2	41.344
Q9LK52	Genomic DNA, chromosome 3, P1 clone:MJG19 OS=Arabidopsis thaliana GN=EMB2769 PE=4 SV=1	3.40015	8.26087	2	27.016
Q6XJG8	26S proteasome non-ATPase regulatory subunit 2 homolog B OS=Arabidopsis thaliana GN=RPN1B PE=1 SV=1	3.3859	3.25477	2	97.892
Q9STE8	Protein TOC75-3, chloroplastic OS=Arabidopsis thaliana GN=TOC75-3 PE=1 SV=1	3.38012	3.05623	2	89.133
O81312	UDP-glucuronate 4-epimerase 3 OS=Arabidopsis thaliana GN=GAE3 PE=2 SV=1	3.36181	3.95349	2	47.66
Q8GUG7	DEAD-box ATP-dependent RNA helicase 50 OS=Arabidopsis thaliana GN=RH50 PE=2 SV=2	3.34857	2.43278	2	87.375
Q9LMM0	Glycerol-3-phosphate 2-O-acyltransferase 4 OS=Arabidopsis thaliana GN=GPAT4 PE=1 SV=1	3.33432	4.97018	2	56.226
Q31708	Ribosomal protein S4, mitochondrial OS=Arabidopsis thaliana GN=RPS4 PE=2 SV=2	3.28592	8.01105	2	43.363
P93008	DEAD-box ATP-dependent RNA helicase 21 OS=Arabidopsis thaliana GN=RH21 PE=2 SV=1	3.23459	3.27422	2	85.225
Q9FMG4	Serine/arginine-rich splicing factor SC35 OS=Arabidopsis thaliana GN=SC35 PE=1 SV=1	3.19606	4.62046	2	35.149
P56808	30S ribosomal protein S19, chloroplastic OS=Arabidopsis thaliana GN=rps19 PE=3 SV=1	3.10732	20.6522	2	10.602
Q94F20	At5g25460 OS=Arabidopsis thaliana GN=At5g25460 PE=2 SV=1	3.06435	5.42005	2	39.953
A8MRW1	Aquaporin PIP1-2 OS=Arabidopsis thaliana GN=PIP1B PE=4 SV=1	2.98462	6.31229	2	32.434
Q93VA8	Alba DNA/RNA-binding protein OS=Arabidopsis thaliana GN=At1g76010 PE=2 SV=1	2.97025	5.71429	2	37.36
P56799	30S ribosomal protein S4, chloroplastic OS=Arabidopsis thaliana GN=rps4 PE=3 SV=1	2.92313	12.4378	2	23.226
Q8LD03	40S ribosomal protein S7-3 OS=Arabidopsis thaliana GN=RPS7C PE=1 SV=2	2.89644	8.94737	2	22.047
F4KCF4	Histone H2A OS=Arabidopsis thaliana GN=HTA12 PE=3 SV=1	2.881	10.7345	2	18.879
Q9FKZ4	Putative uncharacterized protein At5g66860; MUD21.12 OS=Arabidopsis thaliana GN=At5g66860 PE=2 SV=1	2.83738	10.4418	2	27.32
Q9M0I2	Expansin-B3 OS=Arabidopsis thaliana GN=EXPB3 PE=2 SV=2	2.56813	7.95455	2	28.406
Q56WH4	Histone deacetylase HDT2 OS=Arabidopsis thaliana GN=HDT2 PE=1 SV=2	2.55391	9.80392	2	32.329
Q43291	60S ribosomal protein L21-1 OS=Arabidopsis thaliana GN=RPL21A PE=2 SV=2	2.54291	10.9756	2	18.641
P56767	Photosystem I P700 chlorophyll a apoprotein A2 OS=Arabidopsis thaliana GN=psaB PE=3 SV=1	2.54218	3.95095	2	82.423
Q9LER7	50S ribosomal protein 5, chloroplastic OS=Arabidopsis thaliana GN=PSRP5 PE=2 SV=1	2.50736	14.8649	2	16.351
Q94JQ7	At1g07830/F24B9_7 OS=Arabidopsis thaliana GN=At1g07830 PE=2 SV=1	2.48473	13.8889	2	16.876
Q8L637	Putative uncharacterized protein At3g21140 OS=Arabidopsis thaliana GN=At3g21140 PE=2 SV=1	2.46387	7.49354	2	42.825
Q6GKU7	At1g64880 OS=Arabidopsis thaliana GN=At1g64880 PE=2 SV=1	2.4328	3.1068	2	60.199
Q93VK1	AT4g28450/F20O9_130 OS=Arabidopsis thaliana GN=At4g28450 PE=2 SV=1	2.2612	4.20354	2	51.326
O22467	Histone-binding protein MSI1 OS=Arabidopsis thaliana GN=MSI1 PE=1 SV=1	2.21204	5.66038	2	48.164
O65719	Heat shock 70 kDa protein 3 OS=Arabidopsis thaliana GN=HSP70-3 PE=1 SV=1	29.491	21.7257	1	71.103
P24636	Tubulin beta-4 chain OS=Arabidopsis thaliana GN=TUBB4 PE=2 SV=2	28.0431	27.7027	1	49.791
P29517	Tubulin beta-9 chain OS=Arabidopsis thaliana GN=TUBB9 PE=1 SV=1	25.9244	27.7027	1	49.626
Q9ASR0	Tubulin beta-3 chain OS=Arabidopsis thaliana GN=TUBB3 PE=2 SV=2	23.8902	24	1	50.701
P29514	Tubulin beta-6 chain OS=Arabidopsis thaliana GN=TUBB6 PE=2 SV=1	21.8258	20.0445	1	50.553
Q9M2F9	DEAD-box ATP-dependent RNA helicase 52 OS=Arabidopsis thaliana GN=RH52 PE=1 SV=1	21.6293	11.7647	1	69.199
P25858	Glyceraldehyde-3-phosphate dehydrogenase GAPC1, cytosolic OS=Arabidopsis thaliana GN=GAPC1 PE=1 SV=2	19.2513	33.432	1	36.891
O23629	Histone H2B.6 OS=Arabidopsis thaliana GN=H2B PE=1 SV=3	17.8758	40.6667	1	16.426
Q9SIP7	40S ribosomal protein S3-1 OS=Arabidopsis thaliana GN=RPS3A PE=1 SV=1	17.8086	32.8	1	27.502
Q9ZUS0	Histone H2B.4 OS=Arabidopsis thaliana GN=At2g37470 PE=1 SV=3	17.1262	36.2319	1	15.072
Q9FX54	Glyceraldehyde-3-phosphate dehydrogenase GAPC2, cytosolic OS=Arabidopsis thaliana GN=GAPC2 PE=1 SV=1	16.9514	33.432	1	36.89
Q9FFC0	Histone H2B.10 OS=Arabidopsis thaliana GN=At5g22880 PE=1 SV=3	16.3337	33.1034	1	15.723
Q9M339	40S ribosomal protein S3-2 OS=Arabidopsis thaliana GN=RPS3B PE=1 SV=1	15.6413	32.9317	1	27.332
P42036	40S ribosomal protein S14-3 OS=Arabidopsis thaliana GN=RPS14C PE=2 SV=2	14.6894	30	1	16.228
P42791	60S ribosomal protein L18-2 OS=Arabidopsis thaliana GN=RPL18B PE=1 SV=2	13.8193	29.9465	1	20.913
O82122	Vegetative storage protein 2 OS=Arabidopsis thaliana GN=VSP2 PE=1 SV=1	13.6498	20.3774	1	29.824
Q9CAX6	40S ribosomal protein S14-2 OS=Arabidopsis thaliana GN=RPS14B PE=1 SV=1	13.5521	30	1	16.263
Q9SIH0	40S ribosomal protein S14-1 OS=Arabidopsis thaliana GN=RPS14A PE=1 SV=1	13.2207	30	1	16.247
Q9LHQ5	Probable histone H2A.2 OS=Arabidopsis thaliana GN=At3g20670 PE=1 SV=1	13.137	29.5455	1	13.841
Q940B0	60S ribosomal protein L18-3 OS=Arabidopsis thaliana GN=RPL18C PE=2 SV=1	12.6669	26.738	1	20.954
A8MRF3	60S ribosomal protein L18a-1 OS=Arabidopsis thaliana GN=RPL18AA PE=3 SV=1	12.6243	14.1026	1	36.051
Q9SLF7	60S acidic ribosomal protein P2-2 OS=Arabidopsis thaliana GN=RPP2B PE=1 SV=1	12.2375	39.1304	1	11.437
Q9C681	Probable histone H2A.1 OS=Arabidopsis thaliana GN=At1g51060 PE=1 SV=1	11.982	29.5455	1	13.926
F4IGR4	60S acidic ribosomal protein P2-1 OS=Arabidopsis thaliana GN=At2g27720 PE=3 SV=1	11.4608	34.6154	1	13.023
B9DHQ0	Tubulin alpha-5 chain OS=Arabidopsis thaliana GN=TUBA5 PE=1 SV=2	11.4544	13.7778	1	49.622
Q93W22	60S ribosomal protein L10-3 OS=Arabidopsis thaliana GN=RPL10C PE=2 SV=1	11.3331	20.362	1	24.913
P0CJ46	Actin-1 OS=Arabidopsis thaliana GN=ACT1 PE=1 SV=1	9.92476	20.1592	1	41.771
O22456	Developmental protein SEPALLATA 3 OS=Arabidopsis thaliana GN=SEP3 PE=1 SV=1	8.84227	11.5538	1	29.048
Q9ZW36	Zinc finger CCCH domain-containing protein 25 OS=Arabidopsis thaliana GN=At2g29580 PE=2 SV=1	8.59827	8.69565	1	54.218
P49688	40S ribosomal protein S2-3 OS=Arabidopsis thaliana GN=RPS2C PE=1 SV=2	8.25318	10.8772	1	30.859
Q42533	Biotin carboxyl carrier protein of acetyl-CoA carboxylase 1, chloroplastic OS=Arabidopsis thaliana GN=BCCP1 PE=1 SV=2	8.11823	16.0714	1	29.594
Q9SSF1	AT3g07590/MLP3_4 OS=Arabidopsis thaliana GN=MLP3.4 PE=2 SV=1	7.97809	38.5965	1	12.592
P17562	S-adenosylmethionine synthase 2 OS=Arabidopsis thaliana GN=SAM2 PE=1 SV=1	7.84409	18.5751	1	43.228
Q9FZ76	60S ribosomal protein L6-1 OS=Arabidopsis thaliana GN=RPL6A PE=2 SV=1	7.55294	14.5923	1	26.136
P51419	60S ribosomal protein L27-3 OS=Arabidopsis thaliana GN=RPL27C PE=2 SV=2	7.22422	22.2222	1	15.598
F4HQE6	Coatomer subunit beta'-1 OS=Arabidopsis thaliana GN=At1g79990 PE=4 SV=1	7.13925	2.90749	1	128.553
O22456-2	Isoform 2 of Developmental protein SEPALLATA 3 OS=Arabidopsis thaliana GN=SEP3	6.89632	11.2	1	28.949
Q8LC83	40S ribosomal protein S24-2 OS=Arabidopsis thaliana GN=RPS24B PE=2 SV=2	6.58727	20.3008	1	15.41
Q94F49	Probable histone H2A.5 OS=Arabidopsis thaliana GN=At5g27670 PE=1 SV=1	6.57589	21.3333	1	15.899
P42825	Chaperone protein dnaJ 2 OS=Arabidopsis thaliana GN=ATJ2 PE=1 SV=2	6.52675	10.2625	1	46.409
A8MRL0	Histone H3.3 OS=Arabidopsis thaliana GN=At4g40030 PE=4 SV=1	6.49702	17.0732	1	18.69
P93004	Aquaporin PIP2-7 OS=Arabidopsis thaliana GN=PIP2-7 PE=1 SV=2	6.2522	6.78571	1	29.723
Q8L9Y0	Serine carboxypeptidase-like 25 OS=Arabidopsis thaliana GN=SCPL25 PE=2 SV=2	6.19716	3.8055	1	53.367
P59226	Histone H3.2 OS=Arabidopsis thaliana GN=HTR2 PE=1 SV=2	5.65605	20.5882	1	15.259
B3H6J5	Uncharacterized protein OS=Arabidopsis thaliana GN=At3g49601 PE=1 SV=1	5.46306	2.36887	1	68.313
Q9FWS4	50S ribosomal protein L31, chloroplastic OS=Arabidopsis thaliana GN=RPL31 PE=2 SV=1	5.44069	9.72222	1	16.022
Q9LRX8	60S ribosomal protein L13a-2 OS=Arabidopsis thaliana GN=RPL13AB PE=1 SV=1	5.29154	12.1359	1	23.444
Q9XF87	At3g27700 OS=Arabidopsis thaliana GN=Lhcb2:4 PE=2 SV=1	5.28744	19.9248	1	28.784
Q8LCL3	60S ribosomal protein L27-2 OS=Arabidopsis thaliana GN=RPL27B PE=2 SV=2	5.25684	20.7407	1	15.605
Q9M2Y6	Uncharacterized protein At3g49720 OS=Arabidopsis thaliana GN=At3g49720 PE=2 SV=1	4.98928	6.51341	1	28.514
Q9LJW6	60S ribosomal protein L34-3 OS=Arabidopsis thaliana GN=RPL34C PE=2 SV=1	4.92723	16.6667	1	13.642
F4HXM8	Uncharacterized protein OS=Arabidopsis thaliana GN=At1g02813 PE=4 SV=1	4.76624	7.38255	1	16.838
Q9M2U2	Very-long-chain enoyl-CoA reductase OS=Arabidopsis thaliana GN=ECR PE=2 SV=1	4.76447	6.45161	1	35.7
Q42351	60S ribosomal protein L34-1 OS=Arabidopsis thaliana GN=RPL34A PE=2 SV=1	4.72947	16.6667	1	13.697
P19366	ATP synthase subunit beta, chloroplastic OS=Arabidopsis thaliana GN=atpB PE=1 SV=2	4.6968	2.81124	1	53.9
P17839	Floral homeotic protein AGAMOUS OS=Arabidopsis thaliana GN=AG PE=1 SV=2	4.53224	9.92063	1	28.706
F4IT48	60S ribosomal protein L7-3 OS=Arabidopsis thaliana GN=At2g44120 PE=3 SV=1	4.45992	6.07287	1	28.502
O64745	At2g34810 OS=Arabidopsis thaliana GN=At2g34810 PE=2 SV=1	4.41364	2.77778	1	61.268
Q9ZVD0	Serrate RNA effector molecule OS=Arabidopsis thaliana GN=SE PE=1 SV=2	4.37644	1.80556	1	81.049
Q9LD43	Acetyl-coenzyme A carboxylase carboxyl transferase subunit alpha, chloroplastic OS=Arabidopsis thaliana GN=CAC3 PE=1 SV=1	4.29688	1.95059	1	85.253
P92557	Ribosomal protein S7, mitochondrial OS=Arabidopsis thaliana GN=RPS7 PE=2 SV=1	4.2617	10.8108	1	17.19
Q9LK25	Prohibitin-4, mitochondrial OS=Arabidopsis thaliana GN=PHB4 PE=1 SV=1	4.25524	6.09319	1	30.619
F4HS68	Tetratricopeptide repeat-containing protein OS=Arabidopsis thaliana GN=EMB2753 PE=4 SV=1	3.99268	1.31723	1	103.876
F4IHY7	Plastid transcriptionally active 12 OS=Arabidopsis thaliana GN=PTAC12 PE=4 SV=1	3.96178	2.8463	1	60.857
Q9LYA1	DNA-binding storekeeper protein-like protein OS=Arabidopsis thaliana GN=F18O22_70 PE=4 SV=1	3.91973	2.0979	1	64.089
F4I4Q1	MAK16 protein-like protein OS=Arabidopsis thaliana GN=At1g23280 PE=4 SV=1	3.78995	5.61056	1	35.737
Q9S826	Putative U3 small nucleolar ribonucleoprotein OS=Arabidopsis thaliana GN=T12P18.20 PE=2 SV=1	3.76498	4.42177	1	34.085
Q9C4Z6	Guanine nucleotide-binding protein subunit beta-like protein B OS=Arabidopsis thaliana GN=RACK1B PE=2 SV=1	3.69515	5.82822	1	35.778
F4K6V1	DEAD-box ATP-dependent RNA helicase 46 OS=Arabidopsis thaliana GN=At5g14610 PE=3 SV=1	3.69422	1.68539	1	76.209
Q9FFJ2	Putative uncharacterized protein At5g17170 OS=Arabidopsis thaliana GN=ENH1 PE=2 SV=1	3.69315	5.90406	1	28.441
O82221	Probable small nuclear ribonucleoprotein G OS=Arabidopsis thaliana GN=At2g23930 PE=2 SV=1	3.63676	18.75	1	8.834
Q56XE4	U1 small nuclear ribonucleoprotein C OS=Arabidopsis thaliana GN=At4g03120 PE=2 SV=1	3.62838	8.69565	1	22.384
Q8L3X8	Serine/arginine-rich SC35-like splicing factor SCL30 OS=Arabidopsis thaliana GN=SCL30 PE=1 SV=1	3.62489	4.19847	1	29.55
Q9LSK7	At3g18035 OS=Arabidopsis thaliana GN=HON4 PE=2 SV=1	3.62051	5.41667	1	51.493
F4J5R0	Non-catalytic subunit of DNA-dependent RNA polymerases II, IV and V OS=Arabidopsis thaliana GN=NRPB11 PE=4 SV=1	3.60241	7.53425	1	17.133
Q9LVA4	Invertase/pectin methylesterase inhibitor family protein / DC 1.2-like protein OS=Arabidopsis thaliana GN=MMI9.18 PE=2 SV=1	3.545	5.94059	1	22.165
Q8W4K2	Mitochondrial 28S ribosomal protein S29-like protein OS=Arabidopsis thaliana GN=F6I1.13 PE=2 SV=1	3.54	3.54167	1	53.75
Q683D4	Alpha-L RNA-binding motif/ribosomal protein S4 family protein OS=Arabidopsis thaliana GN=At5g15750 PE=2 SV=1	3.49635	8.24176	1	21.753
Q9FJY5	AT5g66540/K1F13_21 OS=Arabidopsis thaliana GN=At5g66540 PE=1 SV=1	3.43818	2.48092	1	59.708
B6SFA4	Probable helicase MAGATAMA 3 OS=Arabidopsis thaliana GN=MAA3 PE=2 SV=1	3.43486	1.58924	1	91.482
Q42581	Ribose-phosphate pyrophosphokinase 1, chloroplastic OS=Arabidopsis thaliana GN=PRS1 PE=2 SV=2	3.42899	3.22581	1	43.667
Q9SSB5	26S protease regulatory subunit 7 homolog A OS=Arabidopsis thaliana GN=RPT1A PE=1 SV=1	3.4086	3.05164	1	47.773
Q9ZPV5	Nucleolar complex protein 2 homolog OS=Arabidopsis thaliana GN=At2g18220 PE=3 SV=2	3.40198	1.43979	1	86.907
P48491	Triosephosphate isomerase, cytosolic OS=Arabidopsis thaliana GN=CTIMC PE=1 SV=2	3.37233	4.33071	1	27.152
Q9LZR5	Histone deacetylase HDT3 OS=Arabidopsis thaliana GN=HDT3 PE=1 SV=2	3.32386	4.42177	1	31.811
Q04613	ATP synthase protein MI25 OS=Arabidopsis thaliana GN=AtMg00640 PE=1 SV=2	3.30373	5.72917	1	21.679
Q9C522	ATP-citrate synthase beta chain protein 1 OS=Arabidopsis thaliana GN=ACLB-1 PE=2 SV=1	3.29886	2.46711	1	65.772
Q9CAV7	DNA-binding storekeeper protein-related transcriptional regulator OS=Arabidopsis thaliana GN=T9J14.12 PE=2 SV=1	3.28291	4.82456	1	49.676
Q9C8G4	Probable pectate lyase 4 OS=Arabidopsis thaliana GN=At1g30350 PE=2 SV=1	3.27084	4.07609	1	40.55
F4KB90	MADS box transcription factor SEPALLATA 1 OS=Arabidopsis thaliana GN=SEP1 PE=4 SV=1	3.26265	4.96183	1	29.895
Q84WM7	Pectinesterase PPME1 OS=Arabidopsis thaliana GN=PPME1 PE=1 SV=1	3.26027	3.3241	1	39.117
Q9SRH5	Mitochondrial outer membrane protein porin 1 OS=Arabidopsis thaliana GN=VDAC1 PE=1 SV=3	3.25065	6.88406	1	29.407
Q9M9W1	60S ribosomal protein L22-2 OS=Arabidopsis thaliana GN=RPL22B PE=2 SV=1	3.20817	9.67742	1	14.009
P38420	DNA-directed RNA polymerase II subunit 2 OS=Arabidopsis thaliana GN=NRPB2 PE=1 SV=2	3.20329	1.26263	1	134.933
O81126	Serine/arginine-rich splicing factor RSZ22 OS=Arabidopsis thaliana GN=RSZ22 PE=1 SV=1	3.15639	7	1	22.444
Q9ZV43	Protein CHROMATIN REMODELING 8 OS=Arabidopsis thaliana GN=CHR8 PE=2 SV=1	3.15372	2.10615	1	133.51
F4IJ44	Calmodulin-like protein 4 OS=Arabidopsis thaliana GN=TCH3 PE=4 SV=1	3.15237	3.46021	1	32.781
Q8VZ55	50S ribosomal protein L35 OS=Arabidopsis thaliana GN=At2g24090 PE=2 SV=1	3.11103	9.65517	1	16.079
Q8VYA5	Serine/arginine-rich splicing factor RS2Z33 OS=Arabidopsis thaliana GN=RS2Z33 PE=1 SV=1	3.08629	3.7931	1	32.873
F4J3M2	Plastid transcriptionally active 3 OS=Arabidopsis thaliana GN=PTAC3 PE=4 SV=1	3.00091	2.30769	1	102.855
B3DNP3	At3g27180 OS=Arabidopsis thaliana GN=At3g27180 PE=2 SV=1	2.96859	2.7027	1	57.809
Q39216	RNA polymerase I subunit 43 OS=Arabidopsis thaliana GN=F8A5.14 PE=2 SV=1	2.96098	4.67532	1	43.34
Q84M92	Actin-related protein 4 OS=Arabidopsis thaliana GN=ARP4 PE=1 SV=1	2.92082	2.49433	1	48.905
B3H5S2	Ribulose bisphosphate carboxylase small chain OS=Arabidopsis thaliana GN=At5g38410 PE=3 SV=1	2.91658	10.7527	1	20.827
Q9S7W1	Chlorophyll a-b binding protein CP29.3, chloroplastic OS=Arabidopsis thaliana GN=LHCB4.3 PE=2 SV=1	2.90833	11.5942	1	30.193
P29381	Agamous-like MADS-box protein AGL1 OS=Arabidopsis thaliana GN=AGL1 PE=1 SV=1	2.89415	4.03226	1	28.318
F4INS6	NADP-dependent glyceraldehyde-3-phosphate dehydrogenase OS=Arabidopsis thaliana GN=ALDH11A3 PE=1 SV=1	2.88606	2.98211	1	53.815
Q9FMP4	Splicing factor 3B subunit 6-like protein OS=Arabidopsis thaliana GN=At5g12190 PE=2 SV=1	2.8471	11.2903	1	14.373
P42733	40S ribosomal protein S11-3 OS=Arabidopsis thaliana GN=RPS11C PE=2 SV=2	2.81673	6.91824	1	17.738
Q940I0	AT hook motif DNA-binding family protein OS=Arabidopsis thaliana GN=T6K21.130 PE=1 SV=1	2.81559	2.2779	1	46.248
Q8LAR0	At4g32460 OS=Arabidopsis thaliana GN=At4g32460 PE=2 SV=1	2.79317	3.56164	1	39.793
Q9FKI4	Peptide alpha-N-acetyltransferase OS=Arabidopsis thaliana GN=MXE10.5 PE=2 SV=1	2.78648	6.77083	1	21.701
Q9LYJ3	ADP-ribosylation factor A1B OS=Arabidopsis thaliana GN=T15N1_160 PE=3 SV=1	2.77885	5.31915	1	21.521
Q9SJA6	Serine/arginine-rich splicing factor RSZ22A OS=Arabidopsis thaliana GN=RSZ22A PE=1 SV=1	2.74256	7.14286	1	21.902
Q9S7Y7	Alpha-xylosidase 1 OS=Arabidopsis thaliana GN=XYL1 PE=1 SV=1	2.71287	1.0929	1	102.333
Q9LJX6	AT3G20230 protein OS=Arabidopsis thaliana GN=At3g20230 PE=2 SV=1	2.69702	5.34759	1	21.108
F4JBC9	Peroxiredoxin Q OS=Arabidopsis thaliana GN=ATPRX Q PE=4 SV=1	2.6484	7.8341	1	23.791
Q9C912	60S ribosomal protein L35a-3 OS=Arabidopsis thaliana GN=RPL35AC PE=3 SV=1	2.61261	10.7143	1	12.908
Q9FRL5	Zinc-finger homeodomain protein 5 OS=Arabidopsis thaliana GN=ZHD5 PE=1 SV=1	2.60678	5.17799	1	33.871
Q9FLN4	50S ribosomal protein L27, chloroplastic OS=Arabidopsis thaliana GN=RPL27 PE=2 SV=1	2.59894	7.57576	1	21.723
P42644	14-3-3-like protein GF14 psi OS=Arabidopsis thaliana GN=GRF3 PE=1 SV=2	2.58503	4.70588	1	28.588
Q93Y07-2	Isoform 2 of Beta-glucosidase-like SFR2, chloroplastic OS=Arabidopsis thaliana GN=SFR2	2.54791	1.82927	1	74.657
Q9C5N8	GDSL esterase/lipase At1g54020 OS=Arabidopsis thaliana GN=At1g54020 PE=2 SV=1	2.5382	2.68817	1	41.774
Q9MAP3	50S ribosomal protein L11, chloroplastic OS=Arabidopsis thaliana GN=RPL11 PE=2 SV=1	2.49839	4.5045	1	23.134
Q43127	Glutamine synthetase, chloroplastic/mitochondrial OS=Arabidopsis thaliana GN=GLN2 PE=1 SV=1	2.49662	3.25581	1	47.381
Q6NPM5	At5g62200 OS=Arabidopsis thaliana GN=At5g62200 PE=2 SV=1	2.48718	6.31579	1	21.057
O80834	AT hook motif DNA-binding family protein OS=Arabidopsis thaliana GN=AHL9 PE=2 SV=1	2.46763	2.87356	1	36.312
Q9CA67	Geranylgeranyl diphosphate reductase, chloroplastic OS=Arabidopsis thaliana GN=CHLP PE=1 SV=1	2.46763	2.78373	1	51.805
Q8L7L5	AT hook motif DNA-binding family protein OS=Arabidopsis thaliana GN=AHL11 PE=2 SV=1	2.44953	3.9548	1	36.759
O22607	WD-40 repeat-containing protein MSI4 OS=Arabidopsis thaliana GN=MSI4 PE=1 SV=3	2.44831	3.35306	1	55.725
Q9M2N5	Zinc finger BED domain-containing protein DAYSLEEPER OS=Arabidopsis thaliana GN=HAT PE=1 SV=1	2.44794	2.01149	1	78.764
Q8L9C4	Very-long-chain 3-oxoacyl-CoA reductase 1 OS=Arabidopsis thaliana GN=KCR1 PE=1 SV=1	2.3934	4.71698	1	35.739
Q41188-2	Isoform 2 of Cold shock protein 2 OS=Arabidopsis thaliana GN=CSP2	2.39179	10.7843	1	19.869
P31265	Translationally-controlled tumor protein homolog OS=Arabidopsis thaliana GN=TCTP PE=2 SV=2	2.36231	5.35714	1	18.898
Q9SIE7	Expressed protein OS=Arabidopsis thaliana GN=At2g22170 PE=2 SV=1	2.33489	5.46448	1	20.117
O80512	Alcohol dehydrogenase transcription factor myb/SANT-like protein OS=Arabidopsis thaliana GN=At2g44730 PE=1 SV=1	2.31894	3.22581	1	40.756
Q9FIV6	Protease Do-like 10, mitochondrial OS=Arabidopsis thaliana GN=DEGP10 PE=2 SV=1	2.31051	1.70648	1	64.685
Q39048	Protein ECERIFERUM 1 OS=Arabidopsis thaliana GN=CER2 PE=1 SV=1	2.2898	3.08789	1	47.208
Q38906	Translocase of chloroplast 34, chloroplastic OS=Arabidopsis thaliana GN=TOC34 PE=1 SV=2	2.27319	6.07029	1	34.686
Q8LAK5	At4g30330 OS=Arabidopsis thaliana GN=At4g30330 PE=2 SV=1	2.26753	10.2273	1	10.276
Q8S8M9	PHD finger protein ALFIN-LIKE 6 OS=Arabidopsis thaliana GN=AL6 PE=2 SV=1	2.23567	3.90625	1	28.829
Q9SJT4	Expressed protein OS=Arabidopsis thaliana GN=At2g21440 PE=2 SV=1	2.23463	0.897308	1	111.997
Q8LPK6	At3g49000 OS=Arabidopsis thaliana GN=At3g49000 PE=2 SV=1	2.21417	2.10325	1	59.299
F4HPB7	Uncharacterized protein OS=Arabidopsis thaliana GN=At1g26750 PE=4 SV=1	2.19894	5.12821	1	22.033
Q8RXX5	50S ribosomal protein L19-2, chloroplastic OS=Arabidopsis thaliana GN=At5g47190 PE=2 SV=1	2.19723	3.49345	1	25.453
Q8GXB3	AT hook motif DNA-binding family protein OS=Arabidopsis thaliana GN=AHL5 PE=2 SV=1	2.16749	3.7037	1	39.619
O49006	Pectinesterase/pectinesterase inhibitor 3 OS=Arabidopsis thaliana GN=PME3 PE=2 SV=2	2.16273	2.02703	1	64.216
Q9LU64	Superoxide dismutase [Fe] 2, chloroplastic OS=Arabidopsis thaliana GN=FSD2 PE=1 SV=1	2.1626	3.27869	1	34.642
Q8RXU5	60S ribosomal protein L37a-2 OS=Arabidopsis thaliana GN=RPL37AC PE=3 SV=1	2.15385	17.3913	1	10.234
Q8RWY7	Peptidyl-prolyl cis-trans isomerase CYP95 OS=Arabidopsis thaliana GN=CYP95 PE=1 SV=2	2.13389	1.43369	1	94.574
Q8VZT8	Probable ribosomal protein S11, mitochondrial OS=Arabidopsis thaliana GN=NFD3 PE=2 SV=1	2.13144	4.4586	1	33.905
P16180	30S ribosomal protein S17, chloroplastic OS=Arabidopsis thaliana GN=RPS17 PE=1 SV=1	2.12558	6.71141	1	16.272
F4HSX1	Adenine phosphoribosyl transferase 1 OS=Arabidopsis thaliana GN=APT1 PE=3 SV=1	2.11822	5.28169	1	30.968
Q9FHL8	Disease resistance protein-like OS=Arabidopsis thaliana GN=At5g23400 PE=2 SV=1	2.11132	1.86757	1	63.978
Q9C928	Putative uncharacterized protein At1g52930 OS=Arabidopsis thaliana GN=F14G24.20 PE=2 SV=1	2.10896	3.4375	1	36.673
Q9SYB5	Probable dolichyl-diphosphooligosaccharide--protein glycosyltransferase subunit 3B OS=Arabidopsis thaliana GN=OST3B PE=2 SV=1	2.101	4.91329	1	38.781
Q6NM52	60S ribosome subunit biogenesis protein NIP7 homolog OS=Arabidopsis thaliana GN=At4g15770 PE=2 SV=1	2.07686	5.34759	1	20.598
Q9LXJ2	Putative ubiquinol-cytochrome c reductase subunit 9 OS=Arabidopsis thaliana GN=F3C22_130 PE=2 SV=1	2.07094	19.4444	1	8.443
Q96250	ATP synthase subunit gamma, mitochondrial OS=Arabidopsis thaliana GN=ATPC PE=2 SV=1	2.06961	3.07692	1	35.426
Q9SR12	At3g04620 OS=Arabidopsis thaliana GN=F7O18.10 PE=1 SV=1	2.06474	7.31707	1	17.655
Q8H1Z0	Protein ECERIFERUM 3 OS=Arabidopsis thaliana GN=CER3 PE=1 SV=1	2.06088	1.89873	1	72.241
A8MS85	Transcription elongation factor SPT6-like protein OS=Arabidopsis thaliana GN=GTB1 PE=4 SV=1	2.03203	0.910747	1	184.92
P35614	Eukaryotic peptide chain release factor subunit 1-3 OS=Arabidopsis thaliana GN=ERF1-3 PE=1 SV=1	2.01224	2.75862	1	48.977
Q9SMR7	Putative uncharacterized protein AT4g39860 OS=Arabidopsis thaliana GN=T5J17.30 PE=1 SV=1	2.00993	7.02341	1	32.058
Q93ZC2	AT5g36230/T30G6_9 OS=Arabidopsis thaliana GN=At5g36230 PE=2 SV=1	1.98843	2.6764	1	47.186
O23254	Serine hydroxymethyltransferase 4 OS=Arabidopsis thaliana GN=SHM4 PE=1 SV=1	1.97265	3.39703	1	51.685
Q8H0S2	At4g23490/F16G20_190 OS=Arabidopsis thaliana GN=At4g23490 PE=2 SV=1	1.969	2.85171	1	60.492
P93014	30S ribosomal protein S5, chloroplastic OS=Arabidopsis thaliana GN=rps5 PE=1 SV=1	1.96138	3.30033	1	32.625
Q42589	Non-specific lipid-transfer protein 1 OS=Arabidopsis thaliana GN=LTP1 PE=2 SV=1	1.95468	8.47458	1	11.747
Q42547	Catalase-3 OS=Arabidopsis thaliana GN=CAT3 PE=1 SV=3	1.9535	2.64228	1	56.66
Q66GM8	Pectin acetylesterase 10 OS=Arabidopsis thaliana GN=PAE10 PE=2 SV=1	1.93968	2.88462	1	46.532
F4JRD3	Ribosomal protein L7Ae/L30e/S12e/Gadd45 family protein OS=Arabidopsis thaliana GN=At4g12600 PE=4 SV=1	1.92118	14.7541	1	20.295
O80437	Glycerol-3-phosphate 2-O-acyltransferase 6 OS=Arabidopsis thaliana GN=GPAT6 PE=1 SV=1	1.91471	2.19561	1	56.103
O64816	Casein kinase II subunit alpha, chloroplastic OS=Arabidopsis thaliana GN=At2g23070 PE=2 SV=1	1.90693	4.62963	1	50.205
F4I3P9	Putative UDP-N-acetylmuamoylalanyl-d-glutamate-2,6-diaminopimelate ligase OS=Arabidopsis thaliana GN=MURE PE=1 SV=1	1.90623	1.42487	1	85.533
Q8VXX4	Replication factor C subunit 3 OS=Arabidopsis thaliana GN=RFC3 PE=2 SV=1	1.84894	2.25989	1	40.574
Q8L403	Putative uncharacterized protein At1g15425 OS=Arabidopsis thaliana GN=At1g15420 PE=2 SV=1	1.83594	4.31655	1	30.315
Q9FXD8	Probable pectate lyase 5 OS=Arabidopsis thaliana GN=At1g67750 PE=2 SV=2	1.81987	5.14706	1	44.857
P49200	40S ribosomal protein S20-1 OS=Arabidopsis thaliana GN=RPS20A PE=2 SV=2	1.81616	9.67742	1	13.87
F4KD38	DNA-directed RNA polymerase OS=Arabidopsis thaliana GN=NRPC2 PE=3 SV=1	1.81417	0.861326	1	130.128
O80774	AT2G34250 protein OS=Arabidopsis thaliana GN=At2g34250 PE=2 SV=1	1.81333	1.89474	1	52.064
Q95749	Ribosomal protein S3, mitochondrial OS=Arabidopsis thaliana GN=RPS3 PE=2 SV=3	1.80604	1.61871	1	64.836
F4KHJ7	Clathrin adaptor complexes medium subunit family protein OS=Arabidopsis thaliana GN=At5g46630 PE=4 SV=1	1.78569	2.26757	1	49.44
Q9STN3	Putative transcription elongation factor SPT5 homolog 1 OS=Arabidopsis thaliana GN=At4g08350 PE=1 SV=2	1.77937	0.864553	1	115.334
Q8VY61	50S ribosomal protein L4 OS=Arabidopsis thaliana GN=At2g20060 PE=2 SV=1	1.76447	4	1	33.243
Q9ZVJ6	Annexin D4 OS=Arabidopsis thaliana GN=ANN4 PE=2 SV=1	1.76346	6.58307	1	36.199
F4JTD2	Putative rRNA methyltransferase OS=Arabidopsis thaliana GN=At4g25730 PE=1 SV=1	1.74642	0.974421	1	92.211
Q9M1J8	At3g57000 OS=Arabidopsis thaliana GN=F24I3.80 PE=2 SV=1	1.73212	3.02013	1	33.809
Q9LJG3	GDSL esterase/lipase ESM1 OS=Arabidopsis thaliana GN=ESM1 PE=1 SV=1	1.72216	2.04082	1	44.032
F4IEC7	CTC-interacting domain 11 protein OS=Arabidopsis thaliana GN=CID11 PE=4 SV=1	1.71063	3.20197	1	44.286
O23676	Protein mago nashi homolog OS=Arabidopsis thaliana GN=At1g02140 PE=1 SV=1	1.70509	13.3333	1	17.447
Q9LT08	26S proteasome non-ATPase regulatory subunit 14 homolog OS=Arabidopsis thaliana GN=RPN11 PE=1 SV=1	1.67346	4.22078	1	34.332
Q93ZY3	Dolichyl-diphosphooligosaccharide--protein glycosyltransferase subunit STT3A OS=Arabidopsis thaliana GN=STT3A PE=2 SV=1	1.6702	1.2837	1	86.058
Q9SN86	Malate dehydrogenase, chloroplastic OS=Arabidopsis thaliana GN=At3g47520 PE=1 SV=1	1.66696	2.97767	1	42.379
Q9FNQ1	RNA helicase OS=Arabidopsis thaliana GN=At5g61140 PE=4 SV=1	1.6482	0.64905	1	244.373
Q9ZUA0	Dolichyl-diphosphooligosaccharide--protein glycosyltransferase subunit 1B OS=Arabidopsis thaliana GN=OST1B PE=2 SV=1	1.63489	1.93966	1	52.186
Q42574	Oleosin OS=Arabidopsis thaliana GN=T2I1_260 PE=2 SV=1	1.58453	16.9811	1	10.676
Q9SFB1	F17A17.37 protein OS=Arabidopsis thaliana GN=F17A17.37 PE=2 SV=1	1.58004	2.73973	1	39.041
O81488	PHD finger protein ALFIN-LIKE 4 OS=Arabidopsis thaliana GN=AL4 PE=1 SV=2	1.56639	4.31373	1	28.761
B5X565	At3g12080 OS=Arabidopsis thaliana GN=emb2738 PE=2 SV=1	1.55956	1.65913	1	73.081
P13114	Chalcone synthase OS=Arabidopsis thaliana GN=CHS PE=1 SV=1	1.55502	2.53165	1	43.088
Q9LVJ4	Exopolygalacturonase / galacturan 1,4-alpha-galacturonidase / pectinase OS=Arabidopsis thaliana GN=At3g14040 PE=3 SV=1	1.55377	2.47191	1	45.669
P49637	60S ribosomal protein L27a-3 OS=Arabidopsis thaliana GN=RPL27AC PE=2 SV=2	1.54061	8.21918	1	16.445
Q9FYG4	F1N21.11 OS=Arabidopsis thaliana GN=At1g67290 PE=2 SV=1	1.5388	2.92683	1	67.732
Q944A2	Alba DNA/RNA-binding protein OS=Arabidopsis thaliana GN=At1g20220 PE=1 SV=1	1.5382	2.85714	1	33.743
Q9ZQ87	Expressed protein OS=Arabidopsis thaliana GN=At2g03510 PE=2 SV=2	1.5373	3.08989	1	40.571
O81283	Translocase of chloroplast 159, chloroplastic OS=Arabidopsis thaliana GN=TOC159 PE=1 SV=1	1.53062	0.598802	1	160.721
F4JM55	RNA-binding-related protein OS=Arabidopsis thaliana GN=At4g28990 PE=1 SV=1	1.51187	1.77215	1	45.299
Q9M2T6	Beta-1, 3-glucanase-like protein OS=Arabidopsis thaliana GN=T22E16.90 PE=2 SV=1	1.50598	2.22717	1	48.412
Q8LFJ6	DNA-directed RNA polymerases II, IV and V subunit 10 OS=Arabidopsis thaliana GN=NRPB10 PE=1 SV=1	1.49744	12.6761	1	8.309
Q9FMU6	Mitochondrial phosphate carrier protein 3, mitochondrial OS=Arabidopsis thaliana GN=MPT3 PE=2 SV=1	1.49635	2.4	1	40.064
Q9GCB9	Ribosomal protein S2, mitochondrial OS=Arabidopsis thaliana GN=RPS2 PE=2 SV=1	1.49282	9.13242	1	24.757
P56795	50S ribosomal protein L22, chloroplastic OS=Arabidopsis thaliana GN=rpl22 PE=3 SV=1	1.47044	4.375	1	18.575
Q9C514	40S ribosomal protein S7-1 OS=Arabidopsis thaliana GN=RPS7A PE=2 SV=1	1.46903	4.71204	1	21.909
Q39117	Trihelix transcription factor GT-2 OS=Arabidopsis thaliana GN=GT-2 PE=2 SV=1	1.45817	1.56522	1	65.797
F4KIM7	Endomembrane family protein 70 OS=Arabidopsis thaliana GN=At5g25100 PE=4 SV=1	1.44879	1.5361	1	74.786
O80897	At2g32600/T26B15.16 OS=Arabidopsis thaliana GN=At2g32600 PE=2 SV=2	1.43806	7.94224	1	31.35
P25864	50S ribosomal protein L9, chloroplastic OS=Arabidopsis thaliana GN=RPL9 PE=2 SV=1	1.40472	4.06091	1	22.12
Q94BY3	Translocon-associated protein subunit beta OS=Arabidopsis thaliana GN=At5g14030 PE=2 SV=1	1.3974	8.20513	1	21.091
Q9SYA9	AT1G61730 protein OS=Arabidopsis thaliana GN=T13M11.9 PE=1 SV=1	1.39233	2.92553	1	40.855
Q8GW48	At4g15810 OS=Arabidopsis thaliana GN=HSBP PE=1 SV=1	1.39201	13.9535	1	9.341
O23447	Putative pectinesterase/pectinesterase inhibitor 43 OS=Arabidopsis thaliana GN=PME43 PE=2 SV=1	1.37417	1.56919	1	78.523
Q9LSA1	Genomic DNA, chromosome 3, P1 clone: MVE11 OS=Arabidopsis thaliana GN=At3g18760 PE=2 SV=1	1.37243	5.7554	1	15.956
F4KHD8	Nuclear pore complex protein GP210 OS=Arabidopsis thaliana GN=GB210 PE=1 SV=1	1.36603	0.676027	1	210.533
P51568	Serine/threonine-protein kinase AFC3 OS=Arabidopsis thaliana GN=AFC3 PE=2 SV=2	1.36161	2.25	1	46.195
Q9LNE4	Probable fructokinase-3 OS=Arabidopsis thaliana GN=At1g06020 PE=2 SV=1	1.34208	2.6087	1	37.604
Q9M2X5	RuvB DNA helicase-like protein OS=Arabidopsis thaliana GN=T16K5.180 PE=4 SV=1	1.34056	2.537	1	52.668
F4K639	WD40/YVTN repeat and Bromo-WDR9-I-like domain-containing protein OS=Arabidopsis thaliana GN=At5g49430 PE=4 SV=1	1.33236	0.655933	1	186.804
Q9M3B4	Protein ROOT INITIATION DEFECTIVE 3 OS=Arabidopsis thaliana GN=RID3 PE=1 SV=1	1.32781	2.28311	1	48.119
Q9FNH2	Putative uncharacterized protein At5g06360 OS=Arabidopsis thaliana GN=At5g06360 PE=2 SV=1	1.32744	3.07692	1	29.736
Q9LHG2	Genomic DNA, chromosome 3, P1 clone: MQC3 OS=Arabidopsis thaliana GN=T2E22.22 PE=4 SV=1	1.32606	4.13223	1	27.695
F4K5J1	Myosin-17 OS=Arabidopsis thaliana GN=XI-K PE=1 SV=2	1.31912	0.783801	1	173.268
Q9FHM9	Protein EXORDIUM-like 3 OS=Arabidopsis thaliana GN=EXL3 PE=2 SV=1	1.30426	2.37389	1	36.825
Q9LI73	Aspartyl protease family protein OS=Arabidopsis thaliana GN=At3g25700 PE=2 SV=1	1.28009	2.43363	1	49.343
Q9M223	Probable U3 small nucleolar RNA-associated protein 11 OS=Arabidopsis thaliana GN=At3g60360 PE=1 SV=1	1.27311	5.26316	1	27.132
Q9FHT4	Transmembrane 9 superfamily member 4 OS=Arabidopsis thaliana GN=TMN4 PE=2 SV=1	1.27116	1.85497	1	68.035
O22899	Probable pre-mRNA-splicing factor ATP-dependent RNA helicase OS=Arabidopsis thaliana GN=At2g47250 PE=2 SV=1	1.26809	1.78326	1	82.601
Q1G3F7	Transferases/nucleotidyltransferases OS=Arabidopsis thaliana GN=At5g19485 PE=2 SV=1	1.26225	3.07018	1	49.005
O82274	Phospholipase A1-IIbeta OS=Arabidopsis thaliana GN=At2g31100 PE=1 SV=2	1.26003	3.1401	1	47.551
Q9C6L8	Aluminum-activated malate transporter 4 OS=Arabidopsis thaliana GN=ALMT4 PE=3 SV=1	1.25806	4.19708	1	61.68
F4K3M1	Peter Pan-like protein OS=Arabidopsis thaliana GN=PPAN PE=4 SV=1	1.24298	2.02312	1	38.946
Q93Y22	Coatomer subunit delta OS=Arabidopsis thaliana GN=At5g05010 PE=1 SV=2	1.23166	3.03605	1	57.682
Q93XM7	Mitochondrial carnitine/acylcarnitine carrier-like protein OS=Arabidopsis thaliana GN=BOU PE=2 SV=1	1.22959	4.66667	1	31.003
Q9CA27	Ethylene-responsive transcription factor ERF118 OS=Arabidopsis thaliana GN=ERF118 PE=2 SV=1	1.22614	11.7284	1	35.547
P49205	40S ribosomal protein S17-1 OS=Arabidopsis thaliana GN=RPS17A PE=2 SV=3	1.20225	8.51064	1	16.037
Q9LVM1	ABC transporter B family member 25, mitochondrial OS=Arabidopsis thaliana GN=ABCB25 PE=1 SV=1	1.2019	1.37363	1	80.37
Q9ZPE7	Protein EXORDIUM OS=Arabidopsis thaliana GN=EXO PE=2 SV=1	1.19777	3.18471	1	33.578
Q93ZG9	Peptidyl-prolyl cis-trans isomerase FKBP53 OS=Arabidopsis thaliana GN=FKBP53 PE=1 SV=1	1.18675	2.93501	1	52.191
Q9SIM4	60S ribosomal protein L14-1 OS=Arabidopsis thaliana GN=RPL14A PE=2 SV=1	1.18085	7.46269	1	15.497
Q9C9I7	Putative uncharacterized protein At1g71500 OS=Arabidopsis thaliana GN=F26A9.12 PE=2 SV=1	1.17627	5.57491	1	31.708
O22795	50S ribosomal protein L28, chloroplastic OS=Arabidopsis thaliana GN=RPL28 PE=2 SV=2	1.17089	6.29371	1	16.023
Q8L611	Protein transport protein SEC31 homolog B OS=Arabidopsis thaliana GN=SEC31B PE=1 SV=1	1.17044	1.17754	1	119.799
P62126	30S ribosomal protein S12, chloroplastic OS=Arabidopsis thaliana GN=rps12-A PE=2 SV=2	1.16685	7.31707	1	13.756
P56797	30S ribosomal protein S2, chloroplastic OS=Arabidopsis thaliana GN=rps2 PE=3 SV=1	1.16241	3.38983	1	26.887
B3H7A9	Probable peroxygenase 7 OS=Arabidopsis thaliana GN=PXG7 PE=2 SV=1	1.15845	6.19048	1	23.836
F4JPR4	Chaperone DnaJ-domain containing protein OS=Arabidopsis thaliana GN=At4g36520 PE=4 SV=1	1.15677	0.632911	1	162.815
Q01525	14-3-3-like protein GF14 omega OS=Arabidopsis thaliana GN=GRF2 PE=2 SV=2	1.15329	4.6332	1	29.144
O81149	Proteasome subunit alpha type-5-A OS=Arabidopsis thaliana GN=PAE1 PE=1 SV=1	1.13799	5.48523	1	25.931
O22715	AP-1 complex subunit mu-2 OS=Arabidopsis thaliana GN=AP1M2 PE=1 SV=1	1.11987	3.03738	1	49.001
Q9FGT1	Putative uncharacterized protein At5g58130 OS=Arabidopsis thaliana GN=ROS3 PE=2 SV=1	1.10763	2.27273	1	81.03
Q9SX53	At1g50380/F14I3_27 OS=Arabidopsis thaliana GN=F14I3.4 PE=2 SV=1	1.10375	3.09859	1	80.887
Q9SZJ5	Serine hydroxymethyltransferase 1, mitochondrial OS=Arabidopsis thaliana GN=SHM1 PE=1 SV=1	1.10051	1.54739	1	57.364
Q39249	Violaxanthin de-epoxidase, chloroplastic OS=Arabidopsis thaliana GN=VDE1 PE=1 SV=1	1.09291	1.7316	1	51.984
Q9ZUU3	Pentatricopeptide repeat-containing protein At2g37230 OS=Arabidopsis thaliana GN=At2g37230 PE=2 SV=1	1.08757	1.4531	1	85.65
Q9LJE5	AT3g13460/MRP15_10 OS=Arabidopsis thaliana GN=ECT2 PE=1 SV=1	1.07977	2.3988	1	72.431
F4I0K2	Fructokinase-like 2, chloroplastic OS=Arabidopsis thaliana GN=FLN2 PE=1 SV=2	1.07753	1.4658	1	68.936
Q9SJU4	Probable fructose-bisphosphate aldolase 1, chloroplastic OS=Arabidopsis thaliana GN=FBA1 PE=1 SV=2	1.07619	2.50627	1	42.904
Q39211	DNA-directed RNA polymerases II, IV and V subunit 3 OS=Arabidopsis thaliana GN=NRPB3 PE=1 SV=1	1.06712	3.1348	1	35.439
Q9SL92	Biotin--protein ligase 1, chloroplastic OS=Arabidopsis thaliana GN=HCS1 PE=1 SV=2	1.05715	3.81471	1	41.193
Q6EWX0	Origin of replication complex subunit 5 OS=Arabidopsis thaliana GN=ORC5 PE=1 SV=1	1.04895	3.55805	1	60.6
P56780	Photosystem II reaction center protein H OS=Arabidopsis thaliana GN=psbH PE=1 SV=2	1.04029	15.0685	1	7.697
P43286	Aquaporin PIP2-1 OS=Arabidopsis thaliana GN=PIP2-1 PE=1 SV=1	1.04029	3.48432	1	30.455
F4J0F0	Uncharacterized protein OS=Arabidopsis thaliana GN=At3g28830 PE=4 SV=1	1.0372	1.2987	1	55.466
Q9M084	AT4G31180 protein OS=Arabidopsis thaliana GN=At4g31180 PE=1 SV=1	1.02443	1.6129	1	62.878
F4JE02	Structural maintenance of chromosomes protein OS=Arabidopsis thaliana GN=TTN8 PE=3 SV=1	1.00309	0.88853	1	143.126
Q8RY46	ABC transporter B family member 26, chloroplastic OS=Arabidopsis thaliana GN=ABCB26 PE=2 SV=1	0.996109	1.28571	1	77.99
Q9FYD1	Putative uncharacterized protein At3g43590 OS=Arabidopsis thaliana GN=F22J12_30 PE=2 SV=1	0.98464	2.72232	1	62.53
F4K409	Putative TypA-like translation elongation factor SVR3 OS=Arabidopsis thaliana GN=At5g13650 PE=4 SV=1	0.971022	2.66272	1	74.367
P48007	Floral homeotic protein PISTILLATA OS=Arabidopsis thaliana GN=PI PE=1 SV=1	0.970616	4.80769	1	24.031
Q0WVM5	Putative uncharacterized protein At1g63810 OS=Arabidopsis thaliana GN=At1g63810 PE=2 SV=1	0.970211	0.854701	1	120.074
Q6DBE3	At1g53860 OS=Arabidopsis thaliana GN=At1g53860 PE=2 SV=1	0.962175	1.80995	1	50.518
F4JTQ0	V-type proton ATPase subunit B2 OS=Arabidopsis thaliana GN=At4g38510 PE=1 SV=1	0.959398	2.22672	1	55.143
O80932	Expansin-A3 OS=Arabidopsis thaliana GN=EXPA3 PE=2 SV=1	0.956638	3.43511	1	28.248
F4HXV6	Nuclear pore complex protein NUP155 OS=Arabidopsis thaliana GN=NUP155 PE=1 SV=1	0.95546	0.751366	1	159.913
Q9M5J8	Polygalacturonase inhibitor 2 OS=Arabidopsis thaliana GN=PGIP2 PE=2 SV=2	0.951947	3.63636	1	37.044
Q0WVE9	Probable plastidic glucose transporter 1 OS=Arabidopsis thaliana GN=At1g05030 PE=2 SV=2	0.948076	1.71756	1	57.166
Q941L0	Cellulose synthase A catalytic subunit 3 [UDP-forming] OS=Arabidopsis thaliana GN=CESA3 PE=1 SV=2	0.947306	1.22066	1	119.606
F4K7D6	Alcohol dehydrogenase class-3 OS=Arabidopsis thaliana GN=HOT5 PE=1 SV=1	0.945004	2.55754	1	42.016
Q9C5U2	Histidine kinase 2 OS=Arabidopsis thaliana GN=AHK2 PE=1 SV=1	0.932929	1.61565	1	131.776
O80988	Glycine dehydrogenase (decarboxylating) 2, mitochondrial OS=Arabidopsis thaliana GN=GLDP2 PE=2 SV=1	0.929593	1.05364	1	113.703
Q05431	L-ascorbate peroxidase 1, cytosolic OS=Arabidopsis thaliana GN=APX1 PE=1 SV=2	0.921543	4	1	27.544
Q9C587	Replication factor C subunit 1 OS=Arabidopsis thaliana GN=RFC1 PE=2 SV=1	0.921543	1.88285	1	104.314
Q9SYM5	Trifunctional UDP-glucose 4,6-dehydratase/UDP-4-keto-6-deoxy-D-glucose 3,5-epimerase/UDP-4-keto-L-rhamnose-reductase RHM1 OS=Arabidopsis thaliana GN=RHM1 PE=1 SV=1	0.920819	1.49477	1	75.324
Q9SR48	F12A21.28 OS=Arabidopsis thaliana GN=F12B7.14 PE=1 SV=1	0.913284	3.17003	1	38.759
F4K0Y2	PHD-finger and DNA binding domain-containing protein OS=Arabidopsis thaliana GN=At5g12400 PE=4 SV=1	0.91151	0.998752	1	179.869
Q8LEZ4	Protein NUCLEAR FUSION DEFECTIVE 5, mitochondrial OS=Arabidopsis thaliana GN=NFD5 PE=2 SV=1	0.903785	2.68817	1	43.083
F4K6D8	Transducin/WD40 domain-containing protein OS=Arabidopsis thaliana GN=At5g56190 PE=4 SV=1	0.899974	1.566	1	50.329
Q9FYC5	Putative uncharacterized protein F28D10_40 OS=Arabidopsis thaliana GN=F28D10_40 PE=3 SV=1	0.895513	2.80899	1	60.708
A8MQS2	AP2-like ethylene-responsive transcription factor OS=Arabidopsis thaliana GN=At1g79700 PE=4 SV=1	0.892112	4.79233	1	35.389
F4I8B9	Putative WEB family protein At1g65010, chloroplastic OS=Arabidopsis thaliana GN=At1g65010 PE=1 SV=1	0.88773	2.00743	1	152.609
Q9SV20	Coatomer subunit beta-2 OS=Arabidopsis thaliana GN=At4g31490 PE=2 SV=2	0.879755	1.89873	1	106.01
Q9SR73	40S ribosomal protein S28-1 OS=Arabidopsis thaliana GN=RPS28A PE=3 SV=1	0.874844	18.75	1	7.366
Q9SA63	At1g03070 OS=Arabidopsis thaliana GN=F10O3.11 PE=2 SV=1	0.873869	7.28745	1	27.864
F4I9G5	Patched family protein OS=Arabidopsis thaliana GN=At1g42470 PE=4 SV=1	0.872895	0.471698	1	139.995

## Sheet: H3-IP
Full list of proteins identified through H3 peptide affinity purification
Accession	Description	Sum PEP Score	Coverage	# Unique Peptides	MW [kDa]
Q38970	Acetyl-CoA carboxylase 1 OS=Arabidopsis thaliana GN=ACC1 PE=1 SV=1	394.529	50.488	101	251.223
Q9SYP1	F9H16.5 protein OS=Arabidopsis thaliana GN=F9H16.5 PE=4 SV=1	88.2933	18.0562	33	246.95
Q9SSD2	F18B13.15 protein OS=Arabidopsis thaliana GN=F18B13.15 PE=4 SV=1	89.2501	16.49	32	275.251
F4J8K6	Protein ribosomal RNA processing 5 OS=Arabidopsis thaliana GN=At3g11964 PE=4 SV=1	55.3554	13.0274	21	211.473
Q9LVA0	BAG family molecular chaperone regulator 7 OS=Arabidopsis thaliana GN=BAG7 PE=1 SV=1	57.2117	34.3049	20	51.535
Q9C5C2	Myrosinase 2 OS=Arabidopsis thaliana GN=TGG2 PE=1 SV=1	78.2563	45.521	19	62.692
Q8L5Y4	Embryo defective 2765 OS=Arabidopsis thaliana GN=EMB2765 PE=1 SV=1	52.4633	18.5553	19	172.913
Q42523	Methylcrotonoyl-CoA carboxylase subunit alpha, mitochondrial OS=Arabidopsis thaliana GN=MCCA PE=1 SV=2	61.1529	35.4223	17	80.401
Q9LNC5	Elongation factor like protein OS=Arabidopsis thaliana GN=F9P14.8 PE=2 SV=1	42.0912	21.5805	17	110.372
P92948	Cell division cycle 5-like protein OS=Arabidopsis thaliana GN=CDC5 PE=1 SV=2	43.5275	25.5924	16	95.707
Q9FLI4	Putative subtilisin serine protease OS=Arabidopsis thaliana GN=SBT1.3 PE=2 SV=1	37.8549	22.1795	16	84.897
O80948	Jacalin-related lectin 23 OS=Arabidopsis thaliana GN=JAL23 PE=1 SV=1	37.0583	40.9586	15	50.412
Q9LH52	Leucine-rich repeat protein FLOR1 OS=Arabidopsis thaliana GN=FLR1 PE=2 SV=1	54.4235	53.8462	14	35.785
Q8L7S8	DEAD-box ATP-dependent RNA helicase 3, chloroplastic OS=Arabidopsis thaliana GN=RH3 PE=1 SV=2	39.6783	21.7914	13	81.107
Q9CAF6	Probable DNA gyrase subunit A, chloroplastic/mitochondrial OS=Arabidopsis thaliana GN=GYRA PE=1 SV=2	39.1782	17.5789	13	104.472
Q9SE50	Beta-D-glucopyranosyl abscisate beta-glucosidase OS=Arabidopsis thaliana GN=BGLU18 PE=1 SV=2	53.6469	33.3333	12	60.421
P42697	Dynamin-related protein 1A OS=Arabidopsis thaliana GN=DRP1A PE=1 SV=3	35.6855	23.1148	12	68.13
Q9LT39	Leucine-rich repeat-containing protein OS=Arabidopsis thaliana GN=At3g20820 PE=2 SV=1	49.1646	40.274	12	39.837
Q9FF75	AT5g04990/MUG13_15 OS=Arabidopsis thaliana GN=SUN1 PE=1 SV=1	39.0188	36.0934	12	51.47
O50008	5-methyltetrahydropteroyltriglutamate--homocysteine methyltransferase 1 OS=Arabidopsis thaliana GN=MS1 PE=1 SV=1	38.7345	18.4314	12	84.304
F4IH25	Ribosome biogenesis protein BOP1 homolog OS=Arabidopsis thaliana GN=At2g40360 PE=3 SV=1	33.8264	22.0452	12	85.33
P17094	60S ribosomal protein L3-1 OS=Arabidopsis thaliana GN=ARP1 PE=2 SV=5	27.7376	28.2776	12	44.531
Q9SAV1	Myrosinase-binding protein 2 OS=Arabidopsis thaliana GN=F-ATMBP PE=2 SV=1	36.9365	26.324	11	68.807
O04309	Jacalin-related lectin 35 OS=Arabidopsis thaliana GN=JAL35 PE=1 SV=1	40.2751	41.9069	11	48.467
Q93YS7	Putative WD-repeat membrane protein OS=Arabidopsis thaliana GN=At4g04940 PE=2 SV=1	29.7025	14.6154	11	102.152
O03042	Ribulose bisphosphate carboxylase large chain OS=Arabidopsis thaliana GN=rbcL PE=1 SV=1	26.4584	25.6785	11	52.922
O80653	SNW/SKI-interacting protein OS=Arabidopsis thaliana GN=SKIP PE=1 SV=1	24.2361	23.9804	11	69.38
Q9LKU3	Putative uncharacterized protein T32B20.g OS=Arabidopsis thaliana GN=T32B20.g PE=4 SV=1	22.2627	15.9215	11	106.984
O81416	Endoglucanase 17 OS=Arabidopsis thaliana GN=At4g02290 PE=2 SV=1	36.5928	22.8682	10	57.265
Q84W56	Putative uncharacterized protein At5g63420 OS=Arabidopsis thaliana GN=emb2746 PE=1 SV=1	24.2463	12.843	10	100.49
P41376	Eukaryotic initiation factor 4A-1 OS=Arabidopsis thaliana GN=TIF4A-1 PE=1 SV=1	24.199	26.2136	10	46.675
P51418	60S ribosomal protein L18a-2 OS=Arabidopsis thaliana GN=RPL18AB PE=2 SV=2	18.5216	44.382	10	21.293
Q9SJT9	Coatomer subunit alpha-2 OS=Arabidopsis thaliana GN=At2g21390 PE=2 SV=1	53.9903	21.0181	9	136.381
Q9MAB3	Probable nucleolar protein 5-2 OS=Arabidopsis thaliana GN=NOP5-2 PE=2 SV=1	41.9113	29.6435	9	58.966
Q9LDD8	Methylcrotonoyl-CoA carboxylase beta chain, mitochondrial OS=Arabidopsis thaliana GN=MCCB PE=2 SV=1	38.1249	18.7394	9	63.972
Q9ASR1	At1g56070/T6H22_13 OS=Arabidopsis thaliana GN=LOS1 PE=1 SV=1	32.5948	14.3535	9	93.83
P59259	Histone H4 OS=Arabidopsis thaliana GN=At1g07660 PE=1 SV=2	31.8005	56.3107	9	11.402
O04983	Biotin carboxylase, chloroplastic OS=Arabidopsis thaliana GN=CAC2 PE=1 SV=1	29.5154	22.3464	9	58.35
P49204	40S ribosomal protein S4-2 OS=Arabidopsis thaliana GN=RPS4B PE=2 SV=4	29.3055	45.4198	9	29.855
O65449	At4g22010 OS=Arabidopsis thaliana GN=sks4 PE=2 SV=1	26.3847	20.1479	9	60.418
F4K5B9	Aspartyl protease family protein OS=Arabidopsis thaliana GN=At5g07030 PE=4 SV=1	25.4787	20.8791	9	48.663
Q42384	Protein pleiotropic regulatory locus 1 OS=Arabidopsis thaliana GN=PRL1 PE=1 SV=1	25.2834	22.0165	9	53.975
Q8RXK2	Small RNA degrading nuclease 3 OS=Arabidopsis thaliana GN=SDN3 PE=1 SV=1	24.2956	13.6829	9	87.41
P42732	30S ribosomal protein S13, chloroplastic OS=Arabidopsis thaliana GN=RPS13 PE=2 SV=1	20.9339	35.503	9	19.084
Q9SAI5	60S ribosomal protein L7-1 OS=Arabidopsis thaliana GN=RPL7A PE=2 SV=1	20.7778	38.0567	9	28.326
O49607	Putative subtilisin serine protease OS=Arabidopsis thaliana GN=M4E13.40 PE=1 SV=1	19.6186	14.7906	9	80.996
Q9LKR3	Mediator of RNA polymerase II transcription subunit 37a OS=Arabidopsis thaliana GN=MED37A PE=1 SV=1	24.9882	16.1435	8	73.584
P17745	Elongation factor Tu, chloroplastic OS=Arabidopsis thaliana GN=TUFA PE=1 SV=1	39.5131	27.521	8	51.598
P56757	ATP synthase subunit alpha, chloroplastic OS=Arabidopsis thaliana GN=atpA PE=1 SV=1	24.362	21.6963	8	55.294
P51412	50S ribosomal protein L21, chloroplastic OS=Arabidopsis thaliana GN=RPL21 PE=2 SV=1	32.4382	45.4545	8	24.024
Q93VG5	40S ribosomal protein S8-1 OS=Arabidopsis thaliana GN=RPS8A PE=2 SV=1	30.3865	43.6937	8	24.978
Q9SKX4	50S ribosomal protein L3-1, chloroplastic OS=Arabidopsis thaliana GN=RPL3A PE=2 SV=1	29.5821	33.5793	8	29.345
O22785	Pre-mRNA-processing factor 19 homolog 2 OS=Arabidopsis thaliana GN=PRP19B PE=1 SV=3	27.3738	23.619	8	56.693
A4FVN8	At1g10580 OS=Arabidopsis thaliana GN=At1g10580 PE=2 SV=1	26.9	18.8482	8	65.087
Q9LFE2	Transducin/WD40 domain-containing protein OS=Arabidopsis thaliana GN=F5E19_90 PE=4 SV=1	25.9715	13.5845	8	96.637
Q9SGT7	At1g56110/T6H22_9 OS=Arabidopsis thaliana GN=T6H22.10 PE=2 SV=1	25.1399	18.7739	8	58.636
O04603	50S ribosomal protein L5, chloroplastic OS=Arabidopsis thaliana GN=RPL5 PE=2 SV=1	20.8894	36.2595	8	28.326
Q9LF27	Ribosome biogenesis protein WDR12 homolog OS=Arabidopsis thaliana GN=T20K14_160 PE=1 SV=1	19.9837	25.1732	8	47.309
P25858	Glyceraldehyde-3-phosphate dehydrogenase GAPC1, cytosolic OS=Arabidopsis thaliana GN=GAPC1 PE=1 SV=2	19.8874	34.3195	8	36.891
F4JZX8	Putative crooked neck protein / cell cycle protein OS=Arabidopsis thaliana GN=At5g41770 PE=4 SV=1	19.6252	14.1844	8	84.475
O48549	40S ribosomal protein S6-1 OS=Arabidopsis thaliana GN=RPS6A PE=1 SV=2	19.5054	30.4	8	28.35
P50546	DNA-directed RNA polymerase subunit beta OS=Arabidopsis thaliana GN=rpoB PE=3 SV=4	18.4047	10.1679	8	120.983
P56791	50S ribosomal protein L2, chloroplastic OS=Arabidopsis thaliana GN=rpl2-A PE=3 SV=1	17.1708	39.0511	8	29.846
F4IRI1	Transducin/WD40 repeat-like superfamily protein OS=Arabidopsis thaliana GN=At2g18900 PE=4 SV=1	17.1649	12.3134	8	87.957
F4JY25	Chromatin remodeling factor17 OS=Arabidopsis thaliana GN=CHR17 PE=4 SV=1	16.8694	7.74254	8	124.084
Q9SE83	Dynamin-2A OS=Arabidopsis thaliana GN=DRP2A PE=1 SV=2	41.6933	22.3195	7	99.106
Q9SAV0	Myrosinase-binding protein 1 OS=Arabidopsis thaliana GN=MBP1 PE=2 SV=1	39.6054	32.2511	7	50.136
Q9FNX5	Dynamin-related protein 1E OS=Arabidopsis thaliana GN=DRP1E PE=1 SV=1	21.7441	19.5513	7	69.76
Q8LF21	Dynamin-related protein 1C OS=Arabidopsis thaliana GN=DRP1C PE=1 SV=2	20.3372	17.4267	7	68.68
Q9LNJ3	Aspartyl protease family protein OS=Arabidopsis thaliana GN=F6F3.10 PE=2 SV=1	25.8932	17.3196	7	52.142
Q8GUK4	Subtilase family protein OS=Arabidopsis thaliana GN=At4g21650 PE=2 SV=1	24.3313	13.0548	7	81.429
P56778	Photosystem II CP43 reaction center protein OS=Arabidopsis thaliana GN=psbC PE=1 SV=3	21.4258	24.9471	7	51.835
P43333	U2 small nuclear ribonucleoprotein A' OS=Arabidopsis thaliana GN=At1g09760 PE=2 SV=2	20.8905	33.3333	7	28.024
Q8RWZ3	Acyl-CoA dehydrogenase-related protein OS=Arabidopsis thaliana GN=IBR3 PE=1 SV=1	19.069	11.5291	7	91.655
F4K6B6	Heat shock protein 81-2 OS=Arabidopsis thaliana GN=HSP81-2 PE=1 SV=1	16.5269	11.4011	7	83.075
O22315	Serine/arginine-rich-splicing factor SR34 OS=Arabidopsis thaliana GN=SR34 PE=1 SV=1	15.3205	28.0528	7	33.709
P56764	DNA-directed RNA polymerase subunit beta'' OS=Arabidopsis thaliana GN=rpoC2 PE=3 SV=1	15.158	5.45058	7	156.268
Q9SAG7	At1g80930/F23A5_23 OS=Arabidopsis thaliana GN=F23A5.29 PE=1 SV=1	14.5956	11.8889	7	103.953
Q3E7I5	Protein FAR1-RELATED SEQUENCE 12 OS=Arabidopsis thaliana GN=FRS12 PE=2 SV=1	13.5384	11.5482	7	90.44
O23255	Adenosylhomocysteinase 1 OS=Arabidopsis thaliana GN=SAHH1 PE=1 SV=1	12.6675	17.9381	7	53.344
Q8RXU6	Putative uncharacterized protein At4g07410 OS=Arabidopsis thaliana GN=At4g07410 PE=2 SV=1	20.9769	12.1472	6	90.213
P41127	60S ribosomal protein L13-1 OS=Arabidopsis thaliana GN=RPL13B PE=1 SV=1	22.09	37.3786	6	23.752
F4IMB5	ATP synthase subunit alpha OS=Arabidopsis thaliana GN=At2g07698 PE=3 SV=1	16.5146	9.52381	6	85.879
Q9SYL9	50S ribosomal protein L13, chloroplastic OS=Arabidopsis thaliana GN=RPL13 PE=2 SV=1	32.9364	26.556	6	26.772
P31167	ADP,ATP carrier protein 1, mitochondrial OS=Arabidopsis thaliana GN=AAC1 PE=1 SV=2	23.6527	14.1732	6	41.449
Q9C5M8	Probable pectate lyase 18 OS=Arabidopsis thaliana GN=At4g24780 PE=2 SV=2	21.6564	23.5294	6	44.985
P0DH99	Elongation factor 1-alpha 1 OS=Arabidopsis thaliana GN=A1 PE=1 SV=1	20.854	17.1492	6	49.471
Q94A52	DEAD-box ATP-dependent RNA helicase 2 OS=Arabidopsis thaliana GN=RH2 PE=2 SV=2	17.6021	17.402	6	45.815
O22826	At2g43770 OS=Arabidopsis thaliana GN=At2g43770 PE=2 SV=1	16.3358	28.2799	6	37.862
Q9LXU5	Leucine-rich repeat-containing protein OS=Arabidopsis thaliana GN=T24H18_110 PE=2 SV=1	16.1068	16.442	6	39.927
P46286	60S ribosomal protein L8-1 OS=Arabidopsis thaliana GN=RPL8A PE=1 SV=2	15.8664	29.4574	6	27.842
B5X503	At5g11240 OS=Arabidopsis thaliana GN=At5g11240 PE=1 SV=1	15.4687	12.6829	6	66.842
Q9SG79	Putative uncharacterized protein At3g10730 OS=Arabidopsis thaliana GN=T7M13.19 PE=1 SV=1	14.7682	17.1429	6	49.91
Q9M2U7	AT3g54400/T12E18_90 OS=Arabidopsis thaliana GN=T12E18_90 PE=2 SV=1	14.6465	20.2353	6	45.446
P20649	ATPase 1, plasma membrane-type OS=Arabidopsis thaliana GN=AHA1 PE=1 SV=3	13.9617	8.00843	6	104.158
Q39099	Xyloglucan endotransglucosylase/hydrolase protein 4 OS=Arabidopsis thaliana GN=XTH4 PE=1 SV=1	12.7576	22.973	6	34.269
Q9LNV5	Zinc finger CCCH domain-containing protein 4 OS=Arabidopsis thaliana GN=At1g07360 PE=2 SV=1	11.6633	18.5031	6	53.554
Q9LXG1	40S ribosomal protein S9-1 OS=Arabidopsis thaliana GN=RPS9B PE=1 SV=1	11.6512	26.2626	6	23.022
Q9LZF6	Cell division control protein 48 homolog E OS=Arabidopsis thaliana GN=CDC48E PE=1 SV=2	11.3514	7.77778	6	89.902
O64644	Histone deacetylase complex subunit SAP18 OS=Arabidopsis thaliana GN=At2g45640 PE=1 SV=1	10.6652	33.5526	6	17.154
Q9C9C5	60S ribosomal protein L6-3 OS=Arabidopsis thaliana GN=RPL6C PE=2 SV=1	19.1104	37.7682	5	26.091
O49195	Vegetative storage protein 1 OS=Arabidopsis thaliana GN=VSP1 PE=1 SV=2	22.375	25.9259	5	30.243
Q9LLC1	Biotin carboxyl carrier protein of acetyl-CoA carboxylase 2, chloroplastic OS=Arabidopsis thaliana GN=BCCP2 PE=2 SV=1	17.5783	32.549	5	27.262
Q9M356	Aspartyl protease OS=Arabidopsis thaliana GN=F15G16.210 PE=4 SV=1	14.917	16.1491	5	51.429
Q940Q1	Probable pectate lyase 1 OS=Arabidopsis thaliana GN=At1g04680 PE=2 SV=2	13.004	19.0255	5	47.74
Q93X94	GDSL esterase/lipase EXL6 OS=Arabidopsis thaliana GN=EXL6 PE=1 SV=1	20.3996	17.2012	5	38.571
Q9SXJ7	Chaperone protein ClpC2, chloroplastic OS=Arabidopsis thaliana GN=CLPC2 PE=2 SV=1	19.5459	6.93277	5	105.674
Q9SY97	PSI type III chlorophyll a/b-binding protein OS=Arabidopsis thaliana GN=T25B24.12 PE=1 SV=1	17.1878	27.1062	5	29.163
Q0WUV7	GDSL esterase/lipase EXL4 OS=Arabidopsis thaliana GN=EXL4 PE=1 SV=1	17.0808	21.2828	5	37.886
P56777	Photosystem II CP47 reaction center protein OS=Arabidopsis thaliana GN=psbB PE=1 SV=1	15.9172	10.4331	5	56.001
P40602	Anther-specific proline-rich protein APG OS=Arabidopsis thaliana GN=APG PE=2 SV=2	15.6158	11.7978	5	57.97
P56798	30S ribosomal protein S3, chloroplastic OS=Arabidopsis thaliana GN=rps3 PE=3 SV=1	15.3351	29.8165	5	25.173
B9DFG3	DEAD-box ATP-dependent RNA helicase ISE2, chloroplastic OS=Arabidopsis thaliana GN=ISE2 PE=1 SV=2	15.3246	5.72161	5	132.354
Q9M0V4	Transducin/WD40 domain-containing protein OS=Arabidopsis thaliana GN=YAO PE=2 SV=1	14.5033	11.9048	5	56.484
F4IDR3	BMS1 domain-containing protein OS=Arabidopsis thaliana GN=At1g06720 PE=4 SV=1	14.4356	6.01569	5	131.104
Q9C5A9	ATP synthase subunit beta-3, mitochondrial OS=Arabidopsis thaliana GN=At5g08680 PE=2 SV=1	14.1194	12.7013	5	59.822
F4K6N0	TUDOR-SN protein 1 OS=Arabidopsis thaliana GN=Tudor1 PE=1 SV=1	13.9608	6.0576	5	109.98
O04379-2	Isoform 2 of Protein argonaute 1 OS=Arabidopsis thaliana GN=AGO1	13.6863	5.04762	5	116.387
Q9ASV6	30S ribosomal protein S20, chloroplastic OS=Arabidopsis thaliana GN=RPS20 PE=2 SV=1	13.6642	17.3267	5	21.813
P49209	60S ribosomal protein L9-1 OS=Arabidopsis thaliana GN=RPL9B PE=1 SV=3	13.4554	30.9278	5	22.004
Q9XF89	Chlorophyll a-b binding protein CP26, chloroplastic OS=Arabidopsis thaliana GN=LHCB5 PE=1 SV=1	13.2855	23.2143	5	30.138
Q940B0	60S ribosomal protein L18-3 OS=Arabidopsis thaliana GN=RPL18C PE=2 SV=1	13.2369	34.2246	5	20.954
P59232	Ubiquitin-40S ribosomal protein S27a-2 OS=Arabidopsis thaliana GN=RPS27AB PE=1 SV=2	13.1981	35.0318	5	17.801
Q944K2	Dolichyl-diphosphooligosaccharide--protein glycosyltransferase 48 kDa subunit OS=Arabidopsis thaliana GN=OST48 PE=2 SV=1	12.5948	14.1876	5	48.714
O23654	V-type proton ATPase catalytic subunit A OS=Arabidopsis thaliana GN=VHA-A PE=1 SV=1	12.1201	10.5939	5	68.769
O82266	At2g47990 SWA1 transducin family nucleolar protein with six WD40 repeats	11.903	11.6981	5	58.866
Q9LF98	Fructose-bisphosphate aldolase OS=Arabidopsis thaliana GN=F8J2_100 PE=2 SV=1	11.7407	19.2737	5	38.516
Q9FVQ1	Nucleolin 1 OS=Arabidopsis thaliana GN=NUCL1 PE=1 SV=1	11.334	8.97666	5	58.739
P38418	Lipoxygenase 2, chloroplastic OS=Arabidopsis thaliana GN=LOX2 PE=1 SV=1	11.0354	6.47321	5	101.982
P54887	Delta-1-pyrroline-5-carboxylate synthase A OS=Arabidopsis thaliana GN=P5CSA PE=1 SV=1	10.7651	8.50767	5	77.654
Q9LD60	Spliceosomal associated protein 130A OS=Arabidopsis thaliana GN=T26I12.100 PE=4 SV=1	10.4103	4.69522	5	134.881
B3H6S7	Glycoprotein family protein OS=Arabidopsis thaliana GN=At2g41600 PE=4 SV=1	9.57457	33.6364	5	24.975
O50061	50S ribosomal protein L4, chloroplastic OS=Arabidopsis thaliana GN=RPL4 PE=2 SV=2	9.46491	17.3759	5	30.54
F4IDQ6	Nuclear DEIH-boxhelicase OS=Arabidopsis thaliana GN=NIH PE=4 SV=1	7.52209	2.79188	5	174.4
P22953	Probable mediator of RNA polymerase II transcription subunit 37e OS=Arabidopsis thaliana GN=MED37E PE=1 SV=3	40.3606	28.4178	4	71.313
Q9LQ55	Dynamin-2B OS=Arabidopsis thaliana GN=DRP2B PE=1 SV=2	35.6676	17.0652	4	100.167
Q9SF40	60S ribosomal protein L4-1 OS=Arabidopsis thaliana GN=RPL4A PE=2 SV=1	33.7899	26.8473	4	44.674
P49691	60S ribosomal protein L4-2 OS=Arabidopsis thaliana GN=RPL4D PE=2 SV=2	25.8238	27.7641	4	44.694
Q8LA13	DEAD-box ATP-dependent RNA helicase 11 OS=Arabidopsis thaliana GN=RH11 PE=1 SV=1	22.3132	18.6275	4	65.985
O04658	Probable nucleolar protein 5-1 OS=Arabidopsis thaliana GN=NOP5-1 PE=2 SV=2	20.7463	17.0732	4	58.719
P25856	Glyceraldehyde-3-phosphate dehydrogenase GAPA1, chloroplastic OS=Arabidopsis thaliana GN=GAPA1 PE=1 SV=3	15.5253	19.4444	4	42.463
Q9LUT2	S-adenosylmethionine synthase 4 OS=Arabidopsis thaliana GN=METK4 PE=1 SV=1	13.3319	20.6107	4	42.769
Q9LIB3	BAG family molecular chaperone regulator 8, chloroplastic OS=Arabidopsis thaliana GN=BAG1 PE=1 SV=1	17.846	5.62613	4	61.458
Q9LS97	AT3G18790 protein OS=Arabidopsis thaliana GN=At3g18790 PE=2 SV=1	16.9295	20.6667	4	35.355
Q8LBI1	60S ribosomal protein L5-1 OS=Arabidopsis thaliana GN=ATL5 PE=2 SV=2	15.2245	17.608	4	34.337
F4I5P3	MOS4-associated complex 3A OS=Arabidopsis thaliana GN=MAC3A PE=4 SV=1	14.4117	13.1931	4	56.847
P10896	Ribulose bisphosphate carboxylase/oxygenase activase, chloroplastic OS=Arabidopsis thaliana GN=RCA PE=1 SV=2	13.9418	13.0802	4	51.948
Q9LD90	H/ACA ribonucleoprotein complex subunit 4 OS=Arabidopsis thaliana GN=CBF5 PE=1 SV=1	13.477	7.61062	4	62.987
Q9FGY1	Beta-D-xylosidase 1 OS=Arabidopsis thaliana GN=BXL1 PE=1 SV=1	13.3101	5.94315	4	83.471
Q9LXT5	Putative uncharacterized protein At3g58660 OS=Arabidopsis thaliana GN=T20N10_10 PE=2 SV=1	13.2649	13.9013	4	49.939
P42734	Probable cinnamyl alcohol dehydrogenase 9 OS=Arabidopsis thaliana GN=CAD9 PE=2 SV=2	12.4112	16.1111	4	38.909
Q93Z16	Dolichyl-diphosphooligosaccharide--protein glycosyltransferase subunit 2 OS=Arabidopsis thaliana GN=RPN2 PE=2 SV=1	11.7823	7.38061	4	74.622
Q9SIH1	Peptidyl-prolyl cis-trans isomerase CYP18-2 OS=Arabidopsis thaliana GN=CYP18-2 PE=2 SV=1	11.6879	27.439	4	18.221
Q42059	Endoglucanase 6 OS=Arabidopsis thaliana GN=At1g64390 PE=2 SV=2	11.6471	12.0968	4	68.548
Q8RWV0	Transketolase-1, chloroplastic OS=Arabidopsis thaliana GN=TKL-1 PE=1 SV=1	11.5488	7.4224	4	79.918
P51414	60S ribosomal protein L26-1 OS=Arabidopsis thaliana GN=RPL26A PE=2 SV=2	11.4338	23.2877	4	16.934
F4IDC2	Protein SLOW WALKER2 OS=Arabidopsis thaliana GN=EDA25 PE=4 SV=1	11.3126	4.69799	4	116.952
P42794	60S ribosomal protein L11-2 OS=Arabidopsis thaliana GN=RPL11B PE=2 SV=2	11.2871	24.7253	4	20.848
Q9SH88	Ribosome biogenesis regulatory protein homolog OS=Arabidopsis thaliana GN=At2g37990 PE=2 SV=2	10.9964	19.1824	4	35.509
Q9FNM7	DEAD-box ATP-dependent RNA helicase 26 OS=Arabidopsis thaliana GN=RH26 PE=1 SV=2	10.8868	5.88235	4	94.128
Q9FJH6	ABC transporter F family member 1 OS=Arabidopsis thaliana GN=ABCF1 PE=1 SV=1	10.5867	7.22689	4	66.843
Q39216	RNA polymerase I subunit 43 OS=Arabidopsis thaliana GN=F8A5.14 PE=2 SV=1	10.2578	13.7662	4	43.34
Q8VZ68	Is a member of the PF|00364 Biotin-requiring enzymes family OS=Arabidopsis thaliana GN=At1g52670 PE=2 SV=1	10.211	25.1825	4	29.556
Q9LPP3	F18K10.11 protein OS=Arabidopsis thaliana GN=F18K10.11 PE=1 SV=1	10.04	11.9403	4	60.223
Q9FM47	RNA-binding (RRM/RBD/RNP motifs) family protein OS=Arabidopsis thaliana GN=At5g40490 PE=2 SV=1	9.85208	14.6572	4	42.382
F4HS68	Tetratricopeptide repeat-containing protein OS=Arabidopsis thaliana GN=EMB2753 PE=4 SV=1	9.73362	5.15917	4	103.876
Q8LD46	60S ribosomal protein L23a-1 OS=Arabidopsis thaliana GN=RPL23AA PE=2 SV=2	9.71662	27.9221	4	17.43
Q9ZUF6	Putative subtilisin serine protease OS=Arabidopsis thaliana GN=At2g05920 PE=2 SV=1	9.04142	8.22281	4	79.965
Q8VZT0	Putative H/ACA ribonucleoprotein complex subunit 1-like protein 1 OS=Arabidopsis thaliana GN=At3g03920 PE=2 SV=1	8.91158	25.2475	4	20.97
P25873	50S ribosomal protein L15, chloroplastic OS=Arabidopsis thaliana GN=RPL15 PE=2 SV=2	8.60886	18.0505	4	29.689
Q08682	40S ribosomal protein Sa-1 OS=Arabidopsis thaliana GN=RPSaA PE=1 SV=3	8.56821	21.4765	4	32.271
Q9LIH9	DEAD-box ATP-dependent RNA helicase 51 OS=Arabidopsis thaliana GN=RH51 PE=2 SV=1	8.25409	9.85915	4	63.777
Q9FL12	Protease Do-like 9 OS=Arabidopsis thaliana GN=DEGP9 PE=1 SV=1	8.11772	8.10811	4	65.112
P56763	DNA-directed RNA polymerase subunit beta' OS=Arabidopsis thaliana GN=rpoC1 PE=3 SV=1	8.07155	6.91176	4	78.533
Q94AW8	Chaperone protein dnaJ 3 OS=Arabidopsis thaliana GN=ATJ3 PE=1 SV=2	7.57738	13.0952	4	46.415
Q9LVF2	Genomic DNA, chromosome 3, P1 clone: MIL23 OS=Arabidopsis thaliana GN=At3g21540 PE=4 SV=1	7.5166	6.38743	4	105.999
Q9LHP2	Serine/arginine-rich SC35-like splicing factor SCL30A OS=Arabidopsis thaliana GN=SCL30A PE=1 SV=1	7.33362	13.3588	4	30.208
F4J8S1	Histone deacetylase 15 OS=Arabidopsis thaliana GN=HDA15 PE=4 SV=1	7.17089	7.62411	4	60.685
P57691	60S acidic ribosomal protein P0-3 OS=Arabidopsis thaliana GN=RPP0C PE=1 SV=1	6.23582	20.743	4	34.369
Q0V856	At1g29320 Transducin/WD40 repeat-like superfamily protein	5.9909	8.97436	4	52.239
Q94A40	Coatomer subunit alpha-1 OS=Arabidopsis thaliana GN=At1g62020 PE=2 SV=2	37.7294	13.2401	3	136.48
Q0WLB5	Clathrin heavy chain 2 OS=Arabidopsis thaliana GN=CHC2 PE=1 SV=1	31.7076	9.27775	3	193.148
Q9FEF8	Probable mediator of RNA polymerase II transcription subunit 36b OS=Arabidopsis thaliana GN=MED36B PE=1 SV=1	28.2336	30.8442	3	32.809
Q9M8Z8	Probable pectate lyase 8 OS=Arabidopsis thaliana GN=At3g07010 PE=2 SV=1	28.2898	18.5096	3	46.145
P53494	Actin-4 OS=Arabidopsis thaliana GN=ACT4 PE=1 SV=1	15.1359	24.6684	3	41.752
Q84WV2	Beta-glucosidase 20 OS=Arabidopsis thaliana GN=BGLU20 PE=2 SV=1	15.5006	8.59813	3	61.636
O64888	Ribose-phosphate pyrophosphokinase 5, chloroplastic OS=Arabidopsis thaliana GN=PRS5 PE=2 SV=2	13.2444	17.5127	3	42.598
F4J1E5	Coatomer subunit beta'-3 OS=Arabidopsis thaliana GN=At3g15980 PE=4 SV=1	12.8524	5.69892	3	104.945
P60040	60S ribosomal protein L7-2 OS=Arabidopsis thaliana GN=RPL7B PE=2 SV=1	11.6317	21.4876	3	28.153
Q9SJL8	S-adenosylmethionine synthase 3 OS=Arabidopsis thaliana GN=METK3 PE=1 SV=1	8.58787	14.8718	3	42.471
Q9CAC1	Endoglucanase 8 OS=Arabidopsis thaliana GN=CEL1 PE=2 SV=1	16.6254	13.4146	3	54.576
Q9XF88	Chlorophyll a-b binding protein CP29.2, chloroplastic OS=Arabidopsis thaliana GN=LHCB4.2 PE=1 SV=1	11.1517	16.7247	3	31.174
Q8VZB9	60S ribosomal protein L10a-1 OS=Arabidopsis thaliana GN=RPL10AA PE=2 SV=1	9.71845	16.6667	3	24.453
Q9SS17	40S ribosomal protein S24-1 OS=Arabidopsis thaliana GN=RPS24A PE=2 SV=1	9.40288	30.8271	3	15.363
Q9FJP3	50S ribosomal protein L29, chloroplastic OS=Arabidopsis thaliana GN=RPL29 PE=1 SV=1	14.7731	16.763	3	19.365
F4IVN6	Calmodulin 5 OS=Arabidopsis thaliana GN=CAM5 PE=4 SV=1	12.2246	27.6243	3	20.563
Q9SF85	Adenosine kinase 1 OS=Arabidopsis thaliana GN=ADK1 PE=1 SV=1	11.7031	14.2442	3	37.812
Q9SUN5	Small nuclear ribonucleoprotein-associated protein OS=Arabidopsis thaliana GN=F9F13.90 PE=2 SV=1	11.2775	13.6187	3	27.122
O22609	Protease Do-like 1, chloroplastic OS=Arabidopsis thaliana GN=DEGP1 PE=1 SV=2	11.1824	9.79499	3	46.645
O49553	AT4g21110/F7J7_50 OS=Arabidopsis thaliana GN=F7J7.50 PE=2 SV=1	11.0016	15.8621	3	17.175
P56793	50S ribosomal protein L16, chloroplastic OS=Arabidopsis thaliana GN=rpl16 PE=3 SV=1	10.9758	31.1111	3	15.284
Q9SX68	50S ribosomal protein L18, chloroplastic OS=Arabidopsis thaliana GN=RPL18 PE=2 SV=1	10.9351	23.5294	3	18.715
Q93W03	AT3g56130/F18O21_90 OS=Arabidopsis thaliana GN=At3g56130 PE=1 SV=1	10.775	20.9964	3	29.558
P19366	ATP synthase subunit beta, chloroplastic OS=Arabidopsis thaliana GN=atpB PE=1 SV=2	10.444	9.03614	3	53.9
Q42404	U1 small nuclear ribonucleoprotein 70 kDa OS=Arabidopsis thaliana GN=RNU1 PE=1 SV=1	10.3811	10.5386	3	50.358
Q9SRX2	60S ribosomal protein L19-1 OS=Arabidopsis thaliana GN=RPL19A PE=2 SV=1	9.95968	24.2991	3	24.591
F4J741	Pentatricopeptide repeat-containing protein OS=Arabidopsis thaliana GN=At3g59040 PE=4 SV=1	9.53304	6.77966	3	67.166
Q9FKP8	Zinc-finger homeodomain protein 1 OS=Arabidopsis thaliana GN=ZHD1 PE=1 SV=1	9.32218	24.3728	3	31.079
Q9C6I8	Nucleolar GTP-binding protein 1 OS=Arabidopsis thaliana GN=At1g50920 PE=2 SV=1	8.89355	4.769	3	76.8
P56802	30S ribosomal protein S11, chloroplastic OS=Arabidopsis thaliana GN=rps11 PE=3 SV=1	8.73909	18.1159	3	15.014
A8MQL9	Agamous-like MADS-box protein AGL11 OS=Arabidopsis thaliana GN=STK PE=4 SV=1	8.70135	14.8438	3	29.466
F4JAY0	U3snoRNP10 and NUC211 domain-containing protein OS=Arabidopsis thaliana GN=At3g06530 PE=1 SV=1	8.69743	1.72806	3	246.193
P36210	50S ribosomal protein L12-1, chloroplastic OS=Arabidopsis thaliana GN=RPL12A PE=2 SV=1	8.5127	16.2304	3	20.063
B6SFA4	Probable helicase MAGATAMA 3 OS=Arabidopsis thaliana GN=MAA3 PE=2 SV=1	8.45205	4.03423	3	91.482
Q9FM01	UDP-glucose 6-dehydrogenase 4 OS=Arabidopsis thaliana GN=UGD4 PE=1 SV=1	8.31524	7.5	3	53.063
Q9STE8	Protein TOC75-3, chloroplastic OS=Arabidopsis thaliana GN=TOC75-3 PE=1 SV=1	8.22974	4.88998	3	89.133
Q9C8T5	Putative uncharacterized protein At1g63310 OS=Arabidopsis thaliana GN=F9N12.7 PE=2 SV=1	8.19388	32.4675	3	17.19
Q9LUW5	DEAD-box ATP-dependent RNA helicase 53 OS=Arabidopsis thaliana GN=RH53 PE=2 SV=1	8.11915	5.68182	3	65.319
F4HWR0	Uncharacterized protein OS=Arabidopsis thaliana GN=At1g47980 PE=4 SV=1	8.08538	12.0635	3	34.272
P56761	Photosystem II D2 protein OS=Arabidopsis thaliana GN=psbD PE=1 SV=3	8.04709	9.06516	3	39.522
P42798	40S ribosomal protein S15a-1 OS=Arabidopsis thaliana GN=RPS15AA PE=2 SV=2	8.01044	23.0769	3	14.795
F4JXF8	DNA-directed RNA polymerase OS=Arabidopsis thaliana GN=NRPC1 PE=3 SV=1	7.98419	2.80374	3	154.518
P25696	Bifunctional enolase 2/transcriptional activator OS=Arabidopsis thaliana GN=ENO2 PE=1 SV=1	7.98235	12.3874	3	47.689
P27521	Chlorophyll a-b binding protein 4, chloroplastic OS=Arabidopsis thaliana GN=LHCA4 PE=1 SV=1	7.92749	19.9203	3	27.716
Q0WRA3	ATPase E1 OS=Arabidopsis thaliana GN=ATE1 PE=1 SV=1	7.85979	23.7288	3	19.797
F4JTQ0	V-type proton ATPase subunit B2 OS=Arabidopsis thaliana GN=At4g38510 PE=1 SV=1	7.61567	7.69231	3	55.143
F4K3R8	Voltage dependent anion channel 2 OS=Arabidopsis thaliana GN=VDAC2 PE=4 SV=1	7.47007	16.1716	3	32.885
Q9LEY9	H/ACA ribonucleoprotein complex subunit 2-like protein OS=Arabidopsis thaliana GN=At5g08180 PE=1 SV=1	7.4233	25.641	3	16.937
Q84JF5	Plastid transcriptionally active 14 protein OS=Arabidopsis thaliana GN=PTAC14 PE=2 SV=1	7.24863	7.66046	3	55.575
Q9LZK5	DnaJ protein ERDJ3B OS=Arabidopsis thaliana GN=ERDJ3B PE=1 SV=1	7.22247	11.5607	3	39.175
Q9LS51	CRS1 / YhbY (CRM) domain-containing protein OS=Arabidopsis thaliana GN=EMB1865 PE=1 SV=1	7.15971	4.00943	3	95.937
Q9FMR9	RuvB-like protein 1 OS=Arabidopsis thaliana GN=RIN1 PE=1 SV=1	7.14818	7.86026	3	50.292
P61841	30S ribosomal protein S7, chloroplastic OS=Arabidopsis thaliana GN=rps7-A PE=1 SV=1	6.98789	23.2258	3	17.347
Q9STN3	Putative transcription elongation factor SPT5 homolog 1 OS=Arabidopsis thaliana GN=At4g08350 PE=1 SV=2	6.94675	3.93852	3	115.334
O80897	At2g32600/T26B15.16 OS=Arabidopsis thaliana GN=At2g32600 PE=2 SV=2	6.77637	18.4116	3	31.35
Q38865	Expansin-A6 OS=Arabidopsis thaliana GN=EXPA6 PE=2 SV=2	6.77558	16.3424	3	27.8
F4JT64	Pectinacetylesterase family protein OS=Arabidopsis thaliana GN=At4g19410 PE=4 SV=1	6.63265	6.76983	3	55.797
Q93VR4	MLP-like protein 423 OS=Arabidopsis thaliana GN=MLP423 PE=2 SV=1	6.62271	23.2258	3	17.044
Q93ZE8	Stromal cell-derived factor 2-like protein OS=Arabidopsis thaliana GN=SDF2 PE=1 SV=1	6.51411	22.4771	3	23.92
Q93VK1	AT4g28450/F20O9_130 OS=Arabidopsis thaliana GN=At4g28450 PE=2 SV=1	6.46079	7.74336	3	51.326
Q43127	Glutamine synthetase, chloroplastic/mitochondrial OS=Arabidopsis thaliana GN=GLN2 PE=1 SV=1	6.44722	10	3	47.381
Q8L3X8	Serine/arginine-rich SC35-like splicing factor SCL30 OS=Arabidopsis thaliana GN=SCL30 PE=1 SV=1	6.43143	8.39695	3	29.55
Q9ZUP3	Nucleosome assembly protein 1;2 OS=Arabidopsis thaliana GN=NAP1;2 PE=1 SV=1	6.42477	11.6095	3	43.516
P92959	50S ribosomal protein L24, chloroplastic OS=Arabidopsis thaliana GN=RPL24 PE=2 SV=2	6.27018	18.1818	3	21.963
P59223	40S ribosomal protein S13-1 OS=Arabidopsis thaliana GN=RPS13A PE=2 SV=1	6.22585	19.2053	3	17.085
Q93VC7	Putative ribosomal protein S1 OS=Arabidopsis thaliana GN=RPS1 PE=1 SV=1	6.1522	8.17308	3	45.082
Q9FMG4	Serine/arginine-rich splicing factor SC35 OS=Arabidopsis thaliana GN=SC35 PE=1 SV=1	6.00026	9.24092	3	35.149
Q9FVE6	Histone deacetylase HDT1 OS=Arabidopsis thaliana GN=HDT1 PE=1 SV=1	5.9565	9.38776	3	26.356
Q949S9	Pre-mRNA-splicing factor SPF27 homolog OS=Arabidopsis thaliana GN=MOS4 PE=1 SV=1	5.79292	14.6245	3	29.661
Q9M394	Fructokinase-like 1, chloroplastic OS=Arabidopsis thaliana GN=FLN1 PE=1 SV=1	5.77997	7.85563	3	53.747
Q9FJR0	Regulator of nonsense transcripts 1 homolog OS=Arabidopsis thaliana GN=UPF1 PE=1 SV=2	5.76446	3.42903	3	136.783
Q31708	Ribosomal protein S4, mitochondrial OS=Arabidopsis thaliana GN=RPS4 PE=2 SV=2	5.75086	11.6022	3	43.363
Q9SV20	Coatomer subunit beta-2 OS=Arabidopsis thaliana GN=At4g31490 PE=2 SV=2	5.66981	4.43038	3	106.01
P56805	30S ribosomal protein S15, chloroplastic OS=Arabidopsis thaliana GN=rps15 PE=3 SV=1	5.5367	39.7727	3	10.712
Q01667	Chlorophyll a-b binding protein 6, chloroplastic OS=Arabidopsis thaliana GN=LHCA1 PE=1 SV=1	5.52112	14.9378	3	25.979
Q9LKA5	Uncharacterized protein At3g15000, mitochondrial OS=Arabidopsis thaliana GN=At3g15000 PE=1 SV=1	5.44829	8.86076	3	42.843
Q8LAK5	At4g30330 OS=Arabidopsis thaliana GN=At4g30330 PE=2 SV=1	5.24041	47.7273	3	10.276
A2RVS6	Serine/arginine-rich splicing factor SR34A OS=Arabidopsis thaliana GN=SR34A PE=2 SV=1	5.1933	11.3333	3	33.579
Q9SZJ5	Serine hydroxymethyltransferase 1, mitochondrial OS=Arabidopsis thaliana GN=SHM1 PE=1 SV=1	5.09915	5.60928	3	57.364
Q8GUG7	DEAD-box ATP-dependent RNA helicase 50 OS=Arabidopsis thaliana GN=RH50 PE=2 SV=2	5.04423	3.45711	3	87.375
Q93VI3	60S ribosomal protein L17-1 OS=Arabidopsis thaliana GN=RPL17A PE=2 SV=1	4.73271	19.3182	3	19.885
Q9FHG2	60S ribosomal protein L32-2 OS=Arabidopsis thaliana GN=RPL32B PE=2 SV=1	4.57374	16.5414	3	15.465
O80437	Glycerol-3-phosphate 2-O-acyltransferase 6 OS=Arabidopsis thaliana GN=GPAT6 PE=1 SV=1	4.52747	8.58283	3	56.103
Q8LPK6	At3g49000 OS=Arabidopsis thaliana GN=At3g49000 PE=2 SV=1	4.25595	6.50096	3	59.299
Q9LK52	Genomic DNA, chromosome 3, P1 clone:MJG19 OS=Arabidopsis thaliana GN=EMB2769 PE=4 SV=1	4.14142	12.6087	3	27.016
F4JWF6	DEAD-box ATP-dependent RNA helicase 56 OS=Arabidopsis thaliana GN=At5g11200 PE=4 SV=1	3.50835	5.34979	3	55.429
Q9LJG3	GDSL esterase/lipase ESM1 OS=Arabidopsis thaliana GN=ESM1 PE=1 SV=1	3.38177	7.39796	3	44.032
Q84W89	DEAD-box ATP-dependent RNA helicase 37 OS=Arabidopsis thaliana GN=RH37 PE=2 SV=2	24.4363	20.3791	2	67.585
Q9M2F9	DEAD-box ATP-dependent RNA helicase 52 OS=Arabidopsis thaliana GN=RH52 PE=1 SV=1	23.9387	19.3498	2	69.199
Q93WF1	Probable pectate lyase 20 OS=Arabidopsis thaliana GN=At5g48900 PE=2 SV=1	30.5958	20.6235	2	46.698
B9DGT7	Tubulin alpha-2 chain OS=Arabidopsis thaliana GN=TUBA2 PE=2 SV=2	23.9423	18.2222	2	49.509
Q9SIP7	40S ribosomal protein S3-1 OS=Arabidopsis thaliana GN=RPS3A PE=1 SV=1	18.5476	32.4	2	27.502
O23629	Histone H2B.6 OS=Arabidopsis thaliana GN=H2B PE=1 SV=3	20.0401	36	2	16.426
Q96292	Actin-2 OS=Arabidopsis thaliana GN=ACT2 PE=1 SV=1	16.0176	20.6897	2	41.85
Q42533	Biotin carboxyl carrier protein of acetyl-CoA carboxylase 1, chloroplastic OS=Arabidopsis thaliana GN=BCCP1 PE=1 SV=2	12.236	18.9286	2	29.594
P49688	40S ribosomal protein S2-3 OS=Arabidopsis thaliana GN=RPS2C PE=1 SV=2	11.3577	15.4386	2	30.859
O04848	Probable histone H2AXa OS=Arabidopsis thaliana GN=At1g08880 PE=1 SV=1	10.8746	36.6197	2	14.804
F4IT48	60S ribosomal protein L7-3 OS=Arabidopsis thaliana GN=At2g44120 PE=3 SV=1	8.3988	17.004	2	28.502
P17562	S-adenosylmethionine synthase 2 OS=Arabidopsis thaliana GN=SAM2 PE=1 SV=1	7.77063	14.5038	2	43.228
F4K5T4	DNA-binding storekeeper protein-related transcriptional regulator OS=Arabidopsis thaliana GN=At5g28040 PE=1 SV=1	7.7168	7.72834	2	46.877
P04778	Chlorophyll a-b binding protein 1, chloroplastic OS=Arabidopsis thaliana GN=LHCB1.3 PE=1 SV=1	7.49963	25.0936	2	28.223
Q07473	Chlorophyll a-b binding protein CP29.1, chloroplastic OS=Arabidopsis thaliana GN=LHCB4.1 PE=1 SV=1	11.4749	13.1034	2	31.12
P37702	Myrosinase 1 OS=Arabidopsis thaliana GN=TGG1 PE=1 SV=1	9.29479	6.4695	2	61.094
P59230	60S ribosomal protein L10a-2 OS=Arabidopsis thaliana GN=RPL10AB PE=2 SV=1	8.68694	20.3704	2	24.409
O24456	Guanine nucleotide-binding protein subunit beta-like protein A OS=Arabidopsis thaliana GN=RACK1A PE=1 SV=2	7.48049	11.0092	2	35.725
Q9FKC0	60S ribosomal protein L13a-4 OS=Arabidopsis thaliana GN=RPL13AD PE=2 SV=1	6.987	17.9612	2	23.575
Q9LRX8	60S ribosomal protein L13a-2 OS=Arabidopsis thaliana GN=RPL13AB PE=1 SV=1	6.09225	12.6214	2	23.444
Q9LM92	At1g20580/F2D10_6 OS=Arabidopsis thaliana GN=At1g20580 PE=2 SV=1	5.38031	25.9542	2	14.229
A8MRW1	Aquaporin PIP1-2 OS=Arabidopsis thaliana GN=PIP1B PE=4 SV=1	5.09261	12.2924	2	32.434
B3H5S2	Ribulose bisphosphate carboxylase small chain OS=Arabidopsis thaliana GN=At5g38410 PE=3 SV=1	5.08315	20.4301	2	20.827
P10795	Ribulose bisphosphate carboxylase small chain 1A, chloroplastic OS=Arabidopsis thaliana GN=RBCS-1A PE=1 SV=2	4.44937	20.5556	2	20.203
Q9SSF1	AT3g07590/MLP3_4 OS=Arabidopsis thaliana GN=MLP3.4 PE=2 SV=1	3.75171	21.0526	2	12.592
F4JHV8	Small nuclear ribonucleoprotein family protein OS=Arabidopsis thaliana GN=At4g02840 PE=4 SV=1	3.26256	19.0476	2	14.1
Q9LZM6	At5g02050 OS=Arabidopsis thaliana GN=T7H20_100 PE=2 SV=1	11.7701	12.7341	2	29.745
Q9M2Y6	Uncharacterized protein At3g49720 OS=Arabidopsis thaliana GN=At3g49720 PE=2 SV=1	8.99316	12.2605	2	28.514
Q9M2U2	Very-long-chain enoyl-CoA reductase OS=Arabidopsis thaliana GN=ECR PE=2 SV=1	8.7093	10.3226	2	35.7
Q9FIV6	Protease Do-like 10, mitochondrial OS=Arabidopsis thaliana GN=DEGP10 PE=2 SV=1	8.57581	5.11945	2	64.685
Q9ZPV5	Nucleolar complex protein 2 homolog OS=Arabidopsis thaliana GN=At2g18220 PE=3 SV=2	8.4108	4.05759	2	86.907
Q8VZ19	60S ribosomal protein L30-2 OS=Arabidopsis thaliana GN=RPL30B PE=3 SV=1	8.34863	24.1071	2	12.282
Q9LMQ2	Chlorophyll A-B binding protein OS=Arabidopsis thaliana GN=F7H2.16 PE=1 SV=1	8.18334	10.8527	2	27.505
Q6NPM5	At5g62200 OS=Arabidopsis thaliana GN=At5g62200 PE=2 SV=1	8.08049	16.3158	2	21.057
O65655	Putative uncharacterized protein AT4g39680 OS=Arabidopsis thaliana GN=At4g39680 PE=1 SV=1	7.94545	6.31912	2	69.4
Q8L5T9	Cysteine proteinase inhibitor 2 OS=Arabidopsis thaliana GN=CYS2 PE=2 SV=2	7.89166	19.0476	2	16.08
P31414	Pyrophosphate-energized vacuolar membrane proton pump 1 OS=Arabidopsis thaliana GN=AVP1 PE=1 SV=1	7.62729	1.55844	2	80.768
Q8L9Y0	Serine carboxypeptidase-like 25 OS=Arabidopsis thaliana GN=SCPL25 PE=2 SV=2	7.57211	6.55391	2	53.367
Q9ZVS5	Aspartyl protease-like protein OS=Arabidopsis thaliana GN=F15K9.16 PE=2 SV=1	7.46668	5.99078	2	46.119
Q6GKU7	At1g64880 OS=Arabidopsis thaliana GN=At1g64880 PE=2 SV=1	7.21935	6.01942	2	60.199
Q9S746	Protein HOTHEAD OS=Arabidopsis thaliana GN=HTH PE=1 SV=1	7.08754	4.88215	2	65.303
Q8H136	DEAD-box ATP-dependent RNA helicase 14 OS=Arabidopsis thaliana GN=RH14 PE=1 SV=2	7.02975	3.87722	2	67.686
P25819	Catalase-2 OS=Arabidopsis thaliana GN=CAT2 PE=2 SV=3	6.95843	5.0813	2	56.895
Q8LPJ7	40S ribosomal protein S26-2 OS=Arabidopsis thaliana GN=RPS26B PE=2 SV=2	6.92705	18.0451	2	14.832
Q9XJ27	30S ribosomal protein S9, chloroplastic OS=Arabidopsis thaliana GN=RPS9 PE=2 SV=1	6.90094	14.4231	2	22.563
O64745	At2g34810 OS=Arabidopsis thaliana GN=At2g34810 PE=2 SV=1	6.88073	4.81481	2	61.268
P39207	Nucleoside diphosphate kinase 1 OS=Arabidopsis thaliana GN=NDK1 PE=1 SV=1	6.82148	16.7785	2	16.49
F4J3M2	Plastid transcriptionally active 3 OS=Arabidopsis thaliana GN=PTAC3 PE=4 SV=1	6.7218	2.96703	2	102.855
Q84WM7	Pectinesterase PPME1 OS=Arabidopsis thaliana GN=PPME1 PE=1 SV=1	6.69715	7.47922	2	39.117
P93819	Malate dehydrogenase, cytoplasmic 1 OS=Arabidopsis thaliana GN=MDH1 PE=1 SV=2	6.63957	10.8434	2	35.548
P83755	Photosystem II protein D1 OS=Arabidopsis thaliana GN=psbA PE=1 SV=2	6.57445	6.51558	2	38.911
Q03250	Glycine-rich RNA-binding protein 7 OS=Arabidopsis thaliana GN=RBG7 PE=1 SV=1	6.44528	15.3409	2	16.88
Q9FMP4	Splicing factor 3B subunit 6-like protein OS=Arabidopsis thaliana GN=At5g12190 PE=2 SV=1	6.38495	22.5806	2	14.373
Q8GXS3	Pre-mRNA cleavage factor Im 25 kDa subunit 2 OS=Arabidopsis thaliana GN=CFIS2 PE=1 SV=1	6.36691	14.5	2	22.815
P92966-2	Isoform 2 of Serine/arginine-rich splicing factor RS41 OS=Arabidopsis thaliana GN=RS41	6.36058	6.16246	2	41.344
Q9C522	ATP-citrate synthase beta chain protein 1 OS=Arabidopsis thaliana GN=ACLB-1 PE=2 SV=1	6.27592	4.44079	2	65.772
B3H6J5	Uncharacterized protein OS=Arabidopsis thaliana GN=At3g49601 PE=1 SV=1	6.26171	4.39932	2	68.313
P51427	40S ribosomal protein S5-2 OS=Arabidopsis thaliana GN=RPS5B PE=1 SV=2	6.22199	11.5942	2	22.907
Q9FJY5	AT5g66540/K1F13_21 OS=Arabidopsis thaliana GN=At5g66540 PE=1 SV=1	6.22046	5.15267	2	59.708
Q9LY66	50S ribosomal protein L1, chloroplastic OS=Arabidopsis thaliana GN=RPL1 PE=1 SV=1	6.17615	7.80347	2	37.609
F4I4Q1	MAK16 protein-like protein OS=Arabidopsis thaliana GN=At1g23280 PE=4 SV=1	6.13355	8.25083	2	35.737
F4JRJ6	ATP-dependent RNA helicase DDX35 OS=Arabidopsis thaliana GN=At4g18465 PE=4 SV=1	6.08636	4.46043	2	77.666
O81098	DNA-directed RNA polymerases II and IV subunit 5A OS=Arabidopsis thaliana GN=NRPB5A PE=1 SV=1	6.03899	11.7073	2	24.286
O23515	60S ribosomal protein L15-1 OS=Arabidopsis thaliana GN=RPL15A PE=2 SV=1	5.95888	14.2157	2	24.224
Q9M385	50S ribosomal protein L17, chloroplastic OS=Arabidopsis thaliana GN=RPL17 PE=2 SV=1	5.95813	10.4265	2	23.467
O81283	Translocase of chloroplast 159, chloroplastic OS=Arabidopsis thaliana GN=TOC159 PE=1 SV=1	5.92819	1.53027	2	160.721
Q0WW26	Coatomer subunit gamma OS=Arabidopsis thaliana GN=At4g34450 PE=1 SV=2	5.87509	2.59594	2	98.429
Q9FMU5	U3 small nucleolar RNA-associated protein 18 homolog OS=Arabidopsis thaliana GN=At5g14050 PE=1 SV=1	5.85543	6.95971	2	60.951
Q9S7Q2	Pentatricopeptide repeat-containing protein At1g74850, chloroplastic OS=Arabidopsis thaliana GN=PTAC2 PE=2 SV=1	5.83536	2.78422	2	96.264
O64490	F20D22.6 protein OS=Arabidopsis thaliana GN=F20D22.6 PE=2 SV=1	5.82462	9.03226	2	50.821
Q39085	Delta(24)-sterol reductase OS=Arabidopsis thaliana GN=DIM PE=1 SV=2	5.80224	4.63458	2	65.352
O23254	Serine hydroxymethyltransferase 4 OS=Arabidopsis thaliana GN=SHM4 PE=1 SV=1	5.759	6.36943	2	51.685
Q6EVK6	ATP-dependent helicase BRM OS=Arabidopsis thaliana GN=BRM PE=1 SV=1	5.73423	1.18559	2	245.317
Q9LD57	Phosphoglycerate kinase 1, chloroplastic OS=Arabidopsis thaliana GN=PGK1 PE=1 SV=1	5.62205	5.40541	2	50.081
Q9ZVD0	Serrate RNA effector molecule OS=Arabidopsis thaliana GN=SE PE=1 SV=2	5.49454	3.75	2	81.049
Q9LUJ5	Probable rRNA-processing protein EBP2 homolog OS=Arabidopsis thaliana GN=At3g22660 PE=2 SV=1	5.4885	8.53242	2	33.185
Q42340	40S ribosomal protein S16-3 OS=Arabidopsis thaliana GN=RPS16C PE=2 SV=1	5.44586	8.21918	2	16.607
P56794	50S ribosomal protein L20, chloroplastic OS=Arabidopsis thaliana GN=rpl20 PE=3 SV=1	5.42089	9.40171	2	14.154
F4IHY7	Plastid transcriptionally active 12 OS=Arabidopsis thaliana GN=PTAC12 PE=4 SV=1	5.39521	4.93359	2	60.857
Q9C6S7	Probable methyltransferase PMT20 OS=Arabidopsis thaliana GN=At1g31850 PE=2 SV=1	5.33456	3.81426	2	68.753
Q9LHE5	Mitochondrial import receptor subunit TOM40-1 OS=Arabidopsis thaliana GN=TOM40-1 PE=1 SV=3	5.30643	9.70874	2	34.228
Q9LUG5	Ribosome production factor 2 homolog OS=Arabidopsis thaliana GN=At3g23620 PE=2 SV=1	5.21571	10.1911	2	35.705
Q9LS25	Pentatricopeptide repeat-containing protein At5g46580, chloroplastic OS=Arabidopsis thaliana GN=At5g46580 PE=2 SV=1	5.15552	3.93812	2	80.828
Q39189	DEAD-box ATP-dependent RNA helicase 7 OS=Arabidopsis thaliana GN=RH7 PE=1 SV=2	5.11303	3.72578	2	72.845
Q9LY75	Peptidyl-prolyl cis-trans isomerase CYP63 OS=Arabidopsis thaliana GN=CYP63 PE=1 SV=1	4.97158	5.61404	2	63.502
Q9C928	Putative uncharacterized protein At1g52930 OS=Arabidopsis thaliana GN=F14G24.20 PE=2 SV=1	4.93671	6.25	2	36.673
Q9LZ65	AT5g04600/T32M21_200 OS=Arabidopsis thaliana GN=T32M21_200 PE=2 SV=1	4.90862	10.3604	2	25.246
Q9C5N8	GDSL esterase/lipase At1g54020 OS=Arabidopsis thaliana GN=At1g54020 PE=2 SV=1	4.89945	4.83871	2	41.774
Q93XW7	Zinc finger CCCH domain-containing protein 40 OS=Arabidopsis thaliana GN=At3g21810 PE=1 SV=1	4.89363	4.80549	2	50.489
Q9FM71	RNA recognition motif-containing protein OS=Arabidopsis thaliana GN=At5g55670 PE=1 SV=1	4.8775	3.52113	2	76.386
Q9SJM0	Callose synthase 10 OS=Arabidopsis thaliana GN=CALS10 PE=2 SV=5	4.85327	1.15546	2	218.239
Q6NPL0	At4g09040 OS=Arabidopsis thaliana GN=At4g09040 PE=2 SV=1	4.76361	8.55263	2	34.011
Q9MAB2	At3g05070 OS=Arabidopsis thaliana GN=T12H1.3 PE=1 SV=1	4.72719	16.6667	2	16.386
P56801	30S ribosomal protein S8, chloroplastic OS=Arabidopsis thaliana GN=rps8 PE=3 SV=1	4.72099	14.9254	2	15.47
Q8VYZ5	Periodic tryptophan protein 2 OS=Arabidopsis thaliana GN=PWP2 PE=1 SV=1	4.71929	2.77778	2	100.407
Q8L9C4	Very-long-chain 3-oxoacyl-CoA reductase 1 OS=Arabidopsis thaliana GN=KCR1 PE=1 SV=1	4.71354	8.80503	2	35.739
Q56WH4	Histone deacetylase HDT2 OS=Arabidopsis thaliana GN=HDT2 PE=1 SV=2	4.64997	7.84314	2	32.329
Q683D4	Alpha-L RNA-binding motif/ribosomal protein S4 family protein OS=Arabidopsis thaliana GN=At5g15750 PE=2 SV=1	4.63602	14.8352	2	21.753
Q93ZC2	AT5g36230/T30G6_9 OS=Arabidopsis thaliana GN=At5g36230 PE=2 SV=1	4.55899	5.59611	2	47.186
Q93XX8	H/ACA ribonucleoprotein complex subunit 3-like protein OS=Arabidopsis thaliana GN=At2g20490 PE=2 SV=2	4.54191	43.75	2	7.387
Q9LYJ3	ADP-ribosylation factor A1B OS=Arabidopsis thaliana GN=T15N1_160 PE=3 SV=1	4.45766	11.1702	2	21.521
Q9S826	Putative U3 small nucleolar ribonucleoprotein OS=Arabidopsis thaliana GN=T12P18.20 PE=2 SV=1	4.4549	9.86395	2	34.085
Q9LXI4	Purple acid phosphatase 21 OS=Arabidopsis thaliana GN=PAP21 PE=2 SV=1	4.44406	4.80549	2	50.609
Q9M7X9	Thioredoxin-like protein CITRX, chloroplastic OS=Arabidopsis thaliana GN=CITRX PE=1 SV=1	4.3763	12.0219	2	20.657
P16180	30S ribosomal protein S17, chloroplastic OS=Arabidopsis thaliana GN=RPS17 PE=1 SV=1	4.2781	14.094	2	16.272
Q9FY71	Protein EXORDIUM-like 4 OS=Arabidopsis thaliana GN=EXL4 PE=2 SV=1	4.18812	8.27338	2	29.455
Q94AZ4	Probable calcium-binding protein CML13 OS=Arabidopsis thaliana GN=CML13 PE=2 SV=1	4.14354	18.9189	2	16.506
O80929	60S ribosomal protein L36-1 OS=Arabidopsis thaliana GN=RPL36A PE=2 SV=1	4.12502	16.8142	2	12.728
Q9SMX3	Mitochondrial outer membrane protein porin 3 OS=Arabidopsis thaliana GN=VDAC3 PE=1 SV=3	4.09214	11.3139	2	29.193
Q05431	L-ascorbate peroxidase 1, cytosolic OS=Arabidopsis thaliana GN=APX1 PE=1 SV=2	4.05869	6.8	2	27.544
Q9CA67	Geranylgeranyl diphosphate reductase, chloroplastic OS=Arabidopsis thaliana GN=CHLP PE=1 SV=1	4.05735	4.49679	2	51.805
F4JTD2	Putative rRNA methyltransferase OS=Arabidopsis thaliana GN=At4g25730 PE=1 SV=1	4.04247	2.43605	2	92.211
Q8RXX5	50S ribosomal protein L19-2, chloroplastic OS=Arabidopsis thaliana GN=At5g47190 PE=2 SV=1	3.99601	10.0437	2	25.453
Q9XEC4	Aspartic proteinase A3 OS=Arabidopsis thaliana GN=APA3 PE=1 SV=1	3.98183	5.11811	2	55.536
Q8L6Z4	At3g49080 OS=Arabidopsis thaliana GN=At3g49080 PE=2 SV=1	3.95728	5.5814	2	47.958
Q9SIN2	Protein trichome birefringence-like 39 OS=Arabidopsis thaliana GN=TBL39 PE=2 SV=1	3.93624	5.44959	2	43.137
Q9LYK7	Pescadillo homolog OS=Arabidopsis thaliana GN=T15N1_10 PE=3 SV=1	3.90874	6.44068	2	67.901
P49200	40S ribosomal protein S20-1 OS=Arabidopsis thaliana GN=RPS20A PE=2 SV=2	3.86994	19.3548	2	13.87
Q9LMM0	Glycerol-3-phosphate 2-O-acyltransferase 4 OS=Arabidopsis thaliana GN=GPAT4 PE=1 SV=1	3.85016	4.97018	2	56.226
Q9S7Y7	Alpha-xylosidase 1 OS=Arabidopsis thaliana GN=XYL1 PE=1 SV=1	3.81599	2.18579	2	102.333
Q9SA78	Coatomer subunit epsilon-1 OS=Arabidopsis thaliana GN=At1g30630 PE=2 SV=1	3.81438	6.84932	2	32.581
O23140	AP-2 complex subunit mu OS=Arabidopsis thaliana GN=AP2M PE=1 SV=1	3.7915	4.56621	2	49.291
Q8RVQ9	Histone H3-like centromeric protein HTR12 OS=Arabidopsis thaliana GN=HTR12 PE=1 SV=3	3.76779	19.6629	2	19.697
Q0WNC4	Putative uncharacterized protein At3g48500 OS=Arabidopsis thaliana GN=PDE312 PE=1 SV=1	3.7471	3.29986	2	82.395
Q38906	Translocase of chloroplast 34, chloroplastic OS=Arabidopsis thaliana GN=TOC34 PE=1 SV=2	3.70222	9.26518	2	34.686
Q8RUH0	Putative small nuclear ribonucleoprotein D2 OS=Arabidopsis thaliana GN=At2g47640 PE=4 SV=1	3.69201	15.5963	2	12.627
O49506	Peroxisomal (S)-2-hydroxy-acid oxidase GLO5 OS=Arabidopsis thaliana GN=GLO5 PE=1 SV=1	3.67133	5.43478	2	40.456
O49160	Eukaryotic translation initiation factor 3 subunit C OS=Arabidopsis thaliana GN=TIF3C1 PE=1 SV=2	3.65149	2.33333	2	102.884
O82462	Glutamyl-tRNA synthetase OS=Arabidopsis thaliana GN=At5g26707 PE=2 SV=1	3.6464	3.61613	2	81.013
Q9LJR7	Xyloglucan endotransglucosylase/hydrolase protein 3 OS=Arabidopsis thaliana GN=XTH3 PE=2 SV=1	3.61325	10	2	33.238
O49006	Pectinesterase/pectinesterase inhibitor 3 OS=Arabidopsis thaliana GN=PME3 PE=2 SV=2	3.59993	4.72973	2	64.216
P49690	60S ribosomal protein L23 OS=Arabidopsis thaliana GN=RPL23A PE=2 SV=3	3.55879	12.8571	2	15.017
Q9FVT2	Probable elongation factor 1-gamma 2 OS=Arabidopsis thaliana GN=At1g57720 PE=2 SV=1	3.55363	7.74818	2	46.37
O65660	AT4g39730/T19P19_120 OS=Arabidopsis thaliana GN=At4g39730 PE=2 SV=1	3.52878	12.1547	2	20.123
P38666	60S ribosomal protein L24-2 OS=Arabidopsis thaliana GN=RPL24B PE=2 SV=2	3.50253	12.2699	2	18.62
Q9FYG4	F1N21.11 OS=Arabidopsis thaliana GN=At1g67290 PE=2 SV=1	3.49566	4.22764	2	67.732
Q9ZVJ6	Annexin D4 OS=Arabidopsis thaliana GN=ANN4 PE=2 SV=1	3.48217	9.40439	2	36.199
Q43291	60S ribosomal protein L21-1 OS=Arabidopsis thaliana GN=RPL21A PE=2 SV=2	3.42743	6.70732	2	18.641
P31265	Translationally-controlled tumor protein homolog OS=Arabidopsis thaliana GN=TCTP PE=2 SV=2	3.33568	14.881	2	18.898
Q9SF91	Ras-related protein RABE1e OS=Arabidopsis thaliana GN=RABE1E PE=1 SV=1	3.32638	10.0917	2	24.279
F4KG14	Guanylate-binding protein OS=Arabidopsis thaliana GN=At5g46070 PE=4 SV=1	3.30453	2.77264	2	122.702
P56808	30S ribosomal protein S19, chloroplastic OS=Arabidopsis thaliana GN=rps19 PE=3 SV=1	3.20196	20.6522	2	10.602
Q9M0I2	Expansin-B3 OS=Arabidopsis thaliana GN=EXPB3 PE=2 SV=2	3.20157	9.09091	2	28.406
F4K172	Glyoxal oxidase-related protein OS=Arabidopsis thaliana GN=At5g19580 PE=4 SV=1	3.15083	3.0303	2	64.956
P49201	40S ribosomal protein S23-2 OS=Arabidopsis thaliana GN=RPS23B PE=2 SV=2	3.13977	16.1972	2	15.726
F4K4D5	Eukaryotic translation initiation factor 3 subunit B OS=Arabidopsis thaliana GN=TIF3B1 PE=1 SV=1	3.12158	2.43902	2	84.861
Q9M0B6	UDP-glucuronate 4-epimerase 1 OS=Arabidopsis thaliana GN=GAE1 PE=1 SV=1	3.11034	9.79021	2	47.429
Q8LD03	40S ribosomal protein S7-3 OS=Arabidopsis thaliana GN=RPS7C PE=1 SV=2	3.08233	8.94737	2	22.047
F4KD38	DNA-directed RNA polymerase OS=Arabidopsis thaliana GN=NRPC2 PE=3 SV=1	2.9488	1.63652	2	130.128
Q9FGT1	Putative uncharacterized protein At5g58130 OS=Arabidopsis thaliana GN=ROS3 PE=2 SV=1	2.73559	3.47594	2	81.03
Q7Y1W1	Protein TIC 56, chloroplastic OS=Arabidopsis thaliana GN=TIC56 PE=1 SV=1	2.69392	3.22581	2	61.586
Q9SYT0	Annexin D1 OS=Arabidopsis thaliana GN=ANN1 PE=1 SV=1	2.56242	5.67823	2	36.182
Q9LP53	Alba DNA/RNA-binding protein OS=Arabidopsis thaliana GN=F28N24.7 PE=1 SV=1	2.55215	16.1538	2	14.564
P56797	30S ribosomal protein S2, chloroplastic OS=Arabidopsis thaliana GN=rps2 PE=3 SV=1	2.47951	7.20339	2	26.887
F4KHD8	Nuclear pore complex protein GP210 OS=Arabidopsis thaliana GN=GB210 PE=1 SV=1	2.47473	1.04004	2	210.533
P48007	Floral homeotic protein PISTILLATA OS=Arabidopsis thaliana GN=PI PE=1 SV=1	2.31358	6.25	2	24.031
Q93ZG9	Peptidyl-prolyl cis-trans isomerase FKBP53 OS=Arabidopsis thaliana GN=FKBP53 PE=1 SV=1	2.14321	6.91824	2	52.191
Q8VZT8	Probable ribosomal protein S11, mitochondrial OS=Arabidopsis thaliana GN=NFD3 PE=2 SV=1	2.09004	7.00637	2	33.905
P29516	Tubulin beta-8 chain OS=Arabidopsis thaliana GN=TUBB8 PE=2 SV=2	41.6719	32.9621	1	50.574
P29515	Tubulin beta-7 chain OS=Arabidopsis thaliana GN=TUBB7 PE=2 SV=1	42.1499	31.4031	1	50.714
Q9ASR0	Tubulin beta-3 chain OS=Arabidopsis thaliana GN=TUBB3 PE=2 SV=2	36.7959	27.1111	1	50.701
O65719	Heat shock 70 kDa protein 3 OS=Arabidopsis thaliana GN=HSP70-3 PE=1 SV=1	30.2386	19.8767	1	71.103
Q0WNJ6	Clathrin heavy chain 1 OS=Arabidopsis thaliana GN=CHC1 PE=1 SV=1	26.4754	7.80059	1	193.122
P24636	Tubulin beta-4 chain OS=Arabidopsis thaliana GN=TUBB4 PE=2 SV=2	35.0925	26.1261	1	49.791
P29517	Tubulin beta-9 chain OS=Arabidopsis thaliana GN=TUBB9 PE=1 SV=1	35.0219	26.1261	1	49.626
P29513	Tubulin beta-5 chain OS=Arabidopsis thaliana GN=TUBB5 PE=2 SV=1	32.6576	23.608	1	50.31
Q94AH9	Mediator of RNA polymerase II transcription subunit 36a OS=Arabidopsis thaliana GN=MED36A PE=1 SV=2	25.7096	22.1875	1	33.632
B9DHQ0	Tubulin alpha-5 chain OS=Arabidopsis thaliana GN=TUBA5 PE=1 SV=2	16.6241	13.7778	1	49.622
Q9FJA6	40S ribosomal protein S3-3 OS=Arabidopsis thaliana GN=RPS3C PE=1 SV=1	10.9278	27.4194	1	27.441
Q9S9N1	Heat shock 70 kDa protein 5 OS=Arabidopsis thaliana GN=HSP70-5 PE=2 SV=1	14.5178	11.4551	1	70.87
Q9FZ76	60S ribosomal protein L6-1 OS=Arabidopsis thaliana GN=RPL6A PE=2 SV=1	13.7819	25.3219	1	26.136
Q9FFC0	Histone H2B.10 OS=Arabidopsis thaliana GN=At5g22880 PE=1 SV=3	18.2462	33.1034	1	15.723
Q944R1	Probable pectate lyase 15 OS=Arabidopsis thaliana GN=At4g13710 PE=2 SV=1	14.4211	7.65957	1	51.903
O82122	Vegetative storage protein 2 OS=Arabidopsis thaliana GN=VSP2 PE=1 SV=1	13.2856	17.7358	1	29.824
Q93W22	60S ribosomal protein L10-3 OS=Arabidopsis thaliana GN=RPL10C PE=2 SV=1	9.75027	19.0045	1	24.913
Q93VT9	60S ribosomal protein L10-1 OS=Arabidopsis thaliana GN=RPL10A PE=1 SV=1	8.52174	19.0909	1	24.901
Q9ZUS0	Histone H2B.4 OS=Arabidopsis thaliana GN=At2g37470 PE=1 SV=3	15.8384	26.087	1	15.072
Q9LHQ5	Probable histone H2A.2 OS=Arabidopsis thaliana GN=At3g20670 PE=1 SV=1	14.0291	29.5455	1	13.841
Q9SIH0	40S ribosomal protein S14-1 OS=Arabidopsis thaliana GN=RPS14A PE=1 SV=1	12.6237	30	1	16.247
Q9C681	Probable histone H2A.1 OS=Arabidopsis thaliana GN=At1g51060 PE=1 SV=1	12.189	29.5455	1	13.926
Q9SLF7	60S acidic ribosomal protein P2-2 OS=Arabidopsis thaliana GN=RPP2B PE=1 SV=1	12.0979	39.1304	1	11.437
F4IGR4	60S acidic ribosomal protein P2-1 OS=Arabidopsis thaliana GN=At2g27720 PE=3 SV=1	11.5198	34.6154	1	13.023
P42036	40S ribosomal protein S14-3 OS=Arabidopsis thaliana GN=RPS14C PE=2 SV=2	11.4344	30	1	16.228
Q9CAX6	40S ribosomal protein S14-2 OS=Arabidopsis thaliana GN=RPS14B PE=1 SV=1	10.7139	30	1	16.263
Q8L8Y0	40S ribosomal protein S2-1 OS=Arabidopsis thaliana GN=RPS2A PE=2 SV=2	9.92766	10.2113	1	30.722
Q8VYS4	Putative uncharacterized protein At1g27470 OS=Arabidopsis thaliana GN=At1g27470 PE=2 SV=1	9.66035	5.18519	1	89.726
F4HQE6	Coatomer subunit beta'-1 OS=Arabidopsis thaliana GN=At1g79990 PE=4 SV=1	8.89266	2.90749	1	128.553
Q42581	Ribose-phosphate pyrophosphokinase 1, chloroplastic OS=Arabidopsis thaliana GN=PRS1 PE=2 SV=2	7.52372	9.18114	1	43.667
Q9CAV7	DNA-binding storekeeper protein-related transcriptional regulator OS=Arabidopsis thaliana GN=T9J14.12 PE=2 SV=1	5.87255	4.82456	1	49.676
Q9XF87	At3g27700 OS=Arabidopsis thaliana GN=Lhcb2:4 PE=2 SV=1	4.43946	19.9248	1	28.784
P25857	Glyceraldehyde-3-phosphate dehydrogenase GAPB, chloroplastic OS=Arabidopsis thaliana GN=GAPB PE=1 SV=2	3.31969	7.60626	1	47.63
O22456	Developmental protein SEPALLATA 3 OS=Arabidopsis thaliana GN=SEP3 PE=1 SV=1	12.19	11.5538	1	29.048
O22456-2	Isoform 2 of Developmental protein SEPALLATA 3 OS=Arabidopsis thaliana GN=SEP3	11.5324	11.2	1	28.949
Q9ZT91	Elongation factor Tu, mitochondrial OS=Arabidopsis thaliana GN=TUFA PE=1 SV=1	10.48	5.72687	1	49.379
Q8LC83	40S ribosomal protein S24-2 OS=Arabidopsis thaliana GN=RPS24B PE=2 SV=2	5.76183	20.3008	1	15.41
Q42351	60S ribosomal protein L34-1 OS=Arabidopsis thaliana GN=RPL34A PE=2 SV=1	5.6071	16.6667	1	13.697
O81126	Serine/arginine-rich splicing factor RSZ22 OS=Arabidopsis thaliana GN=RSZ22 PE=1 SV=1	5.54555	12.5	1	22.444
Q9LJW6	60S ribosomal protein L34-3 OS=Arabidopsis thaliana GN=RPL34C PE=2 SV=1	5.38502	16.6667	1	13.642
F4KIB2	Transmembrane 9 superfamily member 8 OS=Arabidopsis thaliana GN=TMN8 PE=2 SV=1	5.02344	3.54938	1	74.418
F4KIM7	Endomembrane family protein 70 OS=Arabidopsis thaliana GN=At5g25100 PE=4 SV=1	4.95968	3.53303	1	74.786
Q9SJA6	Serine/arginine-rich splicing factor RSZ22A OS=Arabidopsis thaliana GN=RSZ22A PE=1 SV=1	4.95401	12.7551	1	21.902
Q9FF90	60S ribosomal protein L13-3 OS=Arabidopsis thaliana GN=RPL13D PE=1 SV=1	4.93934	10.1942	1	23.471
P51419	60S ribosomal protein L27-3 OS=Arabidopsis thaliana GN=RPL27C PE=2 SV=2	4.93469	14.0741	1	15.598
P49692	60S ribosomal protein L7a-1 OS=Arabidopsis thaliana GN=RPL7AA PE=1 SV=2	4.79436	12.4514	1	29.111
O23628	Histone H2A variant 1 OS=Arabidopsis thaliana GN=H2AV PE=1 SV=1	4.5272	11.7647	1	14.532
Q9LZH9	60S ribosomal protein L7a-2 OS=Arabidopsis thaliana GN=RPL7AB PE=1 SV=1	4.4757	7.8125	1	29.016
O64816	Casein kinase II subunit alpha, chloroplastic OS=Arabidopsis thaliana GN=At2g23070 PE=2 SV=1	4.46919	7.63889	1	50.205
F4JD96	60S ribosomal protein L13a-1 OS=Arabidopsis thaliana GN=At3g07110 PE=3 SV=1	4.4196	12.5604	1	23.579
A8MRL0	Histone H3.3 OS=Arabidopsis thaliana GN=At4g40030 PE=4 SV=1	4.40597	9.7561	1	18.69
Q9FJE8	Probable histone H2A.7 OS=Arabidopsis thaliana GN=At5g59870 PE=1 SV=1	4.36656	10.6667	1	15.956
Q944A2	Alba DNA/RNA-binding protein OS=Arabidopsis thaliana GN=At1g20220 PE=1 SV=1	4.03733	6.98413	1	33.743
Q93VA8	Alba DNA/RNA-binding protein OS=Arabidopsis thaliana GN=At1g76010 PE=2 SV=1	3.88788	6.28571	1	37.36
Q9C4Z6	Guanine nucleotide-binding protein subunit beta-like protein B OS=Arabidopsis thaliana GN=RACK1B PE=2 SV=1	3.8582	6.13497	1	35.778
Q94F49	Probable histone H2A.5 OS=Arabidopsis thaliana GN=At5g27670 PE=1 SV=1	3.85166	21.3333	1	15.899
Q08467	Casein kinase II subunit alpha-1 OS=Arabidopsis thaliana GN=CKA1 PE=1 SV=3	3.82042	6.84597	1	47.61
Q84XF3	Dynamin-related protein 1B OS=Arabidopsis thaliana GN=DRP1B PE=1 SV=1	3.64591	3.44262	1	68.041
Q39196	Probable aquaporin PIP1-4 OS=Arabidopsis thaliana GN=PIP1.4 PE=1 SV=1	3.63453	6.62021	1	30.673
Q9FKQ3	Histone H3-like 5 OS=Arabidopsis thaliana GN=At5g65350 PE=2 SV=3	3.40764	11.5108	1	15.582
Q8LCL3	60S ribosomal protein L27-2 OS=Arabidopsis thaliana GN=RPL27B PE=2 SV=2	2.70574	12.5926	1	15.605
Q9S7E6	At1g76300/F15M4_20 OS=Arabidopsis thaliana GN=F15M4.20 PE=2 SV=1	2.36794	14.8438	1	13.803
P50883	60S ribosomal protein L12-1 OS=Arabidopsis thaliana GN=RPL12A PE=2 SV=2	7.74534	9.03614	1	17.931
P56792	50S ribosomal protein L14, chloroplastic OS=Arabidopsis thaliana GN=rpl14 PE=3 SV=1	6.97062	13.1148	1	13.573
Q56XE4	U1 small nuclear ribonucleoprotein C OS=Arabidopsis thaliana GN=At4g03120 PE=2 SV=1	6.62746	8.69565	1	22.384
Q1PDZ0	Glycine-rich protein OS=Arabidopsis thaliana GN=GRP14 PE=2 SV=1	6.05655	21.7617	1	18.451
Q9SHE8	Photosystem I reaction center subunit III, chloroplastic OS=Arabidopsis thaliana GN=PSAF PE=1 SV=1	6.00948	8.1448	1	24.158
P93004	Aquaporin PIP2-7 OS=Arabidopsis thaliana GN=PIP2-7 PE=1 SV=2	5.93817	6.78571	1	29.723
P56799	30S ribosomal protein S4, chloroplastic OS=Arabidopsis thaliana GN=rps4 PE=3 SV=1	5.23575	5.97015	1	23.226
Q9LD43	Acetyl-coenzyme A carboxylase carboxyl transferase subunit alpha, chloroplastic OS=Arabidopsis thaliana GN=CAC3 PE=1 SV=1	5.02018	1.95059	1	85.253
Q9LK25	Prohibitin-4, mitochondrial OS=Arabidopsis thaliana GN=PHB4 PE=1 SV=1	4.85109	6.09319	1	30.619
P17839	Floral homeotic protein AGAMOUS OS=Arabidopsis thaliana GN=AG PE=1 SV=2	4.67799	9.92063	1	28.706
Q9ZUU4	RNA-binding protein CP29B, chloroplastic OS=Arabidopsis thaliana GN=CP29B PE=1 SV=1	4.67366	7.95848	1	30.699
Q9ZU25	Probable mitochondrial-processing peptidase subunit alpha-1 OS=Arabidopsis thaliana GN=At1g51980 PE=2 SV=1	4.67264	2.98211	1	54.368
O82221	Probable small nuclear ribonucleoprotein G OS=Arabidopsis thaliana GN=At2g23930 PE=2 SV=1	4.59193	18.75	1	8.834
Q9LKA3	Malate dehydrogenase 2, mitochondrial OS=Arabidopsis thaliana GN=At3g15020 PE=2 SV=1	4.51899	4.69208	1	35.853
P94072	Germin-like protein subfamily 3 member 3 OS=Arabidopsis thaliana GN=GER3 PE=1 SV=1	4.4769	10.9005	1	21.822
Q8VZ55	50S ribosomal protein L35 OS=Arabidopsis thaliana GN=At2g24090 PE=2 SV=1	4.43451	9.65517	1	16.079
F4HXM8	Uncharacterized protein OS=Arabidopsis thaliana GN=At1g02813 PE=4 SV=1	4.36091	7.38255	1	16.838
Q9LJE5	AT3g13460/MRP15_10 OS=Arabidopsis thaliana GN=ECT2 PE=1 SV=1	4.30715	2.3988	1	72.431
P41916	GTP-binding nuclear protein Ran-1 OS=Arabidopsis thaliana GN=RAN1 PE=1 SV=1	4.29757	6.33484	1	25.26
Q9LDU6	7-dehydrocholesterol reductase OS=Arabidopsis thaliana GN=DWF5 PE=1 SV=1	4.10613	3.00926	1	49.558
Q8RXU5	60S ribosomal protein L37a-2 OS=Arabidopsis thaliana GN=RPL37AC PE=3 SV=1	4.03858	17.3913	1	10.234
F4HZI8	Protein-protein interaction regulator family protein OS=Arabidopsis thaliana GN=At1g15200 PE=4 SV=1	4.02283	4.25532	1	54.413
Q9S7I0	tRNA(adenine(34)) deaminase, chloroplastic OS=Arabidopsis thaliana GN=TADA PE=1 SV=1	3.99439	0.994644	1	146.474
B3DNP3	At3g27180 OS=Arabidopsis thaliana GN=At3g27180 PE=2 SV=1	3.98297	2.7027	1	57.809
F4J5R0	Non-catalytic subunit of DNA-dependent RNA polymerases II, IV and V OS=Arabidopsis thaliana GN=NRPB11 PE=4 SV=1	3.945	7.53425	1	17.133
F4IVY6	Radical SAM domain-containing protein OS=Arabidopsis thaliana GN=At2g39670 PE=3 SV=1	3.89143	3.48028	1	47.736
P93306	NADH dehydrogenase [ubiquinone] iron-sulfur protein 2 OS=Arabidopsis thaliana GN=NAD7 PE=2 SV=2	3.75449	3.29949	1	44.933
Q9LZR5	Histone deacetylase HDT3 OS=Arabidopsis thaliana GN=HDT3 PE=1 SV=2	3.75105	4.42177	1	31.811
Q9LSK7	At3g18035 OS=Arabidopsis thaliana GN=HON4 PE=2 SV=1	3.72354	5.41667	1	51.493
Q9FRL5	Zinc-finger homeodomain protein 5 OS=Arabidopsis thaliana GN=ZHD5 PE=1 SV=1	3.66294	5.17799	1	33.871
Q9LYA1	DNA-binding storekeeper protein-like protein OS=Arabidopsis thaliana GN=F18O22_70 PE=4 SV=1	3.64035	2.0979	1	64.089
P38420	DNA-directed RNA polymerase II subunit 2 OS=Arabidopsis thaliana GN=NRPB2 PE=1 SV=2	3.55068	1.43098	1	134.933
F4JWS8	Cytochrome b-c1 complex subunit 7-2 OS=Arabidopsis thaliana GN=QCR7-2 PE=1 SV=1	3.52856	9.01639	1	14.587
Q39048	Protein ECERIFERUM 1 OS=Arabidopsis thaliana GN=CER2 PE=1 SV=1	3.52375	3.08789	1	47.208
Q9M9W1	60S ribosomal protein L22-2 OS=Arabidopsis thaliana GN=RPL22B PE=2 SV=1	3.51584	9.67742	1	14.009
P56779	Cytochrome b559 subunit alpha OS=Arabidopsis thaliana GN=psbE PE=1 SV=4	3.48426	14.4578	1	9.381
Q9LJL8	AT3g19120/MVI11_3 OS=Arabidopsis thaliana GN=At3g19120 PE=2 SV=1	3.47847	3.36323	1	49.386
Q9SYW8	Lhca2 protein OS=Arabidopsis thaliana GN=Lhca2 PE=2 SV=1	3.4767	10.1167	1	27.737
F4JAG3	UDP-glucuronic acid decarboxylase 1 OS=Arabidopsis thaliana GN=UXS1 PE=1 SV=1	3.47211	2.40175	1	51.359
Q9FYB7	Serine/arginine-rich splicing factor RS2Z32 OS=Arabidopsis thaliana GN=RS2Z32 PE=1 SV=1	3.45051	3.87324	1	31.804
Q94BV4	DEAD-box ATP-dependent RNA helicase 6 OS=Arabidopsis thaliana GN=RH6 PE=2 SV=2	3.4217	4.73485	1	60.383
Q9SR73	40S ribosomal protein S28-1 OS=Arabidopsis thaliana GN=RPS28A PE=3 SV=1	3.41454	18.75	1	7.366
F4JP90	Glycine-rich protein OS=Arabidopsis thaliana GN=At4g17620 PE=1 SV=1	3.41083	2.57353	1	60.485
Q9FKI4	Peptide alpha-N-acetyltransferase OS=Arabidopsis thaliana GN=MXE10.5 PE=2 SV=1	3.4105	6.77083	1	21.701
Q9S7V6	DGCR14-like protein OS=Arabidopsis thaliana GN=F17A17.13 PE=4 SV=1	3.38028	2.55906	1	56.777
P18616	DNA-directed RNA polymerase II subunit 1 OS=Arabidopsis thaliana GN=NRPB1 PE=1 SV=3	3.34275	0.706906	1	204.497
Q9SRH5	Mitochondrial outer membrane protein porin 1 OS=Arabidopsis thaliana GN=VDAC1 PE=1 SV=3	3.34018	6.88406	1	29.407
Q43386	AT1G14900 protein OS=Arabidopsis thaliana GN=HMGa PE=2 SV=1	3.33536	11.7647	1	21.997
F4JPK5	Small nuclear ribonucleoprotein F OS=Arabidopsis thaliana GN=RUXF PE=3 SV=1	3.3234	14.5833	1	10.781
F4J849	Monodehydroascorbate reductase (NADH) OS=Arabidopsis thaliana GN=MDAR1 PE=1 SV=1	3.3012	3.64807	1	50.128
F4JM55	RNA-binding-related protein OS=Arabidopsis thaliana GN=At4g28990 PE=1 SV=1	3.29757	3.29114	1	45.299
Q9FY50	50S ribosomal protein L10, chloroplastic OS=Arabidopsis thaliana GN=RPL10 PE=2 SV=1	3.28433	6.81818	1	24.72
Q9LVA4	Invertase/pectin methylesterase inhibitor family protein / DC 1.2-like protein OS=Arabidopsis thaliana GN=MMI9.18 PE=2 SV=1	3.19777	5.94059	1	22.165
P56807	30S ribosomal protein S18, chloroplastic OS=Arabidopsis thaliana GN=rps18 PE=3 SV=1	3.19504	11.8812	1	12.053
Q9S7M0	AT5g54270/MDK4_9 OS=Arabidopsis thaliana GN=LHCB3*1 PE=2 SV=1	3.1777	13.9623	1	28.688
Q9SYB5	Probable dolichyl-diphosphooligosaccharide--protein glycosyltransferase subunit 3B OS=Arabidopsis thaliana GN=OST3B PE=2 SV=1	3.14831	4.91329	1	38.781
Q93Y07-2	Isoform 2 of Beta-glucosidase-like SFR2, chloroplastic OS=Arabidopsis thaliana GN=SFR2	3.14545	1.82927	1	74.657
P48491	Triosephosphate isomerase, cytosolic OS=Arabidopsis thaliana GN=CTIMC PE=1 SV=2	3.1239	4.33071	1	27.152
F4KB90	MADS box transcription factor SEPALLATA 1 OS=Arabidopsis thaliana GN=SEP1 PE=4 SV=1	3.11719	4.96183	1	29.895
Q9STM3	Lysine-specific demethylase REF6 OS=Arabidopsis thaliana GN=REF6 PE=1 SV=1	3.09323	0.808824	1	152.533
Q940J9	Probable methyltransferase PMT8 OS=Arabidopsis thaliana GN=At1g04430 PE=2 SV=1	3.09055	1.60514	1	70.463
P29381	Agamous-like MADS-box protein AGL1 OS=Arabidopsis thaliana GN=AGL1 PE=1 SV=1	3.05389	4.03226	1	28.318
Q8W4S4	V-type proton ATPase subunit a3 OS=Arabidopsis thaliana GN=VHA-a3 PE=1 SV=1	3.04311	1.21803	1	92.774
Q94K05	T-complex protein 1 subunit theta OS=Arabidopsis thaliana GN=CCT8 PE=1 SV=1	3.01377	2.55009	1	58.902
P92557	Ribosomal protein S7, mitochondrial OS=Arabidopsis thaliana GN=RPS7 PE=2 SV=1	2.99353	10.8108	1	17.19
O48773	Protein disulfide-isomerase 2-3 OS=Arabidopsis thaliana GN=PDIL2-3 PE=2 SV=1	2.98716	3.63636	1	47.724
Q9SZX3	Argininosuccinate synthase, chloroplastic OS=Arabidopsis thaliana GN=At4g24830 PE=2 SV=3	2.93968	3.4413	1	53.812
Q8S8M9	PHD finger protein ALFIN-LIKE 6 OS=Arabidopsis thaliana GN=AL6 PE=2 SV=1	2.9333	3.90625	1	28.829
Q04613	ATP synthase protein MI25 OS=Arabidopsis thaliana GN=AtMg00640 PE=1 SV=2	2.91116	5.72917	1	21.679
Q9FMF9	Nuclear protein-like OS=Arabidopsis thaliana GN=At5g64270 PE=1 SV=1	2.85017	0.70922	1	141.361
F4IJ44	Calmodulin-like protein 4 OS=Arabidopsis thaliana GN=TCH3 PE=4 SV=1	2.84924	3.46021	1	32.781
Q9SQV1	DEAD-box ATP-dependent RNA helicase 40 OS=Arabidopsis thaliana GN=RH40 PE=2 SV=1	2.83565	1.10294	1	119.483
Q9LVA9	Gb|AAC32909.1 OS=Arabidopsis thaliana GN=At5g62270 PE=4 SV=1	2.82681	3.33333	1	48.283
Q9LUK6	At5g46840 OS=Arabidopsis thaliana GN=At5g46840 PE=1 SV=1	2.82478	2.19561	1	56.463
Q8VYA5	Serine/arginine-rich splicing factor RS2Z33 OS=Arabidopsis thaliana GN=RS2Z33 PE=1 SV=1	2.75597	3.7931	1	32.873
Q42589	Non-specific lipid-transfer protein 1 OS=Arabidopsis thaliana GN=LTP1 PE=2 SV=1	2.74642	8.47458	1	11.747
P56765	Acetyl-coenzyme A carboxylase carboxyl transferase subunit beta, chloroplastic OS=Arabidopsis thaliana GN=accD PE=1 SV=2	2.73495	3.68852	1	55.6
Q9FG73	Nucleolar protein-like OS=Arabidopsis thaliana GN=OLI2 PE=4 SV=1	2.72377	1.31965	1	76.729
Q9LD55	Eukaryotic translation initiation factor 3 subunit A OS=Arabidopsis thaliana GN=TIF3A1 PE=1 SV=1	2.69724	1.31712	1	114.229
Q9LY09	Oleosin GRP-17 OS=Arabidopsis thaliana GN=GRP17 PE=1 SV=1	2.68846	2.02578	1	53.159
Q9LU64	Superoxide dismutase [Fe] 2, chloroplastic OS=Arabidopsis thaliana GN=FSD2 PE=1 SV=1	2.67592	3.27869	1	34.642
Q9SRT9	UDP-arabinopyranose mutase 1 OS=Arabidopsis thaliana GN=RGP1 PE=1 SV=1	2.66938	4.20168	1	40.602
Q8L7W3	At2g29210/F16P2.41 OS=Arabidopsis thaliana GN=At2g29210 PE=1 SV=1	2.64474	1.48064	1	100.42
Q9FF52	60S ribosomal protein L12-3 OS=Arabidopsis thaliana GN=RPL12C PE=2 SV=1	2.63884	9.03614	1	17.832
Q94KE3	Pyruvate kinase OS=Arabidopsis thaliana GN=At3g52990 PE=2 SV=1	2.62635	2.27704	1	57.459
Q9LXJ2	Putative ubiquinol-cytochrome c reductase subunit 9 OS=Arabidopsis thaliana GN=F3C22_130 PE=2 SV=1	2.6178	19.4444	1	8.443
Q93Y16	ATP-dependent RNA helicase, putative OS=Arabidopsis thaliana GN=F13K9.28 PE=1 SV=1	2.58973	4.42857	1	78.321
Q41188-2	Isoform 2 of Cold shock protein 2 OS=Arabidopsis thaliana GN=CSP2	2.57398	10.7843	1	19.869
Q9LJX6	AT3G20230 protein OS=Arabidopsis thaliana GN=At3g20230 PE=2 SV=1	2.56352	5.34759	1	21.108
Q94AZ5	At2g45060/T14P1.13 OS=Arabidopsis thaliana GN=At2g45060 PE=1 SV=1	2.54821	4.04412	1	30.319
Q5XEV4	At1g65030 OS=Arabidopsis thaliana GN=At1g65030 PE=2 SV=1	2.51856	2.89855	1	37.432
O81488	PHD finger protein ALFIN-LIKE 4 OS=Arabidopsis thaliana GN=AL4 PE=1 SV=2	2.4773	4.31373	1	28.761
O23049	50S ribosomal protein L6, chloroplastic OS=Arabidopsis thaliana GN=RPL6 PE=2 SV=1	2.44406	4.93274	1	24.69
Q8VZV6	Esterase/lipase/thioesterase family protein OS=Arabidopsis thaliana GN=At5g19290 PE=2 SV=1	2.44201	4.24242	1	36.639
P42733	40S ribosomal protein S11-3 OS=Arabidopsis thaliana GN=RPS11C PE=2 SV=2	2.41703	6.91824	1	17.738
Q8L403	Putative uncharacterized protein At1g15425 OS=Arabidopsis thaliana GN=At1g15420 PE=2 SV=1	2.38626	4.31655	1	30.315
F4INS6	NADP-dependent glyceraldehyde-3-phosphate dehydrogenase OS=Arabidopsis thaliana GN=ALDH11A3 PE=1 SV=1	2.3781	2.98211	1	53.815
Q8L7L5	AT hook motif DNA-binding family protein OS=Arabidopsis thaliana GN=AHL11 PE=2 SV=1	2.37623	3.9548	1	36.759
Q9C587	Replication factor C subunit 1 OS=Arabidopsis thaliana GN=RFC1 PE=2 SV=1	2.35952	1.04603	1	104.314
Q9LNK1	Ras-related protein RABA3 OS=Arabidopsis thaliana GN=RABA3 PE=2 SV=1	2.3464	4.64135	1	26.233
O23680	Translocase of chloroplast 33, chloroplastic OS=Arabidopsis thaliana GN=TOC33 PE=1 SV=1	2.33876	4.7138	1	32.904
Q6XJG8	26S proteasome non-ATPase regulatory subunit 2 homolog B OS=Arabidopsis thaliana GN=RPN1B PE=1 SV=1	2.33133	1.12233	1	97.892
F4IEC7	CTC-interacting domain 11 protein OS=Arabidopsis thaliana GN=CID11 PE=4 SV=1	2.30954	3.20197	1	44.286
Q9C912	60S ribosomal protein L35a-3 OS=Arabidopsis thaliana GN=RPL35AC PE=3 SV=1	2.27352	10.7143	1	12.908
Q9M3B4	Protein ROOT INITIATION DEFECTIVE 3 OS=Arabidopsis thaliana GN=RID3 PE=1 SV=1	2.26584	2.28311	1	48.119
Q9SIM4	60S ribosomal protein L14-1 OS=Arabidopsis thaliana GN=RPL14A PE=2 SV=1	2.26185	7.46269	1	15.497
Q8L611	Protein transport protein SEC31 homolog B OS=Arabidopsis thaliana GN=SEC31B PE=1 SV=1	2.25407	1.17754	1	119.799
O23177	Putative uncharacterized protein AT4g37090 OS=Arabidopsis thaliana GN=C7A10.270 PE=1 SV=1	2.25251	4.83871	1	21.494
Q9LER7	50S ribosomal protein 5, chloroplastic OS=Arabidopsis thaliana GN=PSRP5 PE=2 SV=1	2.23817	10.8108	1	16.351
F4K7D6	Alcohol dehydrogenase class-3 OS=Arabidopsis thaliana GN=HOT5 PE=1 SV=1	2.23247	2.55754	1	42.016
P56780	Photosystem II reaction center protein H OS=Arabidopsis thaliana GN=psbH PE=1 SV=2	2.22753	15.0685	1	7.697
F4I3P9	Putative UDP-N-acetylmuamoylalanyl-d-glutamate-2,6-diaminopimelate ligase OS=Arabidopsis thaliana GN=MURE PE=1 SV=1	2.21631	1.42487	1	85.533
Q9ZU66	Putative spliceosome associated protein OS=Arabidopsis thaliana GN=emb2444 PE=2 SV=1	2.21304	4.6832	1	39.863
Q9LID3	Casein kinase-like protein OS=Arabidopsis thaliana GN=At3g13670 PE=2 SV=1	2.2119	1.70697	1	78.59
Q9ZR03	Cytochrome b6-f complex iron-sulfur subunit, chloroplastic OS=Arabidopsis thaliana GN=petC PE=1 SV=1	2.16877	5.24017	1	24.35
F4JJM1	Proline-rich spliceosome-associated (PSP) family protein OS=Arabidopsis thaliana GN=At4g21660 PE=4 SV=1	2.15052	2.00669	1	68.477
Q8LAR0	At4g32460 OS=Arabidopsis thaliana GN=At4g32460 PE=2 SV=1	2.12338	3.56164	1	39.793
Q42536	Protochlorophyllide reductase A, chloroplastic OS=Arabidopsis thaliana GN=PORA PE=1 SV=2	2.10707	4.69136	1	43.836
Q9ZUA0	Dolichyl-diphosphooligosaccharide--protein glycosyltransferase subunit 1B OS=Arabidopsis thaliana GN=OST1B PE=2 SV=1	2.10045	1.93966	1	52.186
P35614	Eukaryotic peptide chain release factor subunit 1-3 OS=Arabidopsis thaliana GN=ERF1-3 PE=1 SV=1	2.09583	2.75862	1	48.977
O64495	Subtilisin-like protease SDD1 OS=Arabidopsis thaliana GN=SDD1 PE=2 SV=1	2.08545	1.29032	1	83.723
Q9FMT4	SWI/SNF complex component SNF12 homolog OS=Arabidopsis thaliana GN=At5g14170 PE=1 SV=1	2.075	3.74532	1	59.233
Q95749	Ribosomal protein S3, mitochondrial OS=Arabidopsis thaliana GN=RPS3 PE=2 SV=3	2.05973	1.61871	1	64.836
F4HPB7	Uncharacterized protein OS=Arabidopsis thaliana GN=At1g26750 PE=4 SV=1	2.05636	5.12821	1	22.033
Q9C6K3	Duplicated homeodomain-like superfamily protein OS=Arabidopsis thaliana GN=F7O12.5 PE=4 SV=1	2.02956	1.99005	1	67.837
Q9SJT4	Expressed protein OS=Arabidopsis thaliana GN=At2g21440 PE=2 SV=1	2.02882	0.897308	1	111.997
O04630	Threonine--tRNA ligase, mitochondrial OS=Arabidopsis thaliana GN=THRRS PE=2 SV=3	2.01968	1.69252	1	80.885
Q9S791	AT1G70770 protein OS=Arabidopsis thaliana GN=F5A18.5 PE=1 SV=1	2.01224	2.29508	1	66.823
O22607	WD-40 repeat-containing protein MSI4 OS=Arabidopsis thaliana GN=MSI4 PE=1 SV=3	2.00886	3.35306	1	55.725
O82491	FACT complex subunit SPT16 OS=Arabidopsis thaliana GN=SPT16 PE=1 SV=1	2	0.837989	1	120.511
Q9FKS5	Cytochrome c1 2, heme protein, mitochondrial OS=Arabidopsis thaliana GN=CYC12 PE=1 SV=1	1.98716	4.23453	1	33.669
Q9M9Y6	F4H5.12 protein OS=Arabidopsis thaliana GN=F4H5.12 PE=2 SV=1	1.97922	7.35294	1	23.022
Q8RWN9	Dihydrolipoyllysine-residue acetyltransferase component 2 of pyruvate dehydrogenase complex, mitochondrial OS=Arabidopsis thaliana GN=At3g13930 PE=2 SV=2	1.97347	2.78293	1	58.431
F4KCF4	Histone H2A OS=Arabidopsis thaliana GN=HTA12 PE=3 SV=1	1.97184	5.64972	1	18.879
O65396	Aminomethyltransferase, mitochondrial OS=Arabidopsis thaliana GN=GDCST PE=1 SV=1	1.95821	5.63725	1	44.417
Q940I0	AT hook motif DNA-binding family protein OS=Arabidopsis thaliana GN=T6K21.130 PE=1 SV=1	1.94808	2.2779	1	46.248
Q9FLN4	50S ribosomal protein L27, chloroplastic OS=Arabidopsis thaliana GN=RPL27 PE=2 SV=1	1.94808	7.57576	1	21.723
O80988	Glycine dehydrogenase (decarboxylating) 2, mitochondrial OS=Arabidopsis thaliana GN=GLDP2 PE=2 SV=1	1.94692	1.05364	1	113.703
Q8VXX4	Replication factor C subunit 3 OS=Arabidopsis thaliana GN=RFC3 PE=2 SV=1	1.94233	2.25989	1	40.574
Q9LSA1	Genomic DNA, chromosome 3, P1 clone: MVE11 OS=Arabidopsis thaliana GN=At3g18760 PE=2 SV=1	1.93517	10.7914	1	15.956
F4HSX1	Adenine phosphoribosyl transferase 1 OS=Arabidopsis thaliana GN=APT1 PE=3 SV=1	1.93367	5.28169	1	30.968
P58728	Uncharacterized protein At4g14342 OS=Arabidopsis thaliana GN=At4g14342 PE=3 SV=1	1.91721	10.3448	1	10.155
Q8GXB3	AT hook motif DNA-binding family protein OS=Arabidopsis thaliana GN=AHL5 PE=2 SV=1	1.91293	3.7037	1	39.619
Q66GM8	Pectin acetylesterase 10 OS=Arabidopsis thaliana GN=PAE10 PE=2 SV=1	1.90763	2.88462	1	46.532
F4IMH3	CCAAT-binding factor OS=Arabidopsis thaliana GN=EMB2762 PE=4 SV=1	1.8986	1.7331	1	65.307
Q9SW44	DEAD-box ATP-dependent RNA helicase 16 OS=Arabidopsis thaliana GN=RH16 PE=2 SV=1	1.89551	1.4377	1	69.459
O22922	U2 small nuclear ribonucleoprotein B'' OS=Arabidopsis thaliana GN=U2B'' PE=1 SV=1	1.8911	7.75862	1	26.22
Q9FFR3	6-phosphogluconate dehydrogenase, decarboxylating 2, chloroplastic OS=Arabidopsis thaliana GN=At5g41670 PE=1 SV=1	1.88941	2.05339	1	53.284
O80774	AT2G34250 protein OS=Arabidopsis thaliana GN=At2g34250 PE=2 SV=1	1.87322	1.89474	1	52.064
Q9LPX2	Pentatricopeptide repeat-containing protein At1g12775, mitochondrial OS=Arabidopsis thaliana GN=At1g12775 PE=2 SV=1	1.86582	1.5528	1	72.277
Q9CAQ8	Replication factor C subunit 5 OS=Arabidopsis thaliana GN=RFC5 PE=1 SV=1	1.86138	2.43902	1	41.344
Q9S7N7	Photosystem I reaction center subunit V, chloroplastic OS=Arabidopsis thaliana GN=PSAG PE=2 SV=1	1.86012	5	1	17.075
Q94F20	At5g25460 OS=Arabidopsis thaliana GN=At5g25460 PE=2 SV=1	1.8514	3.52304	1	39.953
Q42574	Oleosin OS=Arabidopsis thaliana GN=T2I1_260 PE=2 SV=1	1.84802	16.9811	1	10.676
Q9M1J8	At3g57000 OS=Arabidopsis thaliana GN=F24I3.80 PE=2 SV=1	1.83505	3.02013	1	33.809
Q9SZI2	Nucleosome assembly protein 1;1 OS=Arabidopsis thaliana GN=NAP1;1 PE=1 SV=1	1.83033	3.22581	1	42.971
F4I0K2	Fructokinase-like 2, chloroplastic OS=Arabidopsis thaliana GN=FLN2 PE=1 SV=2	1.82074	1.4658	1	68.936
Q9M8Y5	GDSL esterase/lipase LTL1 OS=Arabidopsis thaliana GN=LTL1 PE=2 SV=1	1.8066	3.27869	1	40.123
Q6NM52	60S ribosome subunit biogenesis protein NIP7 homolog OS=Arabidopsis thaliana GN=At4g15770 PE=2 SV=1	1.803	5.34759	1	20.598
O80834	AT hook motif DNA-binding family protein OS=Arabidopsis thaliana GN=AHL9 PE=2 SV=1	1.78622	2.87356	1	36.312
Q9FHL8	Disease resistance protein-like OS=Arabidopsis thaliana GN=At5g23400 PE=2 SV=1	1.77676	1.86757	1	63.978
Q42262	40S ribosomal protein S3a-2 OS=Arabidopsis thaliana GN=RPS3AB PE=2 SV=3	1.77263	5.34351	1	29.785
Q8H1E7	Putative uncharacterized protein At1g17690 OS=Arabidopsis thaliana GN=NOF1 PE=2 SV=1	1.7582	1.45889	1	86.866
Q96250	ATP synthase subunit gamma, mitochondrial OS=Arabidopsis thaliana GN=ATPC PE=2 SV=1	1.73802	3.07692	1	35.426
Q42483	DNA-directed RNA polymerase 14 kDa subunit (AtRPAC14) OS=Arabidopsis thaliana GN=RPC14 PE=2 SV=1	1.70312	6.55738	1	14.07
Q95747	60S ribosomal protein L16, mitochondrial OS=Arabidopsis thaliana GN=RPL16 PE=2 SV=3	1.70027	8.37989	1	20.081
Q8W4H8	Inactive GDSL esterase/lipase-like protein 23 OS=Arabidopsis thaliana GN=GLL23 PE=1 SV=1	1.69854	3.10881	1	43.116
Q9SZV0	At4g37510 OS=Arabidopsis thaliana GN=F6G17.160 PE=2 SV=1	1.68973	2.42086	1	62.392
Q9LTX9	Heat shock 70 kDa protein 7, chloroplastic OS=Arabidopsis thaliana GN=HSP70-7 PE=1 SV=1	1.67223	1.11421	1	76.95
Q9CAI5	At1g72710 OS=Arabidopsis thaliana GN=F28P22.10 PE=1 SV=1	1.65541	2.36559	1	51.847
Q8H0S2	At4g23490/F16G20_190 OS=Arabidopsis thaliana GN=At4g23490 PE=2 SV=1	1.65189	2.85171	1	60.492
Q940V1	AT4g39960/T5J17_130 OS=Arabidopsis thaliana GN=At4g39960 PE=2 SV=1	1.64898	3.80313	1	48.001
P13114	Chalcone synthase OS=Arabidopsis thaliana GN=CHS PE=1 SV=1	1.63941	2.53165	1	43.088
Q6Q151	Peptidyl-prolyl cis-trans isomerase CYP59 OS=Arabidopsis thaliana GN=CYP59 PE=1 SV=1	1.63489	2.17391	1	58.793
Q9FFJ2	Putative uncharacterized protein At5g17170 OS=Arabidopsis thaliana GN=ENH1 PE=2 SV=1	1.62949	5.90406	1	28.441
Q38882	Phospholipase D alpha 1 OS=Arabidopsis thaliana GN=PLDALPHA1 PE=1 SV=2	1.62069	1.48148	1	91.79
Q8W1Y0	Sister chromatid cohesion 1 protein 4 OS=Arabidopsis thaliana GN=SYN4 PE=2 SV=1	1.61439	1.06693	1	113.988
Q8GWW8	Gametophytic factor 2 OS=Arabidopsis thaliana GN=GFA2 PE=2 SV=1	1.6135	3.07018	1	49.407
Q8GWE0	Pentatricopeptide repeat-containing protein At4g16390, chloroplastic OS=Arabidopsis thaliana GN=P67 PE=1 SV=3	1.60854	1.85185	1	78.192
Q9LI73	Aspartyl protease family protein OS=Arabidopsis thaliana GN=At3g25700 PE=2 SV=1	1.59998	2.43363	1	49.343
B3H7A9	Probable peroxygenase 7 OS=Arabidopsis thaliana GN=PXG7 PE=2 SV=1	1.59877	6.19048	1	23.836
O80512	Alcohol dehydrogenase transcription factor myb/SANT-like protein OS=Arabidopsis thaliana GN=At2g44730 PE=1 SV=1	1.58071	2.15054	1	40.756
Q9SI07	At2g04280 OS=Arabidopsis thaliana GN=At2g04280 PE=2 SV=1	1.57496	1.76056	1	64.519
Q9FMN4	Thioredoxin-like protein Clot OS=Arabidopsis thaliana GN=At5g42850 PE=2 SV=1	1.56352	12.6866	1	15.197
Q9XGM1	V-type proton ATPase subunit D OS=Arabidopsis thaliana GN=VHA-D PE=1 SV=2	1.56209	4.5977	1	29.041
Q9SJZ7	Molecular chaperone DnaJ OS=Arabidopsis thaliana GN=At2g22360 PE=3 SV=2	1.55705	3.39367	1	47.731
Q94JQ7	At1g07830/F24B9_7 OS=Arabidopsis thaliana GN=At1g07830 PE=2 SV=1	1.55098	8.33333	1	16.876
Q9XEX2	Peroxiredoxin-2B OS=Arabidopsis thaliana GN=PRXIIB PE=1 SV=1	1.54607	5.55556	1	17.417
Q9C5M0	Mitochondrial dicarboxylate/tricarboxylate transporter DTC OS=Arabidopsis thaliana GN=DTC PE=1 SV=1	1.54166	5.03356	1	31.891
F4J153	Uncharacterized protein OS=Arabidopsis thaliana GN=At3g03570 PE=1 SV=1	1.53596	2.9654	1	68.591
P62126	30S ribosomal protein S12, chloroplastic OS=Arabidopsis thaliana GN=rps12-A PE=2 SV=2	1.51985	7.31707	1	13.756
Q9SIW5	40S ribosomal protein S25-1 OS=Arabidopsis thaliana GN=RPS25A PE=3 SV=3	1.5187	9.17431	1	12.119
Q94BZ7	DNA gyrase subunit B, mitochondrial OS=Arabidopsis thaliana GN=GYRBM PE=2 SV=1	1.51613	1.0929	1	81.003
P45434	Translocon-associated protein subunit alpha OS=Arabidopsis thaliana GN=At2g21160 PE=2 SV=3	1.50114	5.81395	1	28.15
Q9LRN8	50S ribosomal protein L3-2, chloroplastic OS=Arabidopsis thaliana GN=RPL3B PE=2 SV=1	1.50031	4.32099	1	35.381
Q9SKI0	At2g10940/F15K19.1 OS=Arabidopsis thaliana GN=At2g10940 PE=2 SV=1	1.48879	3.43643	1	29.629
P93008	DEAD-box ATP-dependent RNA helicase 21 OS=Arabidopsis thaliana GN=RH21 PE=2 SV=1	1.47847	1.63711	1	85.225
P35632	Floral homeotic protein APETALA 3 OS=Arabidopsis thaliana GN=AP3 PE=1 SV=1	1.47612	3.87931	1	27.324
F4I9J7	Exon junction complex protein OS=Arabidopsis thaliana GN=Y14 PE=1 SV=1	1.46017	7.42574	1	22.425
F4K3M1	Peter Pan-like protein OS=Arabidopsis thaliana GN=PPAN PE=4 SV=1	1.45038	3.17919	1	38.946
Q9LUW6	DEAD-box ATP-dependent RNA helicase 9 OS=Arabidopsis thaliana GN=RH9 PE=2 SV=1	1.44346	2.45902	1	63.57
Q9FKZ4	Putative uncharacterized protein At5g66860; MUD21.12 OS=Arabidopsis thaliana GN=At5g66860 PE=2 SV=1	1.44334	5.22088	1	27.32
Q9SEI4	26S protease regulatory subunit 6B homolog OS=Arabidopsis thaliana GN=RPT3 PE=1 SV=1	1.44297	2.94118	1	45.723
O23447	Putative pectinesterase/pectinesterase inhibitor 43 OS=Arabidopsis thaliana GN=PME43 PE=2 SV=1	1.43039	1.56919	1	78.523
A8MS85	Transcription elongation factor SPT6-like protein OS=Arabidopsis thaliana GN=GTB1 PE=4 SV=1	1.4262	0.910747	1	184.92
Q9FNH2	Putative uncharacterized protein At5g06360 OS=Arabidopsis thaliana GN=At5g06360 PE=2 SV=1	1.4262	3.07692	1	29.736
Q9FE78	AT5g05470 OS=Arabidopsis thaliana GN=EIF2 ALPHA PE=2 SV=1	1.4232	2.61628	1	38.776
Q0WVM5	Putative uncharacterized protein At1g63810 OS=Arabidopsis thaliana GN=At1g63810 PE=2 SV=1	1.42308	0.854701	1	120.074
Q9M2X5	RuvB DNA helicase-like protein OS=Arabidopsis thaliana GN=T16K5.180 PE=4 SV=1	1.4168	2.537	1	52.668
Q9SKQ0	Peptidyl-prolyl cis-trans isomerase CYP19-2 OS=Arabidopsis thaliana GN=CYP19-2 PE=1 SV=1	1.41128	4.5977	1	18.452
Q8LLD0	Nuclear pore complex protein NUP96 OS=Arabidopsis thaliana GN=NUP96 PE=1 SV=1	1.40871	0.956023	1	119.079
P25864	50S ribosomal protein L9, chloroplastic OS=Arabidopsis thaliana GN=RPL9 PE=2 SV=1	1.40838	4.06091	1	22.12
Q9XF91	Photosystem II 22 kDa protein, chloroplastic OS=Arabidopsis thaliana GN=PSBS PE=2 SV=1	1.40827	6.79245	1	27.99
Q9SUI4	Photosystem I reaction center subunit XI, chloroplastic OS=Arabidopsis thaliana GN=PSAL PE=1 SV=2	1.40384	3.65297	1	23.037
Q9C891	Dirigent protein 20 OS=Arabidopsis thaliana GN=DIR20 PE=2 SV=1	1.39383	6.41711	1	20.605
Q9XF43	3-ketoacyl-CoA synthase 6 OS=Arabidopsis thaliana GN=CUT1 PE=1 SV=1	1.38998	2.61569	1	56.359
P16181	40S ribosomal protein S11-1 OS=Arabidopsis thaliana GN=RPS11A PE=2 SV=1	1.38468	5	1	17.946
P23321	Oxygen-evolving enhancer protein 1-1, chloroplastic OS=Arabidopsis thaliana GN=PSBO1 PE=1 SV=2	1.37304	3.61446	1	35.121
Q8LDB7	Protein kinase superfamily protein OS=Arabidopsis thaliana GN=At1g52540 PE=1 SV=1	1.36452	2.28571	1	39.843
Q93ZY3	Dolichyl-diphosphooligosaccharide--protein glycosyltransferase subunit STT3A OS=Arabidopsis thaliana GN=STT3A PE=2 SV=1	1.36201	1.54044	1	86.058
Q9MAP3	50S ribosomal protein L11, chloroplastic OS=Arabidopsis thaliana GN=RPL11 PE=2 SV=1	1.35271	4.5045	1	23.134
Q9ZRZ8	DEAD-box ATP-dependent RNA helicase 28 OS=Arabidopsis thaliana GN=RH28 PE=2 SV=1	1.34746	1.01394	1	89.3
P56785	Protein TIC 214 OS=Arabidopsis thaliana GN=TIC214 PE=1 SV=1	1.34544	0.671892	1	213.592
Q5GM68	Phosphoenolpyruvate carboxylase 2 OS=Arabidopsis thaliana GN=PPC2 PE=1 SV=2	1.33885	1.34995	1	109.684
Q8LPJ5	Isocitrate dehydrogenase [NADP], chloroplastic/mitochondrial OS=Arabidopsis thaliana GN=At5g14590 PE=2 SV=1	1.32331	1.64948	1	54.162
Q9LNU3	Expansin-A11 OS=Arabidopsis thaliana GN=EXPA11 PE=2 SV=1	1.32312	3.96825	1	26.744
F4JFK4	Histone H3mK9 demethylase OS=Arabidopsis thaliana GN=IBM1 PE=4 SV=1	1.31506	1.90658	1	118.81
A8MQS2	AP2-like ethylene-responsive transcription factor OS=Arabidopsis thaliana GN=At1g79700 PE=4 SV=1	1.30592	4.79233	1	35.389
Q9ZV34	At2g28790 OS=Arabidopsis thaliana GN=CBP1 PE=2 SV=1	1.2871	4.81928	1	27
P38557	Tubulin gamma-1 chain OS=Arabidopsis thaliana GN=TUBG1 PE=1 SV=1	1.28241	1.89873	1	53.213
O50064	Fimbrin-2 OS=Arabidopsis thaliana GN=FIM2 PE=2 SV=1	1.27761	1.98777	1	73.618
F4JYC8	DNA binding and zinc-finger domain-containing protein OS=Arabidopsis thaliana GN=At5g35210 PE=4 SV=1	1.27491	0.586166	1	189.09
Q9SMR5	At4g39880 OS=Arabidopsis thaliana GN=T5J17.50 PE=2 SV=1	1.26297	6.74157	1	19.84
Q9GCB9	Ribosomal protein S2, mitochondrial OS=Arabidopsis thaliana GN=RPS2 PE=2 SV=1	1.26193	9.13242	1	24.757
Q8L637	Putative uncharacterized protein At3g21140 OS=Arabidopsis thaliana GN=At3g21140 PE=2 SV=1	1.24726	5.16796	1	42.825
Q9LVM1	ABC transporter B family member 25, mitochondrial OS=Arabidopsis thaliana GN=ABCB25 PE=1 SV=1	1.24703	1.37363	1	80.37
P56762	DNA-directed RNA polymerase subunit alpha OS=Arabidopsis thaliana GN=rpoA PE=3 SV=1	1.23575	3.34347	1	38.113
O22795	50S ribosomal protein L28, chloroplastic OS=Arabidopsis thaliana GN=RPL28 PE=2 SV=2	1.21553	6.29371	1	16.023
Q9C8L9	At1g53640/F22G10.8 OS=Arabidopsis thaliana GN=F22G10.8 PE=2 SV=1	1.21481	1.91205	1	56.884
F4IL68	SH3 domain-containing protein OS=Arabidopsis thaliana GN=At2g07360 PE=1 SV=1	1.2136	0.918197	1	130.263
F4IDS7	Zinc ion binding protein OS=Arabidopsis thaliana GN=At1g12470 PE=4 SV=1	1.1798	1.21457	1	112.248
Q96266	Glutathione S-transferase F8, chloroplastic OS=Arabidopsis thaliana GN=GSTF8 PE=1 SV=3	1.17613	3.04183	1	29.213
Q945P2	AT5g49210/K21P3_8 OS=Arabidopsis thaliana GN=At5g49210 PE=2 SV=1	1.17102	4.10256	1	23.489
P49637	60S ribosomal protein L27a-3 OS=Arabidopsis thaliana GN=RPL27AC PE=2 SV=2	1.16052	8.21918	1	16.445
O23676	Protein mago nashi homolog OS=Arabidopsis thaliana GN=At1g02140 PE=1 SV=1	1.15864	13.3333	1	17.447
Q9FZA2	Arabinogalactan protein 31 OS=Arabidopsis thaliana GN=F3H9.6 PE=2 SV=1	1.14984	2.22841	1	38.464
Q8L7N0	T-complex protein 1 subunit zeta 2 OS=Arabidopsis thaliana GN=CCT6B PE=1 SV=1	1.14972	2.24299	1	58.891
Q9ZUU3	Pentatricopeptide repeat-containing protein At2g37230 OS=Arabidopsis thaliana GN=At2g37230 PE=2 SV=1	1.14862	1.4531	1	85.65
P56795	50S ribosomal protein L22, chloroplastic OS=Arabidopsis thaliana GN=rpl22 PE=3 SV=1	1.14539	4.375	1	18.575
F4IQ39	Uncharacterized protein OS=Arabidopsis thaliana GN=At2g37370 PE=4 SV=1	1.14454	1.64425	1	75.81
Q940G0	Transmembrane 9 superfamily member 1 OS=Arabidopsis thaliana GN=TMN1 PE=1 SV=1	1.14104	2.20713	1	66.849
O04450	T-complex protein 1 subunit epsilon OS=Arabidopsis thaliana GN=CCT5 PE=1 SV=1	1.1362	1.86916	1	59.347
Q9CA19	Small ribosomal subunit protein S13, mitochondrial OS=Arabidopsis thaliana GN=RPS13 PE=2 SV=1	1.13153	8.44156	1	17.261
Q9SVM8	Glycine-rich RNA-binding protein 2, mitochondrial OS=Arabidopsis thaliana GN=RBG2 PE=1 SV=1	1.1293	8.22785	1	15.693
O82346	At2g46230/T3F17.12 OS=Arabidopsis thaliana GN=At2g46230 PE=2 SV=2	1.12396	3.57143	1	22.458
Q9C8G4	Probable pectate lyase 4 OS=Arabidopsis thaliana GN=At1g30350 PE=2 SV=1	1.12223	6.25	1	40.55
F4JXW9	PQQ_DH domain-containing protein OS=Arabidopsis thaliana GN=At5g11560 PE=4 SV=1	1.11759	1.12016	1	108.801
Q9LPZ1	Putative DAG protein OS=Arabidopsis thaliana GN=At1g11430 PE=2 SV=1	1.1116	7.32759	1	26.184
Q9LMI1	Ribosomal protein L1p/L10e family OS=Arabidopsis thaliana GN=T2D23.8 PE=1 SV=1	1.11098	3.14961	1	28.697
Q66GQ3	Protein disulfide isomerase-like 1-6 OS=Arabidopsis thaliana GN=PDIL1-6 PE=2 SV=1	1.10574	5.05618	1	59.534
Q9SK23	Putative uncharacterized protein At2g09970 OS=Arabidopsis thaliana GN=At2g09970 PE=4 SV=1	1.10166	9.03614	1	18.687
Q8VYZ1	Putative uncharacterized protein At1g33050 OS=Arabidopsis thaliana GN=At1g33050 PE=1 SV=1	1.08868	2.0202	1	75.236
F4JFJ3	Putative DEAD/DEAH box helicase OS=Arabidopsis thaliana GN=At3g02060 PE=4 SV=1	1.08455	1.21507	1	93.869
O22467	Histone-binding protein MSI1 OS=Arabidopsis thaliana GN=MSI1 PE=1 SV=1	1.08239	2.12264	1	48.164
Q9SLF3	Translocase of chloroplast 132, chloroplastic OS=Arabidopsis thaliana GN=TOC132 PE=1 SV=1	1.07479	0.746269	1	132.196
F4I1W0	Sec14p-like phosphatidylinositol transfer family protein OS=Arabidopsis thaliana GN=At1g55690 PE=4 SV=1	1.06469	3.22061	1	71.357
Q9LVT3	Probable disease resistance protein At5g47260 OS=Arabidopsis thaliana GN=At5g47260 PE=3 SV=2	1.06098	2.1097	1	107.663
O82274	Phospholipase A1-IIbeta OS=Arabidopsis thaliana GN=At2g31100 PE=1 SV=2	1.05755	3.1401	1	47.551
Q94L32	Putative glycylpeptide N-tetradecanoyltransferase 2 OS=Arabidopsis thaliana GN=NMT2 PE=5 SV=1	1.0411	3.25581	1	49.596
F4JRD3	Ribosomal protein L7Ae/L30e/S12e/Gadd45 family protein OS=Arabidopsis thaliana GN=At4g12600 PE=4 SV=1	1.03245	12.0219	1	20.295
Q9XEE2	Annexin D2 OS=Arabidopsis thaliana GN=ANN2 PE=1 SV=1	1.0317	4.10095	1	36.244
Q9FYC5	Putative uncharacterized protein F28D10_40 OS=Arabidopsis thaliana GN=F28D10_40 PE=3 SV=1	1.0304	2.80899	1	60.708
Q9SEI2	26S protease regulatory subunit 6A homolog A OS=Arabidopsis thaliana GN=RPT5A PE=1 SV=1	1.02425	3.30189	1	47.45
Q9LN62	At1g19360 OS=Arabidopsis thaliana GN=At1g19360 PE=2 SV=1	1.02273	3.27103	1	48.221
O22165	Probable ribosome biogenesis protein RLP24 OS=Arabidopsis thaliana GN=At2g44860 PE=2 SV=1	1.01019	5.03145	1	18.93
Q8H1U4	Anaphase-promoting complex subunit 5 OS=Arabidopsis thaliana GN=APC5 PE=1 SV=1	1.00458	2.29258	1	100.975
O24653	Guanosine nucleotide diphosphate dissociation inhibitor 2 OS=Arabidopsis thaliana GN=GDI2 PE=2 SV=1	1.00061	2.7027	1	49.507
F4J5R9	Clustered mitochondria protein homolog OS=Arabidopsis thaliana GN=At3g52140 PE=3 SV=1	1.00004	0.704722	1	155.07
P56771	Apocytochrome f OS=Arabidopsis thaliana GN=petA PE=3 SV=1	0.999566	3.75	1	35.335
Q681K2	Embryo-specific protein 3, (ATS3) OS=Arabidopsis thaliana GN=At2g41470 PE=2 SV=1	0.987163	6.70391	1	19.936
Q9ZT71	Protein STABILIZED1 OS=Arabidopsis thaliana GN=STA1 PE=1 SV=1	0.978811	0.971817	1	115.504
