# Supplementary material for: Arabidopsis AGDP1 links H3K9me2 to DNA methylation in heterochromatin
Source: Nat Commun. 2018 Oct 31;9:4547. doi: 10.1038/s41467-018-06965-w (PMC6208443; doi:10.1038/s41467-018-06965-w)
Supplement: Supplementary file 5 — Supplementary Data 2 [file 41467_2018_6965_MOESM5_ESM.xlsx]

## Sheet: DE-genes in agdp1
RNA transcript levels of differentially expressed protein coding genes in agdp1-1
gene_id	Position	WT (FPKM)	agdp1-1 (FPKM)	log2(fold_change)	p_value	q_value	function
AT3G25880	3:9469712-9470033	2.74574	0	#NAME?	0.0026	0.622409	NAD(P)-binding Rossmann-fold superfamily protein
AT3G43340	3:15284860-15285851	0	2.12737	inf	0.00075	0.231227	Pseudouridine synthase family protein
AT4G05095	4:2613797-2614214	0	0.908712	inf	5e-05	0.0226089	BEST Arabidopsis thaliana protein match is: RNA-directed DNA polymerase (reverse transcriptase)-related family protein (TAIR:AT4G04650.1); Has 30201 Blast hits to 17322 proteins in 780 species: Archae - 12; Bacteria - 1396; Metazoa - 17338; Fungi - 3422; Plants - 5037; Viruses - 0; Other Eukaryotes - 2996 (source: NCBI BLink).
AT5G26970	5:9487059-9487386	0	0.810223	inf	0.0004	0.140331	unknown protein; Has 1807 Blast hits to 1807 proteins in 277 species: Archae - 0; Bacteria - 0; Metazoa - 736; Fungi - 347; Plants - 385; Viruses - 0; Other Eukaryotes - 339 (source: NCBI BLink).
AT2G16676	2:7230345-7232223	0.00757134	1.16277	7.2628	0.0241	0.999895	unknown protein; BEST Arabidopsis thaliana protein match is: unknown protein (TAIR:AT4G02000.1); Has 35333 Blast hits to 34131 proteins in 2444 species: Archae - 798; Bacteria - 22429; Metazoa - 974; Fungi - 991; Plants - 531; Viruses - 0; Other Eukaryotes - 9610 (source: NCBI BLink).
AT3G01345	3:129137-130749	0.211257	12.1536	5.84624	5e-05	0.0226089	Expressed protein
AT5G45095	5:18207362-18209045	0.281148	4.08778	3.86192	5e-05	0.0226089	unknown protein; FUNCTIONS IN: molecular_function unknown; INVOLVED IN: biological_process unknown; LOCATED IN: endomembrane system; BEST Arabidopsis thaliana protein match is: unknown protein (TAIR:AT4G08593.1); Has 25 Blast hits to 25 proteins in 2 species: Archae - 0; Bacteria - 0; Metazoa - 0; Fungi - 0; Plants - 25; Viruses - 0; Other Eukaryotes - 0 (source: NCBI BLink).
AT2G05635	2:2089483-2090454	0.218847	2.21158	3.33709	0.0267	0.999895	DNA repair DEAD helicase RAD3/XP-D subfamily protein
AT3G30720	3:12349046-12349832	3.71271	29.4972	2.99004	5e-05	0.0226089	qua-quine starch
AT2G39030	2:16298226-16299202	0.404812	3.06456	2.92035	5e-05	0.0226089	Acyl-CoA N-acyltransferases (NAT) superfamily protein
AT5G39180	5:15683463-15684353	0.136534	0.767233	2.4904	0.0022	0.545922	RmlC-like cupins superfamily protein
AT2G03821	2:1167302-1168373	0.163166	0.710636	2.12277	0.0054	0.972382	unknown protein; FUNCTIONS IN: molecular_function unknown; INVOLVED IN: biological_process unknown; LOCATED IN: cellular_component unknown; Has 3 Blast hits to 3 proteins in 2 species: Archae - 0; Bacteria - 0; Metazoa - 1; Fungi - 0; Plants - 2; Viruses - 0; Other Eukaryotes - 0 (source: NCBI BLink).
AT3G03341	3:790129-790648	0.317643	1.37918	2.11833	0.0256	0.999895	unknown protein; Has 30201 Blast hits to 17322 proteins in 780 species: Archae - 12; Bacteria - 1396; Metazoa - 17338; Fungi - 3422; Plants - 5037; Viruses - 0; Other Eukaryotes - 2996 (source: NCBI BLink).
AT5G26270	5:9206374-9208136	4.69005	20.1012	2.0996	5e-05	0.0226089	unknown protein; Has 1807 Blast hits to 1807 proteins in 277 species: Archae - 0; Bacteria - 0; Metazoa - 736; Fungi - 347; Plants - 385; Viruses - 0; Other Eukaryotes - 339 (source: NCBI BLink).
AT3G49620	3:18393746-18396816	3.99497	15.9556	1.99781	5e-05	0.0226089	2-oxoglutarate (2OG) and Fe(II)-dependent oxygenase superfamily protein
AT1G73780	1:27743871-27744168	0.869719	3.04058	1.80572	0.0295	0.999895	Bifunctional inhibitor/lipid-transfer protein/seed storage 2S albumin superfamily protein
AT3G22100	3:7783710-7784469	0.248233	0.794963	1.6792	0.0268	0.999895	basic helix-loop-helix (bHLH) DNA-binding superfamily protein
AT5G65080	5:25997503-26002465	0.858139	2.68666	1.64653	5e-05	0.0226089	K-box region and MADS-box transcription factor family protein
AT3G19350	3:6705492-6706127	0.623965	1.92215	1.62318	0.00765	0.999895	maternally expressed pab C-terminal
AT2G34655	2:14596630-14597540	0.933757	2.80544	1.58711	0.00015	0.061044	unknown protein; FUNCTIONS IN: molecular_function unknown; INVOLVED IN: biological_process unknown; LOCATED IN: endomembrane system; EXPRESSED IN: stem, root, inflorescence, cultured cell, leaf; Has 35333 Blast hits to 34131 proteins in 2444 species: Archae - 798; Bacteria - 22429; Metazoa - 974; Fungi - 991; Plants - 531; Viruses - 0; Other Eukaryotes - 9610 (source: NCBI BLink).
AT1G07900	1:2442621-2443632	0.299181	0.890398	1.57343	0.0443	0.999895	LOB domain-containing protein 1
AT1G11785	1:3979861-3980956	0.540454	1.51479	1.48688	0.0293	0.999895	unknown protein; FUNCTIONS IN: molecular_function unknown; INVOLVED IN: biological_process unknown; LOCATED IN: cellular_component unknown; Has 2 Blast hits to 2 proteins in 1 species: Archae - 0; Bacteria - 0; Metazoa - 0; Fungi - 0; Plants - 2; Viruses - 0; Other Eukaryotes - 0 (source: NCBI BLink).
AT3G60870	3:22493203-22494001	0.273248	0.736929	1.43131	0.02775	0.999895	AT-hook motif nuclear-localized protein 18
AT2G24850	2:10582829-10585216	1.80753	4.87335	1.43089	5e-05	0.0226089	tyrosine aminotransferase 3
AT1G60050	1:22121549-22123702	0.308171	0.827324	1.42472	0.0103	0.999895	Nodulin MtN21 /EamA-like transporter family protein
AT1G77960	1:29306956-29313571	0.511309	1.31818	1.36628	0.0003	0.109007	unknown protein; BEST Arabidopsis thaliana protein match is: unknown protein (TAIR:AT1G28630.4); Has 13187 Blast hits to 6837 proteins in 407 species: Archae - 0; Bacteria - 447; Metazoa - 4509; Fungi - 1333; Plants - 399; Viruses - 45; Other Eukaryotes - 6454 (source: NCBI BLink).
AT3G57260	3:21188516-21189859	3.9455	10.073	1.35221	5e-05	0.0226089	beta-1,3-glucanase 2
AT3G44860	3:16379632-16381070	1.3948	3.50321	1.32861	5e-05	0.0226089	farnesoic acid carboxyl-O-methyltransferase
AT5G44430	5:17908944-17909507	7.97035	19.9864	1.3263	5e-05	0.0226089	plant defensin 1.2C
AT2G42540	2:17711031-17712330	36.8961	89.6943	1.28155	5e-05	0.0226089	cold-regulated 15a
AT3G28857	3:10855631-10856624	0.511409	1.23374	1.27049	0.01405	0.999895	basic helix-loop-helix (bHLH) DNA-binding family protein
AT1G50750	1:18809183-18812290	0.36576	0.83963	1.19886	0.0005	0.164097	Plant mobile domain protein family
AT5G19470	5:6566302-6568806	0.374884	0.83098	1.14837	0.0144	0.999895	nudix hydrolase homolog 24
AT1G64480	1:23948027-23949751	1.03567	2.29491	1.14787	0.0077	0.999895	calcineurin B-like protein 8
AT1G34047	1:12390237-12390915	0.957168	2.09231	1.12825	0.01185	0.999895	Defensin-like (DEFL) family protein
AT1G73325	1:27567517-27568186	1.19947	2.51781	1.06977	0.01305	0.999895	Kunitz family trypsin and protease inhibitor protein
AT5G07572	5:2396431-2397548	0.673745	1.40486	1.06015	0.0264	0.999895	unknown protein; FUNCTIONS IN: molecular_function unknown; INVOLVED IN: biological_process unknown; LOCATED IN: cellular_component unknown; Has 30201 Blast hits to 17322 proteins in 780 species: Archae - 12; Bacteria - 1396; Metazoa - 17338; Fungi - 3422; Plants - 5037; Viruses - 0; Other Eukaryotes - 2996 (source: NCBI BLink).
AT4G21840	4:11587048-11588272	0.47205	0.983918	1.0596	0.0477	0.999895	methionine sulfoxide reductase B8
AT1G70860	1:26718319-26718992	1.24512	2.59144	1.05747	0.02305	0.999895	Polyketide cyclase/dehydrase and lipid transport superfamily protein
AT5G44420	5:17907068-17907598	28.5771	58.6122	1.03634	5e-05	0.0226089	plant defensin 1.2
AT1G13470	1:4620227-4621580	1.66422	3.39523	1.02866	0.0002	0.0797961	Protein of unknown function (DUF1262)
AT5G39150	5:15669897-15670808	0.66351	1.3479	1.02252	0.0258	0.999895	RmlC-like cupins superfamily protein
AT5G47600	5:19299781-19300499	0.711691	1.42387	1.00049	0.04715	0.999895	HSP20-like chaperones superfamily protein
AT2G44745	2:18447272-18449009	0.692518	1.37648	0.991056	0.0179	0.999895	WRKY family transcription factor
AT5G24780	5:8507589-8508957	7.81606	15.5315	0.990685	5e-05	0.0226089	vegetative storage protein 1
AT5G45340	5:18368641-18370991	5.18207	10.2711	0.986985	5e-05	0.0226089	cytochrome P450, family 707, subfamily A, polypeptide 3
AT1G52000	1:19333158-19336115	6.04718	11.8072	0.965329	5e-05	0.0226089	Mannose-binding lectin superfamily protein
AT1G76610	1:28750987-28751851	0.669042	1.29746	0.955517	0.031	0.999895	Protein of unknown function, DUF617
AT2G40960	2:17095521-17097454	8.29594	16.0794	0.954735	5e-05	0.0226089	Single-stranded nucleic acid binding R3H protein
AT5G52070	5:21161310-21165025	6.34903	12.2285	0.945644	5e-05	0.0226089	Agenet domain-containing protein
AT1G28480	1:10013473-10014073	1.23331	2.37523	0.945539	0.0256	0.999895	Thioredoxin superfamily protein
AT1G24140	1:8536044-8537387	2.23088	4.26036	0.933365	0.0007	0.222556	Matrixin family protein
AT1G37150	1:14174980-14177992	0.429799	0.814551	0.922344	0.02955	0.999895	holocarboxylase synthetase 2
AT1G35140	1:12851996-12853128	7.11598	13.4634	0.919913	5e-05	0.0226089	Phosphate-responsive 1 family protein
AT5G24770	5:8500475-8502224	20.5665	38.5531	0.906553	5e-05	0.0226089	vegetative storage protein 2
AT1G66100	1:24605670-24606537	22.1045	41.2663	0.900625	5e-05	0.0226089	Plant thionin
AT5G57560	5:23307129-23308282	62.5859	116.535	0.896854	5e-05	0.0226089	Xyloglucan endotransglucosylase/hydrolase family protein
AT5G61160	5:24608723-24610304	5.61012	10.3945	0.889723	0.0001	0.0415265	anthocyanin 5-aromatic acyltransferase 1
AT3G48510	3:17967353-17968538	0.381131	0.693903	0.864448	0.04595	0.999895	unknown protein; BEST Arabidopsis thaliana protein match is: unknown protein (TAIR:AT5G63350.1); Has 98 Blast hits to 98 proteins in 11 species: Archae - 0; Bacteria - 0; Metazoa - 0; Fungi - 0; Plants - 98; Viruses - 0; Other Eukaryotes - 0 (source: NCBI BLink).
AT5G59340	5:23933403-23934690	0.658734	1.19238	0.856072	0.04985	0.999895	WUSCHEL related homeobox 2
AT1G80840	1:30383690-30387522	5.2104	9.39883	0.851086	0.02075	0.999895	WRKY DNA-binding protein 40
AT4G29780	4:14579703-14581700	5.70163	10.2721	0.849281	5e-05	0.0226089	unknown protein; BEST Arabidopsis thaliana protein match is: unknown protein (TAIR:AT5G12010.1); Has 945 Blast hits to 944 proteins in 87 species: Archae - 0; Bacteria - 0; Metazoa - 519; Fungi - 43; Plants - 365; Viruses - 0; Other Eukaryotes - 18 (source: NCBI BLink).
AT2G26020	2:11089249-11089597	11.6243	20.9226	0.847914	0.0195	0.999895	plant defensin 1.2b
AT3G28220	3:10524403-10526728	7.10973	12.7854	0.846626	5e-05	0.0226089	TRAF-like family protein
AT1G52040	1:19350374-19352782	3.65324	6.5614	0.844828	5e-05	0.0226089	myrosinase-binding protein 1
AT4G24570	4:12686458-12687650	16.2264	29.1338	0.84435	5e-05	0.0226089	dicarboxylate carrier 2
AT5G10140	5:3173496-3179448	1.45803	2.59397	0.831142	0.0077	0.999895	K-box region and MADS-box transcription factor family protein
AT2G41240	2:17198281-17199320	40.1246	71.3191	0.829803	5e-05	0.0226089	basic helix-loop-helix protein 100
AT2G25460	2:10832753-10835483	0.468243	0.825265	0.817599	0.01415	0.999895	CONTAINS InterPro DOMAIN/s: C2 calcium-dependent membrane targeting (InterPro:IPR000008); BEST Arabidopsis thaliana protein match is: unknown protein (TAIR:AT5G04860.1); Has 108 Blast hits to 69 proteins in 11 species: Archae - 0; Bacteria - 0; Metazoa - 0; Fungi - 0; Plants - 108; Viruses - 0; Other Eukaryotes - 0 (source: NCBI BLink).
AT2G39330	2:16419595-16421852	2.36323	4.14464	0.810486	0.0004	0.140331	jacalin-related lectin 23
AT3G61920	3:22932495-22933362	3.66589	6.42742	0.810078	0.0038	0.789004	unknown protein; FUNCTIONS IN: molecular_function unknown; INVOLVED IN: N-terminal protein myristoylation; LOCATED IN: cellular_component unknown; EXPRESSED IN: shoot, hypocotyl, root, egg cell; BEST Arabidopsis thaliana protein match is: unknown protein (TAIR:AT1G64700.1); Has 77 Blast hits to 77 proteins in 8 species: Archae - 0; Bacteria - 0; Metazoa - 0; Fungi - 0; Plants - 77; Viruses - 0; O…
AT1G23940	1:8466093-8469346	1.40016	2.45438	0.809765	0.00325	0.734789	ARM repeat superfamily protein
AT2G14610	2:6241703-6242463	9.11364	15.8938	0.802369	5e-05	0.0226089	pathogenesis-related gene 1
AT1G74930	1:28144131-28145049	4.00409	6.97916	0.801581	0.0013	0.357465	Integrase-type DNA-binding superfamily protein
AT3G27940	3:10373250-10376461	1.28642	2.21809	0.785956	0.03155	0.999895	LOB domain-containing protein 26
AT1G28370	1:9955968-9956940	2.17196	3.71293	0.773561	0.00875	0.999895	ERF domain protein 11
AT4G03540	4:1570041-1571483	2.4445	4.1738	0.771825	0.03845	0.999895	Uncharacterised protein family (UPF0497)
AT1G12030	1:4064666-4066341	2.26208	3.85672	0.769726	0.0075	0.999895	Protein of unknown function (DUF506)
AT2G01300	2:151056-151729	2.24441	3.82655	0.769708	0.0276	0.999895	unknown protein; BEST Arabidopsis thaliana protein match is: unknown protein (TAIR:AT1G15010.1); Has 73 Blast hits to 73 proteins in 12 species: Archae - 0; Bacteria - 0; Metazoa - 0; Fungi - 0; Plants - 73; Viruses - 0; Other Eukaryotes - 0 (source: NCBI BLink).
AT3G48390	3:17920814-17923496	0.459947	0.781932	0.765575	0.0182	0.999895	MA3 domain-containing protein
AT1G35210	1:12896651-12897402	3.23223	5.46614	0.757991	0.0086	0.999895	unknown protein; FUNCTIONS IN: molecular_function unknown; INVOLVED IN: biological_process unknown; LOCATED IN: chloroplast; EXPRESSED IN: 14 plant structures; EXPRESSED DURING: 9 growth stages; CONTAINS InterPro DOMAIN/s: Protein of unknown function DUF740 (InterPro:IPR008004); BEST Arabidopsis thaliana protein match is: unknown protein (TAIR:AT1G22470.1); Has 83 Blast hits to 83 proteins in 12 …
AT2G36770	2:15415138-15416766	0.663727	1.12179	0.757136	0.02315	0.999895	UDP-Glycosyltransferase superfamily protein
AT1G50040	1:18542129-18543948	1.46683	2.47558	0.755063	0.005	0.908393	Protein of unknown function (DUF1005)
AT3G29430	3:11311355-11312792	0.558446	0.933345	0.740993	0.0497	0.999895	Terpenoid synthases superfamily protein
AT2G26010	2:11087347-11087944	38.107	63.3949	0.734308	5e-05	0.0226089	plant defensin 1.3
AT4G27657	4:13813043-13813516	11.0647	18.3428	0.729252	0.00745	0.999895	unknown protein; FUNCTIONS IN: molecular_function unknown; INVOLVED IN: biological_process unknown; LOCATED IN: endomembrane system; EXPRESSED IN: 15 plant structures; EXPRESSED DURING: 9 growth stages; BEST Arabidopsis thaliana protein match is: unknown protein (TAIR:AT5G54145.1); Has 30201 Blast hits to 17322 proteins in 780 species: Archae - 12; Bacteria - 1396; Metazoa - 17338; Fungi - 3422; …
AT2G29350	2:12600913-12602556	1.93036	3.19896	0.728737	0.008	0.999895	senescence-associated gene 13
AT5G20860	5:7076889-7079077	0.818403	1.34868	0.720659	0.02785	0.999895	Plant invertase/pectin methylesterase inhibitor superfamily
AT1G09320	1:3009940-3012363	4.30931	7.09779	0.719913	0.0001	0.0415265	agenet domain-containing protein
AT2G33580	2:14219622-14221861	2.90372	4.75673	0.712068	0.001	0.294899	Protein kinase superfamily protein
AT5G45080	5:18191574-18193207	4.30305	7.04442	0.71112	0.0011	0.315251	phloem protein 2-A6
AT2G34850	2:14704631-14706191	0.93823	1.51446	0.690791	0.0308	0.999895	NAD(P)-binding Rossmann-fold superfamily protein
AT2G33380	2:14144830-14146471	5.72025	9.22042	0.688754	0.00375	0.789004	Caleosin-related family protein
AT4G15300	4:8730722-8732748	0.578854	0.93158	0.686481	0.04995	0.999895	cytochrome P450, family 702, subfamily A, polypeptide 2
AT5G35480	5:13689203-13689558	20.9771	33.6686	0.682593	0.0037	0.789004	unknown protein; Has 1807 Blast hits to 1807 proteins in 277 species: Archae - 0; Bacteria - 0; Metazoa - 736; Fungi - 347; Plants - 385; Viruses - 0; Other Eukaryotes - 339 (source: NCBI BLink).
AT1G14250	1:4868451-4871488	7.408	11.8326	0.67561	0.0001	0.0415265	GDA1/CD39 nucleoside phosphatase family protein
AT1G78340	1:29472891-29473863	2.56623	4.06747	0.664481	0.018	0.999895	glutathione S-transferase TAU 22
AT5G54490	5:22121403-22121931	8.24053	13.0506	0.663311	0.0088	0.999895	pinoid-binding protein 1
AT3G55980	3:20776294-20778842	41.1465	64.8275	0.655838	0.0007	0.222556	salt-inducible zinc finger 1
AT1G67150	1:25122458-25124695	0.76411	1.19966	0.650769	0.04505	0.999895	Plant protein of unknown function (DUF247)
AT5G01640	5:241382-242225	3.5157	5.50117	0.645925	0.0322	0.999895	prenylated RAB acceptor 1.B5
AT1G51090	1:18932936-18933950	7.62685	11.8673	0.637837	0.00395	0.794541	Heavy metal transport/detoxification superfamily protein
AT1G65510	1:24359452-24360081	7.5619	11.7399	0.634598	0.0209	0.999895	unknown protein; FUNCTIONS IN: molecular_function unknown; INVOLVED IN: N-terminal protein myristoylation; LOCATED IN: endomembrane system; EXPRESSED IN: 9 plant structures; EXPRESSED DURING: LP.06 six leaves visible, LP.04 four leaves visible, 4 anthesis, petal differentiation and expansion stage, LP.08 eight leaves visible; BEST Arabidopsis thaliana protein match is: unknown protein (TAIR:AT1G6…
AT4G17470	4:9742758-9744860	4.06788	6.30601	0.63245	0.00425	0.808215	alpha/beta-Hydrolases superfamily protein
AT2G39650	2:16527791-16529407	7.49518	11.5884	0.628649	0.0014	0.374832	Protein of unknown function (DUF506)
AT3G28510	3:10685523-10687364	0.674737	1.03971	0.623779	0.0491	0.999895	P-loop containing nucleoside triphosphate hydrolases superfamily protein
AT4G10500	4:6491016-6492476	2.85182	4.381	0.619377	0.0197	0.999895	2-oxoglutarate (2OG) and Fe(II)-dependent oxygenase superfamily protein
AT1G76600	1:28746887-28747845	19.8914	30.479	0.61567	0.0005	0.164097	unknown protein; FUNCTIONS IN: molecular_function unknown; INVOLVED IN: N-terminal protein myristoylation; LOCATED IN: nucleolus, nucleus; EXPRESSED IN: 24 plant structures; EXPRESSED DURING: 15 growth stages; BEST Arabidopsis thaliana protein match is: unknown protein (TAIR:AT1G21010.1); Has 220 Blast hits to 220 proteins in 14 species: Archae - 0; Bacteria - 0; Metazoa - 0; Fungi - 0; Plants - …
AT2G30770	2:13109793-13112011	1.3577	2.08015	0.615523	0.02105	0.999895	cytochrome P450, family 71, subfamily A, polypeptide 13
AT1G33960	1:12346231-12348513	1.42393	2.17926	0.613962	0.0243	0.999895	P-loop containing nucleoside triphosphate hydrolases superfamily protein
AT3G14440	3:4831287-4833599	0.966627	1.47853	0.613135	0.02135	0.999895	nine-cis-epoxycarotenoid dioxygenase 3
AT2G42530	2:17709035-17709945	83.916	127.935	0.608397	0.0017	0.437868	cold regulated 15b
AT4G17490	4:9752823-9753867	14.0692	21.1439	0.5877	0.00095	0.284274	ethylene responsive element binding factor 6
AT1G65890	1:24512456-24514659	0.902284	1.35503	0.586669	0.0458	0.999895	acyl activating enzyme 12
AT1G07135	1:2189927-2190659	31.3032	46.9158	0.583764	0.00025	0.0959811	glycine-rich protein
AT1G47400	1:17385716-17386186	29.9362	44.8356	0.582756	0.00285	0.658998	unknown protein; BEST Arabidopsis thaliana protein match is: unknown protein (TAIR:AT1G47395.1); Has 11 Blast hits to 11 proteins in 2 species: Archae - 0; Bacteria - 0; Metazoa - 0; Fungi - 0; Plants - 11; Viruses - 0; Other Eukaryotes - 0 (source: NCBI BLink).
AT3G56980	3:21086545-21087494	10.5268	15.724	0.578899	0.00495	0.907411	basic helix-loop-helix (bHLH) DNA-binding superfamily protein
AT2G18800	2:8144911-8146265	2.81351	4.18532	0.572965	0.02595	0.999895	xyloglucan endotransglucosylase/hydrolase 21
AT3G22235	3:7854418-7855814	136.153	202.446	0.572309	0.00835	0.999895	BEST Arabidopsis thaliana protein match is: pathogen and circadian controlled 1 (TAIR:AT3G22231.1); Has 122 Blast hits to 122 proteins in 11 species: Archae - 0; Bacteria - 0; Metazoa - 0; Fungi - 0; Plants - 122; Viruses - 0; Other Eukaryotes - 0 (source: NCBI BLink).
AT2G14580	2:6225534-6226224	10.0047	14.7994	0.564862	0.00725	0.999895	basic pathogenesis-related protein 1
AT1G47820	1:17611962-17612548	11.9581	17.6494	0.561626	0.01255	0.999895	unknown protein; BEST Arabidopsis thaliana protein match is: unknown protein (TAIR:AT1G47813.1); Has 29 Blast hits to 29 proteins in 9 species: Archae - 0; Bacteria - 0; Metazoa - 0; Fungi - 0; Plants - 29; Viruses - 0; Other Eukaryotes - 0 (source: NCBI BLink).
AT1G19960	1:6928038-6928463	87.7539	129.228	0.558389	0.00145	0.383177	BEST Arabidopsis thaliana protein match is: transmembrane receptors (TAIR:AT2G32140.1); Has 41 Blast hits to 41 proteins in 17 species: Archae - 0; Bacteria - 2; Metazoa - 23; Fungi - 0; Plants - 11; Viruses - 0; Other Eukaryotes - 5 (source: NCBI BLink).
AT5G15970	5:5211910-5212665	227.083	334.364	0.558199	0.00105	0.30522	stress-responsive protein (KIN2) / stress-induced protein (KIN2) / cold-responsive protein (COR6.6) / cold-regulated protein (COR6.6)
AT1G18300	1:6299686-6301086	6.78983	9.93062	0.548507	0.004	0.794541	nudix hydrolase homolog 4
AT2G38470	2:16108360-16111797	26.5715	38.823	0.547032	0.00075	0.231227	WRKY DNA-binding protein 33
AT3G56880	3:21059914-21060965	79.5733	116.215	0.546443	0.0018	0.452178	VQ motif-containing protein
AT4G34150	4:16354945-16357293	61.6623	89.794	0.542232	0.0014	0.374832	Calcium-dependent lipid-binding (CaLB domain) family protein
AT5G47220	5:19171861-19172823	17.951	26.0805	0.538909	0.00175	0.445113	ethylene responsive element binding factor 2
AT2G15220	2:6608658-6609506	7.22001	10.4752	0.536904	0.0116	0.999895	Plant basic secretory protein (BSP) family protein
AT4G27410	4:13707239-13709149	9.50479	13.7852	0.536392	0.00825	0.999895	NAC (No Apical Meristem) domain transcriptional regulator superfamily protein
AT1G53170	1:19821336-19822252	8.60312	12.4646	0.534905	0.00745	0.999895	ethylene response factor 8
AT1G23935	1:8461908-8465943	1.01381	1.46518	0.531301	0.0382	0.999895	CONTAINS InterPro DOMAIN/s: Apoptosis inhibitory 5 (InterPro:IPR008383); BEST Arabidopsis thaliana protein match is: unknown protein (TAIR:AT3G19515.2); Has 219 Blast hits to 219 proteins in 67 species: Archae - 0; Bacteria - 0; Metazoa - 128; Fungi - 0; Plants - 77; Viruses - 0; Other Eukaryotes - 14 (source: NCBI BLink).
AT4G27280	4:13663575-13664240	84.9099	122.656	0.530608	0.0038	0.789004	Calcium-binding EF-hand family protein
AT3G05640	3:1640392-1643253	3.28661	4.74622	0.530177	0.01345	0.999895	Protein phosphatase 2C family protein
AT3G56970	3:21084109-21085150	10.7441	15.5146	0.530077	0.0066	0.999895	basic helix-loop-helix (bHLH) DNA-binding superfamily protein
AT3G56400	3:20908927-20910481	51.6646	74.3882	0.525897	0.00415	0.796643	WRKY DNA-binding protein 70
AT5G15500	5:5031675-5033500	2.1196	3.04887	0.524482	0.03995	0.999895	Ankyrin repeat family protein
AT2G15830	2:6894117-6894551	10.2671	14.7526	0.522944	0.0333	0.999895	unknown protein; FUNCTIONS IN: molecular_function unknown; INVOLVED IN: biological_process unknown; LOCATED IN: endomembrane system; EXPRESSED IN: 16 plant structures; EXPRESSED DURING: 10 growth stages; BEST Arabidopsis thaliana protein match is: unknown protein (TAIR:AT4G33960.1); Has 18 Blast hits to 18 proteins in 4 species: Archae - 0; Bacteria - 0; Metazoa - 0; Fungi - 0; Plants - 18; Virus…
AT1G25400	1:8911129-8912642	13.1308	18.8374	0.520648	0.0027	0.63149	unknown protein; BEST Arabidopsis thaliana protein match is: unknown protein (TAIR:AT1G68440.1); Has 21 Blast hits to 21 proteins in 6 species: Archae - 0; Bacteria - 0; Metazoa - 0; Fungi - 0; Plants - 21; Viruses - 0; Other Eukaryotes - 0 (source: NCBI BLink).
AT4G08950	4:5740296-5741524	65.155	93.4706	0.520637	0.00355	0.768462	Phosphate-responsive 1 family protein
AT1G09640	1:3119877-3122526	97.3315	139.585	0.520169	0.0025	0.605595	Translation elongation factor EF1B, gamma chain
AT3G22231	3:7845822-7846605	77.7938	111.139	0.514638	0.00435	0.819572	pathogen and circadian controlled 1
AT1G73540	1:27645657-27646698	27.1943	38.7858	0.512223	0.00295	0.674456	nudix hydrolase homolog 21
AT1G62540	1:23151793-23155717	6.48544	9.23871	0.510488	0.0062	0.999895	flavin-monooxygenase glucosinolate S-oxygenase 2
AT1G72140	1:27141813-27144490	1.92223	2.73361	0.508028	0.03335	0.999895	Major facilitator superfamily protein
AT5G59670	5:24041493-24045652	4.80129	6.82738	0.507911	0.00855	0.999895	Leucine-rich repeat protein kinase family protein
AT1G01190	1:83044-84864	2.41268	3.42334	0.504766	0.03275	0.999895	cytochrome P450, family 78, subfamily A, polypeptide 8
AT5G03350	5:815673-816658	24.3027	34.4343	0.502729	0.00385	0.791311	Legume lectin family protein
AT5G52050	5:21138861-21140643	3.02156	4.27486	0.500583	0.02305	0.999895	MATE efflux family protein
AT3G59080	3:21836578-21838620	5.73275	8.10061	0.498804	0.0058	0.999895	Eukaryotic aspartyl protease family protein
AT2G40000	2:16700509-16702028	69.5462	97.8706	0.492904	0.0099	0.999895	ortholog of sugar beet HS1 PRO-1 2
AT5G62020	5:24916088-24917643	8.97054	12.6175	0.492157	0.00715	0.999895	heat shock transcription factor B2A
AT1G72940	1:27442237-27443856	15.9943	22.4628	0.489979	0.0041	0.794541	Toll-Interleukin-Resistance (TIR) domain-containing protein
AT3G62740	3:23211415-23213888	5.08286	7.13262	0.488792	0.01265	0.999895	beta glucosidase 7
AT4G08570	4:5454579-5456070	2.60664	3.65708	0.4885	0.0498	0.999895	Heavy metal transport/detoxification superfamily protein
AT4G01950	4:844408-846787	25.3364	35.5223	0.48751	0.0055	0.981702	glycerol-3-phosphate acyltransferase 3
AT5G04150	5:1138558-1139476	6.39653	8.96119	0.486402	0.0411	0.999895	basic helix-loop-helix (bHLH) DNA-binding superfamily protein
AT4G11280	4:6864096-6866116	21.4177	29.9963	0.485978	0.00615	0.999895	1-aminocyclopropane-1-carboxylic acid (acc) synthase 6
AT3G15210	3:5121421-5122562	27.7796	38.8896	0.485356	0.0041	0.794541	ethylene responsive element binding factor 4
AT2G14247	2:6034347-6034835	89.7902	125.671	0.485019	0.0044	0.821387	Expressed protein
AT3G50060	3:18557969-18559106	38.5865	53.9443	0.483372	0.00735	0.999895	myb domain protein 77
AT3G05950	3:1781066-1782007	7.28068	10.1762	0.483048	0.04185	0.999895	RmlC-like cupins superfamily protein
AT1G72520	1:27308514-27312754	2.19674	3.0654	0.480709	0.01585	0.999895	PLAT/LH2 domain-containing lipoxygenase family protein
AT5G15960	5:5209897-5210727	37.9356	52.8729	0.478976	0.0035	0.765785	stress-responsive protein (KIN1) / stress-induced protein (KIN1)
AT2G20670	2:8911859-8913534	39.4329	54.9359	0.47835	0.00245	0.600634	Protein of unknown function (DUF506)
AT3G29410	3:11302430-11305136	2.16437	3.01513	0.478275	0.0263	0.999895	Terpenoid cyclases/Protein prenyltransferases superfamily protein
AT3G23550	3:8448272-8450697	8.78673	12.2288	0.476881	0.01195	0.999895	MATE efflux family protein
AT1G02660	1:571954-574981	3.74397	5.21054	0.476865	0.00765	0.999895	alpha/beta-Hydrolases superfamily protein
AT4G13290	4:7740282-7742857	2.71469	3.77717	0.476519	0.01935	0.999895	cytochrome P450, family 71, subfamily A, polypeptide 19
AT4G01250	4:522603-524216	7.65194	10.643	0.476013	0.0136	0.999895	WRKY family transcription factor
AT1G27730	1:9648140-9649073	31.7019	44.0466	0.474462	0.00635	0.999895	salt tolerance zinc finger
AT3G24982	3:9105999-9108937	1.75049	2.42881	0.472494	0.03125	0.999895	receptor like protein 40
AT4G15440	4:8835494-8838676	7.58664	10.5017	0.469086	0.01635	0.999895	hydroperoxide lyase 1
AT2G22590	2:9592995-9594535	6.5122	8.99811	0.466477	0.0229	0.999895	UDP-Glycosyltransferase superfamily protein
AT2G40750	2:17000453-17002468	5.67411	7.83939	0.466348	0.0153	0.999895	WRKY DNA-binding protein 54
AT2G15042	2:6510164-6512637	2.24801	3.09705	0.462243	0.03875	0.999895	Leucine-rich repeat (LRR) family protein
AT4G23180	4:12138136-12140921	19.4755	26.7123	0.455839	0.00635	0.999895	cysteine-rich RLK (RECEPTOR-like protein kinase) 10
AT4G31940	4:15451987-15454160	2.21099	3.029	0.45415	0.0416	0.999895	cytochrome P450, family 82, subfamily C, polypeptide 4
AT1G47395	1:17383033-17383408	45.1343	61.8287	0.454053	0.0166	0.999895	unknown protein; FUNCTIONS IN: molecular_function unknown; INVOLVED IN: biological_process unknown; LOCATED IN: endomembrane system; BEST Arabidopsis thaliana protein match is: unknown protein (TAIR:AT1G47400.1); Has 9 Blast hits to 9 proteins in 2 species: Archae - 0; Bacteria - 0; Metazoa - 0; Fungi - 0; Plants - 9; Viruses - 0; Other Eukaryotes - 0 (source: NCBI BLink).
AT5G59550	5:23998258-23999793	16.6277	22.7759	0.453921	0.0056	0.982317	zinc finger (C3HC4-type RING finger) family protein
AT1G72910	1:27435613-27437144	33.6606	46.0863	0.453275	0.01485	0.999895	Toll-Interleukin-Resistance (TIR) domain-containing protein
AT1G14880	1:5132534-5133716	9.69396	13.2679	0.452781	0.039	0.999895	PLANT CADMIUM RESISTANCE 1
AT3G44260	3:15952044-15953084	30.0214	40.9192	0.446787	0.01035	0.999895	Polynucleotidyl transferase, ribonuclease H-like superfamily protein
AT5G37770	5:14998853-14999619	73.9542	100.318	0.439877	0.0092	0.999895	EF hand calcium-binding protein family
AT3G56710	3:21006749-21007565	28.7239	38.898	0.437446	0.01335	0.999895	sigma factor binding protein 1
AT2G17230	2:7494535-7496016	30.8682	41.7352	0.435145	0.0068	0.999895	EXORDIUM like 5
AT5G27420	5:9684071-9685561	6.01868	8.13735	0.435113	0.01925	0.999895	carbon/nitrogen insensitive 1
AT5G37990	5:15133736-15135500	9.58424	12.9068	0.429396	0.0188	0.999895	S-adenosyl-L-methionine-dependent methyltransferases superfamily protein
AT3G19580	3:6803071-6804233	6.12884	8.23056	0.425376	0.04985	0.999895	zinc-finger protein 2
AT5G19240	5:6470128-6471062	80.1914	107.661	0.424971	0.0176	0.999895	Glycoprotein membrane precursor GPI-anchored
AT2G43570	2:18076223-18077463	10.4547	13.9146	0.41245	0.0365	0.999895	chitinase, putative
AT4G17810	4:9906847-9907657	15.8229	21.0469	0.411594	0.0233	0.999895	C2H2 and C2HC zinc fingers superfamily protein
AT3G49790	3:18468050-18469763	11.199	14.8842	0.410408	0.01055	0.999895	Carbohydrate-binding protein
AT4G18880	4:10347581-10349562	8.1452	10.8022	0.407301	0.0146	0.999895	heat shock transcription factor A4A
AT5G41740	5:16688625-16693119	4.0586	5.37978	0.406564	0.0282	0.999895	Disease resistance protein (TIR-NBS-LRR class) family
AT3G54810	3:20296231-20298691	35.2153	46.6707	0.406314	0.01245	0.999895	Plant-specific GATA-type zinc finger transcription factor family protein
AT3G48360	3:17908191-17910525	211.839	280.322	0.404121	0.0485	0.999895	BTB and TAZ domain protein 2
AT5G06320	5:1928390-1931768	106.652	141.057	0.403357	0.0275	0.999895	NDR1/HIN1-like 3
AT1G19180	1:6622093-6623620	14.163	18.7003	0.400938	0.01445	0.999895	jasmonate-zim-domain protein 1
AT3G47640	3:17567125-17569385	21.3071	28.0922	0.398834	0.01825	0.999895	basic helix-loop-helix (bHLH) DNA-binding superfamily protein
AT3G19680	3:6840280-6842856	24.6119	32.4274	0.397854	0.0168	0.999895	Protein of unknown function (DUF1005)
AT1G01580	1:209394-213041	4.91634	6.47255	0.396749	0.02815	0.999895	ferric reduction oxidase 2
AT3G10720	3:3354446-3357614	23.4963	30.8846	0.394453	0.0223	0.999895	Plant invertase/pectin methylesterase inhibitor superfamily
AT1G72920	1:27437927-27439091	19.228	25.1595	0.38789	0.0319	0.999895	Toll-Interleukin-Resistance (TIR) domain family protein
AT5G61600	5:24766385-24767430	62.3634	81.4796	0.38574	0.0319	0.999895	ethylene response factor 104
AT5G20740	5:7025685-7026532	10.1985	13.3175	0.384961	0.0448	0.999895	Plant invertase/pectin methylesterase inhibitor superfamily protein
AT1G27100	1:9407124-9411172	24.6963	32.2252	0.383892	0.02065	0.999895	Actin cross-linking protein
AT2G23810	2:10135604-10137561	57.0259	74.3374	0.382471	0.0221	0.999895	tetraspanin8
AT5G60680	5:24386144-24386976	87.6479	114.092	0.3804	0.01725	0.999895	Protein of unknown function, DUF584
AT2G26560	2:11293768-11295806	8.90332	11.5867	0.380051	0.03025	0.999895	phospholipase A 2A
AT3G49570	3:18372532-18373024	53.8505	70.0598	0.379627	0.0438	0.999895	response to low sulfur 3
AT3G57450	3:21261933-21262622	28.7463	37.3803	0.378904	0.0223	0.999895	unknown protein; Has 65 Blast hits to 65 proteins in 11 species: Archae - 0; Bacteria - 0; Metazoa - 0; Fungi - 0; Plants - 65; Viruses - 0; Other Eukaryotes - 0 (source: NCBI BLink).
AT2G30766	2:13105769-13108863	100.017	129.765	0.375646	0.03445	0.999895	unknown protein; FUNCTIONS IN: molecular_function unknown; INVOLVED IN: biological_process unknown; LOCATED IN: cellular_component unknown; Has 30201 Blast hits to 17322 proteins in 780 species: Archae - 12; Bacteria - 1396; Metazoa - 17338; Fungi - 3422; Plants - 5037; Viruses - 0; Other Eukaryotes - 2996 (source: NCBI BLink).
AT3G04350	3:1153726-1156776	9.37848	12.1128	0.369112	0.01765	0.999895	Plant protein of unknown function (DUF946)
AT1G32920	1:11928806-11929302	152.093	196.203	0.367394	0.0236	0.999895	unknown protein; FUNCTIONS IN: molecular_function unknown; INVOLVED IN: response to wounding; LOCATED IN: endomembrane system; EXPRESSED IN: 23 plant structures; EXPRESSED DURING: 13 growth stages; BEST Arabidopsis thaliana protein match is: unknown protein (TAIR:AT1G32928.1); Has 42 Blast hits to 42 proteins in 8 species: Archae - 0; Bacteria - 0; Metazoa - 0; Fungi - 0; Plants - 42; Viruses - 0…
AT5G45110	5:18228909-18231522	12.2023	15.7079	0.364343	0.02335	0.999895	NPR1-like protein 3
AT1G28230	1:9862072-9864606	8.63353	11.1081	0.363586	0.04895	0.999895	purine permease 1
AT3G07350	3:2347467-2348791	12.0622	15.5142	0.363098	0.0331	0.999895	Protein of unknown function (DUF506)
AT1G70290	1:26471077-26474786	17.3655	22.2836	0.359752	0.01865	0.999895	trehalose-6-phosphatase synthase S8
AT3G49530	3:18362442-18364913	19.5561	25.0439	0.356837	0.0229	0.999895	NAC domain containing protein 62
AT1G57990	1:21441504-21442920	31.685	40.4546	0.352501	0.026	0.999895	purine permease 18
AT2G41640	2:17360485-17363788	9.96095	12.7029	0.350797	0.02765	0.999895	Glycosyltransferase family 61 protein
AT5G13740	5:4432305-4436668	52.351	66.7043	0.349563	0.03785	0.999895	zinc induced facilitator 1
AT4G13340	4:7758609-7761057	39.7248	50.5824	0.348595	0.0352	0.999895	Leucine-rich repeat (LRR) family protein
AT1G80440	1:30241606-30243071	44.8309	56.8614	0.342957	0.0323	0.999895	Galactose oxidase/kelch repeat superfamily protein
AT4G37610	4:17668950-17672353	62.0469	78.6766	0.342577	0.0426	0.999895	BTB and TAZ domain protein 5
AT3G22142	3:7803603-7808046	7.11426	9.02038	0.342475	0.03325	0.999895	Bifunctional inhibitor/lipid-transfer protein/seed storage 2S albumin superfamily protein
AT4G11211	4:6836105-6836588	40.5466	51.4039	0.342297	0.04865	0.999895	unknown protein; Has 35333 Blast hits to 34131 proteins in 2444 species: Archae - 798; Bacteria - 22429; Metazoa - 974; Fungi - 991; Plants - 531; Viruses - 0; Other Eukaryotes - 9610 (source: NCBI BLink).
AT3G14050	3:4650756-4653914	14.3305	18.1671	0.342237	0.02905	0.999895	RELA/SPOT homolog 2
AT1G23390	1:8309111-8310649	118.633	150.059	0.339021	0.04525	0.999895	Kelch repeat-containing F-box family protein
AT1G64980	1:24137516-24139276	48.9439	61.9089	0.339016	0.0411	0.999895	Nucleotide-diphospho-sugar transferases superfamily protein
AT1G32640	1:11798809-11800988	23.2703	29.4305	0.338823	0.04065	0.999895	Basic helix-loop-helix (bHLH) DNA-binding family protein
AT5G43190	5:17340137-17341569	12.7089	16.0698	0.338514	0.04445	0.999895	Galactose oxidase/kelch repeat superfamily protein
AT2G26530	2:11282774-11284229	14.9606	18.8541	0.333716	0.0387	0.999895	Protein of unknown function (DUF1645)
AT2G26190	2:11147638-11150510	18.9115	23.7682	0.329765	0.0336	0.999895	calmodulin-binding family protein
AT5G63160	5:25333262-25335485	38.5422	48.428	0.329404	0.049	0.999895	BTB and TAZ domain protein 1
AT3G57530	3:21296553-21299591	26.4828	33.2456	0.328104	0.0433	0.999895	calcium-dependent protein kinase 32
AT4G32480	4:15676403-15677973	14.5907	18.2915	0.326123	0.0447	0.999895	Protein of unknown function (DUF506)
AT1G49500	1:18321294-18322284	53.8758	67.4581	0.324354	0.03465	0.999895	unknown protein; FUNCTIONS IN: molecular_function unknown; INVOLVED IN: biological_process unknown; LOCATED IN: endomembrane system; EXPRESSED IN: 19 plant structures; EXPRESSED DURING: 10 growth stages; BEST Arabidopsis thaliana protein match is: unknown protein (TAIR:AT3G19030.1); Has 24 Blast hits to 24 proteins in 2 species: Archae - 0; Bacteria - 0; Metazoa - 0; Fungi - 0; Plants - 24; Virus…
AT5G19120	5:6414487-6415907	92.8556	116.016	0.321259	0.0485	0.999895	Eukaryotic aspartyl protease family protein
AT3G62720	3:23201116-23202913	12.4741	15.5752	0.320322	0.0485	0.999895	xylosyltransferase 1
AT1G58270	1:21612115-21614117	50.3343	62.5819	0.314204	0.0435	0.999895	TRAF-like family protein
AT5G64310	5:25721932-25722646	68.173	84.5551	0.310692	0.0408	0.999895	arabinogalactan protein 1
AT5G24590	5:8416661-8418933	16.6849	20.6446	0.307215	0.0481	0.999895	TCV-interacting protein
AT1G15940	1:5473564-5478259	9.27606	7.44365	-0.317503	0.0413	0.999895	Tudor/PWWP/MBT superfamily protein
AT5G03545	5:894705-895400	126.66	100.603	-0.332291	0.03965	0.999895	Expressed in response to phosphate starvation, this response is enhanced by the presence of IAA.
AT1G78170	1:29414058-29415094	31.441	24.9693	-0.332492	0.04085	0.999895	unknown protein; BEST Arabidopsis thaliana protein match is: unknown protein (TAIR:AT1G22250.1); Has 66 Blast hits to 66 proteins in 11 species: Archae - 0; Bacteria - 0; Metazoa - 0; Fungi - 0; Plants - 66; Viruses - 0; Other Eukaryotes - 0 (source: NCBI BLink).
AT4G32690	4:15765401-15767106	20.5329	16.1986	-0.342071	0.04835	0.999895	hemoglobin 3
AT2G40330	2:16844863-16845934	18.1176	14.2157	-0.349907	0.03505	0.999895	PYR1-like 6
AT4G18290	4:10115417-10118599	6.70348	5.24446	-0.354118	0.03925	0.999895	potassium channel in Arabidopsis thaliana 2
AT2G36970	2:15529005-15530749	18.9491	14.8131	-0.35526	0.02745	0.999895	UDP-Glycosyltransferase superfamily protein
AT5G20150	5:6802371-6803625	89.5834	69.167	-0.373148	0.0174	0.999895	SPX domain gene 1
AT4G20240	4:10931492-10934212	10.0343	7.72287	-0.377736	0.0278	0.999895	cytochrome P450, family 71, subfamily A, polypeptide 27
AT3G47420	3:17472341-17475258	31.5478	24.2692	-0.378413	0.0145	0.999895	phosphate starvation-induced gene 3
AT4G11460	4:6964467-6967093	11.5367	8.82084	-0.387243	0.0187	0.999895	cysteine-rich RLK (RECEPTOR-like protein kinase) 30
AT3G04030	3:1042881-1044698	5.90154	4.50165	-0.390637	0.0442	0.999895	Homeodomain-like superfamily protein
AT1G27180	1:9439858-9446106	1.82315	1.37936	-0.402434	0.03335	0.999895	disease resistance protein (TIR-NBS-LRR class), putative
AT4G24120	4:12524490-12527341	15.9316	12.0383	-0.40426	0.01035	0.999895	YELLOW STRIPE like 1
AT3G26210	3:9593131-9595243	8.79847	6.6438	-0.405244	0.018	0.999895	cytochrome P450, family 71, subfamily B, polypeptide 23
AT1G32900	1:11920389-11923766	10.911	8.23113	-0.406618	0.02385	0.999895	UDP-Glycosyltransferase superfamily protein
AT3G49160	3:18221993-18224885	2.73923	2.04563	-0.42122	0.04705	0.999895	pyruvate kinase family protein
AT4G12490	4:7409620-7410406	76.6638	57.0133	-0.427246	0.012	0.999895	Bifunctional inhibitor/lipid-transfer protein/seed storage 2S albumin superfamily protein
AT4G04570	4:2289958-2292755	22.6867	16.825	-0.431245	0.00605	0.999895	cysteine-rich RLK (RECEPTOR-like protein kinase) 40
AT3G51860	3:19239426-19242913	14.2487	10.5227	-0.437325	0.00895	0.999895	cation exchanger 3
AT5G22300	5:7379198-7381935	21.7669	15.978	-0.446048	0.01065	0.999895	nitrilase 4
AT2G21650	2:9259582-9260656	16.9028	12.3833	-0.448871	0.03825	0.999895	Homeodomain-like superfamily protein
AT3G25730	3:9396419-9397747	4.61283	3.36501	-0.455038	0.03565	0.999895	ethylene response DNA binding factor 3
AT5G64120	5:25659305-25661002	119.183	85.6635	-0.476426	0.00655	0.999895	Peroxidase superfamily protein
AT2G43620	2:18093769-18095025	35.3279	25.1286	-0.491479	0.00565	0.982617	Chitinase family protein
AT3G57580	3:21320490-21322379	2.25715	1.60206	-0.494575	0.04355	0.999895	F-box and associated interaction domains-containing protein
AT5G65320	5:26107168-26108726	3.9124	2.76451	-0.501032	0.04225	0.999895	basic helix-loop-helix (bHLH) DNA-binding superfamily protein
AT5G20790	5:7039910-7040654	88.0942	61.9612	-0.507682	0.0171	0.999895	unknown protein; FUNCTIONS IN: molecular_function unknown; INVOLVED IN: biological_process unknown; LOCATED IN: endomembrane system; EXPRESSED IN: 11 plant structures; EXPRESSED DURING: LP.04 four leaves visible, 4 anthesis, petal differentiation and expansion stage; BEST Arabidopsis thaliana protein match is: unknown protein (TAIR:AT3G43110.1); Has 30201 Blast hits to 17322 proteins in 780 speci…
AT1G01060	1:33378-37871	2.09633	1.45896	-0.522931	0.0238	0.999895	Homeodomain-like superfamily protein
AT1G07620	1:2344389-2346842	2.67737	1.8304	-0.548658	0.01285	0.999895	GTP-binding protein Obg/CgtA
AT1G24260	1:8593636-8596105	10.0521	6.85696	-0.551859	0.00665	0.999895	K-box region and MADS-box transcription factor family protein
AT4G12500	4:7414149-7414927	15.4984	10.5274	-0.557976	0.0096	0.999895	Bifunctional inhibitor/lipid-transfer protein/seed storage 2S albumin superfamily protein
AT2G39410	2:16455568-16458217	3.05414	2.03591	-0.585089	0.04775	0.999895	alpha/beta-Hydrolases superfamily protein
AT2G17740	2:7706895-7707861	4.87504	3.21156	-0.602141	0.01785	0.999895	Cysteine/Histidine-rich C1 domain family protein
AT1G73120	1:27497185-27497950	21.7923	14.3164	-0.606152	0.00335	0.749075	unknown protein; FUNCTIONS IN: molecular_function unknown; INVOLVED IN: response to oxidative stress; EXPRESSED IN: root, cultured cell; Has 36 Blast hits to 36 proteins in 8 species: Archae - 0; Bacteria - 0; Metazoa - 0; Fungi - 0; Plants - 36; Viruses - 0; Other Eukaryotes - 0 (source: NCBI BLink).
AT1G61800	1:22824439-22826774	5.66268	3.70287	-0.61284	0.0056	0.982317	glucose-6-phosphate/phosphate translocator 2
AT2G36490	2:15308020-15314807	12.2934	7.96623	-0.625918	5e-05	0.0226089	demeter-like 1
AT2G30370	2:12940454-12942409	2.69182	1.72008	-0.646106	0.04935	0.999895	allergen-related
AT4G13575	4:7892319-7893705	6.50287	4.07946	-0.672697	0.0069	0.999895	unknown protein; FUNCTIONS IN: molecular_function unknown; INVOLVED IN: biological_process unknown; LOCATED IN: cellular_component unknown; Has 30201 Blast hits to 17322 proteins in 780 species: Archae - 12; Bacteria - 1396; Metazoa - 17338; Fungi - 3422; Plants - 5037; Viruses - 0; Other Eukaryotes - 2996 (source: NCBI BLink).
AT3G08660	3:2631129-2633166	1.0379	0.646861	-0.682139	0.0442	0.999895	Phototropic-responsive NPH3 family protein
AT2G29370	2:12606058-12607618	2.1493	1.33693	-0.684942	0.0309	0.999895	NAD(P)-binding Rossmann-fold superfamily protein
AT1G22550	1:7966532-7968641	7.72967	4.7592	-0.699687	0.00025	0.0959811	Major facilitator superfamily protein
AT5G37300	5:14767498-14770249	0.974159	0.596073	-0.708668	0.0447	0.999895	O-acyltransferase (WSD1-like) family protein
AT5G42600	5:17053516-17058245	1.88316	1.13195	-0.73435	0.00265	0.627002	marneral synthase
AT4G13572	4:7887439-7888638	4.56388	2.71411	-0.749784	0.0249	0.999895	unknown protein; FUNCTIONS IN: molecular_function unknown; INVOLVED IN: biological_process unknown; LOCATED IN: cellular_component unknown; Has 0 Blast hits to 0 proteins in 0 species (source: NCBI BLink).
AT5G46140	5:18704996-18706708	1.03138	0.612322	-0.752217	0.036	0.999895	Protein of unknown function (DUF295)
AT2G19190	2:8326048-8329944	2.83168	1.67778	-0.755106	0.0016	0.417395	FLG22-induced receptor-like kinase 1
AT1G49475	1:18312919-18314016	1.71463	0.998113	-0.780619	0.03285	0.999895	AP2/B3-like transcriptional factor family protein
AT2G44460	2:18346438-18349966	2.54797	1.46368	-0.799753	0.00395	0.794541	beta glucosidase 28
AT3G02480	3:512311-513027	3.52668	1.98074	-0.832267	0.03675	0.999895	Late embryogenesis abundant protein (LEA) family protein
AT1G15190	1:5227052-5228202	1.43112	0.79341	-0.851006	0.0402	0.999895	Fasciclin-like arabinogalactan family protein
AT3G51220	3:19021733-19022637	2.65547	1.46587	-0.857212	0.00945	0.999895	Plant protein of unknown function (DUF827)
AT1G51820	1:19237406-19241883	1.81861	0.987887	-0.88042	0.00085	0.258146	Leucine-rich repeat protein kinase family protein
AT2G25470	2:10838419-10841881	0.717264	0.38599	-0.893943	0.01025	0.999895	receptor like protein 21
AT2G36110	2:15161701-15162676	1.27384	0.665937	-0.935729	0.0275	0.999895	Polynucleotidyl transferase, ribonuclease H-like superfamily protein
AT1G03800	1:957260-957998	1.28959	0.634355	-1.02355	0.0387	0.999895	ERF domain protein 10
AT1G77860	1:29282642-29284458	0.717963	0.349136	-1.04012	0.04725	0.999895	Rhomboid-related intramembrane serine protease family protein
AT5G24240	5:8228891-8234652	1.75046	0.846812	-1.04762	0.00465	0.860165	Phosphatidylinositol 3- and 4-kinase ;Ubiquitin family protein
AT2G37925	2:15870219-15870697	1.95567	0.936444	-1.0624	0.04755	0.999895	copper transporter 4
AT1G66390	1:24763956-24765541	3.55485	1.68582	-1.07634	0.00125	0.348425	myb domain protein 90
AT5G18080	5:5983839-5984112	5.95624	2.66956	-1.1578	0.04615	0.999895	SAUR-like auxin-responsive protein family
AT4G19430	4:10598444-10599151	1.20066	0.52533	-1.19253	0.03	0.999895	unknown protein; FUNCTIONS IN: molecular_function unknown; INVOLVED IN: biological_process unknown; LOCATED IN: chloroplast; EXPRESSED IN: 17 plant structures; EXPRESSED DURING: 13 growth stages; Has 30201 Blast hits to 17322 proteins in 780 species: Archae - 12; Bacteria - 1396; Metazoa - 17338; Fungi - 3422; Plants - 5037; Viruses - 0; Other Eukaryotes - 2996 (source: NCBI BLink).
AT1G61255	1:22589150-22589691	2.4895	1.06208	-1.22896	0.00935	0.999895	BEST Arabidopsis thaliana protein match is: glycine-rich protein (TAIR:AT4G21620.2); Has 58 Blast hits to 58 proteins in 12 species: Archae - 0; Bacteria - 2; Metazoa - 0; Fungi - 0; Plants - 56; Viruses - 0; Other Eukaryotes - 0 (source: NCBI BLink).
AT3G21080	3:7388366-7389974	1.86839	0.717448	-1.38085	0.00115	0.325003	ABC transporter-related
AT5G11330	5:3617214-3618897	55.3253	21.2123	-1.38304	5e-05	0.0226089	FAD/NAD(P)-binding oxidoreductase family protein
AT2G27535	2:11765322-11766144	1.72161	0.606245	-1.50579	0.0128	0.999895	ribosomal protein L10A family protein
AT4G18422	4:10176149-10176590	1.58256	0.481166	-1.71765	0.03675	0.999895	unknown protein; FUNCTIONS IN: molecular_function unknown; INVOLVED IN: biological_process unknown; LOCATED IN: cellular_component unknown; Has 0 Blast hits to 0 proteins in 0 species (source: NCBI BLink).
AT1G32510	1:11756999-11758118	0.662616	0.191564	-1.79035	0.02395	0.999895	NAC domain containing protein 11
AT5G52740	5:21382529-21383180	1.46273	0.393437	-1.89446	0.04005	0.999895	Copper transport protein family
AT2G36440	2:15292647-15292872	3.11089	0.342588	-3.18278	0.02515	0.999895	unknown protein; Has 3 Blast hits to 3 proteins in 2 species: Archae - 0; Bacteria - 0; Metazoa - 0; Fungi - 0; Plants - 3; Viruses - 0; Other Eukaryotes - 0 (source: NCBI BLink).
AT4G31441	4:15254876-15254999	29.0807	2.74759	-3.40382	0.04575	0.999895	unknown protein; Has 30201 Blast hits to 17322 proteins in 780 species: Archae - 12; Bacteria - 1396; Metazoa - 17338; Fungi - 3422; Plants - 5037; Viruses - 0; Other Eukaryotes - 2996 (source: NCBI BLink).

## Sheet: DE-TEs in agdp1
RNA transcript levels of differentially expressed TEs in agdp1-1
gene_id	Position	WT (FPKM)	agdp1-1 (FPKM)	log2(fold_change)	p_value	q_value
AT1TE30380	1:9422395-9422477	369850	0	#NAME?	0.00225	0.0486711
AT3TE39720	3:9517232-9517374	7567.78	0	#NAME?	5e-05	0.00186818
AT3TE45390	3:10922913-10923082	0	4592.57	inf	5e-05	0.00186818
AT3TE45385	3:10917703-10922777	9.16551	1432.67	7.28827	0.0001	0.00293571
AT5TE08220	5:2257474-2262962	4.48475	537.335	6.90465	0.01005	0.166683
AT4TE10600	4:2286690-2288784	20.4304	975.667	5.5776	0.00015	0.00411
AT5TE34980	5:9641504-9643917	29.6255	787.484	4.73234	0.0001	0.00293571
AT3TE60310	3:14749399-14750294	584.559	6002.49	3.36014	5e-05	0.00186818
AT5TE23185	5:6403052-6408058	136.065	1090.59	3.00274	5e-05	0.00186818
AT3TE51150	3:12348428-12350350	286.016	2258.89	2.98145	5e-05	0.00186818
AT3TE90530	3:22232307-22236743	48.613	379.716	2.96551	5e-05	0.00186818
AT5TE37660	5:10308655-10309446	90.238	380.112	2.07462	0.01095	0.166683
AT3TE63405	3:15677490-15678385	120.512	432.873	1.84477	0.01085	0.166683
AT4TE03295	4:631180-636931	170.514	452.888	1.40926	5e-05	0.00186818
AT1TE71765	1:21746511-21746739	10352.2	23861.8	1.20477	0.0006	0.0145059
AT1TE22850	1:7066492-7071562	1985.62	4294.35	1.11285	5e-05	0.00186818
AT1TE56695	1:17125539-17126245	525.769	1111.68	1.08024	0.0418	0.425034
AT4TE08210	4:1612598-1613961	219.154	437.164	0.996231	0.0162	0.219421
AT5TE60280	5:16698233-16698950	473.208	933.017	0.979427	0.01655	0.219421
AT5TE38700	5:10616649-10617350	617.557	1151.82	0.899277	0.0081	0.144743
AT5TE55640	5:15383222-15383913	1462.59	2674.26	0.870617	0.0025	0.051375
AT1TE71770	1:21746739-21747327	6351.3	11336.9	0.835908	5e-05	0.00186818
AT4TE34010	4:7759917-7760578	8363.02	13624.9	0.704151	5e-05	0.00186818
AT4TE46815	4:10276290-10276562	6981.7	11203.6	0.682317	0.0115	0.168804
AT5TE55865	5:15439856-15440136	3168.78	5068.43	0.67761	0.0414	0.425034
AT5TE34840	5:9601672-9603014	587.592	924.291	0.653533	0.0233	0.290191
AT5TE50070	5:14042640-14043894	539.719	827.533	0.616607	0.0409	0.425034
AT4TE34015	4:7760656-7760845	26060.2	38659.7	0.568981	0.029	0.340543
AT2TE56040	2:12814547-12814949	3133.72	4645.3	0.567899	0.03155	0.350461
AT2TE07145	2:1547660-1552033	477.058	688.792	0.529906	0.01065	0.166683
AT2TE26110	2:6399690-6400267	38906.6	49172.4	0.337835	0.01585	0.219421
AT3TE32730	3:7795544-7795980	224824	184926	-0.281844	0.04485	0.428683
AT1TE10830	1:3330817-3332913	1118.46	808.736	-0.467768	0.0221	0.283847
AT1TE71790	1:21754362-21755189	6699.47	4452.2	-0.589527	0.0057	0.111557
AT4TE10320	4:2188978-2194314	752.883	449.388	-0.744465	0.0001	0.00293571
AT1TE04840	1:1478083-1478455	3714.18	2207.29	-0.750765	0.04435	0.428683
AT1TE04710	1:1441740-1442976	886.355	450.497	-0.976367	0.00195	0.044525
AT2TE10740	2:2325529-2327252	1189.51	555.969	-1.0973	0.0251	0.303415
AT1TE04720	1:1443561-1443971	1146.98	523.735	-1.13093	0.0424	0.425034
AT4TE42880	4:9493209-9495063	2040.06	926.71	-1.13842	0.00025	0.00642188
AT3TE65065	3:16078963-16079586	777.125	243.108	-1.67655	0.0064	0.119564
AT4TE42860	4:9483835-9488588	4668.57	568.705	-3.03723	5e-05	0.00186818
AT5TE67880	5:18853599-18853838	856.656	95.7491	-3.16139	0.02995	0.341929

## Sheet: DE-genes in suvh456
RNA transcript levels of differentially expressed protein coding genes in suvh4/5/6
gene_id	Position	WT (FPKM)	suvh4/5/6 (FPKM)	log2(fold_change)	p_value	q_value	function
AT2G27535	2:11765322-11766144	1.82163	0	#NAME?	5e-05	0.000567936	ribosomal protein L10A family protein
AT2G35612	2:14955240-14955501	1.67576	0	#NAME?	0.02285	0.0930688	FUNCTIONS IN: molecular_function unknown; INVOLVED IN: biological_process unknown; LOCATED IN: endomembrane system; EXPRESSED IN: flower; BEST Arabidopsis thaliana protein match is: Copper amine oxidase family protein (TAIR:AT1G31670.1); Has 35333 Blast hits to 34131 proteins in 2444 species: Archae - 798; Bacteria - 22429; Metazoa - 974; Fungi - 991; Plants - 531; Viruses - 0; Other Eukaryotes -…
AT5G03710	5:971106-971627	2.14499	0	#NAME?	0.02285	0.0930688	unknown protein; Has 416500 Blast hits to 48146 proteins in 2280 species: Archae - 1297; Bacteria - 27453; Metazoa - 153504; Fungi - 46991; Plants - 20421; Viruses - 6609; Other Eukaryotes - 160225 (source: NCBI BLink).
AT5G15853	5:5178106-5178307	3.39164	0	#NAME?	0.00135	0.0100225	unknown protein; LOCATED IN: endomembrane system; Has 30201 Blast hits to 17322 proteins in 780 species: Archae - 12; Bacteria - 1396; Metazoa - 17338; Fungi - 3422; Plants - 5037; Viruses - 0; Other Eukaryotes - 2996 (source: NCBI BLink).
AT1G19090	1:6590244-6592816	0	0.565076	inf	5e-05	0.000567936	receptor-like serine/threonine kinase 2
AT1G27570	1:9575537-9582376	0	3.23933	inf	5e-05	0.000567936	phosphatidylinositol 3- and 4-kinase family protein
AT1G32225	1:11610113-11610625	0	4.40583	inf	5e-05	0.000567936	unknown protein; FUNCTIONS IN: molecular_function unknown; INVOLVED IN: biological_process unknown; LOCATED IN: chloroplast; Has 0 Blast hits to 0 proteins in 0 species (source: NCBI BLink).
AT1G33950	1:12333045-12339182	0	1.72304	inf	5e-05	0.000567936	Avirulence induced gene (AIG1) family protein
AT1G34070	1:12402282-12403209	0	3.90479	inf	5e-05	0.000567936	CONTAINS InterPro DOMAIN/s: Retrotransposon gag protein (InterPro:IPR005162); BEST Arabidopsis thaliana protein match is: unknown protein (TAIR:AT5G48050.1); Has 648 Blast hits to 647 proteins in 29 species: Archae - 0; Bacteria - 0; Metazoa - 16; Fungi - 25; Plants - 607; Viruses - 0; Other Eukaryotes - 0 (source: NCBI BLink).
AT1G34440	1:12591347-12592737	0	1.77305	inf	5e-05	0.000567936	unknown protein; BEST Arabidopsis thaliana protein match is: unknown protein (TAIR:AT4G05095.1); Has 28 Blast hits to 28 proteins in 2 species: Archae - 0; Bacteria - 0; Metazoa - 0; Fungi - 0; Plants - 28; Viruses - 0; Other Eukaryotes - 0 (source: NCBI BLink).
AT1G35375	1:13005672-13006187	0	0.920331	inf	5e-05	0.000567936	unknown protein; Has 0 Blast hits to 0 proteins in 0 species (source: NCBI BLink).
AT1G35500	1:13066086-13066596	0	4.03958	inf	5e-05	0.000567936	unknown protein; BEST Arabidopsis thaliana protein match is: unknown protein (TAIR:AT1G35614.1); Has 8 Blast hits to 8 proteins in 2 species: Archae - 0; Bacteria - 0; Metazoa - 0; Fungi - 0; Plants - 8; Viruses - 0; Other Eukaryotes - 0 (source: NCBI BLink).
AT1G36920	1:13983511-13984424	0	0.998705	inf	5e-05	0.000567936	FUNCTIONS IN: molecular_function unknown; INVOLVED IN: biological_process unknown; LOCATED IN: endomembrane system; EXPRESSED IN: stem, male gametophyte, flower; EXPRESSED DURING: M germinated pollen stage, 4 anthesis; BEST Arabidopsis thaliana protein match is: Nucleic acid-binding, OB-fold-like protein (TAIR:AT2G05642.1); Has 26 Blast hits to 23 proteins in 5 species: Archae - 0; Bacteria - 4; …
AT1G36922	1:13984575-13985290	0	0.809654	inf	5e-05	0.000567936	unknown protein.
AT1G43310	1:16345973-16346475	0	1.40389	inf	0.02115	0.0880029	Nucleotide-sugar transporter family protein
AT1G49680	1:18386866-18387166	0	2.75605	inf	0.00145	0.0106039	unknown protein; BEST Arabidopsis thaliana protein match is: unknown protein (TAIR:AT4G28870.1); Has 22889 Blast hits to 1261 proteins in 188 species: Archae - 2; Bacteria - 20934; Metazoa - 922; Fungi - 109; Plants - 147; Viruses - 121; Other Eukaryotes - 654 (source: NCBI BLink).
AT1G50350	1:18648755-18649227	0	0.635608	inf	0.02395	0.0961338	BEST Arabidopsis thaliana protein match is: RING/U-box superfamily protein (TAIR:AT3G19950.1); Has 37 Blast hits to 37 proteins in 10 species: Archae - 0; Bacteria - 0; Metazoa - 0; Fungi - 0; Plants - 37; Viruses - 0; Other Eukaryotes - 0 (source: NCBI BLink).
AT1G55650	1:20796339-20798481	0	1.48378	inf	5e-05	0.000567936	HMG (high mobility group) box protein with ARID/BRIGHT DNA-binding domain
AT1G63540	1:23566957-23569495	0	5.81666	inf	5e-05	0.000567936	hydroxyproline-rich glycoprotein family protein
AT2G02103	2:530240-531636	0	2.21041	inf	5e-05	0.000567936	unknown protein; FUNCTIONS IN: molecular_function unknown; INVOLVED IN: biological_process unknown; LOCATED IN: cellular_component unknown; BEST Arabidopsis thaliana protein match is: unknown protein (TAIR:AT5G25200.1); Has 30201 Blast hits to 17322 proteins in 780 species: Archae - 12; Bacteria - 1396; Metazoa - 17338; Fungi - 3422; Plants - 5037; Viruses - 0; Other Eukaryotes - 2996 (source: NC…
AT2G05642	2:2098086-2101167	0	0.893272	inf	5e-05	0.000567936	Nucleic acid-binding, OB-fold-like protein
AT2G06845	2:2754665-2756008	0	1.10553	inf	5e-05	0.000567936	Beta-galactosidase related protein
AT2G11405	2:4543174-4543522	0	3.71291	inf	5e-05	0.000567936	unknown protein; FUNCTIONS IN: molecular_function unknown; INVOLVED IN: biological_process unknown; LOCATED IN: endomembrane system; Has 30201 Blast hits to 17322 proteins in 780 species: Archae - 12; Bacteria - 1396; Metazoa - 17338; Fungi - 3422; Plants - 5037; Viruses - 0; Other Eukaryotes - 2996 (source: NCBI BLink).
AT2G11620	2:4658444-4660777	0	1.00084	inf	5e-05	0.000567936	unknown protein; BEST Arabidopsis thaliana protein match is: Plant protein 1589 of unknown function (TAIR:AT3G45800.1); Has 56 Blast hits to 38 proteins in 15 species: Archae - 0; Bacteria - 8; Metazoa - 2; Fungi - 0; Plants - 29; Viruses - 0; Other Eukaryotes - 17 (source: NCBI BLink).
AT2G11623	2:4660869-4661415	0	5.34866	inf	5e-05	0.000567936	Plant protein 1589 of unknown function
AT2G11778	2:4728071-4728239	0	16.4481	inf	0.02395	0.0961338	unknown protein; Has 30201 Blast hits to 17322 proteins in 780 species: Archae - 12; Bacteria - 1396; Metazoa - 17338; Fungi - 3422; Plants - 5037; Viruses - 0; Other Eukaryotes - 2996 (source: NCBI BLink).
AT2G13547	2:5647171-5647384	0	10.7723	inf	5e-05	0.000567936	unknown protein; Has 30201 Blast hits to 17322 proteins in 780 species: Archae - 12; Bacteria - 1396; Metazoa - 17338; Fungi - 3422; Plants - 5037; Viruses - 0; Other Eukaryotes - 2996 (source: NCBI BLink).
AT2G17920	2:7782711-7784287	0	0.659077	inf	5e-05	0.000567936	nucleic acid binding;zinc ion binding
AT2G19850	2:8568568-8569890	0	13.4104	inf	5e-05	0.000567936	unknown protein; BEST Arabidopsis thaliana protein match is: unknown protein (TAIR:AT3G54730.1); Has 0 Blast hits to 0 proteins in 0 species (source: NCBI BLink).
AT2G24780	2:10565621-10565946	0	0.960401	inf	0.02395	0.0961338	unknown protein; Has 2 Blast hits to 2 proteins in 1 species: Archae - 0; Bacteria - 0; Metazoa - 0; Fungi - 0; Plants - 2; Viruses - 0; Other Eukaryotes - 0 (source: NCBI BLink).
AT2G29920	2:12754493-12755384	0	2.03042	inf	5e-05	0.000567936	unknown protein; Has 14 Blast hits to 9 proteins in 5 species: Archae - 0; Bacteria - 2; Metazoa - 7; Fungi - 0; Plants - 3; Viruses - 0; Other Eukaryotes - 2 (source: NCBI BLink).
AT2G33130	2:14046520-14046832	0	1.30236	inf	0.02395	0.0961338	ralf-like 18
AT2G43865	2:18165418-18165878	0	0.979911	inf	5e-05	0.000567936	unknown protein; FUNCTIONS IN: molecular_function unknown; INVOLVED IN: biological_process unknown; LOCATED IN: cellular_component unknown; Has 2 Blast hits to 2 proteins in 1 species: Archae - 0; Bacteria - 0; Metazoa - 0; Fungi - 0; Plants - 2; Viruses - 0; Other Eukaryotes - 0 (source: NCBI BLink).
AT3G09280	3:2850919-2851258	0	1.50331	inf	0.00145	0.0106039	unknown protein; FUNCTIONS IN: molecular_function unknown; INVOLVED IN: biological_process unknown; LOCATED IN: endomembrane system; EXPRESSED IN: root; Has 31 Blast hits to 31 proteins in 9 species: Archae - 0; Bacteria - 0; Metazoa - 0; Fungi - 0; Plants - 31; Viruses - 0; Other Eukaryotes - 0 (source: NCBI BLink).
AT3G10950	3:3423892-3424566	0	1.82652	inf	0.02395	0.0961338	Zinc-binding ribosomal protein family protein
AT3G14670	3:4927846-4929018	0	5.56525	inf	5e-05	0.000567936	unknown protein; Has 70811 Blast hits to 32163 proteins in 1591 species: Archae - 181; Bacteria - 15342; Metazoa - 24728; Fungi - 6779; Plants - 2998; Viruses - 578; Other Eukaryotes - 20205 (source: NCBI BLink).
AT3G22580	3:8002761-8003145	0	1.12232	inf	0.00145	0.0106039	Bifunctional inhibitor/lipid-transfer protein/seed storage 2S albumin superfamily protein
AT3G24516	3:8937587-8937776	0	7.26309	inf	0.02395	0.0961338	unknown protein; Has 30201 Blast hits to 17322 proteins in 780 species: Archae - 12; Bacteria - 1396; Metazoa - 17338; Fungi - 3422; Plants - 5037; Viruses - 0; Other Eukaryotes - 2996 (source: NCBI BLink).
AT3G24542	3:8956256-8957667	0	8.23329	inf	5e-05	0.000567936	Beta-galactosidase related protein
AT3G25180	3:9167283-9169282	0	1.09356	inf	5e-05	0.000567936	cytochrome P450, family 82, subfamily G, polypeptide 1
AT3G25719	3:9379915-9380068	0	55.6574	inf	5e-05	0.000567936	unknown protein; Has 30201 Blast hits to 17322 proteins in 780 species: Archae - 12; Bacteria - 1396; Metazoa - 17338; Fungi - 3422; Plants - 5037; Viruses - 0; Other Eukaryotes - 2996 (source: NCBI BLink).
AT3G26800	3:9862172-9862778	0	1.34468	inf	5e-05	0.000567936	unknown protein; BEST Arabidopsis thaliana protein match is: unknown protein (TAIR:AT4G36925.1); Has 9 Blast hits to 9 proteins in 3 species: Archae - 0; Bacteria - 0; Metazoa - 0; Fungi - 0; Plants - 9; Viruses - 0; Other Eukaryotes - 0 (source: NCBI BLink).
AT3G28899	3:10902326-10902515	0	19.5898	inf	5e-05	0.000567936	unknown protein; Has 30201 Blast hits to 17322 proteins in 780 species: Archae - 12; Bacteria - 1396; Metazoa - 17338; Fungi - 3422; Plants - 5037; Viruses - 0; Other Eukaryotes - 2996 (source: NCBI BLink).
AT3G29080	3:11069351-11071376	0	3.94413	inf	5e-05	0.000567936	unknown protein; Has 0 Blast hits to 0 proteins in 0 species (source: NCBI BLink).
AT3G30820	3:12529842-12531235	0	1.03541	inf	5e-05	0.000567936	Arabidopsis retrotransposon ORF-1 protein
AT3G42723	3:14838391-14841189	0	4.07852	inf	5e-05	0.000567936	aminoacyl-tRNA ligases;ATP binding;nucleotide binding
AT3G43340	3:15284860-15285851	0	25.4174	inf	5e-05	0.000567936	Pseudouridine synthase family protein
AT3G43432	3:15359782-15360090	0	2.32488	inf	5e-05	0.000567936	unknown protein; FUNCTIONS IN: molecular_function unknown; INVOLVED IN: biological_process unknown; LOCATED IN: cellular_component unknown; Has 30201 Blast hits to 17322 proteins in 780 species: Archae - 12; Bacteria - 1396; Metazoa - 17338; Fungi - 3422; Plants - 5037; Viruses - 0; Other Eukaryotes - 2996 (source: NCBI BLink).
AT3G43574	3:15479818-15480028	0	53.4756	inf	5e-05	0.000567936	FUNCTIONS IN: molecular_function unknown; INVOLVED IN: biological_process unknown; LOCATED IN: cellular_component unknown; BEST Arabidopsis thaliana protein match is: Beta-galactosidase related protein (TAIR:AT3G24542.1); Has 30201 Blast hits to 17322 proteins in 780 species: Archae - 12; Bacteria - 1396; Metazoa - 17338; Fungi - 3422; Plants - 5037; Viruses - 0; Other Eukaryotes - 2996 (source: …
AT3G43833	3:15687553-15688773	0	1.63865	inf	5e-05	0.000567936	unknown protein; Has 35333 Blast hits to 34131 proteins in 2444 species: Archae - 798; Bacteria - 22429; Metazoa - 974; Fungi - 991; Plants - 531; Viruses - 0; Other Eukaryotes - 9610 (source: NCBI BLink).
AT3G44006	3:15796237-15796417	0	6.60012	inf	0.0058	0.0325795	unknown protein; Has 30201 Blast hits to 17322 proteins in 780 species: Archae - 12; Bacteria - 1396; Metazoa - 17338; Fungi - 3422; Plants - 5037; Viruses - 0; Other Eukaryotes - 2996 (source: NCBI BLink).
AT3G44980	3:16441022-16442098	0	1.39068	inf	5e-05	0.000567936	unknown protein; BEST Arabidopsis thaliana protein match is: unknown protein (TAIR:AT2G07215.1); Has 2 Blast hits to 2 proteins in 1 species: Archae - 0; Bacteria - 0; Metazoa - 0; Fungi - 0; Plants - 2; Viruses - 0; Other Eukaryotes - 0 (source: NCBI BLink).
AT3G59460	3:21977512-21978323	0	1.06885	inf	0.02395	0.0961338	BEST Arabidopsis thaliana protein match is: F-box family protein (TAIR:AT3G60040.1); Has 174 Blast hits to 172 proteins in 2 species: Archae - 0; Bacteria - 0; Metazoa - 0; Fungi - 0; Plants - 174; Viruses - 0; Other Eukaryotes - 0 (source: NCBI BLink).
AT3G61030	3:22585654-22590853	0	3.38564	inf	5e-05	0.000567936	Calcium-dependent lipid-binding (CaLB domain) family protein
AT4G03156	4:1396001-1396784	0	3.79308	inf	0.02395	0.0961338	small GTPase-related
AT4G04030	4:1936652-1937972	0	3.41848	inf	5e-05	0.000567936	ovate family protein 9
AT4G05095	4:2613797-2614214	0	0.901343	inf	0.00145	0.0106039	BEST Arabidopsis thaliana protein match is: RNA-directed DNA polymerase (reverse transcriptase)-related family protein (TAIR:AT4G04650.1); Has 30201 Blast hits to 17322 proteins in 780 species: Archae - 12; Bacteria - 1396; Metazoa - 17338; Fungi - 3422; Plants - 5037; Viruses - 0; Other Eukaryotes - 2996 (source: NCBI BLink).
AT4G08190	4:5174522-5175476	0	1.40062	inf	5e-05	0.000567936	P-loop containing nucleoside triphosphate hydrolases superfamily protein
AT4G08430	4:5347395-5350436	0	2.00533	inf	5e-05	0.000567936	Ulp1 protease family protein
AT4G16215	4:9179243-9179833	0	14.694	inf	5e-05	0.000567936	unknown protein; Has 30201 Blast hits to 17322 proteins in 780 species: Archae - 12; Bacteria - 1396; Metazoa - 17338; Fungi - 3422; Plants - 5037; Viruses - 0; Other Eukaryotes - 2996 (source: NCBI BLink).
AT4G19240	4:10527799-10529092	0	2.80652	inf	5e-05	0.000567936	unknown protein; BEST Arabidopsis thaliana protein match is: unknown protein (TAIR:AT3G43280.1); Has 19 Blast hits to 17 proteins in 2 species: Archae - 0; Bacteria - 0; Metazoa - 0; Fungi - 0; Plants - 19; Viruses - 0; Other Eukaryotes - 0 (source: NCBI BLink).
AT4G26730	4:13472578-13473309	0	0.807814	inf	5e-05	0.000567936	S-adenosyl-L-methionine-dependent methyltransferases superfamily protein
AT4G34690	4:16555462-16556097	0	0.992029	inf	5e-05	0.000567936	unknown protein; Has 9 Blast hits to 9 proteins in 3 species: Archae - 0; Bacteria - 0; Metazoa - 0; Fungi - 0; Plants - 8; Viruses - 0; Other Eukaryotes - 1 (source: NCBI BLink).
AT5G01080	5:28531-29086	0	1.15011	inf	5e-05	0.000567936	Beta-galactosidase related protein
AT5G15360	5:4987436-4989182	0	5.1149	inf	5e-05	0.000567936	unknown protein; Has 4 Blast hits to 4 proteins in 2 species: Archae - 0; Bacteria - 0; Metazoa - 0; Fungi - 0; Plants - 4; Viruses - 0; Other Eukaryotes - 0 (source: NCBI BLink).
AT5G15420	5:5007825-5008964	0	0.869367	inf	5e-05	0.000567936	unknown protein; Has 17 Blast hits to 5 proteins in 2 species: Archae - 0; Bacteria - 0; Metazoa - 0; Fungi - 0; Plants - 1; Viruses - 0; Other Eukaryotes - 16 (source: NCBI BLink).
AT5G15690	5:5113822-5114477	0	1.67231	inf	5e-05	0.000567936	zinc ion binding
AT5G22545	5:7483252-7483811	0	1.24816	inf	5e-05	0.000567936	unknown protein; BEST Arabidopsis thaliana protein match is: unknown protein (TAIR:AT5G22530.1); Has 30201 Blast hits to 17322 proteins in 780 species: Archae - 12; Bacteria - 1396; Metazoa - 17338; Fungi - 3422; Plants - 5037; Viruses - 0; Other Eukaryotes - 2996 (source: NCBI BLink).
AT5G26970	5:9487059-9487386	0	5.02483	inf	5e-05	0.000567936	unknown protein; Has 1807 Blast hits to 1807 proteins in 277 species: Archae - 0; Bacteria - 0; Metazoa - 736; Fungi - 347; Plants - 385; Viruses - 0; Other Eukaryotes - 339 (source: NCBI BLink).
AT5G28235	5:10198746-10203335	0	3.69149	inf	5e-05	0.000567936	Ulp1 protease family protein
AT5G28800	5:10822879-10823638	0	14.6899	inf	5e-05	0.000567936	unknown protein; Has 1 Blast hits to 1 proteins in 1 species: Archae - 0; Bacteria - 0; Metazoa - 0; Fungi - 0; Plants - 1; Viruses - 0; Other Eukaryotes - 0 (source: NCBI BLink).
AT5G28810	5:10824432-10826575	0	9.45103	inf	5e-05	0.000567936	Domain of unknown function (DUF1985)
AT5G33390	5:12661788-12662820	0	3.28096	inf	5e-05	0.000567936	glycine-rich protein
AT5G35050	5:13311035-13311854	0	2.07529	inf	5e-05	0.000567936	Domain of unknown function (DUF1985)
AT5G35760	5:13934107-13934782	0	4.44882	inf	5e-05	0.000567936	Beta-galactosidase related protein
AT5G35920	5:14056436-14056904	0	1.1636	inf	5e-05	0.000567936	cytochrome P450, family 79, subfamily A, polypeptide 4 pseudogene
AT5G36900	5:14546923-14548203	0	2.11232	inf	5e-05	0.000567936	unknown protein; Has 35333 Blast hits to 34131 proteins in 2444 species: Archae - 798; Bacteria - 22429; Metazoa - 974; Fungi - 991; Plants - 531; Viruses - 0; Other Eukaryotes - 9610 (source: NCBI BLink).
AT5G41660	5:16656707-16658405	0	24.9966	inf	5e-05	0.000567936	unknown protein; FUNCTIONS IN: molecular_function unknown; INVOLVED IN: biological_process unknown; LOCATED IN: mitochondrion; BEST Arabidopsis thaliana protein match is: unknown protein (TAIR:AT3G44430.1); Has 1807 Blast hits to 1807 proteins in 277 species: Archae - 0; Bacteria - 0; Metazoa - 736; Fungi - 347; Plants - 385; Viruses - 0; Other Eukaryotes - 339 (source: NCBI BLink).
AT5G45573	5:18475757-18476576	0	0.650769	inf	5e-05	0.000567936	unknown protein; Has 30201 Blast hits to 17322 proteins in 780 species: Archae - 12; Bacteria - 1396; Metazoa - 17338; Fungi - 3422; Plants - 5037; Viruses - 0; Other Eukaryotes - 2996 (source: NCBI BLink).
AT5G47260	5:19189410-19192516	0	3.72978	inf	5e-05	0.000567936	ATP binding;GTP binding;nucleotide binding;nucleoside-triphosphatases
AT5G47280	5:19193156-19195559	0	5.07788	inf	5e-05	0.000567936	ADR1-like 3
AT5G52730	5:21380173-21380865	0	0.647698	inf	5e-05	0.000567936	Copper transport protein family
AT5G63225	5:25356132-25356740	0	0.693759	inf	5e-05	0.000567936	Carbohydrate-binding X8 domain superfamily protein
AT3G01345	3:129137-130749	0.107676	182.503	10.727	0.0026	0.0171525	Expressed protein
AT5G45095	5:18207362-18209045	0.255991	52.8518	7.68972	5e-05	0.000567936	unknown protein; FUNCTIONS IN: molecular_function unknown; INVOLVED IN: biological_process unknown; LOCATED IN: endomembrane system; BEST Arabidopsis thaliana protein match is: unknown protein (TAIR:AT4G08593.1); Has 25 Blast hits to 25 proteins in 2 species: Archae - 0; Bacteria - 0; Metazoa - 0; Fungi - 0; Plants - 25; Viruses - 0; Other Eukaryotes - 0 (source: NCBI BLink).
AT2G34655	2:14596630-14597540	0.939016	186.191	7.63141	5e-05	0.000567936	unknown protein; FUNCTIONS IN: molecular_function unknown; INVOLVED IN: biological_process unknown; LOCATED IN: endomembrane system; EXPRESSED IN: stem, root, inflorescence, cultured cell, leaf; Has 35333 Blast hits to 34131 proteins in 2444 species: Archae - 798; Bacteria - 22429; Metazoa - 974; Fungi - 991; Plants - 531; Viruses - 0; Other Eukaryotes - 9610 (source: NCBI BLink).
AT5G41830	5:16743761-16745334	0.0574552	4.51318	6.29556	0.00295	0.0189385	RNI-like superfamily protein
AT4G18150	4:10050210-10054031	0.0403937	3.10637	6.26496	0.00025	0.00239356	Kinase-related protein of unknown function (DUF1296)
AT3G33528	3:14082794-14084346	0.175388	9.52494	5.76309	0.044	0.149041	unknown protein; FUNCTIONS IN: molecular_function unknown; INVOLVED IN: biological_process unknown; LOCATED IN: cellular_component unknown; BEST Arabidopsis thaliana protein match is: unknown protein (TAIR:AT4G07526.3); Has 57 Blast hits to 57 proteins in 2 species: Archae - 0; Bacteria - 0; Metazoa - 0; Fungi - 0; Plants - 57; Viruses - 0; Other Eukaryotes - 0 (source: NCBI BLink).
AT1G61120	1:22523636-22528811	0.0736686	2.65906	5.17372	0.0001	0.0010678	terpene synthase 04
AT3G30720	3:12349046-12349832	3.98318	142.038	5.15621	5e-05	0.000567936	qua-quine starch
AT5G26270	5:9206374-9208136	4.55909	152.412	5.06309	5e-05	0.000567936	unknown protein; Has 1807 Blast hits to 1807 proteins in 277 species: Archae - 0; Bacteria - 0; Metazoa - 736; Fungi - 347; Plants - 385; Viruses - 0; Other Eukaryotes - 339 (source: NCBI BLink).
AT2G38220	2:16007890-16010932	0.0877042	2.59058	4.88448	0.0026	0.0171525	RING/U-box superfamily protein
AT5G07570	5:2391721-2396329	0.275798	7.42611	4.75092	5e-05	0.000567936	glycine/proline-rich protein
AT2G05635	2:2089483-2090454	0.290277	6.98496	4.58875	0.00295	0.0189385	DNA repair DEAD helicase RAD3/XP-D subfamily protein
AT2G17690	2:7682382-7684083	0.177082	3.75303	4.40556	0.0001	0.0010678	F-box family protein with a domain of unknown function (DUF295)
AT4G16590	4:9345149-9349221	0.031095	0.561239	4.17386	0.0026	0.0171525	cellulose synthase-like A01
AT1G77960	1:29306956-29313571	0.527597	9.02816	4.09692	5e-05	0.000567936	unknown protein; BEST Arabidopsis thaliana protein match is: unknown protein (TAIR:AT1G28630.4); Has 13187 Blast hits to 6837 proteins in 407 species: Archae - 0; Bacteria - 447; Metazoa - 4509; Fungi - 1333; Plants - 399; Viruses - 45; Other Eukaryotes - 6454 (source: NCBI BLink).
AT2G05350	2:1949613-1954740	0.0753005	1.23739	4.03849	0.04405	0.149187	unknown protein; Has 22 Blast hits to 16 proteins in 5 species: Archae - 0; Bacteria - 0; Metazoa - 0; Fungi - 0; Plants - 22; Viruses - 0; Other Eukaryotes - 0 (source: NCBI BLink).
AT2G24850	2:10582829-10585216	2.24914	36.8606	4.03463	5e-05	0.000567936	tyrosine aminotransferase 3
AT3G57260	3:21188516-21189859	5.61317	85.9376	3.9364	5e-05	0.000567936	beta-1,3-glucanase 2
AT4G24000	4:12462029-12465625	0.088826	1.15152	3.69641	0.00065	0.00547526	cellulose synthase like G2
AT1G33960	1:12346231-12348513	0.914485	11.3188	3.62962	5e-05	0.000567936	P-loop containing nucleoside triphosphate hydrolases superfamily protein
AT2G33175	2:14062753-14063275	0.767084	9.31251	3.60171	0.00065	0.00547526	unknown protein; FUNCTIONS IN: molecular_function unknown; INVOLVED IN: biological_process unknown; LOCATED IN: endomembrane system; Has 10 Blast hits to 10 proteins in 1 species: Archae - 0; Bacteria - 0; Metazoa - 0; Fungi - 0; Plants - 10; Viruses - 0; Other Eukaryotes - 0 (source: NCBI BLink).
AT2G39030	2:16298226-16299202	0.234377	2.75253	3.55385	0.004	0.0242573	Acyl-CoA N-acyltransferases (NAT) superfamily protein
AT1G62580	1:23173332-23179248	0.283845	3.27216	3.52707	5e-05	0.000567936	Flavin-binding monooxygenase family protein
AT4G37990	4:17855875-17857639	0.323132	3.3129	3.3579	5e-05	0.000567936	elicitor-activated gene 3-2
AT1G11785	1:3979861-3980956	0.397667	3.87006	3.28272	0.04565	0.153028	unknown protein; FUNCTIONS IN: molecular_function unknown; INVOLVED IN: biological_process unknown; LOCATED IN: cellular_component unknown; Has 2 Blast hits to 2 proteins in 1 species: Archae - 0; Bacteria - 0; Metazoa - 0; Fungi - 0; Plants - 2; Viruses - 0; Other Eukaryotes - 0 (source: NCBI BLink).
AT1G32350	1:11666976-11668690	0.3297	3.17547	3.26775	5e-05	0.000567936	alternative oxidase 1D
AT5G07560	5:2390206-2391075	0.250313	2.34833	3.22983	0.0075	0.0400934	glycine-rich protein 20
AT2G38240	2:16012534-16014753	0.162423	1.4811	3.18884	0.001	0.00778127	2-oxoglutarate (2OG) and Fe(II)-dependent oxygenase superfamily protein
AT1G13470	1:4620227-4621580	2.6671	23.593	3.14501	5e-05	0.000567936	Protein of unknown function (DUF1262)
AT3G60966	3:22552619-22553668	0.0833847	0.719852	3.10985	0.0056	0.0316505	RING/U-box superfamily protein
AT5G57550	5:23304887-23306421	0.178446	1.45355	3.02602	0.01025	0.051092	xyloglucan endotransglucosylase/hydrolase 25
AT5G39130	5:15665501-15666444	0.101985	0.817288	3.00249	0.0056	0.0316505	RmlC-like cupins superfamily protein
AT4G04500	4:2238410-2240865	0.173808	1.35487	2.96259	5e-05	0.000567936	cysteine-rich RLK (RECEPTOR-like protein kinase) 37
AT1G50040	1:18542129-18543948	1.86412	14.0662	2.91566	5e-05	0.000567936	Protein of unknown function (DUF1005)
AT2G14610	2:6241703-6242463	12.5968	93.3987	2.89035	5e-05	0.000567936	pathogenesis-related gene 1
AT4G21840	4:11587048-11588272	0.543658	3.99019	2.87569	0.0002	0.00197418	methionine sulfoxide reductase B8
AT4G23150	4:12125730-12128332	0.311938	2.26201	2.85828	5e-05	0.000567936	cysteine-rich RLK (RECEPTOR-like protein kinase) 7
AT5G24240	5:8228891-8234652	2.49452	17.7123	2.82792	5e-05	0.000567936	Phosphatidylinositol 3- and 4-kinase ;Ubiquitin family protein
AT2G03821	2:1167302-1168373	0.120407	0.848009	2.81616	0.0422	0.145119	unknown protein; FUNCTIONS IN: molecular_function unknown; INVOLVED IN: biological_process unknown; LOCATED IN: cellular_component unknown; Has 3 Blast hits to 3 proteins in 2 species: Archae - 0; Bacteria - 0; Metazoa - 1; Fungi - 0; Plants - 2; Viruses - 0; Other Eukaryotes - 0 (source: NCBI BLink).
AT3G46080	3:16922752-16923247	0.637241	3.97537	2.64118	0.01545	0.0695581	C2H2-type zinc finger family protein
AT3G57460	3:21263085-21265797	0.173243	1.07724	2.63646	0.016	0.0713619	catalytics;metal ion binding
AT2G29350	2:12600913-12602556	2.36119	14.4425	2.61273	5e-05	0.000567936	senescence-associated gene 13
AT3G24900	3:9099182-9101837	0.113568	0.678661	2.57914	0.0008	0.00650174	receptor like protein 39
AT1G14880	1:5132534-5133716	12.3045	69.4938	2.49769	5e-05	0.000567936	PLANT CADMIUM RESISTANCE 1
AT5G39100	5:15653089-15654020	0.237188	1.28578	2.43854	0.02175	0.0897711	germin-like protein 6
AT1G15520	1:5331857-5338326	0.757047	4.06873	2.42612	5e-05	0.000567936	pleiotropic drug resistance 12
AT1G35140	1:12851996-12853128	11.461	61.4541	2.42278	5e-05	0.000567936	Phosphate-responsive 1 family protein
AT1G73780	1:27743871-27744168	0.699815	3.66928	2.39045	0.01475	0.0671689	Bifunctional inhibitor/lipid-transfer protein/seed storage 2S albumin superfamily protein
AT1G68320	1:25603841-25605096	0.207994	1.04203	2.32478	0.00485	0.0283175	myb domain protein 62
AT5G27060	5:9522533-9525407	0.205649	1.02608	2.31889	5e-05	0.000567936	receptor like protein 53
AT2G42540	2:17711031-17712330	28.2551	138.912	2.29759	5e-05	0.000567936	cold-regulated 15a
AT1G09080	1:2929216-2931841	0.386907	1.89809	2.29449	5e-05	0.000567936	Heat shock protein 70 (Hsp 70) family protein
AT4G03930	4:1869051-1875233	0.288161	1.36009	2.23876	5e-05	0.000567936	Plant invertase/pectin methylesterase inhibitor superfamily
AT2G13810	2:5768445-5772259	0.701858	3.2796	2.22427	5e-05	0.000567936	AGD2-like defense response protein 1
AT3G27940	3:10373250-10376461	1.33142	6.10803	2.19774	5e-05	0.000567936	LOB domain-containing protein 26
AT1G28480	1:10013473-10014073	2.92695	13.3315	2.18737	5e-05	0.000567936	Thioredoxin superfamily protein
AT2G36710	2:15389465-15391251	0.19317	0.876096	2.18122	0.00275	0.0179061	Pectin lyase-like superfamily protein
AT3G28890	3:10892434-10898841	0.264026	1.18567	2.16695	0.0006	0.00511143	receptor like protein 43
AT5G24200	5:8203002-8205793	1.42145	6.37845	2.16585	5e-05	0.000567936	alpha/beta-Hydrolases superfamily protein
AT4G18980	4:10398917-10399512	0.173772	0.763534	2.1355	0.0225	0.0921072	AtS40-3
AT1G53660	1:20034031-20035946	0.204761	0.896126	2.12976	0.0308	0.115699	nodulin MtN21 /EamA-like transporter family protein
AT5G35490	5:13689816-13690548	10.7426	46.6059	2.11717	5e-05	0.000567936	mto 1 responding up 1
AT1G37150	1:14174980-14177992	0.344338	1.47684	2.10062	0.00025	0.00239356	holocarboxylase synthetase 2
AT3G25010	3:9110102-9112748	1.96273	8.34922	2.08878	5e-05	0.000567936	receptor like protein 41
AT5G35480	5:13689203-13689558	21.7389	91.9746	2.08096	5e-05	0.000567936	unknown protein; Has 1807 Blast hits to 1807 proteins in 277 species: Archae - 0; Bacteria - 0; Metazoa - 736; Fungi - 347; Plants - 385; Viruses - 0; Other Eukaryotes - 339 (source: NCBI BLink).
AT1G76470	1:28689769-28691449	0.286006	1.19209	2.05937	0.0004	0.00359709	NAD(P)-binding Rossmann-fold superfamily protein
AT2G15790	2:6877773-6882741	11.0087	45.3389	2.04211	5e-05	0.000567936	peptidyl-prolyl cis-trans isomerase / cyclophilin-40 (CYP40) / rotamase
AT1G58225	1:21564110-21565171	0.598133	2.45589	2.03771	0.00045	0.00397365	unknown protein; FUNCTIONS IN: molecular_function unknown; INVOLVED IN: biological_process unknown; LOCATED IN: endomembrane system; Has 4 Blast hits to 4 proteins in 2 species: Archae - 0; Bacteria - 0; Metazoa - 0; Fungi - 0; Plants - 4; Viruses - 0; Other Eukaryotes - 0 (source: NCBI BLink).
AT1G35230	1:12917148-12917763	3.30343	13.5635	2.0377	5e-05	0.000567936	arabinogalactan protein 5
AT1G66600	1:24848319-24849364	0.180491	0.738368	2.03241	0.0164	0.072714	ABA overly sensitive mutant 3
AT5G22520	5:7478929-7479527	0.402905	1.64736	2.03165	0.02825	0.108823	unknown protein; BEST Arabidopsis thaliana protein match is: unknown protein (TAIR:AT5G22530.1); Has 14 Blast hits to 14 proteins in 2 species: Archae - 0; Bacteria - 0; Metazoa - 0; Fungi - 0; Plants - 14; Viruses - 0; Other Eukaryotes - 0 (source: NCBI BLink).
AT2G34600	2:14573079-14573856	1.03282	4.20051	2.02398	5e-05	0.000567936	jasmonate-zim-domain protein 7
AT1G47890	1:17643975-17647035	0.218639	0.884666	2.01658	5e-05	0.000567936	receptor like protein 7
AT5G52390	5:21263935-21265264	1.07892	4.34884	2.01105	5e-05	0.000567936	PAR1 protein
AT2G45570	2:18779792-18781958	0.172038	0.670102	1.96165	0.005	0.0290401	cytochrome P450, family 76, subfamily C, polypeptide 2
AT4G08040	4:4887111-4888939	1.47353	5.71624	1.95579	5e-05	0.000567936	1-aminocyclopropane-1-carboxylate synthase 11
AT5G36130	5:14209292-14209811	0.357815	1.38286	1.95037	0.0314	0.11745	Cytochrome P450 superfamily protein
AT3G44860	3:16379632-16381070	2.06003	7.95558	1.9493	5e-05	0.000567936	farnesoic acid carboxyl-O-methyltransferase
AT1G07900	1:2442621-2443632	0.476639	1.83094	1.94161	0.03825	0.13532	LOB domain-containing protein 1
AT2G04495	2:1564165-1565106	0.430963	1.65378	1.94013	0.00155	0.0112182	unknown protein; FUNCTIONS IN: molecular_function unknown; INVOLVED IN: biological_process unknown; LOCATED IN: endomembrane system; BEST Arabidopsis thaliana protein match is: unknown protein (TAIR:AT2G04515.1); Has 30201 Blast hits to 17322 proteins in 780 species: Archae - 12; Bacteria - 1396; Metazoa - 17338; Fungi - 3422; Plants - 5037; Viruses - 0; Other Eukaryotes - 2996 (source: NCBI BLin…
AT3G46090	3:16926215-16926850	4.25769	16.0374	1.9133	5e-05	0.000567936	C2H2 and C2HC zinc fingers superfamily protein
AT5G22570	5:7495538-7496784	0.744324	2.79296	1.90779	5e-05	0.000567936	WRKY DNA-binding protein 38
AT4G14140	4:8146344-8152131	0.238609	0.89127	1.90121	5e-05	0.000567936	DNA methyltransferase 2
AT1G33760	1:12237877-12238598	1.28863	4.79105	1.89451	5e-05	0.000567936	Integrase-type DNA-binding superfamily protein
AT1G34047	1:12390237-12390915	0.72001	2.67497	1.89343	0.00335	0.0210564	Defensin-like (DEFL) family protein
AT5G20230	5:6826505-6827629	10.4219	38.6744	1.89176	5e-05	0.000567936	blue-copper-binding protein
AT2G44578	2:18400645-18401326	0.346886	1.2575	1.85803	0.0462	0.154478	RING/U-box superfamily protein
AT5G10760	5:3400341-3402207	7.04987	25.4717	1.85323	5e-05	0.000567936	Eukaryotic aspartyl protease family protein
AT1G73805	1:27745426-27749178	3.59676	12.9784	1.85134	5e-05	0.000567936	Calmodulin binding protein-like
AT3G49340	3:18293346-18294577	0.29727	1.06544	1.8416	0.0069	0.0375544	Cysteine proteinases superfamily protein
AT1G64480	1:23948027-23949751	0.915477	3.2585	1.83161	0.00125	0.00939623	calcineurin B-like protein 8
AT4G03450	4:1529445-1531780	0.865978	3.07607	1.82869	5e-05	0.000567936	Ankyrin repeat family protein
AT2G32680	2:13857876-13862614	1.61379	5.71274	1.82373	5e-05	0.000567936	receptor like protein 23
AT1G21240	1:7434302-7436830	0.998652	3.52793	1.82077	5e-05	0.000567936	wall associated kinase 3
AT3G22910	3:8116334-8119388	0.577718	2.01432	1.80185	5e-05	0.000567936	ATPase E1-E2 type family protein / haloacid dehalogenase-like hydrolase family protein
AT2G29110	2:12506879-12510552	0.18203	0.633428	1.799	0.00025	0.00239356	glutamate receptor 2.8
AT5G39160	5:15679013-15680002	0.274443	0.950088	1.79156	0.0171	0.0748704	RmlC-like cupins superfamily protein
AT2G25440	2:10826734-10829402	0.300353	1.03259	1.78154	0.00025	0.00239356	receptor like protein 20
AT1G34460	1:12595109-12599628	0.19953	0.685617	1.7808	0.001	0.00778127	CYCLIN B1;5
AT1G33720	1:12220896-12224000	2.56896	8.77086	1.77153	5e-05	0.000567936	cytochrome P450, family 76, subfamily C, polypeptide 6
AT1G56060	1:20966527-20967144	0.625794	2.11146	1.75448	0.02735	0.106232	unknown protein; BEST Arabidopsis thaliana protein match is: unknown protein (TAIR:AT2G32210.1); Has 180 Blast hits to 180 proteins in 22 species: Archae - 0; Bacteria - 0; Metazoa - 0; Fungi - 10; Plants - 170; Viruses - 0; Other Eukaryotes - 0 (source: NCBI BLink).
AT3G45860	3:16863400-16866041	3.61752	12.1617	1.74928	5e-05	0.000567936	cysteine-rich RLK (RECEPTOR-like protein kinase) 4
AT3G44350	3:16022835-16024487	0.644949	2.16474	1.74694	0.00125	0.00939623	NAC domain containing protein 61
AT4G02170	4:958048-958641	0.307416	1.01173	1.71857	0.0285	0.109485	unknown protein; BEST Arabidopsis thaliana protein match is: unknown protein (TAIR:AT5G38700.1); Has 53 Blast hits to 53 proteins in 10 species: Archae - 0; Bacteria - 0; Metazoa - 0; Fungi - 0; Plants - 53; Viruses - 0; Other Eukaryotes - 0 (source: NCBI BLink).
AT3G48640	3:18021649-18022324	1.3067	4.28342	1.71283	5e-05	0.000567936	unknown protein; FUNCTIONS IN: molecular_function unknown; INVOLVED IN: biological_process unknown; LOCATED IN: endomembrane system; EXPRESSED IN: 10 plant structures; EXPRESSED DURING: 10 growth stages; CONTAINS InterPro DOMAIN/s: Protein of unknown function DUF677 (InterPro:IPR007749); BEST Arabidopsis thaliana protein match is: Protein of unknown function (DUF677) (TAIR:AT5G66670.2); Has 42 Bl…
AT5G52070	5:21161310-21165025	7.82297	25.2	1.68763	5e-05	0.000567936	Agenet domain-containing protein
AT1G17345	1:5940422-5941210	0.555729	1.78283	1.68172	0.00405	0.024504	SAUR-like auxin-responsive protein family
AT3G27250	3:10061544-10062731	0.382331	1.22298	1.67751	0.0021	0.0143866	unknown protein; BEST Arabidopsis thaliana protein match is: unknown protein (TAIR:AT5G40800.1); Has 104 Blast hits to 104 proteins in 13 species: Archae - 0; Bacteria - 0; Metazoa - 0; Fungi - 0; Plants - 104; Viruses - 0; Other Eukaryotes - 0 (source: NCBI BLink).
AT2G37740	2:15827705-15828620	0.242356	0.770035	1.6678	0.01085	0.053537	zinc-finger protein 10
AT5G05300	5:1570101-1570410	1.44234	4.57376	1.66497	0.0351	0.127216	unknown protein; FUNCTIONS IN: molecular_function unknown; INVOLVED IN: biological_process unknown; LOCATED IN: endomembrane system; EXPRESSED IN: 10 plant structures; EXPRESSED DURING: 8 growth stages; Has 1807 Blast hits to 1807 proteins in 277 species: Archae - 0; Bacteria - 0; Metazoa - 736; Fungi - 347; Plants - 385; Viruses - 0; Other Eukaryotes - 339 (source: NCBI BLink).
AT3G32030	3:13032457-13035348	1.55731	4.8675	1.64413	5e-05	0.000567936	Terpenoid cyclases/Protein prenyltransferases superfamily protein
AT3G26480	3:9686097-9690827	1.11264	3.46676	1.6396	5e-05	0.000567936	Transducin family protein / WD-40 repeat family protein
AT5G52760	5:21386823-21387703	5.72515	17.7716	1.63418	5e-05	0.000567936	Copper transport protein family
AT3G45970	3:16896165-16898013	11.0302	34.0574	1.6265	5e-05	0.000567936	expansin-like A1
AT5G52720	5:21378856-21379744	0.922903	2.84605	1.62471	0.0013	0.00971304	Copper transport protein family
AT5G08150	5:2622029-2622720	2.35973	7.26553	1.62245	5e-05	0.000567936	suppressor of phytochrome b 5
AT2G32200	2:13676487-13677231	1.33104	4.08377	1.61735	0.0059	0.0330353	unknown protein; BEST Arabidopsis thaliana protein match is: unknown protein (TAIR:AT2G32210.1); Has 131 Blast hits to 131 proteins in 14 species: Archae - 0; Bacteria - 0; Metazoa - 0; Fungi - 1; Plants - 130; Viruses - 0; Other Eukaryotes - 0 (source: NCBI BLink).
AT1G74080	1:27855698-27857534	0.241361	0.732113	1.60087	0.0067	0.03678	myb domain protein 122
AT2G16005	2:6959149-6960197	5.14775	15.5845	1.5981	5e-05	0.000567936	MD-2-related lipid recognition domain-containing protein
AT2G30770	2:13109793-13112011	1.71089	5.14106	1.58732	5e-05	0.000567936	cytochrome P450, family 71, subfamily A, polypeptide 13
AT4G14450	4:8309473-8310058	0.619231	1.86019	1.5869	0.03075	0.115553	unknown protein; LOCATED IN: chloroplast; BEST Arabidopsis thaliana protein match is: unknown protein (TAIR:AT3G23170.1); Has 74 Blast hits to 74 proteins in 6 species: Archae - 0; Bacteria - 0; Metazoa - 0; Fungi - 0; Plants - 74; Viruses - 0; Other Eukaryotes - 0 (source: NCBI BLink).
AT3G29430	3:11311355-11312792	0.321821	0.965026	1.58431	0.00375	0.023047	Terpenoid synthases superfamily protein
AT4G25000	4:12851968-12853845	0.510187	1.50999	1.56544	5e-05	0.000567936	alpha-amylase-like
AT1G21910	1:7696535-7697699	12.3619	36.2735	1.55302	5e-05	0.000567936	Integrase-type DNA-binding superfamily protein
AT1G19610	1:6781482-6782039	1.2036	3.52443	1.55003	0.01345	0.0626881	Arabidopsis defensin-like protein
AT2G44390	2:18325810-18326551	0.519082	1.51371	1.54406	0.0196	0.0830324	Cysteine/Histidine-rich C1 domain family protein
AT1G79680	1:29979972-29982773	0.320182	0.920813	1.52401	5e-05	0.000567936	WALL ASSOCIATED KINASE (WAK)-LIKE 10
AT3G27980	3:10392674-10398175	0.583589	1.66732	1.51451	0.01265	0.0599158	Plant invertase/pectin methylesterase inhibitor superfamily
AT5G46960	5:19062173-19062780	0.273565	0.778764	1.5093	0.0471	0.156467	Plant invertase/pectin methylesterase inhibitor superfamily protein
AT5G45090	5:18202752-18205000	0.348413	0.990603	1.50751	0.00395	0.0240303	phloem protein 2-A7
AT5G57560	5:23307129-23308282	89.6572	254.84	1.5071	5e-05	0.000567936	Xyloglucan endotransglucosylase/hydrolase family protein
AT3G18250	3:6255741-6258417	7.44243	21.1442	1.50641	0.00055	0.00474508	Putative membrane lipoprotein
AT5G26690	5:9310796-9311572	2.33145	6.61006	1.50344	5e-05	0.000567936	Heavy metal transport/detoxification superfamily protein
AT5G01900	5:351007-352069	0.499669	1.40761	1.4942	0.0023	0.0154744	WRKY DNA-binding protein 62
AT1G57630	1:21345638-21346157	4.08955	11.5088	1.49273	5e-05	0.000567936	Toll-Interleukin-Resistance (TIR) domain family protein
AT3G01830	3:296053-299263	1.29325	3.62786	1.48812	0.00335	0.0210564	Calcium-binding EF-hand family protein
AT4G02000	4:874879-875903	0.380396	1.06627	1.487	0.02105	0.0876562	unknown protein; BEST Arabidopsis thaliana protein match is: unknown protein (TAIR:AT2G13450.1); Has 165 Blast hits to 161 proteins in 11 species: Archae - 0; Bacteria - 2; Metazoa - 0; Fungi - 2; Plants - 161; Viruses - 0; Other Eukaryotes - 0 (source: NCBI BLink).
AT5G59340	5:23933403-23934690	0.823028	2.29792	1.48131	5e-05	0.000567936	WUSCHEL related homeobox 2
AT1G72520	1:27308514-27312754	3.04726	8.4648	1.47396	5e-05	0.000567936	PLAT/LH2 domain-containing lipoxygenase family protein
AT3G24982	3:9105999-9108937	1.27644	3.50533	1.45742	5e-05	0.000567936	receptor like protein 40
AT3G28580	3:10715622-10717329	1.10517	3.03106	1.45555	5e-05	0.000567936	P-loop containing nucleoside triphosphate hydrolases superfamily protein
AT1G66100	1:24605670-24606537	7.62954	20.921	1.45529	5e-05	0.000567936	Plant thionin
AT1G26780	1:9271028-9272463	0.210471	0.576975	1.45488	0.01905	0.0814243	myb domain protein 117
AT4G10500	4:6491016-6492476	3.98357	10.8689	1.44808	5e-05	0.000567936	2-oxoglutarate (2OG) and Fe(II)-dependent oxygenase superfamily protein
AT3G01080	3:25506-27449	0.348734	0.939735	1.43013	0.00645	0.035659	WRKY DNA-binding protein 58
AT1G78410	1:29502581-29503241	3.91475	10.5336	1.42801	5e-05	0.000567936	VQ motif-containing protein
AT1G69930	1:26337496-26338795	0.550418	1.4809	1.42788	0.0017	0.0120956	glutathione S-transferase TAU 11
AT2G40740	2:16997176-16999277	0.301159	0.809293	1.42614	0.0286	0.109769	WRKY DNA-binding protein 55
AT3G28510	3:10685523-10687364	1.16906	3.13353	1.42244	5e-05	0.000567936	P-loop containing nucleoside triphosphate hydrolases superfamily protein
AT5G25240	5:8746604-8747197	18.6567	49.7422	1.41478	5e-05	0.000567936	unknown protein; FUNCTIONS IN: molecular_function unknown; INVOLVED IN: biological_process unknown; LOCATED IN: cellular_component unknown; EXPRESSED IN: 23 plant structures; EXPRESSED DURING: 13 growth stages; Has 1807 Blast hits to 1807 proteins in 277 species: Archae - 0; Bacteria - 0; Metazoa - 736; Fungi - 347; Plants - 385; Viruses - 0; Other Eukaryotes - 339 (source: NCBI BLink).
AT2G15042	2:6510164-6512637	1.64588	4.38164	1.41261	5e-05	0.000567936	Leucine-rich repeat (LRR) family protein
AT1G44030	1:16724236-16726643	0.219075	0.580673	1.4063	0.00185	0.0130001	Cysteine/Histidine-rich C1 domain family protein
AT4G16540	4:9316022-9317153	2.75051	7.23768	1.39583	5e-05	0.000567936	Heat shock protein HSP20/alpha crystallin family
AT3G19680	3:6840280-6842856	34.4073	90.4433	1.3943	5e-05	0.000567936	Protein of unknown function (DUF1005)
AT4G32800	4:15819523-15820871	4.91593	12.8906	1.39078	5e-05	0.000567936	Integrase-type DNA-binding superfamily protein
AT1G70880	1:26722880-26723778	2.17338	5.69556	1.38989	5e-05	0.000567936	Polyketide cyclase/dehydrase and lipid transport superfamily protein
AT1G20350	1:7043712-7044592	0.878552	2.30189	1.38962	0.002	0.0138368	translocase inner membrane subunit 17-1
AT4G31800	4:15383200-15385029	14.5897	38.1529	1.38684	5e-05	0.000567936	WRKY DNA-binding protein 18
AT2G43570	2:18076223-18077463	16.0169	41.5357	1.37476	5e-05	0.000567936	chitinase, putative
AT5G15290	5:4967010-4968035	0.344617	0.889995	1.3688	0.0441	0.149284	Uncharacterised protein family (UPF0497)
AT1G65790	1:24468931-24472329	0.699952	1.80626	1.36768	5e-05	0.000567936	receptor kinase 1
AT1G29110	1:10171682-10173071	0.30933	0.797903	1.36707	0.01935	0.0822385	Cysteine proteinases superfamily protein
AT1G02610	1:553049-555994	1.54223	3.97603	1.36631	5e-05	0.000567936	RING/FYVE/PHD zinc finger superfamily protein
AT5G07572	5:2396431-2397548	0.605694	1.55708	1.36219	0.00805	0.0423764	unknown protein; FUNCTIONS IN: molecular_function unknown; INVOLVED IN: biological_process unknown; LOCATED IN: cellular_component unknown; Has 30201 Blast hits to 17322 proteins in 780 species: Archae - 12; Bacteria - 1396; Metazoa - 17338; Fungi - 3422; Plants - 5037; Viruses - 0; Other Eukaryotes - 2996 (source: NCBI BLink).
AT1G53490	1:19963046-19969757	4.94555	12.6899	1.35948	5e-05	0.000567936	RING/U-box superfamily protein
AT1G75040	1:28177702-28178940	16.6694	42.6377	1.35492	5e-05	0.000567936	pathogenesis-related gene 5
AT2G28500	2:12186568-12188142	0.667341	1.70359	1.35209	0.00985	0.0495564	LOB domain-containing protein 11
AT4G08950	4:5740296-5741524	93.1755	237.105	1.3475	5e-05	0.000567936	Phosphate-responsive 1 family protein
AT5G49360	5:20011878-20016742	13.2326	33.3657	1.33427	5e-05	0.000567936	beta-xylosidase 1
AT4G23140	4:12121382-12124205	1.455	3.657	1.32964	5e-05	0.000567936	cysteine-rich RLK (RECEPTOR-like protein kinase) 6
AT1G28370	1:9955968-9956940	2.53452	6.29654	1.31285	5e-05	0.000567936	ERF domain protein 11
AT4G02330	4:1032412-1035037	8.24497	20.4431	1.31002	5e-05	0.000567936	Plant invertase/pectin methylesterase inhibitor superfamily
AT2G18660	2:8090657-8091656	3.39883	8.40902	1.3069	5e-05	0.000567936	plant natriuretic peptide A
AT5G59220	5:23894403-23896619	1.07946	2.66516	1.30392	5e-05	0.000567936	highly ABA-induced PP2C gene 1
AT5G23160	5:7795255-7796346	0.303877	0.749229	1.30192	0.0267	0.104402	unknown protein; BEST Arabidopsis thaliana protein match is: unknown protein (TAIR:AT5G08240.1); Has 1807 Blast hits to 1807 proteins in 277 species: Archae - 0; Bacteria - 0; Metazoa - 736; Fungi - 347; Plants - 385; Viruses - 0; Other Eukaryotes - 339 (source: NCBI BLink).
AT4G37770	4:17752083-17754157	0.27309	0.671836	1.29873	0.0073	0.039284	1-amino-cyclopropane-1-carboxylate synthase 8
AT2G24600	2:10452115-10454524	7.15306	17.5016	1.29085	5e-05	0.000567936	Ankyrin repeat family protein
AT1G56250	1:21061599-21062995	0.551334	1.34521	1.28683	0.0011	0.00845612	phloem protein 2-B14
AT4G25560	4:13052554-13053618	1.01773	2.48314	1.28681	0.00015	0.00153095	myb domain protein 18
AT5G45630	5:18505808-18506323	1.45257	3.54042	1.28531	0.0055	0.0312872	Protein of unknown function, DUF584
AT2G15880	2:6918038-6920319	3.07066	7.48078	1.28464	5e-05	0.000567936	Leucine-rich repeat (LRR) family protein
AT1G17380	1:5955487-5957212	0.992876	2.41619	1.28305	5e-05	0.000567936	jasmonate-zim-domain protein 5
AT3G47030	3:17322118-17323545	0.245523	0.59621	1.27996	0.0081	0.0425331	F-box and associated interaction domains-containing protein
AT1G01560	1:202135-204335	2.27857	5.52137	1.2769	5e-05	0.000567936	MAP kinase 11
AT2G17230	2:7494535-7496016	42.4659	102.312	1.2686	5e-05	0.000567936	EXORDIUM like 5
AT3G28540	3:10694443-10696123	3.94256	9.44327	1.26015	5e-05	0.000567936	P-loop containing nucleoside triphosphate hydrolases superfamily protein
AT5G54610	5:22184778-22186525	7.83674	18.7685	1.25998	5e-05	0.000567936	ankyrin
AT2G23100	2:9837119-9839736	0.936002	2.23744	1.25726	5e-05	0.000567936	Cysteine/Histidine-rich C1 domain family protein
AT5G42380	5:16942575-16943366	1.65344	3.9055	1.24004	5e-05	0.000567936	calmodulin like 37
AT1G24147	1:8542445-8543474	28.9894	68.2762	1.23586	5e-05	0.000567936	unknown protein; FUNCTIONS IN: molecular_function unknown; INVOLVED IN: biological_process unknown; LOCATED IN: endomembrane system; BEST Arabidopsis thaliana protein match is: unknown protein (TAIR:AT1G24148.1); Has 4 Blast hits to 4 proteins in 2 species: Archae - 0; Bacteria - 0; Metazoa - 0; Fungi - 0; Plants - 4; Viruses - 0; Other Eukaryotes - 0 (source: NCBI BLink).
AT4G14365	4:8271463-8273765	15.0482	35.4191	1.23494	5e-05	0.000567936	XB3 ortholog 4 in Arabidopsis thaliana
AT5G05340	5:1578950-1580875	0.588053	1.38406	1.23489	0.00085	0.00683674	Peroxidase superfamily protein
AT3G13433	3:4374235-4374712	1.25299	2.93903	1.22996	0.02155	0.0891381	unknown protein; FUNCTIONS IN: molecular_function unknown; INVOLVED IN: biological_process unknown; LOCATED IN: endomembrane system; Has 0 Blast hits to 0 proteins in 0 species (source: NCBI BLink).
AT4G37850	4:17796092-17797900	0.553515	1.29727	1.22879	0.0009	0.00715948	basic helix-loop-helix (bHLH) DNA-binding superfamily protein
AT1G02230	1:435173-436776	0.737814	1.72873	1.22838	0.0004	0.00359709	NAC domain containing protein 4
AT1G63860	1:23701483-23706005	1.72541	4.03022	1.22392	5e-05	0.000567936	Disease resistance protein (TIR-NBS-LRR class) family
AT4G11890	4:7147864-7149921	5.46585	12.7481	1.22176	5e-05	0.000567936	Protein kinase superfamily protein
AT5G22380	5:7408776-7410102	0.448836	1.04258	1.2159	0.0268	0.104695	NAC domain containing protein 90
AT4G25810	4:13128642-13129884	7.96124	18.3226	1.20256	5e-05	0.000567936	xyloglucan endotransglycosylase 6
AT5G55460	5:22468686-22472706	2.30509	5.30162	1.20161	0.0034	0.0213134	Bifunctional inhibitor/lipid-transfer protein/seed storage 2S albumin superfamily protein
AT5G22490	5:7458942-7461049	0.286095	0.65527	1.19559	0.0253	0.100384	O-acyltransferase (WSD1-like) family protein
AT4G14060	4:8107336-8108307	3.36217	7.68314	1.1923	5e-05	0.000567936	Polyketide cyclase/dehydrase and lipid transport superfamily protein
AT3G43930	3:15753547-15763330	0.266796	0.609398	1.19165	0.01735	0.0756499	BRCT domain-containing DNA repair protein
AT5G41750	5:16693908-16698943	3.18889	7.27931	1.19075	5e-05	0.000567936	Disease resistance protein (TIR-NBS-LRR class) family
AT5G64810	5:25908412-25909803	2.38375	5.4338	1.18873	5e-05	0.000567936	WRKY DNA-binding protein 51
AT5G13080	5:4149739-4151150	2.13612	4.85244	1.18372	5e-05	0.000567936	WRKY DNA-binding protein 75
AT2G23290	2:9904786-9905920	17.3652	39.4125	1.18245	5e-05	0.000567936	myb domain protein 70
AT1G53080	1:19781367-19782219	0.480078	1.08777	1.18003	0.0419	0.144394	Legume lectin family protein
AT2G46400	2:19043413-19044826	4.28326	9.60305	1.16478	5e-05	0.000567936	WRKY DNA-binding protein 46
AT3G09870	3:3027423-3027957	1.58873	3.55972	1.16389	0.0022	0.0149306	SAUR-like auxin-responsive protein family
AT1G09950	1:3240605-3241632	0.44185	0.987093	1.15963	0.0142	0.0652722	RESPONSE TO ABA AND SALT 1
AT1G68620	1:25765946-25767240	1.69743	3.78356	1.15639	5e-05	0.000567936	alpha/beta-Hydrolases superfamily protein
AT4G05170	4:2667989-2669364	0.550103	1.2259	1.15606	0.0194	0.0823677	basic helix-loop-helix (bHLH) DNA-binding superfamily protein
AT2G18700	2:8109042-8112010	6.58477	14.5097	1.13981	5e-05	0.000567936	trehalose phosphatase/synthase 11
AT1G23840	1:8424296-8425376	1.50047	3.29881	1.13653	5e-05	0.000567936	unknown protein; LOCATED IN: endomembrane system; EXPRESSED IN: 18 plant structures; EXPRESSED DURING: 12 growth stages; BEST Arabidopsis thaliana protein match is: unknown protein (TAIR:AT1G23850.1); Has 53 Blast hits to 48 proteins in 5 species: Archae - 0; Bacteria - 0; Metazoa - 0; Fungi - 0; Plants - 53; Viruses - 0; Other Eukaryotes - 0 (source: NCBI BLink).
AT1G44130	1:16787507-16789318	0.719501	1.58126	1.136	0.0003	0.00280209	Eukaryotic aspartyl protease family protein
AT5G14340	5:4623366-4624847	0.697976	1.53017	1.13244	0.00805	0.0423764	myb domain protein 40
AT4G33905	4:16253814-16255612	0.300256	0.657862	1.13159	0.0476	0.157654	Peroxisomal membrane 22 kDa (Mpv17/PMP22) family protein
AT3G50140	3:18592400-18594564	0.568758	1.24578	1.13117	0.0003	0.00280209	Plant protein of unknown function (DUF247)
AT4G22460	4:11839159-11839561	10.4508	22.6388	1.11518	5e-05	0.000567936	Bifunctional inhibitor/lipid-transfer protein/seed storage 2S albumin superfamily protein
AT4G04490	4:2231956-2234638	1.21474	2.62532	1.11185	5e-05	0.000567936	cysteine-rich RLK (RECEPTOR-like protein kinase) 36
AT4G38400	4:17978442-17979740	3.96414	8.51562	1.1031	5e-05	0.000567936	expansin-like A2
AT2G34510	2:14543996-14546879	34.8405	74.8212	1.10268	5e-05	0.000567936	Protein of unknown function, DUF642
AT4G13340	4:7758609-7761057	51.495	110.461	1.10103	5e-05	0.000567936	Leucine-rich repeat (LRR) family protein
AT2G42530	2:17709035-17709945	35.3529	75.7856	1.1001	5e-05	0.000567936	cold regulated 15b
AT1G02710	1:589705-589996	7.04262	15.0406	1.09468	0.01475	0.0671689	glycine-rich protein
AT3G60540	3:22374962-22375865	2.46644	5.25889	1.09233	0.0018	0.0127082	Preprotein translocase Sec, Sec61-beta subunit protein
AT2G25460	2:10832753-10835483	0.716815	1.52798	1.09195	0.00015	0.00153095	CONTAINS InterPro DOMAIN/s: C2 calcium-dependent membrane targeting (InterPro:IPR000008); BEST Arabidopsis thaliana protein match is: unknown protein (TAIR:AT5G04860.1); Has 108 Blast hits to 69 proteins in 11 species: Archae - 0; Bacteria - 0; Metazoa - 0; Fungi - 0; Plants - 108; Viruses - 0; Other Eukaryotes - 0 (source: NCBI BLink).
AT4G23610	4:12314024-12316715	1.0229	2.18037	1.09191	0.01185	0.0570913	Late embryogenesis abundant (LEA) hydroxyproline-rich glycoprotein family
AT2G26560	2:11293768-11295806	6.97328	14.8204	1.08767	5e-05	0.000567936	phospholipase A 2A
AT4G37370	4:17569827-17571704	4.18947	8.89059	1.08551	5e-05	0.000567936	cytochrome P450, family 81, subfamily D, polypeptide 8
AT4G24570	4:12686458-12687650	27.43	58.1673	1.08445	5e-05	0.000567936	dicarboxylate carrier 2
AT1G13340	1:4567934-4571118	3.42018	7.25057	1.08402	5e-05	0.000567936	Regulator of Vps4 activity in the MVB pathway protein
AT2G01520	2:235924-237147	77.1468	163.048	1.07961	5e-05	0.000567936	MLP-like protein 328
AT2G23130	2:9844298-9845385	49.6434	104.916	1.07956	5e-05	0.000567936	arabinogalactan protein 17
AT4G22390	4:11813424-11815133	0.815546	1.72067	1.07713	0.00025	0.00239356	F-box associated ubiquitination effector family protein
AT1G63750	1:23650847-23655363	3.57973	7.532	1.07318	5e-05	0.000567936	Disease resistance protein (TIR-NBS-LRR class) family
AT1G15040	1:5177528-5181389	3.0711	6.45376	1.07138	5e-05	0.000567936	Class I glutamine amidotransferase-like superfamily protein
AT2G29300	2:12588190-12589759	9.5796	20.0073	1.06249	5e-05	0.000567936	NAD(P)-binding Rossmann-fold superfamily protein
AT3G42725	3:14842899-14843707	4.52321	9.39985	1.05529	5e-05	0.000567936	Putative membrane lipoprotein
AT4G23810	4:12390166-12393982	6.17167	12.8079	1.0533	5e-05	0.000567936	WRKY family transcription factor
AT5G24920	5:8584664-8585275	0.925182	1.91979	1.05314	0.04965	0.162246	glutamine dumper 5
AT5G46350	5:18801217-18804043	0.87255	1.80996	1.05265	0.00035	0.00320503	WRKY DNA-binding protein 8
AT1G76960	1:28920456-28920956	76.9815	159.384	1.04993	5e-05	0.000567936	unknown protein; FUNCTIONS IN: molecular_function unknown; INVOLVED IN: biological_process unknown; LOCATED IN: endomembrane system; EXPRESSED IN: 9 plant structures; EXPRESSED DURING: 8 growth stages; Has 8 Blast hits to 8 proteins in 2 species: Archae - 0; Bacteria - 0; Metazoa - 0; Fungi - 0; Plants - 8; Viruses - 0; Other Eukaryotes - 0 (source: NCBI BLink).
AT1G16905	1:5782454-5783840	0.447431	0.926043	1.04941	0.0107	0.0529959	Curculin-like (mannose-binding) lectin family protein
AT2G37870	2:15859238-15859907	1.70374	3.52239	1.04785	0.00535	0.0306328	Bifunctional inhibitor/lipid-transfer protein/seed storage 2S albumin superfamily protein
AT5G10380	5:3267634-3268813	11.1086	22.8655	1.0415	5e-05	0.000567936	RING/U-box superfamily protein
AT1G18290	1:6297363-6298328	0.870792	1.78991	1.03949	0.0026	0.0171525	unknown protein; FUNCTIONS IN: molecular_function unknown; INVOLVED IN: N-terminal protein myristoylation; LOCATED IN: chloroplast; EXPRESSED IN: root; Has 94 Blast hits to 94 proteins in 12 species: Archae - 0; Bacteria - 0; Metazoa - 0; Fungi - 0; Plants - 94; Viruses - 0; Other Eukaryotes - 0 (source: NCBI BLink).
AT5G05600	5:1672119-1674739	4.63075	9.51581	1.03908	5e-05	0.000567936	2-oxoglutarate (2OG) and Fe(II)-dependent oxygenase superfamily protein
AT4G23070	4:12090689-12092077	0.593826	1.21983	1.03857	0.0347	0.126157	RHOMBOID-like protein 7
AT1G68200	1:25562117-25563948	0.477078	0.978114	1.03578	0.0333	0.122358	Zinc finger C-x8-C-x5-C-x3-H type family protein
AT3G10930	3:3420129-3420832	2.83234	5.80611	1.03558	5e-05	0.000567936	unknown protein; FUNCTIONS IN: molecular_function unknown; INVOLVED IN: biological_process unknown; LOCATED IN: mitochondrion; EXPRESSED IN: 18 plant structures; EXPRESSED DURING: 9 growth stages; Has 1 Blast hits to 1 proteins in 1 species: Archae - 0; Bacteria - 0; Metazoa - 0; Fungi - 0; Plants - 1; Viruses - 0; Other Eukaryotes - 0 (source: NCBI BLink).
AT1G15010	1:5171206-5171742	3.99269	8.12766	1.02548	0.00015	0.00153095	unknown protein; BEST Arabidopsis thaliana protein match is: unknown protein (TAIR:AT2G01300.1); Has 71 Blast hits to 71 proteins in 13 species: Archae - 0; Bacteria - 2; Metazoa - 0; Fungi - 0; Plants - 69; Viruses - 0; Other Eukaryotes - 0 (source: NCBI BLink).
AT4G23230	4:12157568-12160270	0.459477	0.934713	1.02453	0.00035	0.00320503	cysteine-rich RLK (RECEPTOR-like protein kinase) 15
AT2G14560	2:6213971-6215901	154.242	313.618	1.02381	5e-05	0.000567936	Protein of unknown function (DUF567)
AT5G41280	5:16509508-16510929	0.679901	1.38176	1.02311	0.00355	0.0220564	Receptor-like protein kinase-related family protein
AT1G67150	1:25122458-25124695	0.827619	1.68064	1.02197	0.0003	0.00280209	Plant protein of unknown function (DUF247)
AT1G70290	1:26471077-26474786	19.5422	39.6422	1.02045	5e-05	0.000567936	trehalose-6-phosphatase synthase S8
AT1G57990	1:21441504-21442920	40.5994	82.0283	1.01466	5e-05	0.000567936	purine permease 18
AT1G56510	1:21167588-21173632	10.8542	21.9237	1.01424	5e-05	0.000567936	Disease resistance protein (TIR-NBS-LRR class)
AT3G26830	3:9887947-9889705	8.4449	17.0435	1.01307	5e-05	0.000567936	Cytochrome P450 superfamily protein
AT4G17440	4:9727739-9729263	3.93794	7.9461	1.01281	5e-05	0.000567936	Protein of unknown function (DUF1639)
AT5G03350	5:815673-816658	34.3853	69.2113	1.00922	5e-05	0.000567936	Legume lectin family protein
AT2G34350	2:14493585-14495802	0.498171	0.998797	1.00355	0.0019	0.0133203	Nodulin-like / Major Facilitator Superfamily protein
AT4G23310	4:12185736-12188763	0.291464	0.583696	1.0019	0.0029	0.018709	cysteine-rich RLK (RECEPTOR-like protein kinase) 23
AT3G04220	3:1109117-1112188	0.418836	0.837597	0.99987	0.0002	0.00197418	Disease resistance protein (TIR-NBS-LRR class) family
AT5G41290	5:16512325-16513500	0.51272	1.02432	0.998423	0.03675	0.131518	Receptor-like protein kinase-related family protein
AT2G32140	2:13655626-13657175	1.55846	3.10506	0.994502	5e-05	0.000567936	transmembrane receptors
AT5G24030	5:8118316-8122784	10.1612	20.2446	0.99446	5e-05	0.000567936	SLAC1 homologue 3
AT3G60420	3:22334423-22337617	32.1268	63.8762	0.991501	5e-05	0.000567936	Phosphoglycerate mutase family protein
AT2G33580	2:14219622-14221861	3.51593	6.98196	0.989726	5e-05	0.000567936	Protein kinase superfamily protein
AT5G42580	5:17023645-17025229	1.80884	3.58727	0.987818	5e-05	0.000567936	cytochrome P450, family 705, subfamily A, polypeptide 12
AT1G65490	1:24354770-24355351	76.9319	152.26	0.984883	5e-05	0.000567936	unknown protein; FUNCTIONS IN: molecular_function unknown; INVOLVED IN: biological_process unknown; LOCATED IN: endomembrane system; EXPRESSED IN: 22 plant structures; EXPRESSED DURING: 13 growth stages; BEST Arabidopsis thaliana protein match is: unknown protein (TAIR:AT1G65486.1); Has 23 Blast hits to 23 proteins in 2 species: Archae - 0; Bacteria - 0; Metazoa - 0; Fungi - 0; Plants - 23; Virus…
AT5G57220	5:23187839-23189857	8.59977	16.9889	0.982222	5e-05	0.000567936	cytochrome P450, family 81, subfamily F, polypeptide 2
AT1G01130	1:61904-63811	2.90076	5.72518	0.980888	0.04435	0.149985	CONTAINS InterPro DOMAIN/s: CBL-interacting protein kinase (InterPro:IPR020660), Calcium/calmodulin-dependent protein kinase-like (InterPro:IPR020636); BEST Arabidopsis thaliana protein match is: unknown protein (TAIR:AT5G47170.1); Has 176 Blast hits to 176 proteins in 20 species: Archae - 0; Bacteria - 0; Metazoa - 0; Fungi - 0; Plants - 176; Viruses - 0; Other Eukaryotes - 0 (source: NCBI BLink…
AT5G20250	5:6833658-6836782	104.651	205.826	0.975832	5e-05	0.000567936	Raffinose synthase family protein
AT5G37990	5:15133736-15135500	13.145	25.8247	0.974242	5e-05	0.000567936	S-adenosyl-L-methionine-dependent methyltransferases superfamily protein
AT5G50175	5:20428094-20428719	0.908426	1.78456	0.974125	0.0435	0.148135	unknown protein; FUNCTIONS IN: molecular_function unknown; INVOLVED IN: biological_process unknown; LOCATED IN: endomembrane system; BEST Arabidopsis thaliana protein match is: unknown protein (TAIR:AT4G03600.1); Has 43 Blast hits to 43 proteins in 9 species: Archae - 0; Bacteria - 0; Metazoa - 0; Fungi - 0; Plants - 43; Viruses - 0; Other Eukaryotes - 0 (source: NCBI BLink).
AT1G19020	1:6568072-6568597	26.7504	52.5166	0.973212	5e-05	0.000567936	unknown protein; BEST Arabidopsis thaliana protein match is: unknown protein (TAIR:AT3G48180.1); Has 88 Blast hits to 88 proteins in 15 species: Archae - 0; Bacteria - 0; Metazoa - 0; Fungi - 0; Plants - 88; Viruses - 0; Other Eukaryotes - 0 (source: NCBI BLink).
AT5G19240	5:6470128-6471062	104.279	204.694	0.973016	5e-05	0.000567936	Glycoprotein membrane precursor GPI-anchored
AT5G25910	5:9038859-9041377	0.395565	0.776423	0.972929	0.00085	0.00683674	receptor like protein 52
AT4G22710	4:11934968-11936755	0.597834	1.17167	0.970746	0.001	0.00778127	cytochrome P450, family 706, subfamily A, polypeptide 2
AT2G04450	2:1543319-1545462	3.18865	6.247	0.970218	5e-05	0.000567936	nudix hydrolase homolog 6
AT5G22920	5:7664990-7667265	32.2451	63.169	0.970139	5e-05	0.000567936	CHY-type/CTCHY-type/RING-type Zinc finger protein
AT5G52750	5:21384042-21384924	16.396	32.1114	0.969744	5e-05	0.000567936	Heavy metal transport/detoxification superfamily protein
AT4G18250	4:10087342-10091963	2.29737	4.49691	0.968949	5e-05	0.000567936	receptor serine/threonine kinase, putative
AT5G40990	5:16418919-16420400	0.557802	1.09145	0.968421	0.02025	0.0851512	GDSL lipase 1
AT3G59080	3:21836578-21838620	7.0667	13.8014	0.9657	5e-05	0.000567936	Eukaryotic aspartyl protease family protein
AT5G08760	5:2854939-2855617	68.3027	133.331	0.964998	5e-05	0.000567936	unknown protein; FUNCTIONS IN: molecular_function unknown; INVOLVED IN: biological_process unknown; LOCATED IN: endomembrane system; Has 3 Blast hits to 3 proteins in 2 species: Archae - 0; Bacteria - 0; Metazoa - 0; Fungi - 0; Plants - 3; Viruses - 0; Other Eukaryotes - 0 (source: NCBI BLink).
AT4G35180	4:16736756-16740465	2.42475	4.73148	0.964452	5e-05	0.000567936	LYS/HIS transporter 7
AT2G22880	2:9741118-9741463	3.03242	5.91226	0.963238	0.04705	0.156424	VQ motif-containing protein
AT5G03360	5:817863-825149	2.75635	5.36672	0.961283	5e-05	0.000567936	DC1 domain-containing protein
AT2G47440	2:19469718-19471886	30.9695	60.2755	0.960726	5e-05	0.000567936	Tetratricopeptide repeat (TPR)-like superfamily protein
AT1G72240	1:27190178-27190749	1.32541	2.57567	0.958506	0.02245	0.0919741	unknown protein; BEST Arabidopsis thaliana protein match is: unknown protein (TAIR:AT1G22470.1); Has 65 Blast hits to 63 proteins in 13 species: Archae - 0; Bacteria - 0; Metazoa - 1; Fungi - 0; Plants - 64; Viruses - 0; Other Eukaryotes - 0 (source: NCBI BLink).
AT3G48100	3:17758426-17760874	5.10609	9.91888	0.957958	5e-05	0.000567936	response regulator 5
AT1G30040	1:10537647-10539831	6.15048	11.9308	0.955922	5e-05	0.000567936	gibberellin 2-oxidase
AT5G51550	5:20939493-20940895	93.0515	180.321	0.954465	5e-05	0.000567936	EXORDIUM like 3
AT5G59670	5:24041493-24045652	7.83744	15.1835	0.95405	5e-05	0.000567936	Leucine-rich repeat protein kinase family protein
AT3G54150	3:20050643-20052815	1.69424	3.27828	0.952301	5e-05	0.000567936	S-adenosyl-L-methionine-dependent methyltransferases superfamily protein
AT5G54380	5:22077091-22079880	23.3306	44.9879	0.947315	5e-05	0.000567936	protein kinase family protein
AT5G19470	5:6566302-6568806	0.632294	1.2179	0.945732	0.00615	0.0342254	nudix hydrolase homolog 24
AT2G35980	2:15110587-15111471	3.22387	6.20774	0.945276	5e-05	0.000567936	Late embryogenesis abundant (LEA) hydroxyproline-rich glycoprotein family
AT1G56120	1:20987287-20993072	4.42797	8.51919	0.944072	5e-05	0.000567936	Leucine-rich repeat transmembrane protein kinase
AT5G25250	5:8749726-8751636	7.35257	14.1065	0.940042	5e-05	0.000567936	SPFH/Band 7/PHB domain-containing membrane-associated protein family
AT2G41640	2:17360485-17363788	11.6449	22.2725	0.935562	5e-05	0.000567936	Glycosyltransferase family 61 protein
AT2G34500	2:14539478-14541406	1.86593	3.56253	0.933006	5e-05	0.000567936	cytochrome P450, family 710, subfamily A, polypeptide 1
AT3G28340	3:10588946-10590552	3.46419	6.61207	0.932584	5e-05	0.000567936	galacturonosyltransferase-like 10
AT2G01021	2:6570-6672	1585.27	3022.76	0.931137	0.00395	0.0240303	unknown protein; Has 30201 Blast hits to 17322 proteins in 780 species: Archae - 12; Bacteria - 1396; Metazoa - 17338; Fungi - 3422; Plants - 5037; Viruses - 0; Other Eukaryotes - 2996 (source: NCBI BLink).
AT2G27080	2:11563932-11571856	9.13994	17.4032	0.929093	5e-05	0.000567936	Late embryogenesis abundant (LEA) hydroxyproline-rich glycoprotein family
AT4G15975	4:9052174-9053152	1.34868	2.56794	0.929061	0.00095	0.007478	RING/U-box superfamily protein
AT1G16130	1:5525490-5528212	1.35182	2.57257	0.928302	5e-05	0.000567936	wall associated kinase-like 2
AT1G72140	1:27141813-27144490	1.80838	3.41884	0.918813	5e-05	0.000567936	Major facilitator superfamily protein
AT1G14520	1:4968141-4970311	3.12028	5.89067	0.916756	5e-05	0.000567936	myo-inositol oxygenase 1
AT5G46500	5:18856453-18857787	1.21885	2.29883	0.915378	0.0003	0.00280209	BEST Arabidopsis thaliana protein match is: disease resistance protein (TIR-NBS-LRR class) family (TAIR:AT5G46260.1); Has 1807 Blast hits to 1807 proteins in 277 species: Archae - 0; Bacteria - 0; Metazoa - 736; Fungi - 347; Plants - 385; Viruses - 0; Other Eukaryotes - 339 (source: NCBI BLink).
AT2G18210	2:7924957-7925875	3.11395	5.87148	0.914981	5e-05	0.000567936	unknown protein; BEST Arabidopsis thaliana protein match is: unknown protein (TAIR:AT4G36500.1); Has 50 Blast hits to 50 proteins in 7 species: Archae - 0; Bacteria - 0; Metazoa - 0; Fungi - 0; Plants - 50; Viruses - 0; Other Eukaryotes - 0 (source: NCBI BLink).
AT5G19880	5:6720383-6722475	0.416668	0.785248	0.914249	0.0471	0.156467	Peroxidase superfamily protein
AT5G10570	5:3341356-3342992	0.546124	1.02868	0.913491	0.02375	0.0957147	basic helix-loop-helix (bHLH) DNA-binding superfamily protein
AT4G23220	4:12153955-12157091	1.90122	3.58107	0.913462	5e-05	0.000567936	cysteine-rich RLK (RECEPTOR-like protein kinase) 14
AT5G66640	5:26599383-26601949	0.77937	1.46294	0.908494	0.0007	0.00582641	DA1-related protein 3
AT2G41100	2:17137828-17139612	128.54	241.037	0.907032	5e-05	0.000567936	Calcium-binding EF hand family protein
AT5G57010	5:23068036-23070412	0.885293	1.65947	0.906499	5e-05	0.000567936	calmodulin-binding family protein
AT1G02380	1:476999-478971	3.11906	5.84126	0.90517	5e-05	0.000567936	unknown protein; BEST Arabidopsis thaliana protein match is: unknown protein (TAIR:AT4G01960.1); Has 66 Blast hits to 66 proteins in 11 species: Archae - 0; Bacteria - 0; Metazoa - 0; Fungi - 0; Plants - 66; Viruses - 0; Other Eukaryotes - 0 (source: NCBI BLink).
AT1G35710	1:13220939-13224681	17.7062	33.1522	0.904849	5e-05	0.000567936	Protein kinase family protein with leucine-rich repeat domain
AT3G47480	3:17496353-17496947	9.83656	18.4125	0.904458	5e-05	0.000567936	Calcium-binding EF-hand family protein
AT5G41740	5:16688625-16693119	6.37371	11.8987	0.900601	5e-05	0.000567936	Disease resistance protein (TIR-NBS-LRR class) family
AT5G10695	5:3377662-3378867	9.53644	17.7813	0.898835	5e-05	0.000567936	unknown protein; BEST Arabidopsis thaliana protein match is: unknown protein (TAIR:AT5G57123.1); Has 30201 Blast hits to 17322 proteins in 780 species: Archae - 12; Bacteria - 1396; Metazoa - 17338; Fungi - 3422; Plants - 5037; Viruses - 0; Other Eukaryotes - 2996 (source: NCBI BLink).
AT5G24530	5:8378832-8383401	19.8376	36.9796	0.898493	5e-05	0.000567936	2-oxoglutarate (2OG) and Fe(II)-dependent oxygenase superfamily protein
AT4G11190	4:6826676-6827383	15.4783	28.8274	0.897193	5e-05	0.000567936	Disease resistance-responsive (dirigent-like protein) family protein
AT2G32210	2:13677985-13678830	7.30014	13.5627	0.893652	5e-05	0.000567936	unknown protein; BEST Arabidopsis thaliana protein match is: unknown protein (TAIR:AT2G32190.1); Has 214 Blast hits to 214 proteins in 21 species: Archae - 0; Bacteria - 0; Metazoa - 1; Fungi - 10; Plants - 203; Viruses - 0; Other Eukaryotes - 0 (source: NCBI BLink).
AT3G54810	3:20296231-20298691	45.5227	84.5429	0.893098	5e-05	0.000567936	Plant-specific GATA-type zinc finger transcription factor family protein
AT4G28040	4:13940345-13943732	1.41029	2.61782	0.892377	0.03015	0.113991	nodulin MtN21 /EamA-like transporter family protein
AT1G71890	1:27058438-27060785	0.339725	0.629843	0.890625	0.03075	0.115553	Major facilitator superfamily protein
AT5G40010	5:16020217-16021762	1.52171	2.82027	0.890139	5e-05	0.000567936	AAA-ATPase 1
AT4G32480	4:15676403-15677973	17.545	32.4149	0.885599	5e-05	0.000567936	Protein of unknown function (DUF506)
AT5G45000	5:18165382-18167193	1.02533	1.89252	0.884226	0.00015	0.00153095	Disease resistance protein (TIR-NBS-LRR class) family
AT5G23130	5:7781195-7783601	4.13643	7.63096	0.88348	5e-05	0.000567936	Peptidoglycan-binding LysM domain-containing protein
AT2G45220	2:18644083-18646447	6.83274	12.5982	0.882686	5e-05	0.000567936	Plant invertase/pectin methylesterase inhibitor superfamily
AT3G48390	3:17920814-17923496	0.496674	0.915604	0.882424	0.0013	0.00971304	MA3 domain-containing protein
AT1G80840	1:30383690-30387522	7.58766	13.9672	0.880316	5e-05	0.000567936	WRKY DNA-binding protein 40
AT1G07160	1:2197907-2199748	0.364986	0.671843	0.880281	0.0459	0.153768	Protein phosphatase 2C family protein
AT1G17147	1:5863430-5864009	4.76845	8.77474	0.879836	5e-05	0.000567936	VQ motif-containing protein
AT4G22214	4:11755309-11756195	0.69123	1.27104	0.878776	0.0479	0.158299	Defensin-like (DEFL) family protein
AT3G14540	3:4881438-4883936	0.683874	1.25732	0.878552	0.0002	0.00197418	Terpenoid cyclases/Protein prenyltransferases superfamily protein
AT2G35700	2:15005204-15005789	1.51812	2.7864	0.876118	0.01625	0.0721707	ERF family protein 38
AT5G01580	5:221366-223852	0.686268	1.25817	0.874488	0.0383	0.135474	gamma interferon responsive lysosomal thiol (GILT) reductase family protein
AT4G34150	4:16354945-16357293	78.1009	142.755	0.870128	5e-05	0.000567936	Calcium-dependent lipid-binding (CaLB domain) family protein
AT1G66700	1:24873290-24874758	2.05074	3.74347	0.868228	5e-05	0.000567936	S-adenosyl-L-methionine-dependent methyltransferases superfamily protein
AT5G18470	5:6127796-6131015	5.70016	10.4028	0.867896	5e-05	0.000567936	Curculin-like (mannose-binding) lectin family protein
AT3G10320	3:3195313-3197346	1.42436	2.59927	0.867798	5e-05	0.000567936	Glycosyltransferase family 61 protein
AT4G14390	4:8289643-8292083	0.955267	1.74095	0.865902	5e-05	0.000567936	Ankyrin repeat family protein
AT5G56230	5:22758767-22759371	2.64966	4.82759	0.865494	0.0026	0.0171525	prenylated RAB acceptor 1.G2
AT5G54710	5:22227573-22230500	12.8866	23.4758	0.865307	5e-05	0.000567936	Ankyrin repeat family protein
AT1G03850	1:976096-977761	13.5851	24.7421	0.864945	5e-05	0.000567936	Glutaredoxin family protein
AT1G68825	1:25869699-25870420	1.95273	3.55471	0.864244	0.02915	0.11125	ROTUNDIFOLIA like 15
AT1G18570	1:6389410-6391267	12.0584	21.9257	0.862586	5e-05	0.000567936	myb domain protein 51
AT2G44000	2:18214323-18215571	0.421399	0.765813	0.861804	0.0373	0.132966	Late embryogenesis abundant (LEA) hydroxyproline-rich glycoprotein family
AT5G67480	5:26930938-26933093	66.1448	119.977	0.859056	5e-05	0.000567936	BTB and TAZ domain protein 4
AT5G39190	5:15692590-15693581	0.976939	1.76674	0.854749	0.01385	0.0640414	germin-like protein 2
AT3G19430	3:6736183-6738330	3.63478	6.57051	0.854135	5e-05	0.000567936	late embryogenesis abundant protein-related / LEA protein-related
AT5G05365	5:1590035-1591903	5.96289	10.7729	0.853323	0.0006	0.00511143	Heavy metal transport/detoxification superfamily protein
AT3G25882	3:9470416-9470950	11.8156	21.323	0.851713	5e-05	0.000567936	NIM1-interacting 2
AT1G02660	1:571954-574981	4.19099	7.55182	0.849532	5e-05	0.000567936	alpha/beta-Hydrolases superfamily protein
AT1G45145	1:17074941-17076330	53.8108	96.8629	0.848047	5e-05	0.000567936	thioredoxin H-type 5
AT5G52050	5:21138861-21140643	3.87673	6.97564	0.847485	5e-05	0.000567936	MATE efflux family protein
AT4G23180	4:12138136-12140921	27.1902	48.9128	0.847126	5e-05	0.000567936	cysteine-rich RLK (RECEPTOR-like protein kinase) 10
AT1G29290	1:10244965-10245572	1.4591	2.62171	0.845434	0.0133	0.0621682	unknown protein; FUNCTIONS IN: molecular_function unknown; INVOLVED IN: biological_process unknown; LOCATED IN: endomembrane system; Has 18 Blast hits to 18 proteins in 5 species: Archae - 0; Bacteria - 0; Metazoa - 0; Fungi - 0; Plants - 18; Viruses - 0; Other Eukaryotes - 0 (source: NCBI BLink).
AT3G17690	3:6045001-6048488	0.646522	1.15742	0.840139	0.0001	0.0010678	cyclic nucleotide gated channel 19
AT2G17040	2:7407122-7408270	9.39569	16.795	0.837962	5e-05	0.000567936	NAC domain containing protein 36
AT3G50480	3:18733067-18734388	62.496	111.707	0.837878	5e-05	0.000567936	homolog of RPW8 4
AT5G59845	5:24111323-24112020	2.34254	4.18109	0.835805	0.00285	0.0184316	Gibberellin-regulated family protein
AT4G03210	4:1415948-1417352	187.328	332.971	0.829827	5e-05	0.000567936	xyloglucan endotransglucosylase/hydrolase 9
AT3G61920	3:22932495-22933362	5.92399	10.5205	0.828563	5e-05	0.000567936	unknown protein; FUNCTIONS IN: molecular_function unknown; INVOLVED IN: N-terminal protein myristoylation; LOCATED IN: cellular_component unknown; EXPRESSED IN: shoot, hypocotyl, root, egg cell; BEST Arabidopsis thaliana protein match is: unknown protein (TAIR:AT1G64700.1); Has 77 Blast hits to 77 proteins in 8 species: Archae - 0; Bacteria - 0; Metazoa - 0; Fungi - 0; Plants - 77; Viruses - 0; O…
AT4G14370	4:8279640-8283263	1.14618	2.03433	0.827715	5e-05	0.000567936	Disease resistance protein (TIR-NBS-LRR class) family
AT2G41010	2:17113865-17114804	12.9465	22.9746	0.827475	5e-05	0.000567936	calmodulin (CAM)-binding protein of 25 kDa
AT1G10340	1:3390321-3392571	3.68635	6.53968	0.827027	5e-05	0.000567936	Ankyrin repeat family protein
AT4G19420	4:10587165-10590588	20.6476	36.6102	0.826268	5e-05	0.000567936	Pectinacetylesterase family protein
AT2G29460	2:12626535-12627678	9.40234	16.644	0.823914	5e-05	0.000567936	glutathione S-transferase tau 4
AT3G28840	3:10838408-10839946	0.376497	0.666039	0.822969	0.0204	0.0856279	Protein of unknown function (DUF1216)
AT2G32030	2:13632467-13633335	3.21236	5.68227	0.822832	5e-05	0.000567936	Acyl-CoA N-acyltransferases (NAT) superfamily protein
AT1G13700	1:4693288-4696023	4.52715	8.00506	0.82231	5e-05	0.000567936	6-phosphogluconolactonase 1
AT3G13950	3:4604148-4605425	4.92635	8.70965	0.822096	5e-05	0.000567936	unknown protein; BEST Arabidopsis thaliana protein match is: unknown protein (TAIR:AT4G13266.1); Has 339 Blast hits to 265 proteins in 12 species: Archae - 0; Bacteria - 0; Metazoa - 0; Fungi - 0; Plants - 339; Viruses - 0; Other Eukaryotes - 0 (source: NCBI BLink).
AT3G45840	3:16847903-16849887	0.454493	0.803356	0.82178	0.01395	0.0643622	Cysteine/Histidine-rich C1 domain family protein
AT3G13784	3:4528528-4530669	1.59904	2.82519	0.821143	5e-05	0.000567936	cell wall invertase 5
AT3G49620	3:18393746-18396816	2.03615	3.59148	0.818732	5e-05	0.000567936	2-oxoglutarate (2OG) and Fe(II)-dependent oxygenase superfamily protein
AT1G01680	1:246410-248367	4.10302	7.23559	0.818424	5e-05	0.000567936	plant U-box 54
AT4G19520	4:10639268-10647079	6.21153	10.9526	0.818255	5e-05	0.000567936	disease resistance protein (TIR-NBS-LRR class) family
AT3G57950	3:21460422-21460968	1.65936	2.92378	0.81721	0.0149	0.0677053	unknown protein; FUNCTIONS IN: molecular_function unknown; INVOLVED IN: biological_process unknown; LOCATED IN: chloroplast; EXPRESSED IN: 9 plant structures; EXPRESSED DURING: 4 anthesis, C globular stage, petal differentiation and expansion stage; BEST Arabidopsis thaliana protein match is: unknown protein (TAIR:AT2G42180.1); Has 81 Blast hits to 81 proteins in 11 species: Archae - 0; Bacteria …
AT1G74870	1:28126927-28128463	0.424865	0.747051	0.814201	0.0412	0.142966	RING/U-box superfamily protein
AT2G37900	2:15864395-15866408	0.377701	0.663805	0.813514	0.0228	0.0929913	Major facilitator superfamily protein
AT4G27460	4:13732909-13734304	0.603254	1.05991	0.813098	0.01655	0.0731016	Cystathionine beta-synthase (CBS) family protein
AT1G22470	1:7932853-7933390	4.91644	8.62704	0.811251	0.0002	0.00197418	unknown protein; BEST Arabidopsis thaliana protein match is: unknown protein (TAIR:AT1G72240.1); Has 1693 Blast hits to 236 proteins in 54 species: Archae - 0; Bacteria - 8; Metazoa - 451; Fungi - 116; Plants - 94; Viruses - 2; Other Eukaryotes - 1022 (source: NCBI BLink).
AT3G16510	3:5616991-5618294	3.97982	6.98346	0.811237	5e-05	0.000567936	Calcium-dependent lipid-binding (CaLB domain) family protein
AT2G01180	2:106899-108803	16.8298	29.523	0.810817	5e-05	0.000567936	phosphatidic acid phosphatase 1
AT5G14120	5:4555948-4560067	59.8131	104.912	0.810648	5e-05	0.000567936	Major facilitator superfamily protein
AT3G57450	3:21261933-21262622	36.3197	63.6557	0.809538	5e-05	0.000567936	unknown protein; Has 65 Blast hits to 65 proteins in 11 species: Archae - 0; Bacteria - 0; Metazoa - 0; Fungi - 0; Plants - 65; Viruses - 0; Other Eukaryotes - 0 (source: NCBI BLink).
AT1G36622	1:13836130-13836954	4.88996	8.5645	0.808546	0.0001	0.0010678	unknown protein; LOCATED IN: endomembrane system; BEST Arabidopsis thaliana protein match is: unknown protein (TAIR:AT1G36640.1); Has 12 Blast hits to 12 proteins in 2 species: Archae - 0; Bacteria - 0; Metazoa - 0; Fungi - 0; Plants - 12; Viruses - 0; Other Eukaryotes - 0 (source: NCBI BLink).
AT2G32800	2:13916451-13925351	6.9613	12.1862	0.807815	5e-05	0.000567936	protein kinase family protein
AT5G67450	5:26918792-26919949	3.44	6.01908	0.807134	5e-05	0.000567936	zinc-finger protein 1
AT1G23200	1:8227177-8229582	0.881334	1.54018	0.805337	0.0004	0.00359709	Plant invertase/pectin methylesterase inhibitor superfamily
AT2G36770	2:15415138-15416766	0.945842	1.65236	0.80486	0.0009	0.00715948	UDP-Glycosyltransferase superfamily protein
AT4G38830	4:18122325-18124943	0.626213	1.09363	0.804397	0.0015	0.0109202	cysteine-rich RLK (RECEPTOR-like protein kinase) 26
AT1G78830	1:29636954-29638552	90.9867	158.868	0.804103	5e-05	0.000567936	Curculin-like (mannose-binding) lectin family protein
AT5G62420	5:25064834-25066111	0.800621	1.39685	0.802991	0.0202	0.085009	NAD(P)-linked oxidoreductase superfamily protein
AT1G24145	1:8541026-8541739	9.44435	16.4759	0.802835	5e-05	0.000567936	unknown protein; FUNCTIONS IN: molecular_function unknown; INVOLVED IN: biological_process unknown; LOCATED IN: endomembrane system; Has 3 Blast hits to 3 proteins in 1 species: Archae - 0; Bacteria - 0; Metazoa - 0; Fungi - 0; Plants - 3; Viruses - 0; Other Eukaryotes - 0 (source: NCBI BLink).
AT3G11010	3:3447567-3453683	5.81801	10.1406	0.801539	5e-05	0.000567936	receptor like protein 34
AT5G43500	5:17469674-17473591	9.60475	16.7364	0.801172	5e-05	0.000567936	actin-related protein 9
AT5G44568	5:17961200-17962202	25.8076	44.9384	0.800152	5e-05	0.000567936	unknown protein; FUNCTIONS IN: molecular_function unknown; INVOLVED IN: biological_process unknown; LOCATED IN: endomembrane system; Has 19 Blast hits to 19 proteins in 2 species: Archae - 0; Bacteria - 0; Metazoa - 0; Fungi - 0; Plants - 19; Viruses - 0; Other Eukaryotes - 0 (source: NCBI BLink).
AT5G63160	5:25333262-25335485	54.4482	94.7566	0.799344	5e-05	0.000567936	BTB and TAZ domain protein 1
AT2G28120	2:11985686-11987738	2.81376	4.89448	0.798655	5e-05	0.000567936	Major facilitator superfamily protein
AT1G10020	1:3269603-3271987	20.6464	35.8828	0.797399	5e-05	0.000567936	Protein of unknown function (DUF1005)
AT3G12220	3:3896530-3899019	0.649265	1.12757	0.796337	0.00775	0.041137	serine carboxypeptidase-like 16
AT3G62720	3:23201116-23202913	16.5526	28.705	0.794245	5e-05	0.000567936	xylosyltransferase 1
AT2G27930	2:11892368-11893488	1.41577	2.45115	0.791875	0.0473	0.156858	PLATZ transcription factor family protein
AT4G13890	4:8031971-8033723	1.21459	2.10221	0.791432	5e-05	0.000567936	Pyridoxal phosphate (PLP)-dependent transferases superfamily protein
AT3G22235	3:7854418-7855814	200.396	346.695	0.79081	5e-05	0.000567936	BEST Arabidopsis thaliana protein match is: pathogen and circadian controlled 1 (TAIR:AT3G22231.1); Has 122 Blast hits to 122 proteins in 11 species: Archae - 0; Bacteria - 0; Metazoa - 0; Fungi - 0; Plants - 122; Viruses - 0; Other Eukaryotes - 0 (source: NCBI BLink).
AT2G32160	2:13662212-13666269	4.21263	7.28369	0.789948	5e-05	0.000567936	S-adenosyl-L-methionine-dependent methyltransferases superfamily protein
AT1G70090	1:26400789-26402727	50.9147	88.0034	0.789478	5e-05	0.000567936	glucosyl transferase family 8
AT1G71910	1:27064931-27065947	1.22478	2.11621	0.788961	0.00535	0.0306328	unknown protein; Has 28 Blast hits to 28 proteins in 10 species: Archae - 0; Bacteria - 0; Metazoa - 0; Fungi - 0; Plants - 28; Viruses - 0; Other Eukaryotes - 0 (source: NCBI BLink).
AT3G50260	3:18634575-18635398	6.02105	10.3927	0.78748	5e-05	0.000567936	cooperatively regulated by ethylene and jasmonate 1
AT3G44300	3:15983310-15985535	7.52466	12.9157	0.779426	5e-05	0.000567936	nitrilase 2
AT2G31880	2:13554893-13559767	35.5741	60.9891	0.777723	5e-05	0.000567936	Leucine-rich repeat protein kinase family protein
AT3G29000	3:11005778-11006414	2.91919	4.99769	0.775693	0.00125	0.00939623	Calcium-binding EF-hand family protein
AT4G13600	4:7911178-7912892	1.31571	2.25178	0.775226	0.02505	0.0996361	Carbohydrate-binding X8 domain superfamily protein
AT2G25090	2:10670466-10672653	2.11626	3.61568	0.772748	5e-05	0.000567936	CBL-interacting protein kinase 16
AT1G72430	1:27264910-27265630	108.115	184.709	0.772683	5e-05	0.000567936	SAUR-like auxin-responsive protein family
AT5G65600	5:26216125-26218153	0.607955	1.0386	0.772599	0.0016	0.0115205	Concanavalin A-like lectin protein kinase family protein
AT5G50915	5:20710208-20712315	21.1703	36.1074	0.770253	5e-05	0.000567936	basic helix-loop-helix (bHLH) DNA-binding superfamily protein
AT5G64870	5:25929537-25931384	0.761866	1.29921	0.770025	0.00055	0.00474508	SPFH/Band 7/PHB domain-containing membrane-associated protein family
AT2G18800	2:8144911-8146265	3.16342	5.38444	0.767308	5e-05	0.000567936	xyloglucan endotransglucosylase/hydrolase 21
AT2G20142	2:8695373-8696643	4.00439	6.81528	0.767189	5e-05	0.000567936	Toll-Interleukin-Resistance (TIR) domain family protein
AT1G49840	1:18452069-18454358	8.212	13.9764	0.767184	5e-05	0.000567936	Protein of unknown function (DUF620)
AT2G16980	2:7376348-7381103	2.12068	3.60898	0.767069	5e-05	0.000567936	Major facilitator superfamily protein
AT1G65510	1:24359452-24360081	8.49737	14.4464	0.765619	5e-05	0.000567936	unknown protein; FUNCTIONS IN: molecular_function unknown; INVOLVED IN: N-terminal protein myristoylation; LOCATED IN: endomembrane system; EXPRESSED IN: 9 plant structures; EXPRESSED DURING: LP.06 six leaves visible, LP.04 four leaves visible, 4 anthesis, petal differentiation and expansion stage, LP.08 eight leaves visible; BEST Arabidopsis thaliana protein match is: unknown protein (TAIR:AT1G6…
AT4G10310	4:6391983-6395877	5.98449	10.1685	0.764804	5e-05	0.000567936	high-affinity K+ transporter 1
AT1G16530	1:5651369-5652883	4.50286	7.6472	0.76409	0.00015	0.00153095	ASYMMETRIC LEAVES 2-like 9
AT2G45760	2:18847006-18847821	5.29597	8.97623	0.761215	5e-05	0.000567936	BON association protein 2
AT2G04070	2:1353754-1355790	0.674833	1.13995	0.756374	0.0076	0.0404634	MATE efflux family protein
AT1G73066	1:27481784-27483715	0.353519	0.597047	0.756058	0.0286	0.109769	Leucine-rich repeat family protein
AT1G16420	1:5612149-5613867	0.771255	1.30231	0.755794	0.00845	0.0439647	metacaspase 8
AT3G15358	3:5178012-5178838	1.68037	2.83209	0.753085	0.0105	0.0522021	unknown protein; FUNCTIONS IN: molecular_function unknown; INVOLVED IN: biological_process unknown; LOCATED IN: endomembrane system; BEST Arabidopsis thaliana protein match is: unknown protein (TAIR:AT1G53035.1); Has 35333 Blast hits to 34131 proteins in 2444 species: Archae - 798; Bacteria - 22429; Metazoa - 974; Fungi - 991; Plants - 531; Viruses - 0; Other Eukaryotes - 9610 (source: NCBI BLink…
AT2G37370	2:15679114-15683217	0.364877	0.614958	0.753078	0.01	0.0500357	unknown protein; BEST Arabidopsis thaliana protein match is: unknown protein (TAIR:AT5G13560.1); Has 30201 Blast hits to 17322 proteins in 780 species: Archae - 12; Bacteria - 1396; Metazoa - 17338; Fungi - 3422; Plants - 5037; Viruses - 0; Other Eukaryotes - 2996 (source: NCBI BLink).
AT2G33760	2:14275799-14277551	0.386795	0.651808	0.752877	0.02315	0.0939449	Pentatricopeptide repeat (PPR) superfamily protein
AT1G24140	1:8536044-8537387	3.45336	5.81831	0.752599	5e-05	0.000567936	Matrixin family protein
AT1G29690	1:10379019-10382123	10.1784	17.1376	0.751656	5e-05	0.000567936	MAC/Perforin domain-containing protein
AT1G08930	1:2873464-2877270	74.2814	124.701	0.747397	5e-05	0.000567936	Major facilitator superfamily protein
AT4G03400	4:1497535-1499865	25.3374	42.5236	0.746994	5e-05	0.000567936	Auxin-responsive GH3 family protein
AT1G22570	1:7976619-7978573	4.0992	6.87926	0.746913	5e-05	0.000567936	Major facilitator superfamily protein
AT5G17350	5:5718771-5719608	3.46558	5.80906	0.74521	5e-05	0.000567936	unknown protein; FUNCTIONS IN: molecular_function unknown; INVOLVED IN: N-terminal protein myristoylation; LOCATED IN: cellular_component unknown; EXPRESSED IN: 15 plant structures; EXPRESSED DURING: 8 growth stages; BEST Arabidopsis thaliana protein match is: unknown protein (TAIR:AT3G03280.1); Has 1807 Blast hits to 1807 proteins in 277 species: Archae - 0; Bacteria - 0; Metazoa - 736; Fungi - …
AT5G24960	5:8599987-8603194	0.479195	0.802904	0.744613	0.02265	0.0925231	cytochrome P450, family 71, subfamily A, polypeptide 14
AT3G14700	3:4940317-4941398	1.0084	1.68899	0.7441	0.01955	0.0829376	SART-1 family
AT3G29410	3:11302430-11305136	2.35151	3.93853	0.74407	5e-05	0.000567936	Terpenoid cyclases/Protein prenyltransferases superfamily protein
AT3G06070	3:1831056-1831923	62.6341	104.873	0.743623	5e-05	0.000567936	unknown protein; BEST Arabidopsis thaliana protein match is: unknown protein (TAIR:AT5G19190.1); Has 33 Blast hits to 33 proteins in 12 species: Archae - 0; Bacteria - 0; Metazoa - 1; Fungi - 0; Plants - 32; Viruses - 0; Other Eukaryotes - 0 (source: NCBI BLink).
AT1G29910	1:10472279-10473299	147.167	246.273	0.742802	5e-05	0.000567936	chlorophyll A/B binding protein 3
AT4G20970	4:11215258-11216212	1.80898	3.02311	0.740856	0.01625	0.0721707	basic helix-loop-helix (bHLH) DNA-binding superfamily protein
AT5G06320	5:1928390-1931768	144.785	241.72	0.739426	5e-05	0.000567936	NDR1/HIN1-like 3
AT5G23990	5:8105564-8108590	0.559876	0.93462	0.739272	0.00705	0.0382223	ferric reduction oxidase 5
AT3G57930	3:21447106-21448690	20.8352	34.7112	0.736375	5e-05	0.000567936	unknown protein; BEST Arabidopsis thaliana protein match is: unknown protein (TAIR:AT2G42190.1); Has 1519 Blast hits to 1241 proteins in 182 species: Archae - 0; Bacteria - 60; Metazoa - 576; Fungi - 133; Plants - 127; Viruses - 30; Other Eukaryotes - 593 (source: NCBI BLink).
AT4G28720	4:14192582-14194256	1.3358	2.22539	0.736351	0.0003	0.00280209	Flavin-binding monooxygenase family protein
AT1G21250	1:7439265-7442113	31.7734	52.915	0.735856	5e-05	0.000567936	cell wall-associated kinase
AT3G50470	3:18729053-18730269	1.83264	3.04678	0.733366	0.0031	0.0197448	homolog of RPW8 3
AT3G21340	3:7511786-7515937	0.444687	0.739107	0.732995	0.00265	0.0174113	Leucine-rich repeat protein kinase family protein
AT5G60900	5:24498466-24501494	2.98086	4.95254	0.732443	5e-05	0.000567936	receptor-like protein kinase 1
AT5G41300	5:16515003-16516102	0.709512	1.17879	0.732413	0.0435	0.148135	Receptor-like protein kinase-related family protein
AT4G27657	4:13813043-13813516	16.2679	27.0008	0.730972	5e-05	0.000567936	unknown protein; FUNCTIONS IN: molecular_function unknown; INVOLVED IN: biological_process unknown; LOCATED IN: endomembrane system; EXPRESSED IN: 15 plant structures; EXPRESSED DURING: 9 growth stages; BEST Arabidopsis thaliana protein match is: unknown protein (TAIR:AT5G54145.1); Has 30201 Blast hits to 17322 proteins in 780 species: Archae - 12; Bacteria - 1396; Metazoa - 17338; Fungi - 3422; …
AT5G65390	5:26128583-26129338	35.2087	58.3886	0.729755	5e-05	0.000567936	arabinogalactan protein 7
AT2G40750	2:17000453-17002468	7.84668	13.0122	0.729714	5e-05	0.000567936	WRKY DNA-binding protein 54
AT1G66020	1:24577552-24580185	0.365775	0.605868	0.728048	0.0202	0.085009	Terpenoid cyclases/Protein prenyltransferases superfamily protein
AT1G80450	1:30243929-30244783	3.63189	6.00927	0.726467	5e-05	0.000567936	VQ motif-containing protein
AT3G59350	3:21932524-21935192	19.4579	32.1783	0.725732	5e-05	0.000567936	Protein kinase superfamily protein
AT2G38790	2:16210856-16215264	5.48007	9.05973	0.725273	0.001	0.00778127	unknown protein; Has 21 Blast hits to 21 proteins in 5 species: Archae - 0; Bacteria - 0; Metazoa - 0; Fungi - 0; Plants - 19; Viruses - 0; Other Eukaryotes - 2 (source: NCBI BLink).
AT2G43510	2:18067171-18067802	35.5499	58.749	0.724719	5e-05	0.000567936	trypsin inhibitor protein 1
AT1G74330	1:27943461-27947109	5.29515	8.74856	0.724374	5e-05	0.000567936	Protein kinase superfamily protein
AT3G51450	3:19090946-19092509	5.78373	9.55574	0.724368	5e-05	0.000567936	Calcium-dependent phosphotriesterase superfamily protein
AT4G01575	4:679471-682601	2.09703	3.46395	0.724068	0.0357	0.128747	serine protease inhibitor, Kazal-type family protein
AT1G69900	1:26326380-26327831	8.31504	13.729	0.723429	5e-05	0.000567936	Actin cross-linking protein
AT1G03300	1:811032-813086	2.37858	3.92648	0.723134	5e-05	0.000567936	DOMAIN OF UNKNOWN FUNCTION 724 1
AT1G02920	1:658656-659771	134.465	221.605	0.720758	5e-05	0.000567936	glutathione S-transferase 7
AT3G56230	3:20860777-20862265	1.55011	2.55275	0.719683	0.00085	0.00683674	BTB/POZ domain-containing protein
AT4G27290	4:13666280-13669202	0.723995	1.19087	0.717963	0.0007	0.00582641	S-locus lectin protein kinase family protein
AT5G16080	5:5252314-5253618	0.798007	1.31221	0.717528	0.01495	0.0678738	carboxyesterase 17
AT5G51810	5:21055187-21056808	0.554482	0.910499	0.715516	0.02845	0.109373	gibberellin 20 oxidase 2
AT1G18710	1:6450593-6453114	1.6997	2.78865	0.71429	0.0006	0.00511143	myb domain protein 47
AT3G28210	3:10520508-10521532	2.95242	4.842	0.713704	0.0001	0.0010678	zinc finger (AN1-like) family protein
AT4G16008	4:9067829-9068512	6.04218	9.90777	0.713492	5e-05	0.000567936	unknown protein; FUNCTIONS IN: molecular_function unknown; INVOLVED IN: biological_process unknown; LOCATED IN: cellular_component unknown; Has 30201 Blast hits to 17322 proteins in 780 species: Archae - 12; Bacteria - 1396; Metazoa - 17338; Fungi - 3422; Plants - 5037; Viruses - 0; Other Eukaryotes - 2996 (source: NCBI BLink).
AT3G32040	3:13047703-13049040	2.76851	4.53485	0.711945	5e-05	0.000567936	Terpenoid synthases superfamily protein
AT1G13710	1:4702724-4704657	2.31523	3.78591	0.709482	5e-05	0.000567936	cytochrome P450, family 78, subfamily A, polypeptide 5
AT2G44500	2:18374291-18376790	13.5941	22.2183	0.708769	5e-05	0.000567936	O-fucosyltransferase family protein
AT4G25990	4:13191689-13193543	4.24068	6.92969	0.708496	5e-05	0.000567936	CCT motif family protein
AT4G22070	4:11691377-11694392	0.813498	1.32566	0.704504	0.002	0.0138368	WRKY DNA-binding protein 31
AT1G07000	1:2150193-2152325	9.90843	16.1376	0.7037	5e-05	0.000567936	exocyst subunit exo70 family protein B2
AT1G61100	1:22508537-22512333	24.8395	40.4459	0.703356	5e-05	0.000567936	disease resistance protein (TIR class), putative
AT4G23750	4:12376193-12378024	10.6579	17.3302	0.701356	5e-05	0.000567936	cytokinin response factor 2
AT3G61280	3:22680959-22683769	4.71032	7.65223	0.700056	5e-05	0.000567936	Arabidopsis thaliana protein of unknown function (DUF821)
AT5G55720	5:22556046-22557725	1.95667	3.17611	0.69886	5e-05	0.000567936	Pectin lyase-like superfamily protein
AT5G45340	5:18368641-18370991	6.73697	10.9291	0.698	5e-05	0.000567936	cytochrome P450, family 707, subfamily A, polypeptide 3
AT5G13200	5:4207003-4208289	8.10203	13.1416	0.697788	5e-05	0.000567936	GRAM domain family protein
AT4G14130	4:8137050-8138281	11.3571	18.4175	0.697484	5e-05	0.000567936	xyloglucan endotransglucosylase/hydrolase 15
AT4G02130	4:944359-947085	34.8914	56.5711	0.697193	5e-05	0.000567936	galacturonosyltransferase 6
AT1G75590	1:28382895-28383768	2.0078	3.25346	0.696364	0.0049	0.0285539	SAUR-like auxin-responsive protein family
AT4G24015	4:12466344-12471261	7.31688	11.8541	0.696089	0.00325	0.0205508	RING/U-box superfamily protein
AT3G44326	3:16000878-16002118	2.86862	4.64513	0.695364	0.0001	0.0010678	F-box family protein
AT4G26200	4:13275306-13277188	4.23522	6.85697	0.695135	5e-05	0.000567936	1-amino-cyclopropane-1-carboxylate synthase 7
AT2G43010	2:17886426-17889050	1.24037	2.00692	0.694204	0.00075	0.00615967	phytochrome interacting factor 4
AT5G06200	5:1877332-1878116	2.93682	4.75017	0.693723	0.00895	0.0459858	Uncharacterised protein family (UPF0497)
AT4G13290	4:7740282-7742857	2.94206	4.75179	0.691645	5e-05	0.000567936	cytochrome P450, family 71, subfamily A, polypeptide 19
AT1G01480	1:175781-178400	0.390151	0.629378	0.689896	0.0416	0.143832	1-amino-cyclopropane-1-carboxylate synthase 2
AT3G52400	3:19425633-19427141	27.7588	44.7716	0.689639	5e-05	0.000567936	syntaxin of plants 122
AT1G77640	1:29178736-29179675	1.07996	1.74158	0.689416	0.02295	0.0933857	Integrase-type DNA-binding superfamily protein
AT1G58037	1:21472964-21474602	0.536468	0.864827	0.688919	0.0413	0.143171	Cysteine/Histidine-rich C1 domain family protein
AT3G26500	3:9708108-9709964	4.77848	7.7029	0.688849	5e-05	0.000567936	plant intracellular ras group-related LRR 2
AT3G23120	3:8227221-8229576	1.47345	2.3741	0.688186	5e-05	0.000567936	receptor like protein 38
AT1G22400	1:7903659-7906673	18.5574	29.8851	0.687428	5e-05	0.000567936	UDP-Glycosyltransferase superfamily protein
AT2G23680	2:10066162-10067455	9.05377	14.5779	0.687194	5e-05	0.000567936	Cold acclimation protein WCOR413 family
AT3G11080	3:3470439-3473312	1.08004	1.73798	0.686325	5e-05	0.000567936	receptor like protein 35
AT4G39030	4:18185666-18190556	8.8612	14.2489	0.685276	0.00025	0.00239356	MATE efflux family protein
AT4G11320	4:6887253-6889059	91.3649	146.893	0.685055	5e-05	0.000567936	Papain family cysteine protease
AT4G33550	4:16134439-16135056	8.50743	13.6608	0.683244	5e-05	0.000567936	Bifunctional inhibitor/lipid-transfer protein/seed storage 2S albumin superfamily protein
AT2G25510	2:10856371-10857156	731.601	1173.53	0.681722	5e-05	0.000567936	unknown protein; Has 2 Blast hits to 2 proteins in 1 species: Archae - 0; Bacteria - 0; Metazoa - 0; Fungi - 0; Plants - 2; Viruses - 0; Other Eukaryotes - 0 (source: NCBI BLink).
AT5G66210	5:26456284-26459631	17.0519	27.339	0.681028	5e-05	0.000567936	calcium-dependent protein kinase 28
AT4G00970	4:418436-421694	3.30325	5.29543	0.680862	5e-05	0.000567936	cysteine-rich RLK (RECEPTOR-like protein kinase) 41
AT5G25210	5:8723957-8725771	11.888	19.0481	0.680145	5e-05	0.000567936	unknown protein; BEST Arabidopsis thaliana protein match is: unknown protein (TAIR:AT4G32030.1); Has 30201 Blast hits to 17322 proteins in 780 species: Archae - 12; Bacteria - 1396; Metazoa - 17338; Fungi - 3422; Plants - 5037; Viruses - 0; Other Eukaryotes - 2996 (source: NCBI BLink).
AT5G59330	5:23931317-23931889	6.10725	9.77898	0.679163	0.00435	0.025931	Bifunctional inhibitor/lipid-transfer protein/seed storage 2S albumin superfamily protein
AT1G77530	1:29136036-29137555	3.38275	5.41619	0.679082	5e-05	0.000567936	O-methyltransferase family protein
AT2G39400	2:16452611-16454801	10.8822	17.4187	0.678662	5e-05	0.000567936	alpha/beta-Hydrolases superfamily protein
AT1G77520	1:29130402-29132180	3.32743	5.3258	0.678591	5e-05	0.000567936	O-methyltransferase family protein
AT2G26190	2:11147638-11150510	23.0485	36.8804	0.678179	5e-05	0.000567936	calmodulin-binding family protein
AT4G31970	4:15462407-15464358	0.530404	0.848332	0.677538	0.0179	0.0775814	cytochrome P450, family 82, subfamily C, polypeptide 2
AT4G25250	4:12934561-12935373	2.59241	4.14255	0.676224	0.00035	0.00320503	Plant invertase/pectin methylesterase inhibitor superfamily protein
AT4G32790	4:15812094-15814987	4.95231	7.91348	0.676211	5e-05	0.000567936	Exostosin family protein
AT5G01810	5:309433-312097	32.0407	51.1915	0.675999	5e-05	0.000567936	CBL-interacting protein kinase 15
AT1G02820	1:623764-624475	3.17751	5.07623	0.675863	0.00335	0.0210564	Late embryogenesis abundant 3 (LEA3) family protein
AT5G62340	5:25033517-25034404	2.5881	4.13273	0.675201	0.00125	0.00939623	Plant invertase/pectin methylesterase inhibitor superfamily protein
AT1G23850	1:8425738-8427235	1.98306	3.16352	0.673804	0.00015	0.00153095	unknown protein; BEST Arabidopsis thaliana protein match is: unknown protein (TAIR:AT1G23840.1); Has 47 Blast hits to 40 proteins in 5 species: Archae - 0; Bacteria - 0; Metazoa - 0; Fungi - 0; Plants - 47; Viruses - 0; Other Eukaryotes - 0 (source: NCBI BLink).
AT4G08620	4:5500312-5506265	1.69026	2.69561	0.673364	5e-05	0.000567936	sulphate transporter 1;1
AT4G16563	4:9329656-9331523	11.177	17.818	0.672802	5e-05	0.000567936	Eukaryotic aspartyl protease family protein
AT3G50930	3:18929525-18931839	6.12225	9.75795	0.672517	5e-05	0.000567936	cytochrome BC1 synthesis
AT5G62920	5:25252385-25254212	5.84312	9.30053	0.670573	5e-05	0.000567936	response regulator 6
AT5G01640	5:241382-242225	3.88722	6.1763	0.668005	0.00035	0.00320503	prenylated RAB acceptor 1.B5
AT2G22600	2:9596616-9599050	0.682137	1.08343	0.667468	0.00725	0.0390649	RNA-binding KH domain-containing protein
AT2G02930	2:851163-852222	0.877825	1.39423	0.667459	0.0398	0.139049	glutathione S-transferase F3
AT3G47960	3:17692701-17700833	53.2873	84.557	0.666133	5e-05	0.000567936	Major facilitator superfamily protein
AT5G13320	5:4267509-4271051	9.97269	15.8196	0.665657	5e-05	0.000567936	Auxin-responsive GH3 family protein
AT5G37770	5:14998853-14999619	106.538	168.955	0.665269	5e-05	0.000567936	EF hand calcium-binding protein family
AT3G62780	3:23221844-23222995	1.59527	2.52923	0.664894	0.00305	0.0194735	Calcium-dependent lipid-binding (CaLB domain) family protein
AT5G35735	5:13900751-13902997	60.1424	95.276	0.663732	5e-05	0.000567936	Auxin-responsive family protein
AT1G34420	1:12584586-12587570	1.82456	2.88971	0.663375	5e-05	0.000567936	leucine-rich repeat transmembrane protein kinase family protein
AT3G04070	3:1061525-1063103	5.79826	9.18033	0.662926	5e-05	0.000567936	NAC domain containing protein 47
AT5G24780	5:8507589-8508957	9.41279	14.8868	0.661343	5e-05	0.000567936	vegetative storage protein 1
AT4G11210	4:6832690-6833245	6.53429	10.3341	0.661303	0.0007	0.00582641	Disease resistance-responsive (dirigent-like protein) family protein
AT3G04210	3:1105962-1108069	37.614	59.4666	0.660809	5e-05	0.000567936	Disease resistance protein (TIR-NBS class)
AT1G70690	1:26652012-26653643	8.00178	12.6421	0.659844	5e-05	0.000567936	Receptor-like protein kinase-related family protein
AT1G02450	1:497975-498516	5.37452	8.49068	0.659744	0.002	0.0138368	NIM1-interacting 1
AT1G05280	1:1535443-1537525	1.34865	2.13016	0.659451	0.0025	0.0166495	Protein of unknown function (DUF604)
AT1G72450	1:27274064-27276317	38.0621	60.1069	0.659175	5e-05	0.000567936	jasmonate-zim-domain protein 6
AT1G18870	1:6515428-6519282	3.53887	5.58608	0.658546	5e-05	0.000567936	isochorismate synthase 2
AT1G33610	1:12188909-12190418	6.64634	10.4904	0.658441	5e-05	0.000567936	Leucine-rich repeat (LRR) family protein
AT5G03995	5:1075670-1078304	6.30245	9.94564	0.658151	0.0134	0.0625661	unknown protein; FUNCTIONS IN: molecular_function unknown; INVOLVED IN: biological_process unknown; LOCATED IN: cellular_component unknown; Has 30201 Blast hits to 17322 proteins in 780 species: Archae - 12; Bacteria - 1396; Metazoa - 17338; Fungi - 3422; Plants - 5037; Viruses - 0; Other Eukaryotes - 2996 (source: NCBI BLink).
AT2G46780	2:19229292-19231505	7.73732	12.2031	0.657341	5e-05	0.000567936	RNA-binding (RRM/RBD/RNP motifs) family protein
AT5G62770	5:25210494-25211607	4.89302	7.71653	0.657226	5e-05	0.000567936	Protein of unknown function (DUF1645)
AT3G23730	3:8550109-8551335	34.0447	53.6563	0.656318	5e-05	0.000567936	xyloglucan endotransglucosylase/hydrolase 16
AT3G19580	3:6803071-6804233	7.70004	12.1242	0.654951	5e-05	0.000567936	zinc-finger protein 2
AT1G27770	1:9671637-9676157	23.7847	37.3822	0.652321	5e-05	0.000567936	autoinhibited Ca2+-ATPase 1
AT5G18810	5:6268717-6271325	1.51643	2.37979	0.650149	0.0055	0.0312872	SC35-like splicing factor 28
AT5G22690	5:7541270-7545182	2.99011	4.69083	0.649647	5e-05	0.000567936	Disease resistance protein (TIR-NBS-LRR class) family
AT1G64930	1:24120925-24122461	0.579715	0.909232	0.649305	0.0354	0.127906	cytochrome P450, family 87, subfamily A, polypeptide 7
AT1G65486	1:24349522-24350306	80.1024	125.602	0.648939	5e-05	0.000567936	unknown protein; FUNCTIONS IN: molecular_function unknown; INVOLVED IN: biological_process unknown; LOCATED IN: endomembrane system; BEST Arabidopsis thaliana protein match is: unknown protein (TAIR:AT1G65490.1); Has 30201 Blast hits to 17322 proteins in 780 species: Archae - 12; Bacteria - 1396; Metazoa - 17338; Fungi - 3422; Plants - 5037; Viruses - 0; Other Eukaryotes - 2996 (source: NCBI BLin…
AT1G02930	1:661176-662456	151.234	236.74	0.646523	5e-05	0.000567936	glutathione S-transferase 6
AT3G23080	3:8203468-8209329	15.2795	23.9163	0.646402	5e-05	0.000567936	Polyketide cyclase/dehydrase and lipid transport superfamily protein
AT1G70850	1:26714865-26716829	112.743	176.392	0.645749	5e-05	0.000567936	MLP-like protein 34
AT4G11070	4:6759302-6760794	1.01114	1.58087	0.644746	0.02985	0.113203	WRKY family transcription factor
AT1G02390	1:480851-483292	1.53937	2.40498	0.643683	0.00015	0.00153095	glycerol-3-phosphate acyltransferase 2
AT1G04610	1:1279387-1281618	1.04875	1.63688	0.642276	0.0019	0.0133203	YUCCA 3
AT3G22231	3:7845822-7846605	124.986	195.045	0.642044	5e-05	0.000567936	pathogen and circadian controlled 1
AT4G19530	4:10651743-10657282	30.6025	47.7358	0.641421	5e-05	0.000567936	disease resistance protein (TIR-NBS-LRR class) family
AT5G24090	5:8143698-8145252	3.99449	6.22448	0.639942	5e-05	0.000567936	chitinase A
AT1G33030	1:11962745-11966276	1.06565	1.66012	0.639557	0.01355	0.0630145	O-methyltransferase family protein
AT5G15180	5:4930518-4932363	3.75239	5.84536	0.63948	5e-05	0.000567936	Peroxidase superfamily protein
AT5G11740	5:3784250-3784792	527.131	820.967	0.639162	5e-05	0.000567936	arabinogalactan protein 15
AT5G56080	5:22711401-22712364	4.10268	6.38796	0.638789	5e-05	0.000567936	nicotianamine synthase 2
AT2G18690	2:8097419-8098827	18.7822	29.2417	0.638662	5e-05	0.000567936	unknown protein; FUNCTIONS IN: molecular_function unknown; INVOLVED IN: biological_process unknown; LOCATED IN: membrane; EXPRESSED IN: 17 plant structures; EXPRESSED DURING: 9 growth stages; CONTAINS InterPro DOMAIN/s: Protein of unknown function DUF975 (InterPro:IPR010380); BEST Arabidopsis thaliana protein match is: unknown protein (TAIR:AT2G18680.1); Has 213 Blast hits to 211 proteins in 20 s…
AT4G35640	4:16904058-16908357	4.76005	7.40687	0.637886	0.01535	0.0692116	serine acetyltransferase 3;2
AT4G15300	4:8730722-8732748	0.556704	0.866098	0.63762	0.0449	0.151286	cytochrome P450, family 702, subfamily A, polypeptide 2
AT3G56200	3:20850028-20852027	32.6572	50.7965	0.637328	5e-05	0.000567936	Transmembrane amino acid transporter family protein
AT1G74710	1:28070294-28074148	9.4368	14.6691	0.636414	5e-05	0.000567936	ADC synthase superfamily protein
AT2G44290	2:18305200-18306251	24.7819	38.5212	0.636364	5e-05	0.000567936	Bifunctional inhibitor/lipid-transfer protein/seed storage 2S albumin superfamily protein
AT5G64310	5:25721932-25722646	66.7697	103.76	0.63599	5e-05	0.000567936	arabinogalactan protein 1
AT5G44572	5:17968151-17969563	19.222	29.8701	0.635941	5e-05	0.000567936	unknown protein; FUNCTIONS IN: molecular_function unknown; INVOLVED IN: biological_process unknown; LOCATED IN: endomembrane system; Has 7 Blast hits to 7 proteins in 2 species: Archae - 0; Bacteria - 0; Metazoa - 0; Fungi - 0; Plants - 7; Viruses - 0; Other Eukaryotes - 0 (source: NCBI BLink).
AT5G50260	5:20455316-20457029	0.993224	1.54307	0.635609	0.0043	0.0256548	Cysteine proteinases superfamily protein
AT4G38410	4:17980939-17981719	2.45604	3.81542	0.635505	0.00785	0.041542	Dehydrin family protein
AT4G20830	4:11155452-11157806	59.5985	92.5518	0.634984	5e-05	0.000567936	FAD-binding Berberine family protein
AT4G23280	4:12174739-12177471	0.409682	0.635858	0.634201	0.0325	0.120196	cysteine-rich RLK (RECEPTOR-like protein kinase) 20
AT1G53180	1:19831440-19832895	3.79911	5.89179	0.633045	5e-05	0.000567936	unknown protein; FUNCTIONS IN: molecular_function unknown; INVOLVED IN: biological_process unknown; LOCATED IN: cellular_component unknown; EXPRESSED IN: 13 plant structures; EXPRESSED DURING: 6 growth stages; BEST Arabidopsis thaliana protein match is: unknown protein (TAIR:AT3G15115.1); Has 58 Blast hits to 56 proteins in 22 species: Archae - 0; Bacteria - 0; Metazoa - 6; Fungi - 4; Plants - 29…
AT5G64260	5:25703928-25705316	64.2019	99.5584	0.632927	5e-05	0.000567936	EXORDIUM like 2
AT4G30270	4:14819191-14820592	35.5875	55.1433	0.631815	5e-05	0.000567936	xyloglucan endotransglucosylase/hydrolase 24
AT2G34340	2:14488785-14489602	3.72754	5.77559	0.631743	0.00125	0.00939623	Protein of unknown function, DUF584
AT1G42990	1:16135851-16137463	30.0342	46.5181	0.631188	5e-05	0.000567936	basic region/leucine zipper motif 60
AT2G40960	2:17095521-17097454	8.2091	12.7031	0.629885	5e-05	0.000567936	Single-stranded nucleic acid binding R3H protein
AT5G37540	5:14912834-14914431	6.28293	9.71721	0.629105	5e-05	0.000567936	Eukaryotic aspartyl protease family protein
AT1G66160	1:24637195-24638608	5.83296	9.01519	0.62813	5e-05	0.000567936	CYS, MET, PRO, and GLY protein 1
AT2G27260	2:11669654-11670644	14.6214	22.5694	0.626286	5e-05	0.000567936	Late embryogenesis abundant (LEA) hydroxyproline-rich glycoprotein family
AT5G38540	5:15426809-15428710	1.14805	1.77129	0.625615	0.00405	0.024504	Mannose-binding lectin superfamily protein
AT2G43000	2:17880614-17882636	3.12456	4.82065	0.625577	0.0011	0.00845612	NAC domain containing protein 42
AT2G27500	2:11752169-11754028	21.5905	33.2975	0.625022	5e-05	0.000567936	Glycosyl hydrolase superfamily protein
AT1G68360	1:25621677-25622412	1.67536	2.57954	0.622637	0.03155	0.117906	C2H2 and C2HC zinc fingers superfamily protein
AT3G11340	3:3556704-3558269	21.8521	33.6387	0.622353	5e-05	0.000567936	UDP-Glycosyltransferase superfamily protein
AT1G66090	1:24602145-24604763	9.33875	14.3752	0.622282	5e-05	0.000567936	Disease resistance protein (TIR-NBS class)
AT1G61667	1:22767662-22768501	9.49757	14.6197	0.62228	5e-05	0.000567936	Protein of unknown function, DUF538
AT1G22882	1:8098766-8101351	8.96879	13.7938	0.621033	5e-05	0.000567936	Galactose-binding protein
AT1G69840	1:26293600-26295849	26.2884	40.4042	0.620077	5e-05	0.000567936	SPFH/Band 7/PHB domain-containing membrane-associated protein family
AT3G01290	3:88053-89422	97.5708	149.847	0.618963	5e-05	0.000567936	SPFH/Band 7/PHB domain-containing membrane-associated protein family
AT3G47090	3:17341511-17344645	0.76445	1.1724	0.616974	0.00065	0.00547526	Leucine-rich repeat protein kinase family protein
AT3G15500	3:5234616-5236088	2.11625	3.24352	0.616051	0.0007	0.00582641	NAC domain containing protein 3
AT5G67300	5:26854021-26856941	66.812	102.393	0.615942	5e-05	0.000567936	myb domain protein r1
AT4G12720	4:7487300-7490077	28.6134	43.8446	0.615708	5e-05	0.000567936	MutT/nudix family protein
AT4G23200	4:12145379-12147934	1.28354	1.96635	0.615386	0.00045	0.00397365	cysteine-rich RLK (RECEPTOR-like protein kinase) 12
AT5G25930	5:9050793-9055251	6.04992	9.26825	0.615381	5e-05	0.000567936	Protein kinase family protein with leucine-rich repeat domain
AT1G61890	1:22867769-22871280	16.4189	25.1441	0.614864	5e-05	0.000567936	MATE efflux family protein
AT5G46080	5:18689541-18690857	2.85077	4.36556	0.614812	0.0002	0.00197418	Protein kinase superfamily protein
AT2G23810	2:10135604-10137561	69.659	106.649	0.614496	5e-05	0.000567936	tetraspanin8
AT4G28085	4:13959969-13960574	3.75921	5.75469	0.614309	0.0299	0.11329	unknown protein; Has 30201 Blast hits to 17322 proteins in 780 species: Archae - 12; Bacteria - 1396; Metazoa - 17338; Fungi - 3422; Plants - 5037; Viruses - 0; Other Eukaryotes - 2996 (source: NCBI BLink).
AT5G66800	5:26671422-26672514	3.60623	5.51917	0.61396	0.0002	0.00197418	unknown protein; BEST Arabidopsis thaliana protein match is: unknown protein (TAIR:AT3G50640.1); Has 1807 Blast hits to 1807 proteins in 277 species: Archae - 0; Bacteria - 0; Metazoa - 736; Fungi - 347; Plants - 385; Viruses - 0; Other Eukaryotes - 339 (source: NCBI BLink).
AT1G09640	1:3119877-3122526	94.7158	144.87	0.61308	5e-05	0.000567936	Translation elongation factor EF1B, gamma chain
AT4G29780	4:14579703-14581700	8.59592	13.1374	0.611954	5e-05	0.000567936	unknown protein; BEST Arabidopsis thaliana protein match is: unknown protein (TAIR:AT5G12010.1); Has 945 Blast hits to 944 proteins in 87 species: Archae - 0; Bacteria - 0; Metazoa - 519; Fungi - 43; Plants - 365; Viruses - 0; Other Eukaryotes - 18 (source: NCBI BLink).
AT5G38900	5:15571253-15575618	5.38293	8.2244	0.611519	0.0004	0.00359709	Thioredoxin superfamily protein
AT4G02520	4:1110451-1111660	282.895	431.919	0.610494	5e-05	0.000567936	glutathione S-transferase PHI 2
AT2G29740	2:12706709-12708367	3.1478	4.80505	0.610208	5e-05	0.000567936	UDP-glucosyl transferase 71C2
AT1G11915	1:4021824-4023292	0.708254	1.0809	0.609894	0.04235	0.14542	unknown protein; FUNCTIONS IN: molecular_function unknown; INVOLVED IN: biological_process unknown; LOCATED IN: endomembrane system; EXPRESSED IN: root; BEST Arabidopsis thaliana protein match is: unknown protein (TAIR:AT3G17350.1); Has 261 Blast hits to 261 proteins in 13 species: Archae - 0; Bacteria - 0; Metazoa - 0; Fungi - 0; Plants - 261; Viruses - 0; Other Eukaryotes - 0 (source: NCBI BLin…
AT1G61080	1:22493193-22497019	0.374085	0.570708	0.609386	0.0164	0.072714	Hydroxyproline-rich glycoprotein family protein
AT3G18510	3:6355663-6356153	7.29593	11.1307	0.609378	0.00945	0.0480034	unknown protein; Has 15 Blast hits to 15 proteins in 9 species: Archae - 0; Bacteria - 0; Metazoa - 0; Fungi - 0; Plants - 15; Viruses - 0; Other Eukaryotes - 0 (source: NCBI BLink).
AT3G45960	3:16892755-16893900	1.73756	2.65067	0.609291	0.0066	0.0363259	expansin-like A3
AT4G27410	4:13707239-13709149	13.115	20.0017	0.608912	5e-05	0.000567936	NAC (No Apical Meristem) domain transcriptional regulator superfamily protein
AT5G44460	5:17917225-17917983	2.42873	3.7028	0.608415	0.0094	0.0477956	calmodulin like 43
AT1G61610	1:22733471-22736509	0.500983	0.763751	0.608342	0.01095	0.0538409	S-locus lectin protein kinase family protein
AT4G39890	4:18505961-18507586	4.30641	6.56418	0.608128	5e-05	0.000567936	RAB GTPase homolog H1C
AT1G56540	1:21181663-21185306	0.995354	1.51628	0.607256	0.0001	0.0010678	Disease resistance protein (TIR-NBS-LRR class) family
AT5G58120	5:23517491-23523797	7.62795	11.6193	0.607161	5e-05	0.000567936	Disease resistance protein (TIR-NBS-LRR class) family
AT1G14370	1:4915575-4921596	7.52895	11.4643	0.60663	0.0001	0.0010678	protein kinase 2A
AT5G02020	5:386017-388123	4.78642	7.28466	0.605914	5e-05	0.000567936	Encodes a protein involved in salt tolerance, names SIS (Salt Induced Serine rich).
AT1G12990	1:4433639-4436075	13.1448	20.003	0.60572	5e-05	0.000567936	beta-1,4-N-acetylglucosaminyltransferase family protein
AT4G30230	4:14806344-14807425	0.979241	1.4892	0.604806	0.03885	0.136844	unknown protein; Has 42 Blast hits to 42 proteins in 5 species: Archae - 0; Bacteria - 0; Metazoa - 0; Fungi - 0; Plants - 42; Viruses - 0; Other Eukaryotes - 0 (source: NCBI BLink).
AT2G46330	2:19018507-19019255	249.028	378.373	0.603501	5e-05	0.000567936	arabinogalactan protein 16
AT2G25735	2:10975059-10975759	13.7731	20.9194	0.602991	5e-05	0.000567936	unknown protein; Has 31 Blast hits to 31 proteins in 9 species: Archae - 0; Bacteria - 0; Metazoa - 0; Fungi - 0; Plants - 31; Viruses - 0; Other Eukaryotes - 0 (source: NCBI BLink).
AT4G02380	4:1046203-1046997	236.633	358.835	0.600666	5e-05	0.000567936	senescence-associated gene 21
AT1G13510	1:4629202-4630821	1.17873	1.78612	0.5996	0.0036	0.0222683	Protein of unknown function (DUF1262)
AT4G14400	4:8294445-8298602	103.972	157.472	0.598906	5e-05	0.000567936	ankyrin repeat family protein
AT4G19690	4:10707425-10709015	14.9701	22.6666	0.598485	5e-05	0.000567936	iron-regulated transporter 1
AT4G37540	4:17639532-17640665	57.0322	86.3217	0.597946	5e-05	0.000567936	LOB domain-containing protein 39
AT4G00700	4:286050-289514	3.43099	5.18663	0.596173	5e-05	0.000567936	C2 calcium/lipid-binding plant phosphoribosyltransferase family protein
AT3G46930	3:17285642-17288032	3.25472	4.9194	0.59595	5e-05	0.000567936	Protein kinase superfamily protein
AT5G09978	5:3120712-3121864	5.26834	7.96099	0.5956	0.00285	0.0184316	elicitor peptide 7 precursor
AT4G39830	4:18478928-18481343	2.00733	3.03211	0.595044	5e-05	0.000567936	Cupredoxin superfamily protein
AT4G18010	4:9991011-9994420	27.8986	42.1212	0.594355	5e-05	0.000567936	myo-inositol polyphosphate 5-phosphatase 2
AT1G50060	1:18551185-18552578	7.02835	10.6083	0.593932	0.0002	0.00197418	CAP (Cysteine-rich secretory proteins, Antigen 5, and Pathogenesis-related 1 protein) superfamily protein
AT2G42580	2:17728714-17731718	15.6786	23.6627	0.59382	5e-05	0.000567936	tetratricopetide-repeat thioredoxin-like 3
AT5G66480	5:26544540-26546986	2.95293	4.45517	0.593333	5e-05	0.000567936	unknown protein; FUNCTIONS IN: molecular_function unknown; INVOLVED IN: biological_process unknown; LOCATED IN: chloroplast; BEST Arabidopsis thaliana protein match is: unknown protein (TAIR:AT3G50910.1); Has 30201 Blast hits to 17322 proteins in 780 species: Archae - 12; Bacteria - 1396; Metazoa - 17338; Fungi - 3422; Plants - 5037; Viruses - 0; Other Eukaryotes - 2996 (source: NCBI BLink).
AT1G04490	1:1217947-1220137	0.650645	0.980679	0.591911	0.04005	0.13969	Protein of unknown function (DUF3527)
AT5G36250	5:14282102-14284581	22.6471	34.1038	0.590604	5e-05	0.000567936	Protein phosphatase 2C family protein
AT2G43290	2:17991051-17992047	49.4356	74.3523	0.588829	5e-05	0.000567936	Calcium-binding EF-hand family protein
AT2G13790	2:5741819-5746793	9.16659	13.7803	0.588148	5e-05	0.000567936	somatic embryogenesis receptor-like kinase 4
AT1G68880	1:25894236-25894961	10.0252	15.0644	0.587512	5e-05	0.000567936	basic leucine-zipper 8
AT3G55940	3:20747786-20750184	0.964573	1.44923	0.587327	0.00695	0.0377581	Phosphoinositide-specific phospholipase C family protein
AT1G22530	1:7955492-7958442	40.6075	61.0095	0.587286	5e-05	0.000567936	PATELLIN 2
AT4G35480	4:16852073-16852947	6.42382	9.64819	0.586827	5e-05	0.000567936	RING-H2 finger A3B
AT3G54000	3:19996606-19998623	4.62973	6.95065	0.58622	5e-05	0.000567936	CONTAINS InterPro DOMAIN/s: Uncharacterised conserved protein UCP022260 (InterPro:IPR016802); Has 94 Blast hits to 94 proteins in 14 species: Archae - 0; Bacteria - 0; Metazoa - 0; Fungi - 0; Plants - 94; Viruses - 0; Other Eukaryotes - 0 (source: NCBI BLink).
AT3G57240	3:21181741-21183075	1.96167	2.9446	0.585992	0.002	0.0138368	beta-1,3-glucanase 3
AT4G34760	4:16582182-16582879	39.0297	58.5811	0.585865	5e-05	0.000567936	SAUR-like auxin-responsive protein family
AT1G44350	1:16834209-16838286	2.86102	4.29268	0.585348	5e-05	0.000567936	IAA-leucine resistant (ILR)-like gene 6
AT3G53980	3:19987578-19988269	40.9738	61.42	0.584005	5e-05	0.000567936	Bifunctional inhibitor/lipid-transfer protein/seed storage 2S albumin superfamily protein
AT1G72120	1:27132096-27133985	1.80515	2.70579	0.583931	0.0008	0.00650174	Major facilitator superfamily protein
AT4G34770	4:16591228-16591892	3.80579	5.69914	0.58255	0.00445	0.0263999	SAUR-like auxin-responsive protein family
AT5G48000	5:19444137-19447850	26.2831	39.3405	0.581879	5e-05	0.000567936	cytochrome P450, family 708, subfamily A, polypeptide 2
AT1G23030	1:8156645-8159077	17.7559	26.5734	0.581686	5e-05	0.000567936	ARM repeat superfamily protein
AT1G57680	1:21362487-21364728	52.8262	79.0541	0.581586	5e-05	0.000567936	FUNCTIONS IN: molecular_function unknown; INVOLVED IN: biological_process unknown; LOCATED IN: endomembrane system; EXPRESSED IN: 24 plant structures; EXPRESSED DURING: 15 growth stages; CONTAINS InterPro DOMAIN/s: Uncharacterised conserved protein UCP031277 (InterPro:IPR016971); Has 70 Blast hits to 70 proteins in 19 species: Archae - 0; Bacteria - 0; Metazoa - 1; Fungi - 0; Plants - 66; Viruses…
AT5G42800	5:17164140-17165918	43.8007	65.5172	0.580919	5e-05	0.000567936	dihydroflavonol 4-reductase
AT3G12150	3:3876406-3878900	11.3794	17.0208	0.580874	5e-05	0.000567936	unknown protein; CONTAINS InterPro DOMAIN/s: Protein of unknown function DUF2048 (InterPro:IPR019149); Has 421 Blast hits to 334 proteins in 155 species: Archae - 2; Bacteria - 147; Metazoa - 215; Fungi - 0; Plants - 43; Viruses - 0; Other Eukaryotes - 14 (source: NCBI BLink).
AT1G26380	1:9126736-9128528	4.28743	6.41197	0.580656	5e-05	0.000567936	FAD-binding Berberine family protein
AT1G25250	1:8849548-8851612	3.33663	4.98747	0.579919	0.00025	0.00239356	indeterminate(ID)-domain 16
AT1G62280	1:23007146-23008585	1.62998	2.43637	0.579879	0.0039	0.023795	SLAC1 homologue 1
AT1G30900	1:10997274-11000543	7.97314	11.9161	0.579693	5e-05	0.000567936	VACUOLAR SORTING RECEPTOR 6
AT5G47070	5:19118542-19120909	8.86643	13.2475	0.579297	5e-05	0.000567936	Protein kinase superfamily protein
AT2G39210	2:16366156-16368275	17.5926	26.2594	0.577861	5e-05	0.000567936	Major facilitator superfamily protein
AT4G25110	4:12887517-12890262	2.85147	4.2559	0.577758	5e-05	0.000567936	metacaspase 2
AT5G65660	5:26245248-26246379	103.285	154.122	0.577435	5e-05	0.000567936	hydroxyproline-rich glycoprotein family protein
AT3G51440	3:19089080-19090639	4.14754	6.1884	0.577309	5e-05	0.000567936	Calcium-dependent phosphotriesterase superfamily protein
AT4G21380	4:11388924-11393226	3.99635	5.96249	0.57723	5e-05	0.000567936	receptor kinase 3
AT5G24210	5:8217334-8219619	76.5131	114.128	0.576878	5e-05	0.000567936	alpha/beta-Hydrolases superfamily protein
AT5G03120	5:733978-734943	17.5741	26.2059	0.576439	5e-05	0.000567936	unknown protein; FUNCTIONS IN: molecular_function unknown; INVOLVED IN: biological_process unknown; LOCATED IN: endomembrane system; EXPRESSED IN: 21 plant structures; EXPRESSED DURING: 13 growth stages; Has 14 Blast hits to 14 proteins in 4 species: Archae - 0; Bacteria - 0; Metazoa - 0; Fungi - 0; Plants - 14; Viruses - 0; Other Eukaryotes - 0 (source: NCBI BLink).
AT5G66200	5:26453459-26455822	20.5357	30.6103	0.575886	5e-05	0.000567936	armadillo repeat only 2
AT2G35930	2:15082854-15084473	10.9202	16.2732	0.575492	5e-05	0.000567936	plant U-box 23
AT1G14960	1:5159198-5160083	15.675	23.3327	0.573883	5e-05	0.000567936	Polyketide cyclase/dehydrase and lipid transport superfamily protein
AT4G23210	4:12148713-12151479	1.83709	2.73007	0.571519	0.0001	0.0010678	cysteine-rich RLK (RECEPTOR-like protein kinase) 13
AT3G16860	3:5755820-5762235	2.45123	3.64078	0.570745	0.01525	0.0689381	COBRA-like protein 8 precursor
AT4G37260	4:17540489-17546484	72.0655	107.024	0.570547	5e-05	0.000567936	myb domain protein 73
AT4G18880	4:10347581-10349562	9.51308	14.1237	0.570135	5e-05	0.000567936	heat shock transcription factor A4A
AT4G38550	4:18025619-18028800	62.1096	92.1298	0.568852	5e-05	0.000567936	Arabidopsis phospholipase-like protein (PEARLI 4) family
AT1G72180	1:27162819-27169717	15.877	23.4951	0.565419	5e-05	0.000567936	Leucine-rich receptor-like protein kinase family protein
AT4G37700	4:17710271-17710873	2.13925	3.16518	0.565184	0.04925	0.16134	unknown protein; Has 64 Blast hits to 64 proteins in 11 species: Archae - 0; Bacteria - 0; Metazoa - 0; Fungi - 0; Plants - 64; Viruses - 0; Other Eukaryotes - 0 (source: NCBI BLink).
AT1G78850	1:29641925-29643431	149.971	221.871	0.56504	5e-05	0.000567936	D-mannose binding lectin protein with Apple-like carbohydrate-binding domain
AT1G03870	1:982505-983540	127.791	188.928	0.564052	5e-05	0.000567936	FASCICLIN-like arabinoogalactan 9
AT1G19380	1:6698057-6698824	18.935	27.9885	0.563774	5e-05	0.000567936	Protein of unknown function (DUF1195)
AT4G01330	4:550232-553016	23.2412	34.3496	0.563609	5e-05	0.000567936	Protein kinase superfamily protein
AT5G39580	5:15847077-15849108	9.41775	13.9112	0.562794	5e-05	0.000567936	Peroxidase superfamily protein
AT2G47670	2:19543990-19544806	1.74451	2.5703	0.559112	0.02495	0.0993323	Plant invertase/pectin methylesterase inhibitor superfamily protein
AT5G49520	5:20090775-20093346	3.89444	5.73739	0.558978	5e-05	0.000567936	WRKY DNA-binding protein 48
AT3G51870	3:19243949-19246936	16.2651	23.9518	0.55835	5e-05	0.000567936	Mitochondrial substrate carrier family protein
AT1G79320	1:29836685-29837908	1.90242	2.80047	0.557837	0.007	0.0380003	metacaspase 6
AT3G05320	3:1513449-1514895	3.49402	5.14055	0.557036	5e-05	0.000567936	O-fucosyltransferase family protein
AT5G08330	5:2680743-2681813	36.32	53.4104	0.556358	5e-05	0.000567936	TCP family transcription factor
AT1G19180	1:6622093-6623620	14.7103	21.6294	0.556163	5e-05	0.000567936	jasmonate-zim-domain protein 1
AT5G45110	5:18228909-18231522	16.0211	23.5292	0.554476	5e-05	0.000567936	NPR1-like protein 3
AT1G35250	1:12932940-12934479	3.97489	5.83175	0.553013	0.00515	0.0297551	Thioesterase superfamily protein
AT4G02360	4:1041141-1041733	2.91003	4.26924	0.552945	0.03455	0.125808	Protein of unknown function, DUF538
AT1G09560	1:3093838-3094864	112.797	165.466	0.552814	5e-05	0.000567936	germin-like protein 5
AT1G22510	1:7949475-7952832	8.70251	12.7527	0.551303	0.0071	0.0384043	RING/U-box protein with domain of unknown function (DUF 1232)
AT2G32190	2:13674497-13675286	8.01785	11.749	0.551245	0.0036	0.0222683	unknown protein; BEST Arabidopsis thaliana protein match is: unknown protein (TAIR:AT2G32210.1); Has 218 Blast hits to 218 proteins in 24 species: Archae - 0; Bacteria - 0; Metazoa - 0; Fungi - 16; Plants - 202; Viruses - 0; Other Eukaryotes - 0 (source: NCBI BLink).
AT4G23700	4:12342427-12346043	3.31766	4.86113	0.551123	5e-05	0.000567936	cation/H+ exchanger 17
AT4G02540	4:1117153-1119817	14.2538	20.8798	0.550762	5e-05	0.000567936	Cysteine/Histidine-rich C1 domain family protein
AT1G67000	1:25004108-25007647	0.471199	0.690166	0.550607	0.0215	0.0890539	Protein kinase superfamily protein
AT1G25550	1:8976433-8978093	80.3459	117.556	0.549056	5e-05	0.000567936	myb-like transcription factor family protein
AT1G09932	1:3230449-3233109	6.16281	9.01574	0.548857	5e-05	0.000567936	Phosphoglycerate mutase family protein
AT1G74440	1:27975178-27980404	4.00232	5.85269	0.548262	0.00015	0.00153095	Protein of unknown function (DUF962)
AT1G70520	1:26584728-26587419	14.2791	20.8712	0.547612	5e-05	0.000567936	cysteine-rich RLK (RECEPTOR-like protein kinase) 2
AT5G44130	5:17761089-17762003	121.308	177.305	0.547558	5e-05	0.000567936	FASCICLIN-like arabinogalactan protein 13 precursor
AT5G39020	5:15616916-15619358	3.19505	4.66896	0.547265	5e-05	0.000567936	Malectin/receptor-like protein kinase family protein
AT1G66180	1:24647187-24648813	42.2404	61.6822	0.546231	5e-05	0.000567936	Eukaryotic aspartyl protease family protein
AT3G27540	3:10205307-10207306	3.995	5.83022	0.545354	5e-05	0.000567936	beta-1,4-N-acetylglucosaminyltransferase family protein
AT1G33560	1:12168767-12172005	11.3717	16.5899	0.544861	5e-05	0.000567936	Disease resistance protein (CC-NBS-LRR class) family
AT1G18980	1:6557253-6558045	26.6167	38.8251	0.54466	5e-05	0.000567936	RmlC-like cupins superfamily protein
AT4G36850	4:17353290-17355891	3.79596	5.53628	0.544451	5e-05	0.000567936	PQ-loop repeat family protein / transmembrane family protein
AT1G72416	1:27258828-27260291	24.0992	35.1091	0.542857	5e-05	0.000567936	Chaperone DnaJ-domain superfamily protein
AT4G39670	4:18410171-18411000	3.93394	5.72812	0.542087	0.00205	0.0141084	Glycolipid transfer protein (GLTP) family protein
AT5G48380	5:19604088-19607059	25.0844	36.5126	0.541604	5e-05	0.000567936	BAK1-interacting receptor-like kinase 1
AT3G04640	3:1260905-1261683	16.6152	24.181	0.541371	5e-05	0.000567936	glycine-rich protein
AT2G47130	2:19349535-19350539	14.081	20.4885	0.541062	5e-05	0.000567936	NAD(P)-binding Rossmann-fold superfamily protein
AT1G58420	1:21707378-21708118	1.59411	2.31948	0.541054	0.0432	0.147376	Uncharacterised conserved protein UCP031279
AT2G15390	2:6709259-6711156	9.01446	13.1101	0.540365	5e-05	0.000567936	fucosyltransferase 4
AT5G13190	5:4204816-4206405	29.3015	42.5975	0.539795	5e-05	0.000567936	CONTAINS InterPro DOMAIN/s: LPS-induced tumor necrosis factor alpha factor (InterPro:IPR006629); Has 30201 Blast hits to 17322 proteins in 780 species: Archae - 12; Bacteria - 1396; Metazoa - 17338; Fungi - 3422; Plants - 5037; Viruses - 0; Other Eukaryotes - 2996 (source: NCBI BLink).
AT1G26210	1:9066635-9069238	7.94639	11.5476	0.539223	5e-05	0.000567936	SOB five-like 1
AT2G14820	2:6358863-6361300	0.734656	1.06754	0.539145	0.0142	0.0652722	Phototropic-responsive NPH3 family protein
AT2G38470	2:16108360-16111797	32.2984	46.9262	0.538932	5e-05	0.000567936	WRKY DNA-binding protein 33
AT3G05920	3:1768789-1769586	5.26226	7.64491	0.538818	0.00165	0.0118198	Heavy metal transport/detoxification superfamily protein
AT4G33985	4:16288111-16288913	7.14559	10.3797	0.538638	0.0003	0.00280209	Protein of unknown function (DUF1685)
AT5G24140	5:8164346-8167673	1.868	2.71293	0.538356	0.00105	0.00813122	squalene monooxygenase 2
AT1G73810	1:27752399-27755297	2.34758	3.40807	0.537778	0.0011	0.00845612	Core-2/I-branching beta-1,6-N-acetylglucosaminyltransferase family protein
AT4G31000	4:15103158-15105979	6.30089	9.14486	0.537406	5e-05	0.000567936	Calmodulin-binding protein
AT2G47140	2:19350739-19352088	3.77374	5.47606	0.537143	0.00055	0.00474508	NAD(P)-binding Rossmann-fold superfamily protein
AT3G28180	3:10505828-10509239	44.0939	63.9683	0.536779	5e-05	0.000567936	Cellulose-synthase-like C4
AT2G30930	2:13162368-13163398	37.9472	54.9732	0.534735	5e-05	0.000567936	unknown protein; FUNCTIONS IN: molecular_function unknown; INVOLVED IN: biological_process unknown; LOCATED IN: chloroplast, plasma membrane, membrane; EXPRESSED IN: 24 plant structures; EXPRESSED DURING: 14 growth stages; BEST Arabidopsis thaliana protein match is: unknown protein (TAIR:AT1G06540.1); Has 194 Blast hits to 176 proteins in 78 species: Archae - 0; Bacteria - 101; Metazoa - 15; Fung…
AT4G29905	4:14626920-14627631	195.08	282.603	0.534706	5e-05	0.000567936	unknown protein; BEST Arabidopsis thaliana protein match is: unknown protein (TAIR:AT5G57123.1); Has 73 Blast hits to 73 proteins in 13 species: Archae - 0; Bacteria - 0; Metazoa - 0; Fungi - 0; Plants - 73; Viruses - 0; Other Eukaryotes - 0 (source: NCBI BLink).
AT5G63450	5:25408894-25410573	1.33851	1.93852	0.534327	0.00525	0.0302083	cytochrome P450, family 94, subfamily B, polypeptide 1
AT3G10720	3:3354446-3357614	30.8709	44.6835	0.533494	5e-05	0.000567936	Plant invertase/pectin methylesterase inhibitor superfamily
AT2G02010	2:474164-476594	2.71847	3.93424	0.533291	0.0001	0.0010678	glutamate decarboxylase 4
AT1G26420	1:9141566-9143304	2.56244	3.70812	0.533168	5e-05	0.000567936	FAD-binding Berberine family protein
AT5G54860	5:22284580-22287206	8.54326	12.3579	0.532578	5e-05	0.000567936	Major facilitator superfamily protein
AT1G52050	1:19354918-19356764	9.2831	13.4228	0.532004	5e-05	0.000567936	Mannose-binding lectin superfamily protein
AT1G75000	1:28163649-28164586	4.08124	5.8986	0.531364	0.00655	0.036098	GNS1/SUR4 membrane protein family
AT5G42830	5:17176383-17178018	5.80946	8.3896	0.530198	5e-05	0.000567936	HXXXD-type acyl-transferase family protein
AT1G05675	1:1701115-1702749	2.28307	3.29702	0.53019	0.00095	0.007478	UDP-Glycosyltransferase superfamily protein
AT3G21351	3:7518923-7519477	9.84495	14.2166	0.530119	0.006	0.0335238	unknown protein; LOCATED IN: endomembrane system; BEST Arabidopsis thaliana protein match is: unknown protein (TAIR:AT3G21352.1).
AT1G51940	1:19295903-19299118	18.4952	26.7031	0.529853	5e-05	0.000567936	protein kinase family protein / peptidoglycan-binding LysM domain-containing protein
AT1G60530	1:22299525-22301343	1.81865	2.62571	0.529842	0.03595	0.129426	Dynamin related protein 4A
AT1G24170	1:8557215-8558832	47.7263	68.8747	0.529189	5e-05	0.000567936	Nucleotide-diphospho-sugar transferases superfamily protein
AT1G72490	1:27288899-27291042	1.53954	2.22145	0.529	0.00375	0.023047	unknown protein; BEST Arabidopsis thaliana protein match is: unknown protein (TAIR:AT1G17400.1); Has 75 Blast hits to 75 proteins in 21 species: Archae - 0; Bacteria - 0; Metazoa - 3; Fungi - 4; Plants - 58; Viruses - 0; Other Eukaryotes - 10 (source: NCBI BLink).
AT2G43050	2:17902483-17904443	1.63365	2.35645	0.52852	0.0014	0.0103208	Plant invertase/pectin methylesterase inhibitor superfamily
AT1G52565	1:19579885-19580686	3.24033	4.67317	0.528263	0.0074	0.0396901	unknown protein; FUNCTIONS IN: molecular_function unknown; INVOLVED IN: biological_process unknown; LOCATED IN: endomembrane system; BEST Arabidopsis thaliana protein match is: unknown protein (TAIR:AT3G15760.1); Has 35333 Blast hits to 34131 proteins in 2444 species: Archae - 798; Bacteria - 22429; Metazoa - 974; Fungi - 991; Plants - 531; Viruses - 0; Other Eukaryotes - 9610 (source: NCBI BLink…
AT4G08570	4:5454579-5456070	2.84531	4.10302	0.528102	0.00255	0.0169342	Heavy metal transport/detoxification superfamily protein
AT3G26980	3:9946165-9948040	16.4451	23.7142	0.528094	5e-05	0.000567936	membrane-anchored ubiquitin-fold protein 4 precursor
AT1G31540	1:11288451-11293753	10.1744	14.6681	0.527734	5e-05	0.000567936	Disease resistance protein (TIR-NBS-LRR class) family
AT5G23210	5:7810682-7815039	25.2071	36.3349	0.527522	5e-05	0.000567936	serine carboxypeptidase-like 34
AT5G15350	5:4984958-4986239	116.718	168.114	0.526407	5e-05	0.000567936	early nodulin-like protein 17
AT1G69526	1:26131293-26133196	5.39536	7.76768	0.525764	0.00135	0.0100225	S-adenosyl-L-methionine-dependent methyltransferases superfamily protein
AT1G71930	1:27076139-27077957	1.00793	1.45059	0.525236	0.0467	0.155605	vascular related NAC-domain protein 7
AT3G20600	3:7194845-7195736	13.6981	19.7098	0.52494	5e-05	0.000567936	Late embryogenesis abundant (LEA) hydroxyproline-rich glycoprotein family
AT2G30840	2:13135429-13136849	4.62622	6.65403	0.524394	0.00015	0.00153095	2-oxoglutarate (2OG) and Fe(II)-dependent oxygenase superfamily protein
AT3G55430	3:20549598-20552215	28.8686	41.5049	0.523779	5e-05	0.000567936	O-Glycosyl hydrolases family 17 protein
AT3G07470	3:2386896-2388471	101.694	146.206	0.52376	5e-05	0.000567936	Protein of unknown function, DUF538
AT1G50590	1:18732377-18734053	3.81836	5.48921	0.523644	0.00085	0.00683674	RmlC-like cupins superfamily protein
AT3G47570	3:17527506-17530929	5.49456	7.89685	0.523274	5e-05	0.000567936	Leucine-rich repeat protein kinase family protein
AT3G54920	3:20345081-20348582	55.552	79.836	0.5232	5e-05	0.000567936	Pectin lyase-like superfamily protein
AT3G45730	3:16789979-16790582	11.3033	16.2438	0.523148	0.0001	0.0010678	unknown protein; Has 3 Blast hits to 3 proteins in 1 species: Archae - 0; Bacteria - 0; Metazoa - 0; Fungi - 0; Plants - 3; Viruses - 0; Other Eukaryotes - 0 (source: NCBI BLink).
AT4G36010	4:17039062-17041141	8.44086	12.1271	0.522768	5e-05	0.000567936	Pathogenesis-related thaumatin superfamily protein
AT5G07780	5:2479513-2482850	0.642783	0.923082	0.522127	0.03825	0.13532	Actin-binding FH2 (formin homology 2) family protein
AT5G37570	5:14924493-14926146	1.59331	2.2866	0.521172	0.0045	0.0266439	Pentatricopeptide repeat (PPR-like) superfamily protein
AT3G11410	3:3583882-3585790	35.9903	51.6168	0.520232	5e-05	0.000567936	protein phosphatase 2CA
AT5G41100	5:16447221-16450881	6.33255	9.08045	0.519978	5e-05	0.000567936	FUNCTIONS IN: molecular_function unknown; INVOLVED IN: biological_process unknown; LOCATED IN: plasma membrane; EXPRESSED IN: 23 plant structures; EXPRESSED DURING: 13 growth stages; BEST Arabidopsis thaliana protein match is: hydroxyproline-rich glycoprotein family protein (TAIR:AT3G26910.2); Has 1503 Blast hits to 1197 proteins in 220 species: Archae - 4; Bacteria - 108; Metazoa - 481; Fungi - …
AT2G34770	2:14664670-14668250	64.3908	92.289	0.519304	5e-05	0.000567936	fatty acid hydroxylase 1
AT4G23170	4:12135092-12136157	25.6146	36.6947	0.518607	5e-05	0.000567936	receptor-like protein kinase-related family protein
AT4G33920	4:16260662-16262981	21.5207	30.829	0.518564	5e-05	0.000567936	Protein phosphatase 2C family protein
AT1G79330	1:29838652-29840137	1.21863	1.74547	0.51836	0.01665	0.0734662	metacaspase 5
AT2G15220	2:6608658-6609506	11.1046	15.9036	0.518198	5e-05	0.000567936	Plant basic secretory protein (BSP) family protein
AT3G05490	3:1591276-1591983	53.3759	76.4346	0.518037	5e-05	0.000567936	ralf-like 22
AT2G19800	2:8530895-8533508	21.912	31.3609	0.517246	5e-05	0.000567936	myo-inositol oxygenase 2
AT5G11900	5:3833984-3836278	38.5104	55.1113	0.517101	5e-05	0.000567936	Translation initiation factor SUI1 family protein
AT1G22650	1:8013381-8015991	6.24746	8.94024	0.517044	5e-05	0.000567936	Plant neutral invertase family protein
AT1G23480	1:8333019-8336385	11.933	17.0725	0.516722	5e-05	0.000567936	cellulose synthase-like A3
AT3G20940	3:7339716-7341655	2.36512	3.38268	0.516257	0.0005	0.00436203	cytochrome P450, family 705, subfamily A, polypeptide 30
AT5G65730	5:26299031-26300478	28.1984	40.3195	0.515864	5e-05	0.000567936	xyloglucan endotransglucosylase/hydrolase 6
AT4G10510	4:6495954-6499010	0.856142	1.22405	0.515737	0.00855	0.0443971	Subtilase family protein
AT1G19050	1:6577832-6579178	19.0124	27.171	0.515127	5e-05	0.000567936	response regulator 7
AT1G49500	1:18321294-18322284	53.1754	75.9906	0.515062	5e-05	0.000567936	unknown protein; FUNCTIONS IN: molecular_function unknown; INVOLVED IN: biological_process unknown; LOCATED IN: endomembrane system; EXPRESSED IN: 19 plant structures; EXPRESSED DURING: 10 growth stages; BEST Arabidopsis thaliana protein match is: unknown protein (TAIR:AT3G19030.1); Has 24 Blast hits to 24 proteins in 2 species: Archae - 0; Bacteria - 0; Metazoa - 0; Fungi - 0; Plants - 24; Virus…
AT3G50770	3:18873957-18874780	6.88926	9.84436	0.514948	5e-05	0.000567936	calmodulin-like 41
AT4G25940	4:13169640-13172881	9.40886	13.4429	0.514758	5e-05	0.000567936	ENTH/ANTH/VHS superfamily protein
AT2G37195	2:15620348-15621632	4.39475	6.27739	0.514385	0.01675	0.0738145	unknown protein; FUNCTIONS IN: molecular_function unknown; INVOLVED IN: biological_process unknown; LOCATED IN: endomembrane system; Has 23 Blast hits to 23 proteins in 10 species: Archae - 0; Bacteria - 0; Metazoa - 0; Fungi - 0; Plants - 23; Viruses - 0; Other Eukaryotes - 0 (source: NCBI BLink).
AT3G49780	3:18465678-18466376	71.307	101.807	0.513724	5e-05	0.000567936	phytosulfokine 4 precursor
AT1G62510	1:23136368-23137191	2.92996	4.18113	0.513013	0.0089	0.0457624	Bifunctional inhibitor/lipid-transfer protein/seed storage 2S albumin superfamily protein
AT4G26690	4:13454852-13460060	25.9956	37.0944	0.512935	5e-05	0.000567936	PLC-like phosphodiesterase family protein
AT2G33570	2:14217222-14219252	15.1157	21.5607	0.512352	5e-05	0.000567936	Domain of unknown function (DUF23)
AT5G48657	5:19733883-19735550	9.68114	13.8072	0.512172	5e-05	0.000567936	defense protein-related
AT2G22500	2:9563223-9564751	27.7755	39.6129	0.512156	5e-05	0.000567936	uncoupling protein 5
AT5G62570	5:25114319-25117295	11.593	16.5253	0.511423	5e-05	0.000567936	Calmodulin binding protein-like
AT5G54720	5:22232194-22232949	14.2174	20.26	0.510971	5e-05	0.000567936	Ankyrin repeat family protein
AT3G46110	3:16932111-16933726	3.82962	5.45496	0.510367	5e-05	0.000567936	Domain of unknown function (DUF966)
AT3G26840	3:9892793-9898006	5.78936	8.2445	0.510028	5e-05	0.000567936	Esterase/lipase/thioesterase family protein
AT5G27420	5:9684071-9685561	9.86594	14.0345	0.508447	5e-05	0.000567936	carbon/nitrogen insensitive 1
AT4G35720	4:16927971-16929170	2.08592	2.96711	0.508379	0.0072	0.0388453	Arabidopsis protein of unknown function (DUF241)
AT1G14330	1:4890117-4892251	6.98064	9.92637	0.507906	5e-05	0.000567936	Galactose oxidase/kelch repeat superfamily protein
AT2G30600	2:13036875-13042586	16.8409	23.9466	0.507856	5e-05	0.000567936	BTB/POZ domain-containing protein
AT1G61260	1:22593464-22595069	8.30548	11.8032	0.507042	5e-05	0.000567936	Protein of unknown function (DUF761)
AT3G47040	3:17324161-17327152	1.38312	1.96517	0.506721	0.00395	0.0240303	Glycosyl hydrolase family protein
AT4G16860	4:9488465-9495816	18.1212	25.7469	0.506719	5e-05	0.000567936	Disease resistance protein (TIR-NBS-LRR class) family
AT5G44060	5:17731004-17731905	14.7188	20.9067	0.506307	5e-05	0.000567936	unknown protein; BEST Arabidopsis thaliana protein match is: unknown protein (TAIR:AT1G04000.1); Has 1807 Blast hits to 1807 proteins in 277 species: Archae - 0; Bacteria - 0; Metazoa - 736; Fungi - 347; Plants - 385; Viruses - 0; Other Eukaryotes - 339 (source: NCBI BLink).
AT4G21390	4:11394354-11397583	2.75392	3.90979	0.505603	5e-05	0.000567936	S-locus lectin protein kinase family protein
AT3G21720	3:7652486-7656011	2.06801	2.93593	0.505578	0.00015	0.00153095	isocitrate lyase
AT5G61900	5:24855620-24864172	14.4738	20.5457	0.505392	5e-05	0.000567936	Calcium-dependent phospholipid-binding Copine family protein
AT5G26220	5:9162968-9164685	18.281	25.9477	0.505263	5e-05	0.000567936	ChaC-like family protein
AT1G18140	1:6238843-6241436	4.31406	6.12272	0.505128	5e-05	0.000567936	laccase 1
AT2G30250	2:12903235-12905198	12.0868	17.1489	0.504688	5e-05	0.000567936	WRKY DNA-binding protein 25
AT4G25835	4:13136106-13137859	5.02354	7.12733	0.504659	5e-05	0.000567936	P-loop containing nucleoside triphosphate hydrolases superfamily protein
AT1G60730	1:22358034-22360184	23.1317	32.7946	0.503584	5e-05	0.000567936	NAD(P)-linked oxidoreductase superfamily protein
AT5G25260	5:8752683-8754485	3.62493	5.13839	0.503364	5e-05	0.000567936	SPFH/Band 7/PHB domain-containing membrane-associated protein family
AT1G67148	1:25121234-25121898	19.4294	27.5232	0.502403	0.00015	0.00153095	unknown protein; Has 1 Blast hits to 1 proteins in 1 species: Archae - 0; Bacteria - 0; Metazoa - 0; Fungi - 0; Plants - 1; Viruses - 0; Other Eukaryotes - 0 (source: NCBI BLink).
AT5G26770	5:9407719-9410117	5.10821	7.23526	0.502227	5e-05	0.000567936	unknown protein; BEST Arabidopsis thaliana protein match is: unknown protein (TAIR:AT3G05830.1); Has 30201 Blast hits to 17322 proteins in 780 species: Archae - 12; Bacteria - 1396; Metazoa - 17338; Fungi - 3422; Plants - 5037; Viruses - 0; Other Eukaryotes - 2996 (source: NCBI BLink).
AT3G62570	3:23142484-23144609	1.70416	2.41283	0.501665	0.00195	0.0135802	Tetratricopeptide repeat (TPR)-like superfamily protein
AT4G29270	4:14423661-14424882	24.5833	34.7888	0.500946	5e-05	0.000567936	HAD superfamily, subfamily IIIB acid phosphatase
AT1G07290	1:2242255-2244428	1.26907	1.79563	0.500712	0.03805	0.134862	golgi nucleotide sugar transporter 2
AT1G11380	1:3832622-3834191	14.4688	20.4685	0.500464	5e-05	0.000567936	PLAC8 family protein
AT4G35470	4:16846300-16849150	14.5773	20.6187	0.50023	5e-05	0.000567936	plant intracellular ras group-related LRR 4
AT5G23220	5:7819815-7820676	10.3922	14.6964	0.499968	5e-05	0.000567936	nicotinamidase 3
AT1G34180	1:12448566-12451287	1.29608	1.8328	0.4999	0.00355	0.0220564	NAC domain containing protein 16
AT3G56880	3:21059914-21060965	93.4355	132.102	0.499611	5e-05	0.000567936	VQ motif-containing protein
AT4G00300	4:126508-130399	27.3706	38.6932	0.499454	5e-05	0.000567936	fringe-related protein
AT4G33050	4:15944321-15947026	30.4239	42.9884	0.498743	5e-05	0.000567936	calmodulin-binding family protein
AT2G28140	2:11994965-11996002	8.59046	12.1361	0.498494	5e-05	0.000567936	Protein of unknown function (DUF1635)
AT5G63590	5:25456992-25458470	9.8181	13.8558	0.496973	5e-05	0.000567936	flavonol synthase 3
AT1G19540	1:6765666-6767341	1.36406	1.92498	0.496935	0.04135	0.14325	NmrA-like negative transcriptional regulator family protein
AT5G44350	5:17864519-17865707	2.51073	3.54162	0.496301	0.00325	0.0205508	ethylene-responsive nuclear protein -related
AT3G11840	3:3736399-3738257	3.62448	5.11132	0.495922	0.00015	0.00153095	plant U-box 24
AT2G44480	2:18359733-18363088	1.19482	1.68494	0.495908	0.01165	0.0563472	beta glucosidase 17
AT4G34750	4:16577403-16578452	18.9181	26.6563	0.494712	5e-05	0.000567936	SAUR-like auxin-responsive protein family
AT4G35160	4:16730759-16732811	7.60299	10.7117	0.494553	5e-05	0.000567936	O-methyltransferase family protein
AT1G23870	1:8432178-8435656	14.1315	19.8891	0.493056	5e-05	0.000567936	trehalose-phosphatase/synthase 9
AT2G26980	2:11514702-11518734	35.1566	49.4044	0.490842	5e-05	0.000567936	CBL-interacting protein kinase 3
AT3G02610	3:555625-557723	1.71887	2.41321	0.489491	0.0076	0.0404634	Plant stearoyl-acyl-carrier-protein desaturase family protein
AT2G14100	2:5934555-5936371	1.63733	2.29813	0.489115	0.00395	0.0240303	cytochrome P450, family 705, subfamily A, polypeptide 13
AT1G26970	1:9359681-9361833	1.10328	1.54804	0.48865	0.0219	0.0902131	Protein kinase superfamily protein
AT1G12710	1:4326738-4328481	12.3461	17.3176	0.488189	5e-05	0.000567936	phloem protein 2-A12
AT1G74430	1:27975178-27980404	1.82387	2.55668	0.487263	0.0262	0.102906	myb domain protein 95
AT1G77390	1:29081903-29084285	1.42305	1.99367	0.486445	0.01505	0.06821	CYCLIN A1;2
AT1G69790	1:26266608-26269013	1.23125	1.72435	0.485933	0.01555	0.0699035	Protein kinase superfamily protein
AT1G33750	1:12233768-12236476	3.35164	4.69303	0.485652	5e-05	0.000567936	Terpenoid cyclases/Protein prenyltransferases superfamily protein
AT2G05440	2:1993081-1994166	637.616	892.69	0.485472	5e-05	0.000567936	GLYCINE RICH PROTEIN 9
AT3G45680	3:16770932-16773030	1.95739	2.7396	0.485033	0.00175	0.012401	Major facilitator superfamily protein
AT2G35710	2:15010795-15014284	2.99174	4.18336	0.483678	0.01165	0.0563472	Nucleotide-diphospho-sugar transferases superfamily protein
AT5G48400	5:19616243-19619246	0.835569	1.16822	0.483486	0.00915	0.0467279	Glutamate receptor family protein
AT5G44578	5:17977176-17978638	7.87401	11.0082	0.483412	0.00675	0.0369773	unknown protein; FUNCTIONS IN: molecular_function unknown; INVOLVED IN: biological_process unknown; LOCATED IN: endomembrane system; Has 15 Blast hits to 15 proteins in 2 species: Archae - 0; Bacteria - 0; Metazoa - 0; Fungi - 0; Plants - 15; Viruses - 0; Other Eukaryotes - 0 (source: NCBI BLink).
AT3G44400	3:16044686-16049701	2.42241	3.38651	0.483353	5e-05	0.000567936	Disease resistance protein (TIR-NBS-LRR class) family
AT5G25440	5:8854774-8856758	6.47292	9.04902	0.483344	5e-05	0.000567936	Protein kinase superfamily protein
AT2G30040	2:12821709-12823169	11.1709	15.6109	0.482814	5e-05	0.000567936	mitogen-activated protein kinase kinase kinase 14
AT4G26320	4:13317099-13317470	16.3541	22.8442	0.482175	0.00995	0.0499162	arabinogalactan protein 13
AT1G72790	1:27394746-27396799	4.67298	6.52122	0.480798	5e-05	0.000567936	hydroxyproline-rich glycoprotein family protein
AT3G16570	3:5644697-5645414	99.3255	138.593	0.480618	5e-05	0.000567936	rapid alkalinization factor 23
AT3G29590	3:11398916-11400266	6.89082	9.61296	0.480306	5e-05	0.000567936	HXXXD-type acyl-transferase family protein
AT3G03500	3:832928-834350	2.98362	4.16097	0.479856	0.0153	0.0690602	TatD related DNase
AT1G63020	1:23354684-23362564	1.96517	2.74063	0.479853	5e-05	0.000567936	nuclear RNA polymerase D1A
AT5G08310	5:2672755-2675254	0.725634	1.01168	0.479443	0.0213	0.0885044	Tetratricopeptide repeat (TPR)-like superfamily protein
AT4G21340	4:11352984-11354776	1.47175	2.05187	0.479405	0.0358	0.129041	basic helix-loop-helix (bHLH) DNA-binding superfamily protein
AT3G56400	3:20908927-20910481	83.8239	116.86	0.479353	5e-05	0.000567936	WRKY DNA-binding protein 70
AT3G47210	3:17385312-17387244	1.8272	2.5471	0.479219	0.00185	0.0130001	Plant protein of unknown function (DUF247)
AT3G61640	3:22810040-22810747	34.6707	48.3249	0.479048	5e-05	0.000567936	arabinogalactan protein 20
AT3G57530	3:21296553-21299591	35.8962	50.0046	0.478228	5e-05	0.000567936	calcium-dependent protein kinase 32
AT3G09830	3:3016493-3018983	11.43	15.9053	0.47668	5e-05	0.000567936	Protein kinase superfamily protein
AT5G23830	5:8033737-8034930	22.8337	31.7618	0.476127	5e-05	0.000567936	MD-2-related lipid recognition domain-containing protein
AT2G27370	2:11708449-11710004	5.51817	7.67519	0.476012	0.0002	0.00197418	Uncharacterised protein family (UPF0497)
AT2G24070	2:10231681-10235476	0.708229	0.98496	0.475849	0.0367	0.131429	Family of unknown function (DUF566)
AT5G52790	5:21391716-21394359	1.83479	2.55165	0.475815	0.00455	0.0268718	CBS domain-containing protein with a domain of unknown function (DUF21)
AT4G24275	4:12588518-12589062	12.9285	17.9759	0.475507	0.0002	0.00197418	Identified as a screen for stress-responsive genes.
AT5G02290	5:469297-472784	26.8679	37.3501	0.475231	5e-05	0.000567936	Protein kinase superfamily protein
AT1G55450	1:20704917-20706893	57.0961	79.3711	0.475222	5e-05	0.000567936	S-adenosyl-L-methionine-dependent methyltransferases superfamily protein
AT1G12580	1:4282898-4285829	19.9099	27.6574	0.474175	5e-05	0.000567936	phosphoenolpyruvate carboxylase-related kinase 1
AT3G10985	3:3442527-3443445	116.374	161.651	0.474121	5e-05	0.000567936	senescence associated gene 20
AT2G22770	2:9684724-9686595	12.2323	16.9909	0.474068	5e-05	0.000567936	basic helix-loop-helix (bHLH) DNA-binding superfamily protein
AT5G39670	5:15883178-15886388	14.3605	19.93	0.472834	5e-05	0.000567936	Calcium-binding EF-hand family protein
AT1G80610	1:30300732-30304033	10.6989	14.846	0.472611	5e-05	0.000567936	unknown protein; BEST Arabidopsis thaliana protein match is: unknown protein (TAIR:AT1G15800.1); Has 73 Blast hits to 69 proteins in 15 species: Archae - 0; Bacteria - 0; Metazoa - 2; Fungi - 2; Plants - 55; Viruses - 0; Other Eukaryotes - 14 (source: NCBI BLink).
AT5G05850	5:1762404-1764678	5.34462	7.41609	0.472572	5e-05	0.000567936	plant intracellular ras group-related LRR 1
AT5G66070	5:26421854-26423240	12.6499	17.5476	0.47215	5e-05	0.000567936	RING/U-box superfamily protein
AT2G12190	2:4891641-4893345	1.27268	1.76468	0.471535	0.01795	0.0777661	Cytochrome P450 superfamily protein
AT3G25640	3:9333718-9334804	4.76411	6.60582	0.47153	0.0003	0.00280209	Protein of unknown function, DUF617
AT4G01950	4:844408-846787	39.0092	54.0877	0.471487	5e-05	0.000567936	glycerol-3-phosphate acyltransferase 3
AT5G59070	5:23845197-23847393	1.12894	1.56493	0.471134	0.0286	0.109769	UDP-Glycosyltransferase superfamily protein
AT5G24010	5:8113794-8116615	4.69786	6.50981	0.470612	5e-05	0.000567936	Protein kinase superfamily protein
AT5G38710	5:15501244-15504109	2.93486	4.0668	0.470605	0.00015	0.00153095	Methylenetetrahydrofolate reductase family protein
AT5G60520	5:24330337-24333045	3.51221	4.86551	0.470215	0.00085	0.00683674	Late embryogenesis abundant (LEA) protein-related
AT2G26480	2:11263962-11265684	2.70619	3.74763	0.469716	0.00145	0.0106039	UDP-glucosyl transferase 76D1
AT1G74650	1:28041190-28042995	2.24643	3.10974	0.469159	0.00145	0.0106039	myb domain protein 31
AT5G60530	5:24333906-24335782	8.69636	12.0318	0.468365	5e-05	0.000567936	late embryogenesis abundant protein-related / LEA protein-related
AT3G51750	3:19196361-19199506	6.49562	8.98518	0.468081	0.03335	0.12252	unknown protein; Has 15 Blast hits to 14 proteins in 5 species: Archae - 0; Bacteria - 0; Metazoa - 0; Fungi - 0; Plants - 15; Viruses - 0; Other Eukaryotes - 0 (source: NCBI BLink).
AT5G54370	5:22075282-22076777	22.0256	30.4655	0.467994	5e-05	0.000567936	Late embryogenesis abundant (LEA) protein-related
AT5G64000	5:25616637-25620179	5.87697	8.1251	0.467313	0.00945	0.0480034	Inositol monophosphatase family protein
AT4G37160	4:17494704-17497124	3.24288	4.48042	0.466359	0.00015	0.00153095	SKU5 similar 15
AT4G26070	4:13217648-13219933	14.8893	20.5701	0.466274	5e-05	0.000567936	MAP kinase/ ERK kinase 1
AT3G01950	3:323976-324365	24.7063	34.1324	0.466262	0.0007	0.00582641	Protein of unknown function (DUF 3339)
AT1G74010	1:27832157-27834113	2.41523	3.33666	0.466245	0.0053	0.0304294	Calcium-dependent phosphotriesterase superfamily protein
AT5G43890	5:17648856-17650131	2.04579	2.82594	0.466076	0.01525	0.0689381	Flavin-binding monooxygenase family protein
AT2G29120	2:12511291-12515895	4.47396	6.17889	0.465795	5e-05	0.000567936	glutamate receptor 2.7
AT3G11820	3:3729304-3731149	33.5368	46.2864	0.464844	5e-05	0.000567936	syntaxin of plants 121
AT2G39710	2:16561787-16563380	7.66223	10.5751	0.464834	5e-05	0.000567936	Eukaryotic aspartyl protease family protein
AT1G32940	1:11937595-11940978	5.30713	7.32249	0.464404	5e-05	0.000567936	Subtilase family protein
AT4G00910	4:389369-391287	0.943855	1.30158	0.463632	0.0466	0.155469	Aluminium activated malate transporter family protein
AT1G77660	1:29185898-29187825	4.82447	6.65267	0.463561	5e-05	0.000567936	Histone H3 K4-specific methyltransferase SET7/9 family protein
AT3G14870	3:5002366-5005739	7.52922	10.3805	0.463306	5e-05	0.000567936	Plant protein of unknown function (DUF641)
AT3G53960	3:19978121-19980959	8.29764	11.4387	0.463151	5e-05	0.000567936	Major facilitator superfamily protein
AT5G43980	5:17694679-17696622	1.31099	1.80712	0.463043	0.0448	0.151046	plasmodesmata-located protein 1
AT2G18670	2:8093219-8095779	5.39121	7.43117	0.46298	5e-05	0.000567936	RING/U-box superfamily protein
AT1G43910	1:16654029-16657658	20.8503	28.7291	0.462446	0.00015	0.00153095	P-loop containing nucleoside triphosphate hydrolases superfamily protein
AT5G04330	5:1212601-1214439	1.04473	1.43936	0.462293	0.033	0.12166	Cytochrome P450 superfamily protein
AT4G21850	4:11591115-11592238	56.3586	77.63	0.461977	5e-05	0.000567936	methionine sulfoxide reductase B9
AT4G29740	4:14566264-14569332	5.06546	6.97313	0.461114	5e-05	0.000567936	cytokinin oxidase 4
AT3G26470	3:9686097-9690827	8.55928	11.7806	0.460851	5e-05	0.000567936	Powdery mildew resistance protein, RPW8 domain
AT3G16690	3:5684358-5686490	6.96969	9.59093	0.460575	0.0002	0.00197418	Nodulin MtN3 family protein
AT5G11920	5:3839390-3842371	4.49884	6.1886	0.46006	5e-05	0.000567936	6-&1-fructan exohydrolase
AT4G26090	4:13224337-13230797	4.53181	6.2302	0.45919	0.00105	0.00813122	NB-ARC domain-containing disease resistance protein
AT3G49940	3:18514342-18515475	69.7625	95.8808	0.45879	5e-05	0.000567936	LOB domain-containing protein 38
AT4G18205	4:10073757-10075271	23.9161	32.8669	0.458652	5e-05	0.000567936	Nucleotide-sugar transporter family protein
AT3G07195	3:2288891-2290505	7.89221	10.8405	0.457925	5e-05	0.000567936	RPM1-interacting protein 4 (RIN4) family protein
AT2G15490	2:6758680-6763501	5.67053	7.78871	0.457902	0.00115	0.00876995	UDP-glycosyltransferase 73B4
AT5G20480	5:6922479-6925887	2.02442	2.78029	0.457729	5e-05	0.000567936	EF-TU receptor
AT2G28630	2:12275318-12277245	12.2035	16.7597	0.457704	5e-05	0.000567936	3-ketoacyl-CoA synthase 12
AT5G44390	5:17882195-17885004	3.2586	4.47499	0.457632	0.0001	0.0010678	FAD-binding Berberine family protein
AT2G21500	2:9207548-9210231	5.60539	7.69219	0.456578	5e-05	0.000567936	RING/U-box superfamily protein
AT2G35470	2:14908843-14909863	27.5945	37.8597	0.456282	5e-05	0.000567936	unknown protein; Has 25 Blast hits to 25 proteins in 8 species: Archae - 0; Bacteria - 0; Metazoa - 0; Fungi - 0; Plants - 25; Viruses - 0; Other Eukaryotes - 0 (source: NCBI BLink).
AT1G22190	1:7835781-7837288	47.0163	64.4878	0.455865	5e-05	0.000567936	Integrase-type DNA-binding superfamily protein
AT5G26340	5:9243510-9247066	18.1821	24.9253	0.455095	5e-05	0.000567936	Major facilitator superfamily protein
AT5G02780	5:630875-632683	8.68111	11.8974	0.454694	5e-05	0.000567936	glutathione transferase lambda 1
AT1G50740	1:18807671-18809004	20.5682	28.1766	0.454084	5e-05	0.000567936	Transmembrane proteins 14C
AT2G23320	2:9924932-9926372	45.8438	62.7875	0.45375	5e-05	0.000567936	WRKY DNA-binding protein 15
AT2G15960	2:6947308-6947688	63.7133	87.2506	0.453572	5e-05	0.000567936	unknown protein; Has 14 Blast hits to 14 proteins in 5 species: Archae - 0; Bacteria - 0; Metazoa - 0; Fungi - 0; Plants - 14; Viruses - 0; Other Eukaryotes - 0 (source: NCBI BLink).
AT3G01513	3:201919-202740	2.41528	3.3068	0.453245	0.0441	0.149284	unknown protein; CONTAINS InterPro DOMAIN/s: Protein of unknown function DUF1645 (InterPro:IPR012442); BEST Arabidopsis thaliana protein match is: unknown protein (TAIR:AT5G14730.1); Has 69 Blast hits to 69 proteins in 9 species: Archae - 0; Bacteria - 0; Metazoa - 0; Fungi - 0; Plants - 69; Viruses - 0; Other Eukaryotes - 0 (source: NCBI BLink).
AT1G63090	1:23391062-23392851	19.6	26.8331	0.453161	5e-05	0.000567936	phloem protein 2-A11
AT3G21080	3:7388366-7389974	2.48806	3.40259	0.45161	0.0181	0.0782869	ABC transporter-related
AT3G47620	3:17558848-17560767	22.1891	30.3344	0.4511	5e-05	0.000567936	TEOSINTE BRANCHED, cycloidea and PCF (TCP) 14
AT1G14240	1:4864901-4868000	2.18129	2.97979	0.450028	0.0026	0.0171525	GDA1/CD39 nucleoside phosphatase family protein
AT5G59530	5:23994169-23995734	4.81251	6.57183	0.449507	0.0001	0.0010678	2-oxoglutarate (2OG) and Fe(II)-dependent oxygenase superfamily protein
AT5G42590	5:17031110-17033726	6.10297	8.33056	0.448904	5e-05	0.000567936	cytochrome P450, family 71, subfamily A, polypeptide 16
AT5G38020	5:15165651-15167729	10.6242	14.5004	0.44874	5e-05	0.000567936	S-adenosyl-L-methionine-dependent methyltransferases superfamily protein
AT5G19190	5:6457259-6458031	72.7578	99.2999	0.44869	5e-05	0.000567936	unknown protein; BEST Arabidopsis thaliana protein match is: unknown protein (TAIR:AT3G06070.1); Has 1807 Blast hits to 1807 proteins in 277 species: Archae - 0; Bacteria - 0; Metazoa - 736; Fungi - 347; Plants - 385; Viruses - 0; Other Eukaryotes - 339 (source: NCBI BLink).
AT1G09460	1:3053900-3057443	3.71502	5.0691	0.44836	0.017	0.0745567	Carbohydrate-binding X8 domain superfamily protein
AT1G08430	1:2658715-2661029	7.96908	10.8716	0.448083	5e-05	0.000567936	aluminum-activated malate transporter 1
AT5G42510	5:16998267-16998816	9.35184	12.7543	0.447666	0.00505	0.0292819	Disease resistance-responsive (dirigent-like protein) family protein
AT2G41730	2:17409462-17409937	8.52387	11.624	0.447531	0.0197	0.083305	unknown protein; BEST Arabidopsis thaliana protein match is: unknown protein (TAIR:AT5G24640.1); Has 25 Blast hits to 25 proteins in 5 species: Archae - 0; Bacteria - 0; Metazoa - 0; Fungi - 0; Plants - 25; Viruses - 0; Other Eukaryotes - 0 (source: NCBI BLink).
AT2G28400	2:12148303-12149052	7.07933	9.65363	0.447459	0.0016	0.0115205	Protein of unknown function, DUF584
AT5G25160	5:8687456-8688415	3.89442	5.30908	0.447055	0.00265	0.0174113	zinc finger protein 3
AT3G49530	3:18362442-18364913	24.7675	33.7561	0.446703	5e-05	0.000567936	NAC domain containing protein 62
AT4G20780	4:11133185-11133970	21.0019	28.6157	0.446289	5e-05	0.000567936	calmodulin like 42
AT1G14120	1:4833517-4835089	8.99029	12.2478	0.446088	5e-05	0.000567936	2-oxoglutarate (2OG) and Fe(II)-dependent oxygenase superfamily protein
AT1G19940	1:6918190-6920377	1.47785	2.01312	0.445934	0.00865	0.0448057	glycosyl hydrolase 9B5
AT3G51960	3:19282600-19284146	2.74038	3.73284	0.445899	0.01095	0.0538409	basic leucine zipper 24
AT1G58848	1:21791782-21797050	2.38149	3.24377	0.445809	5e-05	0.000567936	Disease resistance protein (CC-NBS-LRR class) family
AT1G70700	1:26654767-26657064	72.7412	99.0557	0.445468	5e-05	0.000567936	TIFY domain/Divergent CCT motif family protein
AT3G17860	3:6119766-6123019	10.0821	13.7263	0.445141	5e-05	0.000567936	jasmonate-zim-domain protein 3
AT5G13330	5:4272059-4274660	3.34333	4.55093	0.444877	0.00275	0.0179061	related to AP2 6l
AT4G11170	4:6811126-6817130	0.711096	0.967663	0.444461	0.0111	0.0543497	Disease resistance protein (TIR-NBS-LRR class) family
AT4G20000	4:10838309-10839142	3.76751	5.12663	0.444399	0.01095	0.0538409	VQ motif-containing protein
AT1G56520	1:21174663-21178974	5.29133	7.19865	0.444095	5e-05	0.000567936	Disease resistance protein (TIR-NBS-LRR class) family
AT4G02200	4:972706-976129	10.831	14.7351	0.444093	0.0015	0.0109202	Drought-responsive family protein
AT3G62450	3:23098143-23098630	59.3858	80.704	0.442523	0.041	0.142483	unknown protein; FUNCTIONS IN: molecular_function unknown; INVOLVED IN: biological_process unknown; LOCATED IN: endomembrane system; EXPRESSED IN: 24 plant structures; EXPRESSED DURING: 15 growth stages; Has 35 Blast hits to 35 proteins in 15 species: Archae - 0; Bacteria - 0; Metazoa - 0; Fungi - 0; Plants - 34; Viruses - 0; Other Eukaryotes - 1 (source: NCBI BLink).
AT3G50950	3:18935673-18940428	51.6005	70.1209	0.442461	5e-05	0.000567936	HOPZ-ACTIVATED RESISTANCE 1
AT5G14930	5:4828639-4830955	10.9908	14.9279	0.441719	5e-05	0.000567936	senescence-associated gene 101
AT1G27050	1:9393689-9394592	16.081	21.8373	0.441437	5e-05	0.000567936	homeobox protein 54
AT4G36730	4:17307768-17312488	26.9753	36.6177	0.440903	5e-05	0.000567936	G-box binding factor 1
AT3G17770	3:6081670-6086138	16.4465	22.3165	0.440334	5e-05	0.000567936	Dihydroxyacetone kinase
AT4G27350	4:13690820-13692796	8.84509	12.0018	0.440302	5e-05	0.000567936	Protein of unknown function (DUF1223)
AT1G74450	1:27982508-27984280	7.97756	10.8235	0.440148	5e-05	0.000567936	Protein of unknown function (DUF793)
AT1G51090	1:18932936-18933950	6.15881	8.34985	0.439099	0.00295	0.0189385	Heavy metal transport/detoxification superfamily protein
AT2G24762	2:10559383-10560175	34.4597	46.7132	0.438919	5e-05	0.000567936	glutamine dumper 4
AT1G16440	1:5615814-5617672	1.14913	1.5576	0.438784	0.02925	0.111571	root hair specific 3
AT4G35320	4:16805868-16806655	22.0493	29.8734	0.438128	5e-05	0.000567936	unknown protein; BEST Arabidopsis thaliana protein match is: unknown protein (TAIR:AT2G17300.1); Has 30201 Blast hits to 17322 proteins in 780 species: Archae - 12; Bacteria - 1396; Metazoa - 17338; Fungi - 3422; Plants - 5037; Viruses - 0; Other Eukaryotes - 2996 (source: NCBI BLink).
AT1G65310	1:24257215-24258473	11.801	15.9863	0.437934	5e-05	0.000567936	xyloglucan endotransglucosylase/hydrolase 17
AT1G67035	1:25018076-25019057	2.56839	3.47848	0.437595	0.047	0.156357	unknown protein; FUNCTIONS IN: molecular_function unknown; INVOLVED IN: biological_process unknown; LOCATED IN: cellular_component unknown; EXPRESSED IN: cotyledon; BEST Arabidopsis thaliana protein match is: unknown protein (TAIR:AT5G38300.1); Has 30201 Blast hits to 17322 proteins in 780 species: Archae - 12; Bacteria - 1396; Metazoa - 17338; Fungi - 3422; Plants - 5037; Viruses - 0; Other Euka…
AT2G15000	2:6480916-6482420	19.5095	26.4137	0.437106	5e-05	0.000567936	unknown protein; FUNCTIONS IN: molecular_function unknown; INVOLVED IN: biological_process unknown; LOCATED IN: chloroplast; EXPRESSED IN: 22 plant structures; EXPRESSED DURING: 13 growth stages; BEST Arabidopsis thaliana protein match is: unknown protein (TAIR:AT4G34265.2); Has 70 Blast hits to 70 proteins in 9 species: Archae - 0; Bacteria - 0; Metazoa - 0; Fungi - 0; Plants - 70; Viruses - 0; …
AT3G53150	3:19697735-19699259	1.27996	1.73161	0.436015	0.0425	0.145793	UDP-glucosyl transferase 73D1
AT4G14820	4:8507793-8510038	1.15209	1.55809	0.435532	0.015	0.0680274	Pentatricopeptide repeat (PPR) superfamily protein
AT5G54060	5:21936878-21938369	10.5962	14.3303	0.43552	5e-05	0.000567936	UDP-glucose:flavonoid 3-o-glucosyltransferase
AT4G17230	4:9660984-9663774	15.8243	21.396	0.4352	5e-05	0.000567936	SCARECROW-like 13
AT2G34010	2:14368855-14370438	1.59837	2.16111	0.43517	0.03665	0.131294	unknown protein; BEST Arabidopsis thaliana protein match is: unknown protein (TAIR:AT1G29010.1); Has 32 Blast hits to 31 proteins in 9 species: Archae - 0; Bacteria - 0; Metazoa - 0; Fungi - 5; Plants - 25; Viruses - 0; Other Eukaryotes - 2 (source: NCBI BLink).
AT1G75770	1:28449989-28451108	4.98126	6.73114	0.434338	0.004	0.0242573	unknown protein; Has 6 Blast hits to 5 proteins in 2 species: Archae - 0; Bacteria - 0; Metazoa - 0; Fungi - 0; Plants - 6; Viruses - 0; Other Eukaryotes - 0 (source: NCBI BLink).
AT4G27400	4:13705340-13706668	2.03097	2.74279	0.433478	0.0343	0.125071	Late embryogenesis abundant (LEA) protein-related
AT1G24150	1:8549517-8551993	5.41087	7.30656	0.433333	5e-05	0.000567936	formin homologue 4
AT5G18270	5:6040918-6042938	8.19011	11.0575	0.433066	5e-05	0.000567936	Arabidopsis NAC domain containing protein 87
AT1G51620	1:19140129-19141787	2.07586	2.8022	0.432854	0.0167	0.0736559	Protein kinase superfamily protein
AT2G27010	2:11526167-11527854	1.39572	1.88348	0.432385	0.029	0.11092	cytochrome P450, family 705, subfamily A, polypeptide 9
AT5G39030	5:15620065-15622486	4.57159	6.16829	0.432176	5e-05	0.000567936	Protein kinase superfamily protein
AT1G17620	1:6062215-6063291	46.9592	63.3589	0.432138	5e-05	0.000567936	Late embryogenesis abundant (LEA) hydroxyproline-rich glycoprotein family
AT4G38560	4:18029195-18033741	2.01268	2.71533	0.432013	0.0169	0.0742731	Arabidopsis phospholipase-like protein (PEARLI 4) family
AT3G25610	3:9308941-9313353	6.06035	8.17519	0.431852	5e-05	0.000567936	ATPase E1-E2 type family protein / haloacid dehalogenase-like hydrolase family protein
AT3G57760	3:21395592-21397244	1.57111	2.1189	0.431534	0.02725	0.105941	Protein kinase superfamily protein
AT4G24380	4:12612534-12616117	11.5341	15.5557	0.431534	0.0069	0.0375544	INVOLVED IN: 10-formyltetrahydrofolate biosynthetic process, folic acid and derivative biosynthetic process; EXPRESSED IN: 24 plant structures; EXPRESSED DURING: 15 growth stages; CONTAINS InterPro DOMAIN/s: Serine hydrolase (InterPro:IPR005645); BEST Arabidopsis thaliana protein match is: alpha/beta-Hydrolases superfamily protein (TAIR:AT5G65400.1); Has 30201 Blast hits to 17322 proteins in 780 …
AT5G03720	5:971785-973683	2.96381	3.99573	0.431006	0.00155	0.0112182	heat shock transcription factor A3
AT1G22065	1:7785775-7786391	14.5371	19.586	0.430083	0.00025	0.00239356	unknown protein; FUNCTIONS IN: molecular_function unknown; INVOLVED IN: biological_process unknown; LOCATED IN: cellular_component unknown; BEST Arabidopsis thaliana protein match is: unknown protein (TAIR:AT1G77885.1); Has 30201 Blast hits to 17322 proteins in 780 species: Archae - 12; Bacteria - 1396; Metazoa - 17338; Fungi - 3422; Plants - 5037; Viruses - 0; Other Eukaryotes - 2996 (source: NC…
AT5G11070	5:3516216-3516995	104.637	140.853	0.428805	5e-05	0.000567936	unknown protein; Has 1807 Blast hits to 1807 proteins in 277 species: Archae - 0; Bacteria - 0; Metazoa - 736; Fungi - 347; Plants - 385; Viruses - 0; Other Eukaryotes - 339 (source: NCBI BLink).
AT5G59490	5:23982723-23984617	3.13405	4.21787	0.428486	0.0072	0.0388453	Haloacid dehalogenase-like hydrolase (HAD) superfamily protein
AT4G37150	4:17492877-17494109	3.29986	4.44077	0.428404	0.0194	0.0823677	methyl esterase 9
AT5G40170	5:16065090-16067574	18.2873	24.6013	0.42789	5e-05	0.000567936	receptor like protein 54
AT3G61190	3:22650158-22651488	4.42173	5.94779	0.42774	0.0046	0.0271138	BON association protein 1
AT1G56000	1:20944140-20949281	2.92222	3.93048	0.427641	0.02875	0.110224	FAD/NAD(P)-binding oxidoreductase family protein
AT5G06720	5:2077419-2079005	2.43017	3.26774	0.427236	0.0099	0.0497366	peroxidase 2
AT5G58670	5:23704230-23706800	5.19036	6.97823	0.427026	5e-05	0.000567936	phospholipase C1
AT4G34420	4:16458067-16460652	1.75055	2.35065	0.425252	0.0225	0.0921072	P-loop containing nucleoside triphosphate hydrolases superfamily protein
AT1G20510	1:7103453-7105881	29.0981	39.0584	0.42471	5e-05	0.000567936	OPC-8:0 CoA ligase1
AT1G35350	1:12981250-12984583	6.70148	8.99414	0.424506	5e-05	0.000567936	EXS (ERD1/XPR1/SYG1) family protein
AT1G70740	1:26673630-26675990	8.06875	10.8281	0.424362	5e-05	0.000567936	Protein kinase superfamily protein
AT2G02710	2:758692-761013	24.28	32.578	0.42413	5e-05	0.000567936	PAS/LOV protein B
AT5G15970	5:5211910-5212665	159.526	214.046	0.424125	5e-05	0.000567936	stress-responsive protein (KIN2) / stress-induced protein (KIN2) / cold-responsive protein (COR6.6) / cold-regulated protein (COR6.6)
AT5G61210	5:24623298-24626923	46.1088	61.8477	0.423678	5e-05	0.000567936	soluble N-ethylmaleimide-sensitive factor adaptor protein 33
AT1G35210	1:12896651-12897402	4.41004	5.91406	0.423358	0.01855	0.0797574	unknown protein; FUNCTIONS IN: molecular_function unknown; INVOLVED IN: biological_process unknown; LOCATED IN: chloroplast; EXPRESSED IN: 14 plant structures; EXPRESSED DURING: 9 growth stages; CONTAINS InterPro DOMAIN/s: Protein of unknown function DUF740 (InterPro:IPR008004); BEST Arabidopsis thaliana protein match is: unknown protein (TAIR:AT1G22470.1); Has 83 Blast hits to 83 proteins in 12 …
AT2G41800	2:17436528-17438040	14.6686	19.6671	0.423049	5e-05	0.000567936	Protein of unknown function, DUF642
AT1G14185	1:4850273-4852096	1.08134	1.44971	0.422946	0.0345	0.125669	Glucose-methanol-choline (GMC) oxidoreductase family protein
AT2G27310	2:11683861-11684967	12.8089	17.171	0.422827	5e-05	0.000567936	F-box family protein
AT2G02740	2:769343-773540	25.1465	33.7101	0.422823	5e-05	0.000567936	ssDNA-binding transcriptional regulator
AT1G07070	1:2168563-2169851	39.3896	52.7677	0.42184	5e-05	0.000567936	Ribosomal protein L35Ae family protein
AT1G72900	1:27432194-27433782	34.5198	46.2323	0.421476	5e-05	0.000567936	Toll-Interleukin-Resistance (TIR) domain-containing protein
AT5G01100	5:34595-37948	1.79472	2.40366	0.421469	0.00225	0.0151915	O-fucosyltransferase family protein
AT3G15356	3:5174401-5175469	75.8509	101.535	0.420745	5e-05	0.000567936	Legume lectin family protein
AT1G59590	1:21887751-21888792	6.91632	9.25732	0.42059	5e-05	0.000567936	ZCF37
AT3G57480	3:21277935-21279354	7.51832	10.062	0.420429	5e-05	0.000567936	zinc finger (C2H2 type, AN1-like) family protein
AT3G55090	3:20416341-20418552	1.21998	1.63265	0.420355	0.02165	0.0894461	ABC-2 type transporter family protein
AT1G72220	1:27184280-27185830	1.25132	1.67448	0.420261	0.03365	0.123213	RING/U-box superfamily protein
AT5G21170	5:7205561-7208496	18.7227	25.0515	0.420111	5e-05	0.000567936	5'-AMP-activated protein kinase beta-2 subunit protein
AT1G22890	1:8102817-8103532	21.1779	28.3334	0.419941	5e-05	0.000567936	unknown protein; FUNCTIONS IN: molecular_function unknown; INVOLVED IN: biological_process unknown; LOCATED IN: endomembrane system; EXPRESSED IN: 19 plant structures; EXPRESSED DURING: 11 growth stages; Has 17 Blast hits to 17 proteins in 2 species: Archae - 0; Bacteria - 0; Metazoa - 0; Fungi - 0; Plants - 17; Viruses - 0; Other Eukaryotes - 0 (source: NCBI BLink).
AT5G59820	5:24102971-24103787	13.8071	18.4708	0.419831	5e-05	0.000567936	C2H2-type zinc finger family protein
AT1G01370	1:143563-145684	5.22092	6.98175	0.419284	0.00305	0.0194735	Histone superfamily protein
AT4G31910	4:15441081-15443900	16.0581	21.4693	0.418971	5e-05	0.000567936	HXXXD-type acyl-transferase family protein
AT3G25890	3:9475349-9477460	13.42	17.9415	0.418915	5e-05	0.000567936	Integrase-type DNA-binding superfamily protein
AT5G27830	5:9861175-9862897	13.1514	17.582	0.418886	5e-05	0.000567936	FUNCTIONS IN: molecular_function unknown; INVOLVED IN: response to oxidative stress; LOCATED IN: endomembrane system; EXPRESSED IN: 22 plant structures; EXPRESSED DURING: 13 growth stages; CONTAINS InterPro DOMAIN/s: Folate receptor, conserved region (InterPro:IPR018143); Has 1807 Blast hits to 1807 proteins in 277 species: Archae - 0; Bacteria - 0; Metazoa - 736; Fungi - 347; Plants - 385; Virus…
AT1G76090	1:28550408-28551781	30.5852	40.8792	0.418532	5e-05	0.000567936	sterol methyltransferase 3
AT5G04770	5:1379067-1382419	4.73541	6.32833	0.418335	0.00015	0.00153095	cationic amino acid transporter 6
AT1G19010	1:6565493-6567525	5.22721	6.9848	0.418176	0.00025	0.00239356	unknown protein; BEST Arabidopsis thaliana protein match is: unknown protein (TAIR:AT1G74860.1); Has 337 Blast hits to 320 proteins in 97 species: Archae - 0; Bacteria - 14; Metazoa - 153; Fungi - 26; Plants - 76; Viruses - 0; Other Eukaryotes - 68 (source: NCBI BLink).
AT5G17800	5:5877188-5879331	2.77878	3.71286	0.418079	0.0056	0.0316505	myb domain protein 56
AT1G18740	1:6463921-6465476	21.1071	28.2004	0.417991	5e-05	0.000567936	Protein of unknown function (DUF793)
AT1G16110	1:5518372-5520891	2.47124	3.30081	0.417586	0.0003	0.00280209	wall associated kinase-like 6
AT2G39330	2:16419595-16421852	3.31128	4.42231	0.417412	0.00075	0.00615967	jacalin-related lectin 23
AT2G14580	2:6225534-6226224	6.40802	8.55574	0.417014	0.0054	0.0308687	basic pathogenesis-related protein 1
AT4G37530	4:17634783-17636288	15.5331	20.7376	0.416901	5e-05	0.000567936	Peroxidase superfamily protein
AT4G09030	4:5792206-5792790	84.1588	112.321	0.416441	5e-05	0.000567936	arabinogalactan protein 10
AT5G44020	5:17712408-17714336	225.394	300.817	0.41644	5e-05	0.000567936	HAD superfamily, subfamily IIIB acid phosphatase
AT2G28110	2:11977943-11979837	5.51532	7.36056	0.416371	5e-05	0.000567936	Exostosin family protein
AT3G09922	3:3050988-3051530	30.5809	40.8064	0.416166	5e-05	0.000567936	induced by phosphate starvation1
AT1G68410	1:25649998-25653019	15.2754	20.381	0.416008	5e-05	0.000567936	Protein phosphatase 2C family protein
AT1G63350	1:23494934-23497631	1.44427	1.92666	0.415761	0.00245	0.0163372	Disease resistance protein (CC-NBS-LRR class) family
AT4G24340	4:12607446-12609252	2.28407	3.04477	0.414727	0.01945	0.0825633	Phosphorylase superfamily protein
AT2G35790	2:15040678-15042123	23.9322	31.8933	0.4143	5e-05	0.000567936	unknown protein; CONTAINS InterPro DOMAIN/s: Protein of unknown function DUF1301 (InterPro:IPR009724); Has 116 Blast hits to 116 proteins in 49 species: Archae - 0; Bacteria - 0; Metazoa - 53; Fungi - 6; Plants - 49; Viruses - 0; Other Eukaryotes - 8 (source: NCBI BLink).
AT4G19970	4:10818241-10825381	1.14752	1.5291	0.414166	0.0214	0.0887446	CONTAINS InterPro DOMAIN/s: Nucleotide-diphospho-sugar transferase, predicted (InterPro:IPR005069); BEST Arabidopsis thaliana protein match is: Nucleotide-diphospho-sugar transferase family protein (TAIR:AT5G44820.1); Has 801 Blast hits to 466 proteins in 35 species: Archae - 0; Bacteria - 0; Metazoa - 2; Fungi - 0; Plants - 750; Viruses - 0; Other Eukaryotes - 49 (source: NCBI BLink).
AT5G42110	5:16831727-16832279	40.5218	53.9906	0.414011	5e-05	0.000567936	unknown protein; FUNCTIONS IN: molecular_function unknown; INVOLVED IN: biological_process unknown; LOCATED IN: endomembrane system; EXPRESSED IN: 11 plant structures; EXPRESSED DURING: 6 growth stages; Has 36 Blast hits to 36 proteins in 8 species: Archae - 0; Bacteria - 0; Metazoa - 0; Fungi - 0; Plants - 36; Viruses - 0; Other Eukaryotes - 0 (source: NCBI BLink).
AT1G27100	1:9407124-9411172	33.0702	44.0621	0.414008	5e-05	0.000567936	Actin cross-linking protein
AT4G28410	4:14052241-14055012	2.39434	3.18965	0.413771	0.00425	0.0254286	Tyrosine transaminase family protein
AT2G39870	2:16643380-16645377	33.0912	44.0771	0.413584	5e-05	0.000567936	unknown protein; BEST Arabidopsis thaliana protein match is: unknown protein (TAIR:AT3G55690.1); Has 73 Blast hits to 71 proteins in 14 species: Archae - 0; Bacteria - 0; Metazoa - 2; Fungi - 2; Plants - 69; Viruses - 0; Other Eukaryotes - 0 (source: NCBI BLink).
AT1G76360	1:28639576-28646712	12.1264	16.1517	0.413534	0.00015	0.00153095	Protein kinase superfamily protein
AT4G37410	4:17590768-17592920	130.36	173.619	0.413417	5e-05	0.000567936	cytochrome P450, family 81, subfamily F, polypeptide 4
AT1G04240	1:1128187-1129551	28.7639	38.3029	0.413196	5e-05	0.000567936	AUX/IAA transcriptional regulator family protein
AT3G06460	3:1982658-1983714	5.04333	6.71559	0.413139	0.0047	0.0275872	GNS1/SUR4 membrane protein family
AT5G56870	5:23004195-23008649	17.945	23.8762	0.411991	5e-05	0.000567936	beta-galactosidase 4
AT4G24430	4:12630017-12633075	1.05543	1.40426	0.411975	0.0273	0.106097	Rhamnogalacturonate lyase family protein
AT2G01860	2:388054-390405	4.19083	5.57586	0.411959	0.01085	0.053537	Tetratricopeptide repeat (TPR)-like superfamily protein
AT4G15800	4:8984857-8985405	85.2763	113.401	0.411211	5e-05	0.000567936	ralf-like 33
AT3G58120	3:21520973-21523327	26.2181	34.8644	0.411193	5e-05	0.000567936	Basic-leucine zipper (bZIP) transcription factor family protein
AT4G27100	4:13595560-13598915	7.16622	9.52722	0.410843	5e-05	0.000567936	Ypt/Rab-GAP domain of gyp1p superfamily protein
AT5G20740	5:7025685-7026532	10.5189	13.981	0.41048	0.0001	0.0010678	Plant invertase/pectin methylesterase inhibitor superfamily protein
AT1G27290	1:9481531-9482912	64.2616	85.3957	0.410207	5e-05	0.000567936	unknown protein; Has 44 Blast hits to 44 proteins in 12 species: Archae - 0; Bacteria - 0; Metazoa - 0; Fungi - 0; Plants - 44; Viruses - 0; Other Eukaryotes - 0 (source: NCBI BLink).
AT4G19370	4:10566149-10567838	2.59431	3.44736	0.410139	0.02095	0.0873956	Protein of unknown function (DUF1218)
AT3G23800	3:8581653-8583835	7.1945	9.55857	0.409901	5e-05	0.000567936	selenium-binding protein 3
AT2G17705	2:7692443-7693253	9.24106	12.2772	0.409846	0.00035	0.00320503	unknown protein; FUNCTIONS IN: molecular_function unknown; INVOLVED IN: biological_process unknown; LOCATED IN: plasma membrane; EXPRESSED IN: cultured cell; BEST Arabidopsis thaliana protein match is: unknown protein (TAIR:AT4G08330.1); Has 135 Blast hits to 135 proteins in 32 species: Archae - 5; Bacteria - 29; Metazoa - 0; Fungi - 0; Plants - 91; Viruses - 0; Other Eukaryotes - 10 (source: NCB…
AT5G23000	5:7696134-7697927	1.34193	1.7825	0.40959	0.0454	0.152433	myb domain protein 37
AT5G38890	5:15569479-15571144	8.36372	11.1045	0.408934	0.0003	0.00280209	Nucleic acid-binding, OB-fold-like protein
AT2G17550	2:7634273-7637832	5.02553	6.6721	0.408866	5e-05	0.000567936	unknown protein; Has 264 Blast hits to 258 proteins in 65 species: Archae - 5; Bacteria - 5; Metazoa - 66; Fungi - 16; Plants - 107; Viruses - 0; Other Eukaryotes - 65 (source: NCBI BLink).
AT1G03457	1:860787-864125	5.44254	7.22191	0.4081	5e-05	0.000567936	RNA-binding (RRM/RBD/RNP motifs) family protein
AT3G03020	3:680943-681999	8.31412	11.0255	0.407216	0.0047	0.0275872	unknown protein; FUNCTIONS IN: molecular_function unknown; INVOLVED IN: biological_process unknown; LOCATED IN: chloroplast; EXPRESSED IN: 21 plant structures; EXPRESSED DURING: 13 growth stages; Has 5 Blast hits to 5 proteins in 1 species: Archae - 0; Bacteria - 0; Metazoa - 0; Fungi - 0; Plants - 5; Viruses - 0; Other Eukaryotes - 0 (source: NCBI BLink).
AT1G63740	1:23645428-23648973	3.04268	4.03241	0.4063	5e-05	0.000567936	Disease resistance protein (TIR-NBS-LRR class) family
AT5G67420	5:26904288-26906026	85.9637	113.893	0.405873	5e-05	0.000567936	LOB domain-containing protein 37
AT3G23750	3:8558331-8561428	24.5485	32.5174	0.405581	5e-05	0.000567936	Leucine-rich repeat protein kinase family protein
AT1G32170	1:11575319-11577927	14.4089	19.0723	0.404518	5e-05	0.000567936	xyloglucan endotransglucosylase/hydrolase 30
AT4G37180	4:17504563-17506367	16.0535	21.2482	0.404448	5e-05	0.000567936	Homeodomain-like superfamily protein
AT1G14860	1:5124741-5126151	6.46623	8.55499	0.40384	0.0001	0.0010678	nudix hydrolase homolog 18
AT3G19030	3:6563978-6564424	213.874	282.907	0.403572	5e-05	0.000567936	unknown protein; FUNCTIONS IN: molecular_function unknown; INVOLVED IN: pyridoxine biosynthetic process, homoserine biosynthetic process; LOCATED IN: endomembrane system; EXPRESSED IN: 19 plant structures; EXPRESSED DURING: 9 growth stages; BEST Arabidopsis thaliana protein match is: unknown protein (TAIR:AT1G49500.1); Has 22 Blast hits to 22 proteins in 2 species: Archae - 0; Bacteria - 0; Metaz…
AT1G23760	1:8402045-8404301	1.07876	1.42665	0.403254	0.02695	0.105145	BURP domain-containing protein
AT1G51760	1:19199418-19201642	23.1153	30.558	0.402706	5e-05	0.000567936	peptidase M20/M25/M40 family protein
AT2G39180	2:16344150-16346665	2.70322	3.57353	0.402672	0.00035	0.00320503	CRINKLY4 related 2
AT4G18210	4:10076078-10077748	2.42346	3.20364	0.402639	0.00825	0.0431483	purine permease 10
AT4G01750	4:756362-758590	8.88894	11.7498	0.402548	5e-05	0.000567936	rhamnogalacturonan xylosyltransferase 2
AT3G57520	3:21288764-21293158	126.975	167.77	0.401941	5e-05	0.000567936	seed imbibition 2
AT3G48090	3:17755373-17757780	14.7434	19.4642	0.400746	5e-05	0.000567936	alpha/beta-Hydrolases superfamily protein
AT1G21130	1:7399061-7400605	147.187	194.306	0.400678	5e-05	0.000567936	O-methyltransferase family protein
AT1G01340	1:132327-135831	6.50531	8.58539	0.400267	5e-05	0.000567936	cyclic nucleotide gated channel 10
AT1G15760	1:5425713-5426322	8.33684	11.0026	0.400266	0.01275	0.0602673	Sterile alpha motif (SAM) domain-containing protein
AT1G21790	1:7654183-7655883	5.57601	7.35847	0.400173	0.0006	0.00511143	TRAM, LAG1 and CLN8 (TLC) lipid-sensing domain containing protein
AT1G68470	1:25676394-25678288	4.69303	6.19191	0.399865	5e-05	0.000567936	Exostosin family protein
AT2G23630	2:10052565-10055317	4.0826	5.38582	0.399677	0.0003	0.00280209	SKU5 similar 16
AT5G01550	5:214516-216583	0.919705	1.21327	0.399652	0.0494	0.16168	lectin receptor kinase a4.1
AT3G01430	3:165407-166247	5.24031	6.91062	0.399165	0.01105	0.0542058	BEST Arabidopsis thaliana protein match is: NHL domain-containing protein (TAIR:AT5G14890.1); Has 98 Blast hits to 98 proteins in 12 species: Archae - 0; Bacteria - 0; Metazoa - 0; Fungi - 0; Plants - 98; Viruses - 0; Other Eukaryotes - 0 (source: NCBI BLink).
AT4G38470	4:17999431-18003681	31.6744	41.7651	0.39898	5e-05	0.000567936	ACT-like protein tyrosine kinase family protein
AT4G12500	4:7414149-7414927	19.2452	25.3744	0.398874	5e-05	0.000567936	Bifunctional inhibitor/lipid-transfer protein/seed storage 2S albumin superfamily protein
AT1G19960	1:6928038-6928463	136.696	180.208	0.398692	5e-05	0.000567936	BEST Arabidopsis thaliana protein match is: transmembrane receptors (TAIR:AT2G32140.1); Has 41 Blast hits to 41 proteins in 17 species: Archae - 0; Bacteria - 2; Metazoa - 23; Fungi - 0; Plants - 11; Viruses - 0; Other Eukaryotes - 5 (source: NCBI BLink).
AT3G14090	3:4669252-4671575	8.65599	11.4111	0.398671	5e-05	0.000567936	exocyst subunit exo70 family protein D3
AT1G01120	1:57268-59167	30.8464	40.6507	0.398175	5e-05	0.000567936	3-ketoacyl-CoA synthase 1
AT3G59680	3:22044003-22046040	5.74079	7.56503	0.398098	0.00115	0.00876995	unknown protein; Has 34 Blast hits to 34 proteins in 10 species: Archae - 0; Bacteria - 0; Metazoa - 0; Fungi - 0; Plants - 34; Viruses - 0; Other Eukaryotes - 0 (source: NCBI BLink).
AT1G51270	1:19007509-19011272	6.91489	9.11138	0.397963	5e-05	0.000567936	structural molecules;transmembrane receptors;structural molecules
AT3G28200	3:10518069-10519166	55.8177	73.5421	0.397847	5e-05	0.000567936	Peroxidase superfamily protein
AT4G29610	4:14517447-14518329	3.42955	4.51698	0.397341	0.0381	0.134971	Cytidine/deoxycytidylate deaminase family protein
AT2G16760	2:7275699-7277233	4.94782	6.51566	0.397119	0.00345	0.0215305	Calcium-dependent phosphotriesterase superfamily protein
AT5G02350	5:495310-497266	1.89749	2.49848	0.396952	0.00845	0.0439647	Cysteine/Histidine-rich C1 domain family protein
AT4G23190	4:12141031-12143833	6.38969	8.41088	0.396511	5e-05	0.000567936	cysteine-rich RLK (RECEPTOR-like protein kinase) 11
AT4G28400	4:14048291-14050801	22.2481	29.2822	0.396343	5e-05	0.000567936	Protein phosphatase 2C family protein
AT1G61340	1:22628264-22630009	3.44285	4.52986	0.395863	0.01495	0.0678738	F-box family protein
AT5G16170	5:5277866-5279818	2.75423	3.62341	0.395699	0.0069	0.0375544	Core-2/I-branching beta-1,6-N-acetylglucosaminyltransferase family protein
AT2G32270	2:13704220-13706860	7.75622	10.2027	0.395526	5e-05	0.000567936	zinc transporter 3 precursor
AT2G03505	2:1064235-1065372	3.99755	5.25718	0.395171	0.02545	0.100751	Carbohydrate-binding X8 domain superfamily protein
AT2G40010	2:16708055-16710448	8.84492	11.6287	0.394767	5e-05	0.000567936	Ribosomal protein L10 family protein
AT4G23130	4:12117540-12120134	2.93351	3.85652	0.394674	0.0008	0.00650174	cysteine-rich RLK (RECEPTOR-like protein kinase) 5
AT1G66880	1:24945483-24955611	7.69843	10.1179	0.394278	5e-05	0.000567936	Protein kinase superfamily protein
AT3G09220	3:2827238-2830542	25.0389	32.9034	0.394066	5e-05	0.000567936	laccase 7
AT1G15890	1:5461316-5464223	2.40404	3.15811	0.393602	0.0003	0.00280209	Disease resistance protein (CC-NBS-LRR class) family
AT5G19160	5:6430485-6432728	1.80272	2.36811	0.393563	0.0088	0.0453592	TRICHOME BIREFRINGENCE-LIKE 11
AT1G49130	1:18174739-18176022	9.14355	12.0109	0.393515	5e-05	0.000567936	B-box type zinc finger protein with CCT domain
AT5G22250	5:7365531-7366778	5.71511	7.50722	0.393499	0.0008	0.00650174	Polynucleotidyl transferase, ribonuclease H-like superfamily protein
AT1G32690	1:11820907-11821710	5.91081	7.76316	0.393287	0.0155	0.0697384	unknown protein; FUNCTIONS IN: molecular_function unknown; INVOLVED IN: biological_process unknown; LOCATED IN: plasma membrane; EXPRESSED IN: 21 plant structures; EXPRESSED DURING: 11 growth stages; BEST Arabidopsis thaliana protein match is: unknown protein (TAIR:AT2G35200.1); Has 45 Blast hits to 45 proteins in 8 species: Archae - 0; Bacteria - 0; Metazoa - 0; Fungi - 0; Plants - 45; Viruses -…
AT3G57330	3:21211455-21216375	26.9765	35.4299	0.393265	5e-05	0.000567936	autoinhibited Ca2+-ATPase 11
AT1G76600	1:28746887-28747845	26.3512	34.6041	0.393079	5e-05	0.000567936	unknown protein; FUNCTIONS IN: molecular_function unknown; INVOLVED IN: N-terminal protein myristoylation; LOCATED IN: nucleolus, nucleus; EXPRESSED IN: 24 plant structures; EXPRESSED DURING: 15 growth stages; BEST Arabidopsis thaliana protein match is: unknown protein (TAIR:AT1G21010.1); Has 220 Blast hits to 220 proteins in 14 species: Archae - 0; Bacteria - 0; Metazoa - 0; Fungi - 0; Plants - …
AT1G68580	1:25752734-25756076	23.6825	31.0897	0.392617	5e-05	0.000567936	agenet domain-containing protein / bromo-adjacent homology (BAH) domain-containing protein
AT4G01010	4:434568-437242	2.80561	3.68164	0.392033	0.00065	0.00547526	cyclic nucleotide-gated channel 13
AT1G55915	1:20907546-20909638	2.16983	2.84694	0.391831	0.00945	0.0480034	zinc ion binding
AT3G25020	3:9116867-9119540	2.42615	3.18242	0.391455	0.0009	0.00715948	receptor like protein 42
AT3G12110	3:3857842-3859798	23.1975	30.4279	0.39143	5e-05	0.000567936	actin-11
AT3G15060	3:5069165-5073356	17.3554	22.7636	0.391343	0.0042	0.0252012	RAB GTPase homolog A1G
AT3G24550	3:8960257-8963568	40.7415	53.4255	0.391031	5e-05	0.000567936	proline extensin-like receptor kinase 1
AT5G40030	5:16026226-16028283	1.66598	2.18452	0.390945	0.0336	0.12318	Protein kinase superfamily protein
AT3G48030	3:17725409-17727954	4.81145	6.30757	0.390614	0.0089	0.0457624	hypoxia-responsive family protein / zinc finger (C3HC4-type RING finger) family protein
AT3G19660	3:6825520-6826006	10.2003	13.3673	0.3901	0.0141	0.0649261	unknown protein; Has 16 Blast hits to 16 proteins in 6 species: Archae - 0; Bacteria - 0; Metazoa - 0; Fungi - 0; Plants - 16; Viruses - 0; Other Eukaryotes - 0 (source: NCBI BLink).
AT1G55990	1:20942486-20942951	14.4669	18.9558	0.389886	0.034	0.124214	glycine-rich protein
AT5G53130	5:21534472-21541029	22.5775	29.5791	0.389692	5e-05	0.000567936	cyclic nucleotide gated channel 1
AT2G31990	2:13611350-13613573	1.54653	2.02575	0.389423	0.029	0.11092	Exostosin family protein
AT5G28630	5:10636630-10637249	10.3208	13.5174	0.389265	0.00125	0.00939623	glycine-rich protein
AT2G15090	2:6542255-6543947	51.4441	67.3752	0.389212	5e-05	0.000567936	3-ketoacyl-CoA synthase 8
AT4G37450	4:17605757-17606755	78.9996	103.451	0.389024	5e-05	0.000567936	arabinogalactan protein 18
AT5G18700	5:6235095-6240733	9.34015	12.2216	0.387916	5e-05	0.000567936	Protein kinase family protein with ARM repeat domain
AT4G28190	4:13985177-13987442	9.13789	11.9564	0.387848	5e-05	0.000567936	Developmental regulator, ULTRAPETALA
AT2G24240	2:10310647-10312328	2.70401	3.53777	0.38774	0.00685	0.0373887	BTB/POZ domain with WD40/YVTN repeat-like protein
AT2G41330	2:17226947-17228378	4.57507	5.98258	0.386973	0.00075	0.00615967	Glutaredoxin family protein
AT4G30440	4:14881854-14883480	118.342	154.734	0.38683	5e-05	0.000567936	UDP-D-glucuronate 4-epimerase 1
AT1G05340	1:1558843-1559903	6.82064	8.91004	0.385525	0.01	0.0500357	unknown protein; FUNCTIONS IN: molecular_function unknown; INVOLVED IN: biological_process unknown; LOCATED IN: chloroplast; EXPRESSED IN: 14 plant structures; EXPRESSED DURING: 7 growth stages; BEST Arabidopsis thaliana protein match is: unknown protein (TAIR:AT2G32210.1); Has 189 Blast hits to 189 proteins in 27 species: Archae - 0; Bacteria - 0; Metazoa - 0; Fungi - 21; Plants - 168; Viruses -…
AT5G06860	5:2132196-2133746	44.8948	58.6354	0.385224	5e-05	0.000567936	polygalacturonase inhibiting protein 1
AT4G28490	4:14077856-14081171	5.1259	6.69424	0.385114	5e-05	0.000567936	Leucine-rich receptor-like protein kinase family protein
AT5G04970	5:1464144-1467041	1.54367	2.01586	0.385035	0.0118	0.0569156	Plant invertase/pectin methylesterase inhibitor superfamily
AT2G28830	2:12366747-12370684	1.52927	1.99694	0.384946	0.0014	0.0103208	PLANT U-BOX 12
AT2G19620	2:8483939-8488720	9.27482	12.1106	0.384884	5e-05	0.000567936	N-MYC downregulated-like 3
AT3G51920	3:19268042-19269479	58.3116	76.0939	0.383997	5e-05	0.000567936	calmodulin 9
AT5G44070	5:17734737-17737859	50.4438	65.8162	0.383766	5e-05	0.000567936	phytochelatin synthase 1 (PCS1)
AT1G76240	1:28602810-28603929	4.94383	6.44793	0.383207	0.0031	0.0197448	Arabidopsis protein of unknown function (DUF241)
AT1G02640	1:564204-567769	5.58215	7.27662	0.382446	5e-05	0.000567936	beta-xylosidase 2
AT4G36900	4:17388813-17389837	4.93058	6.42632	0.382233	0.0056	0.0316505	related to AP2 10
AT2G32220	2:13678918-13679523	18.3435	23.9051	0.382053	0.00045	0.00397365	Ribosomal L27e protein family
AT3G62422	3:23091585-23092850	82.8266	107.881	0.381272	5e-05	0.000567936	conserved peptide upstream open reading frame 3
AT1G70530	1:26588749-26591379	11.9549	15.566	0.380804	5e-05	0.000567936	cysteine-rich RLK (RECEPTOR-like protein kinase) 3
AT1G36370	1:13696041-13698639	93.4336	121.638	0.380585	5e-05	0.000567936	serine hydroxymethyltransferase 7
AT1G62300	1:23016682-23019279	13.445	17.5037	0.380585	5e-05	0.000567936	WRKY family transcription factor
AT1G74088	1:27861115-27862753	3.14498	4.09414	0.380507	0.04705	0.156424	FUNCTIONS IN: molecular_function unknown; INVOLVED IN: biological_process unknown; LOCATED IN: endomembrane system; BEST Arabidopsis thaliana protein match is: galacturonosyltransferase 11 (TAIR:AT1G18580.1).
AT1G55240	1:20604915-20606405	2.47697	3.22403	0.380289	0.0294	0.11194	Family of unknown function (DUF716)
AT1G17600	1:6052935-6056664	2.98601	3.88574	0.379971	5e-05	0.000567936	Disease resistance protein (TIR-NBS-LRR class) family
AT1G73330	1:27568717-27569717	190.576	247.94	0.379625	5e-05	0.000567936	drought-repressed 4
AT5G67620	5:26964769-26965996	2.99864	3.90048	0.379343	0.0288	0.110355	unknown protein; FUNCTIONS IN: molecular_function unknown; INVOLVED IN: N-terminal protein myristoylation; LOCATED IN: microtubule; BEST Arabidopsis thaliana protein match is: unknown protein (TAIR:AT5G62900.1); Has 1807 Blast hits to 1807 proteins in 277 species: Archae - 0; Bacteria - 0; Metazoa - 736; Fungi - 347; Plants - 385; Viruses - 0; Other Eukaryotes - 339 (source: NCBI BLink).
AT2G17060	2:7422410-7426877	0.553599	0.719998	0.379151	0.0472	0.15665	Disease resistance protein (TIR-NBS-LRR class) family
AT1G15800	1:5441081-5443684	5.03774	6.55151	0.379052	0.00465	0.0273549	unknown protein; BEST Arabidopsis thaliana protein match is: unknown protein (TAIR:AT1G80610.1); Has 56 Blast hits to 52 proteins in 9 species: Archae - 0; Bacteria - 0; Metazoa - 0; Fungi - 0; Plants - 56; Viruses - 0; Other Eukaryotes - 0 (source: NCBI BLink).
AT1G73080	1:27484512-27488201	9.97074	12.9667	0.37904	5e-05	0.000567936	PEP1 receptor 1
AT2G16700	2:7244607-7245741	22.816	29.6648	0.378707	5e-05	0.000567936	actin depolymerizing factor 5
AT2G18300	2:7952441-7954739	39.229	51.0017	0.378625	5e-05	0.000567936	basic helix-loop-helix (bHLH) DNA-binding superfamily protein
AT2G17880	2:7766961-7767931	6.07753	7.90112	0.378573	0.00405	0.024504	Chaperone DnaJ-domain superfamily protein
AT1G77990	1:29317898-29323358	11.0999	14.4162	0.377135	0.0001	0.0010678	STAS domain / Sulfate transporter family
AT5G14310	5:4615317-4617615	12.439	16.1547	0.377084	5e-05	0.000567936	carboxyesterase 16
AT1G05440	1:1596006-1597848	1.82267	2.36616	0.37649	0.03275	0.120908	C-8 sterol isomerases
AT3G11700	3:3698838-3701493	59.4889	77.2198	0.37635	5e-05	0.000567936	FASCICLIN-like arabinogalactan protein 18 precursor
AT1G04360	1:1167456-1168878	2.73474	3.54937	0.37616	0.0123	0.0586146	RING/U-box superfamily protein
AT3G13080	3:4195785-4201265	21.8403	28.3244	0.375048	5e-05	0.000567936	multidrug resistance-associated protein 3
AT3G51550	3:19117583-19120881	61.653	79.9511	0.374947	5e-05	0.000567936	Malectin/receptor-like protein kinase family protein
AT4G02075	4:913418-916476	6.67724	8.65861	0.374883	0.002	0.0138368	RING/FYVE/PHD zinc finger superfamily protein
AT5G04040	5:1089341-1093179	11.3325	14.6902	0.374388	5e-05	0.000567936	Patatin-like phospholipase family protein
AT5G04270	5:1182717-1184765	3.9073	5.06288	0.373789	0.0227	0.0926733	DHHC-type zinc finger family protein
AT4G08850	4:5636488-5640636	47.839	61.987	0.373779	5e-05	0.000567936	Leucine-rich repeat receptor-like protein kinase family protein
AT5G45750	5:18559115-18560842	39.2597	50.8499	0.373197	5e-05	0.000567936	RAB GTPase homolog A1C
AT5G55450	5:22467429-22468263	30.4485	39.4125	0.372283	5e-05	0.000567936	Bifunctional inhibitor/lipid-transfer protein/seed storage 2S albumin superfamily protein
AT2G31865	2:13546595-13549536	5.16254	6.68108	0.372	5e-05	0.000567936	poly(ADP-ribose) glycohydrolase 2
AT4G15690	4:8934323-8934921	8.64279	11.1756	0.370785	0.01115	0.0545183	Thioredoxin superfamily protein
AT2G39110	2:16319663-16321685	5.57899	7.2137	0.370734	5e-05	0.000567936	Protein kinase superfamily protein
AT4G17810	4:9906847-9907657	19.0128	24.5811	0.370584	5e-05	0.000567936	C2H2 and C2HC zinc fingers superfamily protein
AT1G22330	1:7886541-7889534	7.722	9.98335	0.37055	5e-05	0.000567936	RNA-binding (RRM/RBD/RNP motifs) family protein
AT3G49120	3:18207650-18210132	191.189	247.151	0.370398	5e-05	0.000567936	peroxidase CB
AT1G65690	1:24431429-24432953	9.28762	12.0059	0.370366	0.0001	0.0010678	Late embryogenesis abundant (LEA) hydroxyproline-rich glycoprotein family
AT4G34260	4:16398027-16401810	20.6311	26.6639	0.370065	5e-05	0.000567936	1,2-alpha-L-fucosidases
AT4G15093	4:8618342-8619646	18.5613	23.9849	0.369828	5e-05	0.000567936	catalytic LigB subunit of aromatic ring-opening dioxygenase family
AT3G06080	3:1834706-1837984	24.3106	31.4132	0.369785	5e-05	0.000567936	Plant protein of unknown function (DUF828)
AT1G29020	1:10120496-10122902	3.51788	4.5456	0.369764	0.0017	0.0120956	Calcium-binding EF-hand family protein
AT3G06500	3:2012078-2015705	16.5057	21.3255	0.36961	5e-05	0.000567936	Plant neutral invertase family protein
AT2G47270	2:19411559-19412151	6.5557	8.46886	0.369416	0.02965	0.112607	sequence-specific DNA binding transcription factors;transcription regulators
AT2G47930	2:19616974-19617681	25.2136	32.5595	0.368877	5e-05	0.000567936	arabinogalactan protein 26
AT2G37540	2:15750969-15753967	30.2047	39.0011	0.368742	5e-05	0.000567936	NAD(P)-binding Rossmann-fold superfamily protein
AT5G35910	5:14029685-14035493	15.368	19.8291	0.367694	5e-05	0.000567936	Polynucleotidyl transferase, ribonuclease H fold protein with HRDC domain
AT4G08930	4:5729191-5732195	15.4791	19.9705	0.367556	0.00015	0.00153095	APR-like 6
AT3G14620	3:4914913-4917078	65.0361	83.8894	0.367248	5e-05	0.000567936	cytochrome P450, family 72, subfamily A, polypeptide 8
AT5G57100	5:23106301-23108795	10.4459	13.4738	0.367215	5e-05	0.000567936	Nucleotide/sugar transporter family protein
AT1G57560	1:21316827-21318064	2.81428	3.62998	0.367195	0.02865	0.109901	myb domain protein 50
AT3G12400	3:3944295-3945851	22.9074	29.5297	0.366351	5e-05	0.000567936	Ubiquitin-conjugating enzyme/RWD-like protein
AT5G25190	5:8706789-8707748	11.869	15.2981	0.366161	5e-05	0.000567936	Integrase-type DNA-binding superfamily protein
AT5G08770	5:2855637-2856540	9.47042	12.1996	0.365335	0.00175	0.012401	unknown protein; Has 30201 Blast hits to 17322 proteins in 780 species: Archae - 12; Bacteria - 1396; Metazoa - 17338; Fungi - 3422; Plants - 5037; Viruses - 0; Other Eukaryotes - 2996 (source: NCBI BLink).
AT1G03920	1:1001320-1004383	1.43157	1.8438	0.365089	0.02275	0.0928234	Protein kinase family protein
AT5G57480	5:23279405-23280968	5.84917	7.53184	0.364771	5e-05	0.000567936	P-loop containing nucleoside triphosphate hydrolases superfamily protein
AT3G48360	3:17908191-17910525	273.698	352.394	0.364605	5e-05	0.000567936	BTB and TAZ domain protein 2
AT5G10750	5:3398950-3400156	24.5	31.5157	0.363286	0.0001	0.0010678	Protein of unknown function (DUF1336)
AT3G03030	3:682053-684069	2.41317	3.10325	0.362853	0.012	0.0575764	F-box/RNI-like superfamily protein
AT1G02220	1:428813-430647	12.8153	16.4789	0.362759	5e-05	0.000567936	NAC domain containing protein 3
AT1G08450	1:2667797-2671892	54.4096	69.959	0.362646	5e-05	0.000567936	calreticulin 3
AT3G17170	3:5852151-5854906	47.9906	61.6887	0.362255	0.0001	0.0010678	Translation elongation factor EF1B/ribosomal protein S6 family protein
AT5G25130	5:8668298-8670194	11.0609	14.2174	0.362188	5e-05	0.000567936	cytochrome P450, family 71, subfamily B, polypeptide 12
AT4G32300	4:15599474-15602595	12.8515	16.5166	0.361982	5e-05	0.000567936	S-domain-2 5
AT1G18890	1:6520747-6525962	15.3194	19.6858	0.361798	5e-05	0.000567936	calcium-dependent protein kinase 1
AT2G17440	2:7571139-7573799	11.268	14.4746	0.361293	5e-05	0.000567936	plant intracellular ras group-related LRR 5
AT3G25780	3:9409289-9410567	16.9925	21.8262	0.361158	5e-05	0.000567936	allene oxide cyclase 3
AT1G28190	1:9846883-9847923	6.31728	8.11358	0.361034	0.00075	0.00615967	unknown protein; BEST Arabidopsis thaliana protein match is: unknown protein (TAIR:AT5G12340.1); Has 166 Blast hits to 162 proteins in 36 species: Archae - 0; Bacteria - 2; Metazoa - 15; Fungi - 5; Plants - 124; Viruses - 0; Other Eukaryotes - 20 (source: NCBI BLink).
AT3G03560	3:852909-856486	17.2537	22.1562	0.360809	5e-05	0.000567936	unknown protein; LOCATED IN: plasma membrane; EXPRESSED IN: 22 plant structures; EXPRESSED DURING: 13 growth stages; BEST Arabidopsis thaliana protein match is: unknown protein (TAIR:AT5G23490.1); Has 157 Blast hits to 146 proteins in 38 species: Archae - 3; Bacteria - 14; Metazoa - 8; Fungi - 0; Plants - 120; Viruses - 0; Other Eukaryotes - 12 (source: NCBI BLink).
AT1G08050	1:2498835-2501427	4.19224	5.38231	0.360502	5e-05	0.000567936	Zinc finger (C3HC4-type RING finger) family protein
AT1G03220	1:787121-788651	144.137	185.031	0.360323	5e-05	0.000567936	Eukaryotic aspartyl protease family protein
AT5G65470	5:26172130-26175033	26.1568	33.5729	0.360115	5e-05	0.000567936	O-fucosyltransferase family protein
AT4G00850	4:357550-359194	3.46098	4.4416	0.359897	0.01215	0.0581105	GRF1-interacting factor 3
AT3G51660	3:19164062-19165247	23.0142	29.5303	0.359667	5e-05	0.000567936	Tautomerase/MIF superfamily protein
AT1G01210	1:88897-89745	15.1827	19.4801	0.359576	0.00095	0.007478	DNA-directed RNA polymerase, subunit M, archaeal
AT1G29630	1:10349426-10353736	3.86738	4.96178	0.359503	5e-05	0.000567936	5'-3' exonuclease family protein
AT4G40080	4:18579241-18580717	5.15149	6.60855	0.359344	0.0021	0.0143866	ENTH/ANTH/VHS superfamily protein
AT1G21110	1:7389980-7391553	20.2485	25.9706	0.359066	5e-05	0.000567936	O-methyltransferase family protein
AT4G08500	4:5403752-5407301	12.9301	16.5808	0.358781	5e-05	0.000567936	MAPK/ERK kinase kinase 1
AT4G04810	4:2441326-2442567	18.403	23.5953	0.35856	0.00415	0.0249796	methionine sulfoxide reductase B4
AT4G36670	4:17287498-17289590	13.7441	17.6208	0.358463	5e-05	0.000567936	Major facilitator superfamily protein
AT5G05440	5:1609249-1610446	40.4735	51.8887	0.35844	5e-05	0.000567936	Polyketide cyclase/dehydrase and lipid transport superfamily protein
AT5G52810	5:21395943-21400603	33.1272	42.4686	0.358381	5e-05	0.000567936	NAD(P)-binding Rossmann-fold superfamily protein
AT3G16780	3:5708924-5710579	97.4497	124.918	0.358256	5e-05	0.000567936	Ribosomal protein L19e family protein
AT5G24590	5:8416661-8418933	18.0771	23.1671	0.357914	5e-05	0.000567936	TCV-interacting protein
AT3G13520	3:4408924-4409440	150.424	192.746	0.357667	5e-05	0.000567936	arabinogalactan protein 12
AT1G72150	1:27148459-27150980	133.166	170.622	0.357575	5e-05	0.000567936	PATELLIN 1
AT3G44590	3:16163816-16164931	53.0345	67.9278	0.35707	5e-05	0.000567936	60S acidic ribosomal protein family
AT1G13210	1:4508962-4513938	15.3124	19.6083	0.356764	5e-05	0.000567936	autoinhibited Ca2+/ATPase II
AT3G12830	3:4078650-4079608	6.45257	8.25595	0.35556	0.00765	0.0406473	SAUR-like auxin-responsive protein family
AT1G21100	1:7386838-7388428	17.0749	21.8412	0.355173	5e-05	0.000567936	O-methyltransferase family protein
AT5G10230	5:3209539-3211423	4.40275	5.63014	0.354768	0.0034	0.0213134	annexin 7
AT2G40460	2:16896906-16901280	15.1356	19.3471	0.354169	5e-05	0.000567936	Major facilitator superfamily protein
AT3G45070	3:16486282-16487349	14.1087	18.0329	0.354051	5e-05	0.000567936	P-loop containing nucleoside triphosphate hydrolases superfamily protein
AT1G09070	1:2927702-2928968	123.055	157.263	0.353878	5e-05	0.000567936	soybean gene regulated by cold-2
AT1G03400	1:842746-844190	18.7011	23.8997	0.353873	5e-05	0.000567936	2-oxoglutarate (2OG) and Fe(II)-dependent oxygenase superfamily protein
AT3G44630	3:16195954-16201225	18.4218	23.5418	0.353811	5e-05	0.000567936	Disease resistance protein (TIR-NBS-LRR class) family
AT1G36940	1:14003865-14005502	3.82511	4.88703	0.353458	0.0184	0.0793234	unknown protein; Has 21 Blast hits to 21 proteins in 8 species: Archae - 0; Bacteria - 0; Metazoa - 0; Fungi - 0; Plants - 21; Viruses - 0; Other Eukaryotes - 0 (source: NCBI BLink).
AT4G21903	4:11620997-11623797	4.13397	5.28158	0.35344	0.00555	0.0314949	MATE efflux family protein
AT3G55950	3:20753690-20756395	2.81252	3.5924	0.353085	0.001	0.00778127	CRINKLY4 related 3
AT5G43420	5:17451668-17453124	7.44338	9.50709	0.353046	0.0001	0.0010678	RING/U-box superfamily protein
AT1G52040	1:19350374-19352782	4.24767	5.41752	0.350961	0.00075	0.00615967	myrosinase-binding protein 1
AT1G10470	1:3442326-3443957	69.6252	88.771	0.35048	5e-05	0.000567936	response regulator 4
AT3G17350	3:5934063-5935303	7.74121	9.86952	0.35042	0.00225	0.0151915	unknown protein; FUNCTIONS IN: molecular_function unknown; INVOLVED IN: biological_process unknown; LOCATED IN: endomembrane system; EXPRESSED IN: 19 plant structures; EXPRESSED DURING: 13 growth stages; BEST Arabidopsis thaliana protein match is: unknown protein (TAIR:AT5G50290.1); Has 203 Blast hits to 203 proteins in 13 species: Archae - 0; Bacteria - 0; Metazoa - 0; Fungi - 0; Plants - 203; V…
AT2G42380	2:17646899-17648945	19.0575	24.2883	0.349906	5e-05	0.000567936	Basic-leucine zipper (bZIP) transcription factor family protein
AT1G69910	1:26330113-26332266	8.57546	10.9245	0.349276	5e-05	0.000567936	Protein kinase superfamily protein
AT4G02850	4:1264626-1268612	18.9329	24.1072	0.34857	0.0379	0.134557	phenazine biosynthesis PhzC/PhzF family protein
AT3G50300	3:18643954-18645406	6.18526	7.87565	0.348564	0.00045	0.00397365	HXXXD-type acyl-transferase family protein
AT2G01850	2:385198-387344	67.2328	85.585	0.348191	5e-05	0.000567936	endoxyloglucan transferase A3
AT3G11650	3:3676145-3677037	18.3797	23.3899	0.347774	5e-05	0.000567936	NDR1/HIN1-like 2
AT2G21290	2:9112855-9113330	75.6208	96.2209	0.347567	5e-05	0.000567936	unknown protein; FUNCTIONS IN: molecular_function unknown; INVOLVED IN: biological_process unknown; LOCATED IN: mitochondrion; EXPRESSED IN: 22 plant structures; EXPRESSED DURING: 13 growth stages; Has 63 Blast hits to 63 proteins in 12 species: Archae - 0; Bacteria - 0; Metazoa - 0; Fungi - 0; Plants - 63; Viruses - 0; Other Eukaryotes - 0 (source: NCBI BLink).
AT1G13420	1:4604840-4606053	11.2844	14.3567	0.347392	5e-05	0.000567936	sulfotransferase 4B
AT2G22740	2:9660963-9666981	7.53022	9.57968	0.347285	0.0003	0.00280209	SU(VAR)3-9 homolog 6
AT3G17390	3:5950199-5954084	544.54	692.667	0.347123	0.0002	0.00197418	S-adenosylmethionine synthetase family protein
AT3G18020	3:6165448-6167515	1.86274	2.36919	0.346971	0.01745	0.0759914	Pentatricopeptide repeat (PPR) superfamily protein
AT1G01580	1:209394-213041	4.16764	5.30042	0.346875	0.0001	0.0010678	ferric reduction oxidase 2
AT2G46680	2:19165402-19166949	9.86028	12.5391	0.346737	5e-05	0.000567936	homeobox 7
AT4G23270	4:12171102-12173925	21.9827	27.9477	0.346359	5e-05	0.000567936	cysteine-rich RLK (RECEPTOR-like protein kinase) 19
AT5G02010	5:383152-385850	4.62199	5.87496	0.346065	5e-05	0.000567936	RHO guanyl-nucleotide exchange factor 7
AT1G33600	1:12180775-12182363	40.4128	51.3629	0.345914	5e-05	0.000567936	Leucine-rich repeat (LRR) family protein
AT2G27775	2:11842266-11843293	13.6787	17.3799	0.345488	0.0019	0.0133203	FUNCTIONS IN: molecular_function unknown; INVOLVED IN: biological_process unknown; LOCATED IN: chloroplast; EXPRESSED IN: 22 plant structures; EXPRESSED DURING: 13 growth stages; BEST Arabidopsis thaliana protein match is: Tetratricopeptide repeat (TPR)-like superfamily protein (TAIR:AT2G27800.1); Has 21 Blast hits to 21 proteins in 5 species: Archae - 0; Bacteria - 0; Metazoa - 0; Fungi - 0; Pla…
AT4G33330	4:16059753-16063070	1.59276	2.02285	0.344857	0.029	0.11092	plant glycogenin-like starch initiation protein 3
AT4G01480	4:626117-628055	68.5978	87.114	0.344744	5e-05	0.000567936	pyrophosphorylase 5
AT1G66150	1:24631408-24634749	30.1672	38.3098	0.344734	5e-05	0.000567936	transmembrane kinase 1
AT4G15390	4:8792811-8794293	82.0857	104.208	0.344265	5e-05	0.000567936	HXXXD-type acyl-transferase family protein
AT1G71040	1:26796965-26800322	24.7963	31.4776	0.3442	5e-05	0.000567936	Cupredoxin superfamily protein
AT3G15770	3:5340073-5341339	14.4235	18.3094	0.344162	0.0002	0.00197418	unknown protein; BEST Arabidopsis thaliana protein match is: unknown protein (TAIR:AT5G25360.2); Has 143 Blast hits to 143 proteins in 25 species: Archae - 0; Bacteria - 0; Metazoa - 0; Fungi - 0; Plants - 136; Viruses - 0; Other Eukaryotes - 7 (source: NCBI BLink).
AT2G36420	2:15286497-15288990	10.9877	13.9464	0.344004	5e-05	0.000567936	unknown protein; BEST Arabidopsis thaliana protein match is: unknown protein (TAIR:AT5G03670.1); Has 10588 Blast hits to 6606 proteins in 440 species: Archae - 8; Bacteria - 365; Metazoa - 4146; Fungi - 1198; Plants - 483; Viruses - 212; Other Eukaryotes - 4176 (source: NCBI BLink).
AT4G17490	4:9752823-9753867	22.576	28.6543	0.34396	5e-05	0.000567936	ethylene responsive element binding factor 6
AT3G19020	3:6558972-6562119	2.84007	3.60395	0.34365	0.0001	0.0010678	Leucine-rich repeat (LRR) family protein
AT5G08240	5:2650836-2652398	7.91787	10.0468	0.343545	5e-05	0.000567936	unknown protein; BEST Arabidopsis thaliana protein match is: unknown protein (TAIR:AT5G23160.1); Has 69 Blast hits to 69 proteins in 10 species: Archae - 0; Bacteria - 1; Metazoa - 0; Fungi - 0; Plants - 68; Viruses - 0; Other Eukaryotes - 0 (source: NCBI BLink).
AT4G29050	4:14314817-14316879	2.36035	2.99483	0.343472	0.0114	0.0554313	Concanavalin A-like lectin protein kinase family protein
AT3G07430	3:2379192-2380198	115.353	146.334	0.343219	5e-05	0.000567936	YGGT family protein
AT4G30510	4:14905136-14907592	8.43272	10.6942	0.342753	0.0029	0.018709	homolog of yeast autophagy 18 (ATG18) B
AT3G24420	3:8862839-8864914	3.3564	4.25529	0.342341	0.03395	0.124096	alpha/beta-Hydrolases superfamily protein
AT1G17970	1:6184903-6187472	7.31114	9.26885	0.342293	0.0001	0.0010678	RING/U-box superfamily protein
AT4G22880	4:12004767-12006209	37.438	47.4565	0.342104	5e-05	0.000567936	leucoanthocyanidin dioxygenase
AT2G20180	2:8701012-8706900	7.86614	9.96992	0.341926	0.00015	0.00153095	phytochrome interacting factor 3-like 5
AT1G20090	1:6966921-6968933	52.2536	66.2253	0.341853	5e-05	0.000567936	RHO-related protein from plants 2
AT5G50012	5:20348614-20350830	3.56024	4.51212	0.341829	0.0028	0.0181641	conserved peptide upstream open reading frame 36
AT3G51350	3:19060321-19063510	5.02091	6.36302	0.341762	0.00025	0.00239356	Eukaryotic aspartyl protease family protein
AT3G48800	3:18095824-18096661	9.86501	12.5002	0.341564	0.00275	0.0179061	Sterile alpha motif (SAM) domain-containing protein
AT1G31950	1:11475806-11478194	3.24004	4.10555	0.341563	0.00495	0.0287974	Terpenoid cyclases/Protein prenyltransferases superfamily protein
AT4G11521	4:6985564-6986715	2.88637	3.6571	0.341446	0.03825	0.13532	Receptor-like protein kinase-related family protein
AT1G78340	1:29472891-29473863	3.76651	4.77175	0.341289	0.03905	0.137272	glutathione S-transferase TAU 22
AT1G31760	1:11372424-11373483	7.86496	9.96288	0.341123	0.04365	0.148478	SWIB/MDM2 domain superfamily protein
AT1G13300	1:4556891-4558708	16.289	20.6288	0.340765	5e-05	0.000567936	myb-like transcription factor family protein
AT5G13220	5:4218887-4220883	3.68519	4.66653	0.340609	0.03605	0.129697	jasmonate-zim-domain protein 10
AT5G56100	5:22717114-22717751	9.51373	12.0467	0.340554	0.01985	0.083855	glycine-rich protein / oleosin
AT4G18760	4:10308162-10309458	18.4292	23.3319	0.340314	0.0001	0.0010678	receptor like protein 51
AT2G37460	2:15726447-15729098	14.7025	18.6108	0.340072	5e-05	0.000567936	nodulin MtN21 /EamA-like transporter family protein
AT1G76160	1:28577941-28581133	112.763	142.721	0.339907	5e-05	0.000567936	SKU5 similar 5
AT3G26330	3:9646804-9648584	4.69965	5.94711	0.339636	0.00085	0.00683674	cytochrome P450, family 71, subfamily B, polypeptide 37
AT1G59910	1:22053950-22057052	7.91926	10.0164	0.338926	5e-05	0.000567936	Actin-binding FH2 (formin homology 2) family protein
AT2G30550	2:13014847-13017153	12.295	15.5508	0.33892	0.0001	0.0010678	alpha/beta-Hydrolases superfamily protein
AT3G61760	3:22860513-22864153	1.8451	2.33365	0.338892	0.02145	0.0889168	DYNAMIN-like 1B
AT3G22800	3:8062887-8064556	12.8762	16.2825	0.338616	0.00015	0.00153095	Leucine-rich repeat (LRR) family protein
AT5G04480	5:1271512-1277985	7.63587	9.65413	0.338352	5e-05	0.000567936	UDP-Glycosyltransferase superfamily protein
AT4G22592	4:11893498-11896480	14.6536	18.5265	0.338328	5e-05	0.000567936	conserved peptide upstream open reading frame 27
AT1G07135	1:2189927-2190659	51.5952	65.2216	0.338113	5e-05	0.000567936	glycine-rich protein
AT5G38460	5:15397739-15401095	6.03253	7.62253	0.337507	0.00025	0.00239356	ALG6, ALG8 glycosyltransferase family
AT1G14580	1:4989561-4992732	8.35313	10.5546	0.337484	5e-05	0.000567936	C2H2-like zinc finger protein
AT5G11970	5:3863070-3863755	40.6565	51.3664	0.337338	5e-05	0.000567936	Protein of unknown function (DUF3511)
AT5G44820	5:18095712-18097585	4.98969	6.30165	0.336779	0.0037	0.0228131	Nucleotide-diphospho-sugar transferase family protein
AT1G30700	1:10892569-10894572	12.6813	16.0155	0.336762	5e-05	0.000567936	FAD-binding Berberine family protein
AT4G36150	4:17104718-17108711	3.14977	3.97757	0.336643	5e-05	0.000567936	Disease resistance protein (TIR-NBS-LRR class) family
AT4G37250	4:17527649-17530506	7.18313	9.07088	0.336629	0.0001	0.0010678	Leucine-rich repeat protein kinase family protein
AT3G49790	3:18468050-18469763	12.1847	15.3841	0.336365	0.00015	0.00153095	Carbohydrate-binding protein
AT2G40113	2:16750034-16751084	4.45711	5.62684	0.336217	0.03005	0.113736	Pollen Ole e 1 allergen and extensin family protein
AT4G18950	4:10375363-10378390	21.9206	27.6731	0.336197	5e-05	0.000567936	Integrin-linked protein kinase family
AT1G21920	1:7704254-7706140	18.342	23.1374	0.335074	5e-05	0.000567936	Histone H3 K4-specific methyltransferase SET7/9 family protein
AT2G46440	2:19061860-19064881	10.1507	12.8	0.334557	5e-05	0.000567936	cyclic nucleotide-gated channels
AT4G20170	4:10896678-10899141	16.1508	20.3632	0.33436	5e-05	0.000567936	Domain of unknown function (DUF23)
AT2G24550	2:10427855-10429222	46.1117	58.1291	0.334126	5e-05	0.000567936	unknown protein; BEST Arabidopsis thaliana protein match is: unknown protein (TAIR:AT4G31510.1); Has 219 Blast hits to 219 proteins in 33 species: Archae - 0; Bacteria - 0; Metazoa - 16; Fungi - 2; Plants - 184; Viruses - 0; Other Eukaryotes - 17 (source: NCBI BLink).
AT3G10310	3:3190000-3195005	3.44383	4.33717	0.332738	5e-05	0.000567936	P-loop nucleoside triphosphate hydrolases superfamily protein with CH (Calponin Homology) domain
AT2G37600	2:15774244-15775374	106.929	134.638	0.332434	5e-05	0.000567936	Ribosomal protein L36e family protein
AT2G43820	2:18152226-18153908	31.6158	39.8067	0.332366	5e-05	0.000567936	UDP-glucosyltransferase 74F2
AT3G21780	3:7675003-7676494	2.81754	3.54611	0.331804	0.03735	0.133122	UDP-glucosyl transferase 71B6
AT5G51780	5:21034822-21036773	4.28057	5.3864	0.331518	0.0479	0.158299	basic helix-loop-helix (bHLH) DNA-binding superfamily protein
AT4G22010	4:11663323-11666715	35.2688	44.3649	0.331026	5e-05	0.000567936	SKU5 similar 4
AT4G23570	4:12299822-12302719	32.529	40.9161	0.330942	5e-05	0.000567936	phosphatase-related
AT2G29720	2:12700400-12702341	12.9177	16.2482	0.330934	0.00015	0.00153095	FAD/NAD(P)-binding oxidoreductase family protein
AT1G18300	1:6299686-6301086	7.88038	9.91202	0.330914	0.0012	0.00908862	nudix hydrolase homolog 4
AT4G22490	4:11849700-11850331	62.4285	78.5227	0.330906	0.0001	0.0010678	Bifunctional inhibitor/lipid-transfer protein/seed storage 2S albumin superfamily protein
AT2G45170	2:18624263-18625717	54.2242	68.1625	0.330042	5e-05	0.000567936	AUTOPHAGY 8E
AT2G34420	2:14518405-14523568	366.552	460.678	0.329741	0.00025	0.00239356	photosystem II light harvesting complex gene B1B2
AT5G61560	5:24752849-24756718	2.19296	2.756	0.329695	0.0018	0.0127082	U-box domain-containing protein kinase family protein
AT1G12550	1:4274593-4275981	5.77563	7.25644	0.329284	0.00805	0.0423764	D-isomer specific 2-hydroxyacid dehydrogenase family protein
AT3G06770	3:2134799-2137228	14.1717	17.8031	0.329116	5e-05	0.000567936	Pectin lyase-like superfamily protein
AT1G61580	1:22720691-22723152	30.1238	37.8382	0.328938	5e-05	0.000567936	R-protein L3 B
AT3G07110	3:2252018-2253528	212.396	266.712	0.328526	0.0001	0.0010678	Ribosomal protein L13 family protein
AT1G10280	1:3366492-3369095	3.36161	4.22126	0.328524	0.0041	0.0247495	Core-2/I-branching beta-1,6-N-acetylglucosaminyltransferase family protein
AT3G48080	3:17752937-17755190	2.79151	3.50521	0.328456	0.00405	0.024504	alpha/beta-Hydrolases superfamily protein
AT1G78860	1:29646167-29647499	4.89107	6.14141	0.328418	0.0041	0.0247495	D-mannose binding lectin protein with Apple-like carbohydrate-binding domain
AT5G48070	5:19482105-19483452	11.8533	14.8807	0.328155	5e-05	0.000567936	xyloglucan endotransglucosylase/hydrolase 20
AT5G19230	5:6467526-6468484	21.2384	26.6626	0.328145	5e-05	0.000567936	Glycoprotein membrane precursor GPI-anchored
AT3G28930	3:10959685-10960808	62.367	78.2798	0.327856	5e-05	0.000567936	AIG2-like (avirulence induced gene) family protein
AT5G45380	5:18391123-18395894	5.93628	7.45046	0.327771	0.0004	0.00359709	solute:sodium symporters;urea transmembrane transporters
AT1G69780	1:26258938-26260751	11.7281	14.7167	0.327489	5e-05	0.000567936	Homeobox-leucine zipper protein family
AT1G20780	1:7217127-7220784	10.8836	13.6569	0.327468	5e-05	0.000567936	senescence-associated E3 ubiquitin ligase 1
AT3G63390	3:23411165-23411968	18.9785	23.8114	0.327285	0.0001	0.0010678	unknown protein; Has 30201 Blast hits to 17322 proteins in 780 species: Archae - 12; Bacteria - 1396; Metazoa - 17338; Fungi - 3422; Plants - 5037; Viruses - 0; Other Eukaryotes - 2996 (source: NCBI BLink).
AT4G26540	4:13394521-13398112	5.80935	7.28808	0.327162	0.01985	0.083855	Leucine-rich repeat receptor-like protein kinase family protein
AT5G04110	5:1110445-1114867	7.18509	9.01379	0.327127	0.00015	0.00153095	DNA GYRASE B3
AT5G40890	5:16378894-16385319	48.2669	60.5384	0.326817	5e-05	0.000567936	chloride channel A
AT1G80650	1:30314535-30315819	10.1392	12.7142	0.326504	0.00055	0.00474508	RNAse THREE-like protein 1
AT1G29280	1:10236366-10237467	25.7009	32.2213	0.326197	5e-05	0.000567936	WRKY DNA-binding protein 65
AT3G59060	3:21827977-21830507	5.38126	6.74635	0.326163	0.00035	0.00320503	phytochrome interacting factor 3-like 6
AT3G59650	3:22033128-22034157	19.3152	24.2104	0.325892	0.00055	0.00474508	mitochondrial ribosomal protein L51/S25/CI-B8 family protein
AT4G39950	4:18525245-18527579	37.645	47.1788	0.325679	5e-05	0.000567936	cytochrome P450, family 79, subfamily B, polypeptide 2
AT3G15210	3:5121421-5122562	39.2302	49.1527	0.325306	5e-05	0.000567936	ethylene responsive element binding factor 4
AT2G29260	2:12582518-12584101	3.57402	4.47734	0.325094	0.0394	0.13811	NAD(P)-binding Rossmann-fold superfamily protein
AT4G14500	4:8334175-8337273	34.0543	42.658	0.324978	5e-05	0.000567936	Polyketide cyclase/dehydrase and lipid transport superfamily protein
AT1G60110	1:22168501-22170649	1.8466	2.31267	0.324682	0.03475	0.126295	Mannose-binding lectin superfamily protein
AT2G41430	2:17269231-17270542	594.565	744.609	0.324649	0.0003	0.00280209	dehydration-induced protein (ERD15)
AT1G59510	1:21859594-21861076	2.94475	3.68763	0.32455	0.02595	0.102153	Carbohydrate-binding protein
AT3G05200	3:1476981-1478730	16.3448	20.4659	0.324389	0.00015	0.00153095	RING/U-box superfamily protein
AT3G57120	3:21138904-21140610	6.70314	8.39212	0.324199	5e-05	0.000567936	Protein kinase superfamily protein
AT5G53250	5:21603619-21604231	35.1752	44.0286	0.323883	0.00045	0.00397365	arabinogalactan protein 22
AT1G71400	1:26909834-26912597	6.65713	8.33207	0.323775	0.00025	0.00239356	receptor like protein 12
AT2G01880	2:391422-394032	7.66459	9.593	0.323774	0.00085	0.00683674	purple acid phosphatase 7
AT5G17220	5:5658459-5659386	50.5508	63.2557	0.323462	5e-05	0.000567936	glutathione S-transferase phi 12
AT4G33300	4:16049572-16056526	38.0626	47.6203	0.323202	5e-05	0.000567936	ADR1-like 1
AT1G77210	1:29008938-29012096	6.99061	8.74597	0.3232	0.0003	0.00280209	sugar transporter 14
AT4G34265	4:16402279-16403823	45.0988	56.3807	0.322114	0.00015	0.00153095	unknown protein; FUNCTIONS IN: molecular_function unknown; INVOLVED IN: biological_process unknown; LOCATED IN: chloroplast; EXPRESSED IN: 22 plant structures; EXPRESSED DURING: 13 growth stages; BEST Arabidopsis thaliana protein match is: unknown protein (TAIR:AT2G15000.3); Has 76 Blast hits to 76 proteins in 9 species: Archae - 0; Bacteria - 0; Metazoa - 0; Fungi - 0; Plants - 76; Viruses - 0; …
AT1G50520	1:18719377-18721729	2.17799	2.72198	0.321658	0.022	0.090554	cytochrome P450, family 705, subfamily A, polypeptide 27
AT3G44735	3:16291179-16292464	33.6131	42.0025	0.32145	0.0006	0.00511143	PHYTOSULFOKINE 3 PRECURSOR
AT4G30250	4:14811261-14812821	1.91771	2.3962	0.321367	0.0494	0.16168	P-loop containing nucleoside triphosphate hydrolases superfamily protein
AT4G21830	4:11584345-11585419	10.791	13.4781	0.320781	0.00165	0.0118198	methionine sulfoxide reductase B7
AT2G11520	2:4618580-4621576	14.3086	17.8707	0.320721	0.0001	0.0010678	calmodulin-binding receptor-like cytoplasmic kinase 3
AT5G47910	5:19397442-19402061	44.8493	56.0024	0.320402	0.0002	0.00197418	respiratory burst oxidase homologue D
AT4G20860	4:11172621-11176881	29.1643	36.4095	0.320111	0.00015	0.00153095	FAD-binding Berberine family protein
AT3G11420	3:3591474-3594570	8.21279	10.2517	0.319922	0.0004	0.00359709	Protein of unknown function (DUF604)
AT3G25770	3:9406872-9407955	425.856	531.433	0.31952	0.00015	0.00153095	allene oxide cyclase 2
AT1G72630	1:27344269-27345576	12.043	15.0282	0.319476	0.00055	0.00474508	ELF4-like 2
AT1G78460	1:29518315-29519323	55.0679	68.6912	0.318915	0.0001	0.0010678	SOUL heme-binding family protein
AT1G47820	1:17611962-17612548	12.0549	15.0337	0.318574	0.0325	0.120196	unknown protein; BEST Arabidopsis thaliana protein match is: unknown protein (TAIR:AT1G47813.1); Has 29 Blast hits to 29 proteins in 9 species: Archae - 0; Bacteria - 0; Metazoa - 0; Fungi - 0; Plants - 29; Viruses - 0; Other Eukaryotes - 0 (source: NCBI BLink).
AT2G14460	2:6154492-6155004	31.4336	39.1965	0.318416	0.00025	0.00239356	unknown protein; Has 3 Blast hits to 3 proteins in 1 species: Archae - 0; Bacteria - 0; Metazoa - 0; Fungi - 0; Plants - 3; Viruses - 0; Other Eukaryotes - 0 (source: NCBI BLink).
AT2G07180	2:2980898-2983602	30.8706	38.4863	0.318114	5e-05	0.000567936	Protein kinase superfamily protein
AT5G42200	5:16860466-16861232	6.34743	7.9092	0.31736	0.0366	0.13116	RING/U-box superfamily protein
AT5G07440	5:2355936-2358194	91.6154	114.106	0.316718	0.0001	0.0010678	glutamate dehydrogenase 2
AT2G30160	2:12877837-12879649	12.7631	15.8958	0.316665	0.0004	0.00359709	Mitochondrial substrate carrier family protein
AT3G25500	3:9251092-9255002	20.332	25.3114	0.316037	5e-05	0.000567936	formin homology 1
AT2G40435	2:16886823-16888638	5.2048	6.47815	0.315739	0.01485	0.0675511	BEST Arabidopsis thaliana protein match is: transcription regulators (TAIR:AT3G56220.1); Has 289 Blast hits to 289 proteins in 30 species: Archae - 0; Bacteria - 0; Metazoa - 0; Fungi - 0; Plants - 289; Viruses - 0; Other Eukaryotes - 0 (source: NCBI BLink).
AT5G26740	5:9291927-9294687	18.1854	22.632	0.315583	5e-05	0.000567936	Protein of unknown function (DUF300)
AT5G05660	5:1690850-1695467	13.0586	16.2463	0.315113	5e-05	0.000567936	sequence-specific DNA binding transcription factors;zinc ion binding;sequence-specific DNA binding transcription factors
AT1G46480	1:17236677-17238053	6.68023	8.30923	0.314816	0.0032	0.0202956	WUSCHEL related homeobox 4
AT5G40340	5:16131653-16134916	12.0521	14.9887	0.31459	5e-05	0.000567936	Tudor/PWWP/MBT superfamily protein
AT1G78000	1:29329734-29333146	45.7701	56.9159	0.314426	5e-05	0.000567936	sulfate transporter 1;2
AT5G60660	5:24375456-24376989	14.6232	18.1709	0.313371	5e-05	0.000567936	plasma membrane intrinsic protein 2;4
AT5G60860	5:24484621-24487824	9.80687	12.1858	0.313332	0.0217	0.0895999	RAB GTPase homolog A1F
AT3G24530	3:8945424-8947938	17.0692	21.2072	0.313158	5e-05	0.000567936	AAA-type ATPase family protein / ankyrin repeat family protein
AT2G32300	2:13722426-13723590	8.3861	10.4148	0.31257	0.00405	0.024504	uclacyanin 1
AT2G37970	2:15890971-15893639	78.4711	97.4473	0.31246	5e-05	0.000567936	SOUL heme-binding family protein
AT2G37940	2:15876749-15879655	37.9223	47.0902	0.31238	5e-05	0.000567936	Arabidopsis Inositol phosphorylceramide synthase 2
AT2G23530	2:10020651-10022864	2.03011	2.52087	0.312366	0.02965	0.112607	Zinc-finger domain of monoamine-oxidase A repressor R1
AT3G14900	3:5013290-5015292	10.9295	13.5649	0.311646	0.00025	0.00239356	unknown protein; FUNCTIONS IN: molecular_function unknown; INVOLVED IN: embryo development; LOCATED IN: chloroplast; EXPRESSED IN: 19 plant structures; EXPRESSED DURING: 13 growth stages; Has 17135 Blast hits to 10204 proteins in 644 species: Archae - 47; Bacteria - 1684; Metazoa - 5536; Fungi - 2506; Plants - 1043; Viruses - 361; Other Eukaryotes - 5958 (source: NCBI BLink).
AT3G29575	3:11382213-11384004	11.729	14.5552	0.311456	0.00055	0.00474508	ABI five binding protein 3
AT4G04830	4:2445793-2447086	196.541	243.88	0.311339	5e-05	0.000567936	methionine sulfoxide reductase B5
AT2G32610	2:13836233-13839513	1.4867	1.84462	0.311206	0.0443	0.14984	cellulose synthase-like B1
AT4G33660	4:16167285-16167951	41.0565	50.9374	0.311116	0.00025	0.00239356	unknown protein; Has 30201 Blast hits to 17322 proteins in 780 species: Archae - 12; Bacteria - 1396; Metazoa - 17338; Fungi - 3422; Plants - 5037; Viruses - 0; Other Eukaryotes - 2996 (source: NCBI BLink).
AT5G40780	5:16323650-16327281	17.878	22.177	0.310876	5e-05	0.000567936	lysine histidine transporter 1
AT1G24530	1:8693226-8694705	12.4862	15.4881	0.310834	0.00025	0.00239356	Transducin/WD40 repeat-like superfamily protein
AT1G58270	1:21612115-21614117	45.6462	56.6187	0.310784	5e-05	0.000567936	TRAF-like family protein
AT1G09970	1:3252239-3255693	68.4445	84.8747	0.3104	0.00025	0.00239356	Leucine-rich receptor-like protein kinase family protein
AT1G10522	1:3469579-3472672	42.8305	53.1013	0.310109	0.0002	0.00197418	unknown protein; FUNCTIONS IN: molecular_function unknown; INVOLVED IN: biological_process unknown; LOCATED IN: chloroplast; EXPRESSED IN: 23 plant structures; EXPRESSED DURING: 13 growth stages; Has 24 Blast hits to 24 proteins in 8 species: Archae - 0; Bacteria - 0; Metazoa - 0; Fungi - 0; Plants - 24; Viruses - 0; Other Eukaryotes - 0 (source: NCBI BLink).
AT4G15760	4:8972648-8974690	33.1942	41.1471	0.309857	5e-05	0.000567936	monooxygenase 1
AT1G06090	1:1847882-1849693	10.0402	12.4433	0.309581	0.0007	0.00582641	Fatty acid desaturase family protein
AT1G21090	1:7384628-7386558	8.89876	11.027	0.309366	0.0006	0.00511143	Cupredoxin superfamily protein
AT2G03070	2:905618-909070	8.88791	11.0081	0.308651	5e-05	0.000567936	mediator subunit 8
AT1G06360	1:1938962-1940459	69.1562	85.6528	0.30864	5e-05	0.000567936	Fatty acid desaturase family protein
AT2G41090	2:17135720-17136852	544.993	674.923	0.308486	0.0002	0.00197418	Calcium-binding EF-hand family protein
AT3G08720	3:2648508-2651160	10.819	13.3879	0.30737	5e-05	0.000567936	serine/threonine protein kinase 2
AT4G37240	4:17524460-17525159	20.5972	25.485	0.307195	0.00065	0.00547526	unknown protein; FUNCTIONS IN: molecular_function unknown; INVOLVED IN: N-terminal protein myristoylation; LOCATED IN: cellular_component unknown; EXPRESSED IN: 22 plant structures; EXPRESSED DURING: 13 growth stages; BEST Arabidopsis thaliana protein match is: unknown protein (TAIR:AT2G23690.1); Has 30201 Blast hits to 17322 proteins in 780 species: Archae - 12; Bacteria - 1396; Metazoa - 17338;…
AT4G28180	4:13981634-13983717	8.26179	10.2197	0.30683	0.01085	0.053537	unknown protein; FUNCTIONS IN: molecular_function unknown; INVOLVED IN: N-terminal protein myristoylation; LOCATED IN: cellular_component unknown; EXPRESSED IN: 15 plant structures; EXPRESSED DURING: 8 growth stages; Has 1508 Blast hits to 1315 proteins in 223 species: Archae - 4; Bacteria - 127; Metazoa - 687; Fungi - 310; Plants - 142; Viruses - 28; Other Eukaryotes - 210 (source: NCBI BLink).
AT4G09760	4:6146689-6151399	23.8147	29.4566	0.306737	0.00115	0.00876995	Protein kinase superfamily protein
AT2G39530	2:16498485-16499471	11.9535	14.7842	0.306621	0.00425	0.0254286	Uncharacterised protein family (UPF0497)
AT5G56170	5:22735914-22737311	71.9888	89.0358	0.306614	5e-05	0.000567936	LORELEI-LIKE-GPI-ANCHORED PROTEIN 1
AT5G04720	5:1360711-1363884	27.1461	33.5714	0.306487	5e-05	0.000567936	ADR1-like 2
AT4G34390	4:16441178-16445005	10.8676	13.4376	0.306235	5e-05	0.000567936	extra-large GTP-binding protein 2
AT4G33940	4:16266022-16267786	23.0071	28.4448	0.306088	0.00015	0.00153095	RING/U-box superfamily protein
AT5G51590	5:20956566-20959113	4.17271	5.1585	0.305968	0.005	0.0290401	AT hook motif DNA-binding family protein
AT5G18290	5:6055027-6058368	6.27179	7.7524	0.305766	0.02365	0.0954398	Aquaporin-like superfamily protein
AT4G30170	4:14762840-14764627	81.4678	100.699	0.305746	5e-05	0.000567936	Peroxidase family protein
AT5G05500	5:1629666-1630396	20.5482	25.3953	0.305545	0.00045	0.00397365	Pollen Ole e 1 allergen and extensin family protein
AT3G03630	3:877927-880446	16.5308	20.4295	0.30549	5e-05	0.000567936	cysteine synthase 26
AT4G21700	4:11529955-11532844	3.2271	3.98817	0.305489	0.0009	0.00715948	Protein of unknown function (DUF2921)
AT1G15430	1:5304316-5306012	10.4074	12.8603	0.305317	0.0003	0.00280209	Protein of unknown function (DUF1644)
AT4G02350	4:1038113-1040774	16.9408	20.9306	0.305109	5e-05	0.000567936	exocyst complex component sec15B
AT4G30680	4:14958686-14960321	6.32581	7.81323	0.304669	0.02245	0.0919741	Initiation factor eIF-4 gamma, MA3
AT4G35310	4:16801986-16804995	46.0976	56.9126	0.304057	5e-05	0.000567936	calmodulin-domain protein kinase 5
AT3G02620	3:560255-561880	4.33662	5.35401	0.30405	0.01155	0.0559536	Plant stearoyl-acyl-carrier-protein desaturase family protein
AT2G27402	2:11723524-11724362	72.074	88.9778	0.303966	0.00015	0.00153095	BEST Arabidopsis thaliana protein match is: plastid transcriptionally active 18 (TAIR:AT2G32180.1); Has 35333 Blast hits to 34131 proteins in 2444 species: Archae - 798; Bacteria - 22429; Metazoa - 974; Fungi - 991; Plants - 531; Viruses - 0; Other Eukaryotes - 9610 (source: NCBI BLink).
AT3G19360	3:6707240-6709028	5.37303	6.63192	0.303689	0.00485	0.0283175	Zinc finger (CCCH-type) family protein
AT1G08920	1:2867258-2870656	13.7616	16.9842	0.303547	0.0004	0.00359709	ERD (early response to dehydration) six-like 1
AT1G31050	1:11075626-11079240	4.21592	5.20278	0.303436	0.0078	0.0413398	basic helix-loop-helix (bHLH) DNA-binding superfamily protein
AT3G60320	3:22291885-22295371	37.6402	46.4498	0.303398	5e-05	0.000567936	Protein of unknown function (DUF630 and DUF632)
AT1G51660	1:19154322-19155947	13.1916	16.2787	0.303358	0.00025	0.00239356	mitogen-activated protein kinase kinase 4
AT5G42530	5:17004737-17005393	1239.45	1529.44	0.303301	0.0004	0.00359709	unknown protein; FUNCTIONS IN: molecular_function unknown; INVOLVED IN: biological_process unknown; LOCATED IN: endomembrane system; BEST Arabidopsis thaliana protein match is: unknown protein (TAIR:AT2G25510.2); Has 30201 Blast hits to 17322 proteins in 780 species: Archae - 12; Bacteria - 1396; Metazoa - 17338; Fungi - 3422; Plants - 5037; Viruses - 0; Other Eukaryotes - 2996 (source: NCBI BLin…
AT1G30080	1:10550946-10553215	4.79399	5.91429	0.302978	0.00405	0.024504	Glycosyl hydrolase superfamily protein
AT2G19670	2:8499085-8501181	9.54698	11.7764	0.302783	0.00035	0.00320503	protein arginine methyltransferase 1A
AT1G14870	1:5128374-5129523	69.7787	86.0622	0.302593	5e-05	0.000567936	PLANT CADMIUM RESISTANCE 2
AT3G06740	3:2126413-2127467	15.8754	19.5756	0.30226	0.0002	0.00197418	GATA transcription factor 15
AT1G76790	1:28816640-28823673	56.1386	69.2208	0.302213	5e-05	0.000567936	O-methyltransferase family protein
AT5G39050	5:15634585-15636065	22.0886	27.2346	0.302136	5e-05	0.000567936	HXXXD-type acyl-transferase family protein
AT3G61260	3:22675237-22676788	85.9137	105.873	0.301369	5e-05	0.000567936	Remorin family protein
AT4G29140	4:14368918-14370892	17.3879	21.4265	0.301313	0.00035	0.00320503	MATE efflux family protein
AT1G64640	1:24019489-24023196	33.9616	41.8453	0.301158	0.0109	0.0537081	early nodulin-like protein 8
AT4G18197	4:10071633-10073236	15.2061	18.7346	0.301053	0.00055	0.00474508	purine permease 7
AT4G36650	4:17283131-17285599	4.80288	5.91719	0.301013	0.00135	0.0100225	plant-specific TFIIB-related protein
AT1G62290	1:23009910-23013529	9.20091	11.3332	0.300711	0.00075	0.00615967	Saposin-like aspartyl protease family protein
AT2G31725	2:13486316-13487445	9.79772	12.0666	0.300505	0.0218	0.0899068	Eukaryotic protein of unknown function (DUF842)
AT4G36500	4:17225911-17226610	82.5063	101.603	0.30036	5e-05	0.000567936	unknown protein; FUNCTIONS IN: molecular_function unknown; INVOLVED IN: biological_process unknown; LOCATED IN: mitochondrion; EXPRESSED IN: 22 plant structures; EXPRESSED DURING: 13 growth stages; BEST Arabidopsis thaliana protein match is: unknown protein (TAIR:AT2G18210.1); Has 50 Blast hits to 50 proteins in 7 species: Archae - 0; Bacteria - 0; Metazoa - 0; Fungi - 0; Plants - 50; Viruses - 0…
AT4G21570	4:11470882-11472981	42.6091	52.4467	0.29969	0.0001	0.0010678	Protein of unknown function (DUF300)
AT4G23496	4:12257675-12258411	8.76437	10.7878	0.299673	0.02945	0.11207	SPIRAL1-like5
AT1G52070	1:19364887-19366924	44.7963	55.1301	0.299462	5e-05	0.000567936	Mannose-binding lectin superfamily protein
AT3G49010	3:18166768-18168692	411.372	506.201	0.299268	0.0004	0.00359709	breast basic conserved 1
AT1G49450	1:18305540-18307557	2.5545	3.14242	0.298839	0.01675	0.0738145	Transducin/WD40 repeat-like superfamily protein
AT4G17800	4:9895289-9896668	10.0668	12.3831	0.29876	5e-05	0.000567936	Predicted AT-hook DNA-binding family protein
AT1G22280	1:7873866-7875878	31.3923	38.614	0.298716	5e-05	0.000567936	phytochrome-associated protein phosphatase type 2C
AT1G60140	1:22176933-22180875	15.0539	18.5166	0.298689	5e-05	0.000567936	trehalose phosphate synthase
AT3G03920	3:1006841-1010480	85.1447	104.724	0.298598	5e-05	0.000567936	H/ACA ribonucleoprotein complex, subunit Gar1/Naf1 protein
AT1G73830	1:27759972-27761588	13.1482	16.1695	0.298416	0.0004	0.00359709	BR enhanced expression 3
AT4G17220	4:9656837-9659463	1.8814	2.31353	0.298292	0.03385	0.123816	microtubule-associated proteins 70-5
AT1G22960	1:8128085-8130242	2.76552	3.40051	0.2982	0.0113	0.0550852	Pentatricopeptide repeat (PPR) superfamily protein
AT2G42030	2:17538905-17540966	19.3371	23.7674	0.297618	0.0002	0.00197418	RING/U-box superfamily protein
AT5G25050	5:8631679-8634027	6.34877	7.80287	0.297527	0.0003	0.00280209	Major facilitator superfamily protein
AT1G17420	1:5977410-5981480	6.8365	8.40188	0.297454	0.0004	0.00359709	lipoxygenase 3
AT4G20460	4:11029735-11032754	6.26768	7.70243	0.297381	0.00065	0.00547526	NAD(P)-binding Rossmann-fold superfamily protein
AT2G40970	2:17097549-17098695	5.96344	7.32764	0.297202	0.0073	0.039284	Homeodomain-like superfamily protein
AT3G26440	3:9676563-9679900	12.1735	14.9568	0.297059	0.0004	0.00359709	Protein of unknown function (DUF707)
AT5G11160	5:3550519-3552207	6.64652	8.16605	0.297039	0.01	0.0500357	adenine phosphoribosyltransferase 5
AT5G47700	5:19327802-19328983	297.415	365.387	0.296949	0.00035	0.00320503	60S acidic ribosomal protein family
AT3G20300	3:7079616-7081921	13.033	16.0113	0.296919	0.00065	0.00547526	Protein of unknown function (DUF3537)
AT5G53550	5:21755290-21758921	29.4267	36.1437	0.296618	5e-05	0.000567936	YELLOW STRIPE like 3
AT5G33370	5:12602146-12604764	12.1636	14.9383	0.296451	0.0003	0.00280209	GDSL-like Lipase/Acylhydrolase superfamily protein
AT2G43640	2:18095774-18099136	34.206	41.9953	0.29598	0.04265	0.146188	Signal recognition particle, SRP9/SRP14 subunit
AT4G28890	4:14256332-14257735	3.60397	4.42453	0.295938	0.0283	0.108976	RING/U-box superfamily protein
AT3G56340	3:20892128-20893443	231.204	283.777	0.295597	5e-05	0.000567936	Ribosomal protein S26e family protein
AT3G13650	3:4462891-4463872	24.5377	30.1171	0.295579	0.0006	0.00511143	Disease resistance-responsive (dirigent-like protein) family protein
AT3G27960	3:10380379-10383092	10.6719	13.0952	0.295222	0.0003	0.00280209	Tetratricopeptide repeat (TPR)-like superfamily protein
AT3G53000	3:19654067-19656080	8.75321	10.7335	0.294235	0.00065	0.00547526	phloem protein 2-A15
AT2G02810	2:801529-803436	13.4639	16.5068	0.293966	0.00065	0.00547526	UDP-galactose transporter 1
AT3G02130	3:380725-384405	10.9601	13.4368	0.293937	0.00015	0.00153095	receptor-like protein kinase 2
AT1G08830	1:2827060-2838469	89.3961	109.594	0.293884	5e-05	0.000567936	copper/zinc superoxide dismutase 1
AT3G09200	3:2823089-2825114	474.113	581.228	0.293875	0.0006	0.00511143	Ribosomal protein L10 family protein
AT5G42100	5:16829150-16831239	83.1336	101.886	0.293446	5e-05	0.000567936	beta-1,3-glucanase_putative
AT2G44860	2:18498671-18502562	54.6743	66.9801	0.29287	5e-05	0.000567936	Ribosomal protein L24e family protein
AT3G53810	3:19932991-19935234	6.09371	7.46458	0.29274	0.00015	0.00153095	Concanavalin A-like lectin protein kinase family protein
AT1G52290	1:19470032-19472449	7.78105	9.53123	0.292699	0.00055	0.00474508	Protein kinase superfamily protein
AT5G46230	5:18742439-18743045	15.6293	19.1442	0.29265	0.0068	0.0372027	Protein of unknown function, DUF538
AT1G64590	1:23993532-23995509	7.41106	9.07462	0.292157	0.00255	0.0169342	NAD(P)-binding Rossmann-fold superfamily protein
AT1G76590	1:28740690-28742207	7.0459	8.6261	0.291924	0.004	0.0242573	PLATZ transcription factor family protein
AT1G18880	1:6520747-6525962	9.90627	12.1276	0.291886	0.0189	0.0809148	Major facilitator superfamily protein
AT3G13100	3:4208734-4214173	2.11766	2.59196	0.291576	0.0007	0.00582641	multidrug resistance-associated protein 7
AT3G28910	3:10911156-10913190	20.2497	24.7837	0.291489	0.0001	0.0010678	myb domain protein 30
AT5G46260	5:18759101-18763358	1.79226	2.19334	0.291351	0.0074	0.0396901	disease resistance protein (TIR-NBS-LRR class) family
AT2G17120	2:7459046-7462554	24.7814	30.326	0.291296	0.00915	0.0467279	lysm domain GPI-anchored protein 2 precursor
AT5G54145	5:21972464-21973083	21.6128	26.4457	0.291151	0.0027	0.0176461	unknown protein; FUNCTIONS IN: molecular_function unknown; INVOLVED IN: biological_process unknown; LOCATED IN: endomembrane system; BEST Arabidopsis thaliana protein match is: unknown protein (TAIR:AT4G27657.1); Has 30201 Blast hits to 17322 proteins in 780 species: Archae - 12; Bacteria - 1396; Metazoa - 17338; Fungi - 3422; Plants - 5037; Viruses - 0; Other Eukaryotes - 2996 (source: NCBI BLin…
AT5G42500	5:16994239-16994930	12.7647	15.6166	0.290925	0.0088	0.0453592	Disease resistance-responsive (dirigent-like protein) family protein
AT5G53750	5:21817365-21818843	6.78007	8.29381	0.290735	0.00415	0.0249796	CBS domain-containing protein
AT1G12060	1:4076333-4076981	8.55407	10.4639	0.290733	0.04345	0.148085	BCL-2-associated athanogene 5
AT1G77890	1:29292122-29296407	6.42726	7.86174	0.290644	0.0003	0.00280209	DNA-directed RNA polymerase II protein
AT2G28190	2:12014497-12016569	72.7666	88.9916	0.290393	5e-05	0.000567936	copper/zinc superoxide dismutase 2
AT5G14330	5:4619796-4620551	36.845	45.0603	0.290387	0.00025	0.00239356	unknown protein; Has 8 Blast hits to 8 proteins in 2 species: Archae - 0; Bacteria - 0; Metazoa - 0; Fungi - 0; Plants - 8; Viruses - 0; Other Eukaryotes - 0 (source: NCBI BLink).
AT4G22470	4:11840133-11841450	3.79875	4.64569	0.29037	0.03355	0.123062	protease inhibitor/seed storage/lipid transfer protein (LTP) family protein
AT1G16170	1:5538731-5539821	28.9796	35.4393	0.290313	0.0004	0.00359709	unknown protein; FUNCTIONS IN: molecular_function unknown; INVOLVED IN: biological_process unknown; LOCATED IN: cellular_component unknown; EXPRESSED IN: 24 plant structures; EXPRESSED DURING: 15 growth stages; BEST Arabidopsis thaliana protein match is: unknown protein (TAIR:AT1G79660.1); Has 55 Blast hits to 55 proteins in 13 species: Archae - 0; Bacteria - 0; Metazoa - 0; Fungi - 0; Plants - 5…
AT4G22305	4:11789331-11791191	10.6232	12.9844	0.289566	0.00165	0.0118198	alpha/beta-Hydrolases superfamily protein
AT5G57910	5:23451148-23452614	12.2446	14.9657	0.289515	0.0009	0.00715948	unknown protein; BEST Arabidopsis thaliana protein match is: unknown protein (TAIR:AT4G30630.1); Has 30201 Blast hits to 17322 proteins in 780 species: Archae - 12; Bacteria - 1396; Metazoa - 17338; Fungi - 3422; Plants - 5037; Viruses - 0; Other Eukaryotes - 2996 (source: NCBI BLink).
AT3G47400	3:17465589-17468118	2.1974	2.6856	0.28945	0.0309	0.115847	Plant invertase/pectin methylesterase inhibitor superfamily
AT5G15390	5:4995144-4997403	20.5271	25.0836	0.289215	0.0006	0.00511143	tRNA/rRNA methyltransferase (SpoU) family protein
AT3G15450	3:5212983-5216261	172.872	211.23	0.289111	0.00085	0.00683674	Aluminium induced protein with YGL and LRDR motifs
AT1G59990	1:22090237-22093060	24.3883	29.7743	0.287878	5e-05	0.000567936	DEA(D/H)-box RNA helicase family protein
AT1G78990	1:29713530-29714969	7.54348	9.20929	0.28786	0.00165	0.0118198	HXXXD-type acyl-transferase family protein
AT3G02080	3:363880-365275	288.746	352.476	0.287727	0.00045	0.00397365	Ribosomal protein S19e family protein
AT3G28220	3:10524403-10526728	9.68389	11.8206	0.287642	0.0003	0.00280209	TRAF-like family protein
AT3G16080	3:5454817-5455927	249.672	304.731	0.287504	0.0001	0.0010678	Zinc-binding ribosomal protein family protein
AT3G16530	3:5624376-5625470	175.27	213.894	0.287315	0.0009	0.00715948	Legume lectin family protein
AT4G21740	4:11545925-11546434	27.3868	33.4189	0.287186	0.0074	0.0396901	unknown protein; BEST Arabidopsis thaliana protein match is: unknown protein (TAIR:AT1G30515.1); Has 20 Blast hits to 20 proteins in 4 species: Archae - 0; Bacteria - 0; Metazoa - 0; Fungi - 0; Plants - 20; Viruses - 0; Other Eukaryotes - 0 (source: NCBI BLink).
AT1G68520	1:25709113-25710907	168.925	206.124	0.287127	0.00085	0.00683674	B-box type zinc finger protein with CCT domain
AT3G48530	3:17987377-17989763	35.321	43.0963	0.287038	5e-05	0.000567936	SNF1-related protein kinase regulatory subunit gamma 1
AT5G06750	5:2086265-2089287	11.9614	14.5931	0.286898	0.00115	0.00876995	Protein phosphatase 2C family protein
AT1G69890	1:26323110-26324616	14.6349	17.8529	0.286749	0.00085	0.00683674	Protein of unknown function (DUF569)
AT1G76700	1:28778889-28783248	11.815	14.4118	0.286623	0.00745	0.0399073	DNAJ heat shock N-terminal domain-containing protein
AT2G30340	2:12931218-12932582	5.22139	6.36574	0.285895	0.0446	0.150492	LOB domain-containing protein 13
AT4G13920	4:8043586-8047176	2.25758	2.75235	0.285887	0.01625	0.0721707	receptor like protein 50
AT4G35730	4:16931038-16933356	7.89816	9.62838	0.285777	0.0006	0.00511143	Regulator of Vps4 activity in the MVB pathway protein
AT3G09925	3:3051867-3052784	17.81	21.7028	0.285198	0.02445	0.0977674	Pollen Ole e 1 allergen and extensin family protein
AT2G29060	2:12481743-12484087	1.94205	2.36637	0.285101	0.04525	0.152172	GRAS family transcription factor
AT1G11890	1:4010778-4014681	36.7623	44.7917	0.285004	0.0001	0.0010678	Synaptobrevin family protein
AT4G19230	4:10521378-10523961	3.00508	3.6609	0.284794	0.0115	0.0557885	cytochrome P450, family 707, subfamily A, polypeptide 1
AT4G30060	4:14689128-14692480	7.90421	9.62881	0.284735	0.00075	0.00615967	Core-2/I-branching beta-1,6-N-acetylglucosaminyltransferase family protein
AT3G12700	3:4037069-4039142	25.6896	31.2889	0.284465	0.0002	0.00197418	Eukaryotic aspartyl protease family protein
AT1G30720	1:10898171-10899912	6.5208	7.94078	0.284232	0.00185	0.0130001	FAD-binding Berberine family protein
AT3G28850	3:10848668-10850122	2.98025	3.62795	0.283721	0.0459	0.153768	Glutaredoxin family protein
AT3G11110	3:3479978-3480455	39.4128	47.976	0.283646	0.00305	0.0194735	RING/U-box superfamily protein
AT1G28600	1:10051000-10053117	79.1707	96.2995	0.282561	5e-05	0.000567936	GDSL-like Lipase/Acylhydrolase superfamily protein
AT1G34040	1:12374432-12376179	6.18862	7.5273	0.282514	0.00455	0.0268718	Pyridoxal phosphate (PLP)-dependent transferases superfamily protein
AT1G03495	1:873183-874935	5.94301	7.22625	0.282055	0.00145	0.0106039	HXXXD-type acyl-transferase family protein
AT2G01530	2:239704-240520	66.1791	80.4575	0.281852	0.00025	0.00239356	MLP-like protein 329
AT3G25600	3:9307253-9307967	25.2195	30.6449	0.281105	0.0016	0.0115205	Calcium-binding EF-hand family protein
AT3G60960	3:22535705-22538635	4.88014	5.92959	0.281008	0.0115	0.0557885	Tetratricopeptide repeat (TPR)-like superfamily protein
AT4G23510	4:12267515-12270543	3.45863	4.20229	0.280974	0.01215	0.0581105	Disease resistance protein (TIR-NBS-LRR class) family
AT3G15530	3:5252874-5254562	23.8734	29.0061	0.280955	5e-05	0.000567936	S-adenosyl-L-methionine-dependent methyltransferases superfamily protein
AT2G23350	2:9943052-9946269	98.9347	120.203	0.28093	0.0006	0.00511143	poly(A) binding protein 4
AT1G64760	1:24054142-24056414	13.4734	16.3696	0.280908	0.0008	0.00650174	O-Glycosyl hydrolases family 17 protein
AT3G57550	3:21306722-21309464	31.6439	38.4458	0.280898	5e-05	0.000567936	guanylate kinase
AT5G64140	5:25667323-25668292	273.174	331.719	0.280138	5e-05	0.000567936	ribosomal protein S28
AT5G53500	5:21725440-21729300	16.1736	19.6394	0.280111	0.00015	0.00153095	Transducin/WD40 repeat-like superfamily protein
AT5G03800	5:1010779-1013586	2.75515	3.34505	0.279894	0.0059	0.0330353	Pentatricopeptide repeat (PPR) superfamily protein
AT4G37070	4:17464784-17467109	17.8403	21.6568	0.279684	0.0004	0.00359709	Acyl transferase/acyl hydrolase/lysophospholipase superfamily protein
AT4G11850	4:7129122-7133200	17.8538	21.6688	0.279387	0.0001	0.0010678	phospholipase D gamma 1
AT4G13170	4:7654943-7656594	70.4131	85.4497	0.279233	0.0001	0.0010678	Ribosomal protein L13 family protein
AT1G63720	1:23635855-23637529	3.04859	3.69937	0.279139	0.04955	0.16207	BEST Arabidopsis thaliana protein match is: hydroxyproline-rich glycoprotein family protein (TAIR:AT5G52430.1); Has 490 Blast hits to 394 proteins in 96 species: Archae - 0; Bacteria - 2; Metazoa - 132; Fungi - 88; Plants - 175; Viruses - 14; Other Eukaryotes - 79 (source: NCBI BLink).
AT5G61010	5:24553840-24556749	13.3096	16.1502	0.27909	0.00035	0.00320503	exocyst subunit exo70 family protein E2
AT1G15250	1:5248663-5249474	30.0146	36.4088	0.278622	0.0016	0.0115205	Zinc-binding ribosomal protein family protein
AT5G53120	5:21534472-21541029	27.1686	32.9538	0.278504	0.0214	0.0887446	spermidine synthase 3
AT5G54980	5:22315698-22316601	30.8764	37.448	0.278386	0.00135	0.0100225	Uncharacterised protein family (UPF0497)
AT4G31700	4:15346071-15347727	487.726	591.277	0.277763	0.0009	0.00715948	ribosomal protein S6
AT1G19440	1:6728983-6730931	13.8422	16.7807	0.277737	0.00055	0.00474508	3-ketoacyl-CoA synthase 4
AT4G27270	4:13661330-13663294	12.5096	15.165	0.277711	0.00675	0.0369773	Quinone reductase family protein
AT2G32150	2:13659005-13660764	26.9835	32.71	0.277654	0.00075	0.00615967	Haloacid dehalogenase-like hydrolase (HAD) superfamily protein
AT1G74000	1:27829141-27831431	5.20744	6.31256	0.277651	0.02425	0.097134	strictosidine synthase 3
AT2G03240	2:973412-977337	10.1992	12.3628	0.277557	0.0002	0.00197418	EXS (ERD1/XPR1/SYG1) family protein
AT3G06760	3:2132757-2134556	21.9712	26.6255	0.277199	0.00145	0.0106039	Drought-responsive family protein
AT1G58360	1:21676529-21680502	38.2513	46.3461	0.276937	0.0001	0.0010678	amino acid permease 1
AT1G01440	1:159855-162572	9.27178	11.2336	0.276908	0.00055	0.00474508	Protein of unknown function (DUF3133)
AT1G65500	1:24357866-24358616	18.4455	22.3438	0.276606	0.02015	0.0848665	unknown protein; FUNCTIONS IN: molecular_function unknown; INVOLVED IN: biological_process unknown; LOCATED IN: endomembrane system; EXPRESSED IN: 14 plant structures; EXPRESSED DURING: 9 growth stages; BEST Arabidopsis thaliana protein match is: unknown protein (TAIR:AT1G65486.1); Has 23 Blast hits to 23 proteins in 2 species: Archae - 0; Bacteria - 0; Metazoa - 0; Fungi - 0; Plants - 23; Viruse…
AT2G38820	2:16221835-16223662	5.57138	6.74843	0.276518	0.0033	0.0208231	Protein of unknown function (DUF506)
AT1G09690	1:3136187-3137475	497.854	603.026	0.276499	0.00075	0.00615967	Translation protein SH3-like family protein
AT1G31710	1:11349839-11355486	11.1119	13.459	0.276462	0.0006	0.00511143	Copper amine oxidase family protein
AT3G22230	3:7843966-7844597	303.652	367.612	0.275764	0.0007	0.00582641	Ribosomal L27e protein family
AT4G05440	4:2757213-2758275	10.8264	13.104	0.275459	0.0044	0.0261623	temperature sensing protein-related
AT1G66520	1:24812836-24818744	8.22986	9.9611	0.275437	0.0272	0.105845	formyltransferase, putative
AT5G02450	5:533105-534656	280.937	340.011	0.275335	0.0008	0.00650174	Ribosomal protein L36e family protein
AT1G12520	1:4267105-4268926	20.6978	25.045	0.275046	0.0008	0.00650174	copper chaperone for SOD1
AT3G18830	3:6488861-6491273	41.1586	49.8003	0.274963	5e-05	0.000567936	polyol/monosaccharide transporter 5
AT1G61795	1:22819631-22821029	6.71598	8.12461	0.274702	0.02625	0.103025	PAK-box/P21-Rho-binding family protein
AT1G30620	1:10854548-10858244	7.37875	8.92527	0.274519	0.00165	0.0118198	NAD(P)-binding Rossmann-fold superfamily protein
AT3G15590	3:5275400-5277991	11.6124	14.0457	0.274467	0.0004	0.00359709	Tetratricopeptide repeat (TPR)-like superfamily protein
AT1G71960	1:27082393-27088248	7.81554	9.45323	0.274463	0.00135	0.0100225	ATP-binding casette family G25
AT3G54090	3:20028123-20029986	33.2177	40.1699	0.274162	0.00015	0.00153095	fructokinase-like 1
AT5G55510	5:22486425-22488015	18.912	22.8642	0.273788	0.0005	0.00436203	Mitochondrial import inner membrane translocase subunit Tim17/Tim22/Tim23 family protein
AT5G03520	5:883446-885425	46.3146	55.9924	0.273763	0.00025	0.00239356	RAB GTPase homolog 8C
AT1G73260	1:27547273-27548190	33.7467	40.7973	0.273729	0.0009	0.00715948	kunitz trypsin inhibitor 1
AT4G16780	4:9449113-9450743	7.17594	8.67462	0.273632	0.0027	0.0176461	homeobox protein 2
AT1G52300	1:19474897-19476234	542.197	655.381	0.273516	0.0011	0.00845612	Zinc-binding ribosomal protein family protein
AT2G28350	2:12114330-12116848	11.7616	14.2102	0.272842	0.00055	0.00474508	auxin response factor 10
AT1G01190	1:83044-84864	3.69739	4.46681	0.272738	0.02495	0.0993323	cytochrome P450, family 78, subfamily A, polypeptide 8
AT3G18130	3:6210903-6212433	73.6687	88.9726	0.272309	5e-05	0.000567936	receptor for activated C kinase 1C
AT2G39420	2:16460363-16463061	19.4886	23.5364	0.27226	0.00085	0.00683674	alpha/beta-Hydrolases superfamily protein
AT1G12450	1:4244307-4245993	8.87805	10.7219	0.272242	0.0029	0.018709	SNARE associated Golgi protein family
AT2G40270	2:16821933-16824506	22.4838	27.1491	0.272019	5e-05	0.000567936	Protein kinase family protein
AT3G17998	3:6154362-6157552	47.5698	57.4361	0.27191	0.00235	0.0157704	conserved peptide upstream open reading frame 30
AT5G43270	5:17360286-17363773	17.2716	20.8537	0.2719	0.0006	0.00511143	squamosa promoter binding protein-like 2
AT1G73130	1:27499034-27502055	3.4533	4.16889	0.271686	0.0051	0.0295311	unknown protein; BEST Arabidopsis thaliana protein match is: unknown protein (TAIR:AT1G17780.2); Has 1447 Blast hits to 774 proteins in 215 species: Archae - 0; Bacteria - 679; Metazoa - 377; Fungi - 171; Plants - 42; Viruses - 6; Other Eukaryotes - 172 (source: NCBI BLink).
AT5G67400	5:26894855-26896488	26.0574	31.4567	0.271675	0.00045	0.00397365	root hair specific 19
AT1G77510	1:29126649-29129612	39.7066	47.9313	0.271591	5e-05	0.000567936	PDI-like 1-2
AT4G40090	4:18580837-18581585	29.5194	35.6316	0.271493	0.0012	0.00908862	arabinogalactan protein 3
AT4G34540	4:16498390-16502174	5.77684	6.97224	0.271341	0.01105	0.0542058	NmrA-like negative transcriptional regulator family protein
AT4G16720	4:9399959-9401382	365.018	440.451	0.271014	0.0016	0.0115205	Ribosomal protein L23/L15e family protein
AT3G07340	3:2340898-2343470	8.70878	10.5079	0.270925	0.00215	0.0146528	basic helix-loop-helix (bHLH) DNA-binding superfamily protein
AT4G29950	4:14657044-14662403	21.868	26.3838	0.270828	0.00045	0.00397365	Ypt/Rab-GAP domain of gyp1p superfamily protein
AT5G53045	5:21508384-21509609	13.9661	16.8496	0.270786	0.02	0.0843531	unknown protein; Has 122 Blast hits to 122 proteins in 57 species: Archae - 0; Bacteria - 0; Metazoa - 46; Fungi - 30; Plants - 41; Viruses - 0; Other Eukaryotes - 5 (source: NCBI BLink).
AT2G27720	2:11818490-11819578	347.522	419.172	0.270434	0.0013	0.00971304	60S acidic ribosomal protein family
AT1G78450	1:29516988-29517933	18.7896	22.6607	0.270262	0.00045	0.00397365	SOUL heme-binding family protein
AT1G29050	1:10134068-10139208	17.9535	21.6508	0.270158	0.0143	0.0656028	TRICHOME BIREFRINGENCE-LIKE 38
AT3G10530	3:3285891-3288880	6.76865	8.16014	0.269727	0.00145	0.0106039	Transducin/WD40 repeat-like superfamily protein
AT2G36620	2:15350346-15351900	232.368	280.122	0.269645	0.0009	0.00715948	ribosomal protein L24
AT3G17700	3:6048915-6052552	7.76528	9.36102	0.269629	0.0014	0.0103208	cyclic nucleotide-binding transporter 1
AT2G05540	2:2033155-2034217	13.4793	16.2439	0.269152	0.0064	0.0354572	Glycine-rich protein family
AT5G18360	5:6080048-6083027	1.73146	2.08615	0.268853	0.0371	0.132477	Disease resistance protein (TIR-NBS-LRR class) family
AT4G04180	4:2020435-2023992	1.92755	2.32178	0.268461	0.04505	0.151645	P-loop containing nucleoside triphosphate hydrolases superfamily protein
AT4G35600	4:16896201-16898876	15.5592	18.7413	0.268454	0.00045	0.00397365	Protein kinase superfamily protein
AT2G22330	2:9488553-9491187	27.7295	33.3978	0.268332	0.00015	0.00153095	cytochrome P450, family 79, subfamily B, polypeptide 3
AT1G23980	1:8484702-8486002	4.68146	5.6381	0.268251	0.03685	0.131831	RING/U-box superfamily protein
AT4G11330	4:6892054-6894149	7.92947	9.5488	0.268095	0.00145	0.0106039	MAP kinase 5
AT3G62740	3:23211415-23213888	6.14149	7.39557	0.268071	0.00535	0.0306328	beta glucosidase 7
AT5G26910	5:9465928-9470403	8.05013	9.6939	0.268065	0.00045	0.00397365	unknown protein; BEST Arabidopsis thaliana protein match is: unknown protein (TAIR:AT3G58650.1); Has 1322 Blast hits to 684 proteins in 162 species: Archae - 4; Bacteria - 497; Metazoa - 157; Fungi - 101; Plants - 155; Viruses - 0; Other Eukaryotes - 408 (source: NCBI BLink).
AT4G24175	4:12546968-12548960	11.6637	14.045	0.268023	0.0012	0.00908862	unknown protein; CONTAINS InterPro DOMAIN/s: Uncharacterised protein family UPF0307 (InterPro:IPR006839); Has 30201 Blast hits to 17322 proteins in 780 species: Archae - 12; Bacteria - 1396; Metazoa - 17338; Fungi - 3422; Plants - 5037; Viruses - 0; Other Eukaryotes - 2996 (source: NCBI BLink).
AT2G30990	2:13187582-13190419	13.1882	15.8789	0.26787	0.00045	0.00397365	Protein of unknown function (DUF688)
AT5G43190	5:17340137-17341569	15.4129	18.5574	0.267851	0.0024	0.0160701	Galactose oxidase/kelch repeat superfamily protein
AT3G05560	3:1614177-1615506	225.378	271.328	0.267691	0.0016	0.0115205	Ribosomal L22e protein family
AT1G66740	1:24892339-24893766	11.3467	13.6596	0.267636	0.00135	0.0100225	ASF1 like histone chaperone
AT1G09590	1:3106501-3107772	297.05	357.485	0.267179	0.00145	0.0106039	Translation protein SH3-like family protein
AT5G25040	5:8621953-8624337	21.718	26.1308	0.266863	0.00035	0.00320503	Major facilitator superfamily protein
AT3G04770	3:1309293-1310887	8.28335	9.96474	0.266618	0.00485	0.0283175	40s ribosomal protein SA B
AT3G08860	3:2696558-2699158	7.19231	8.65045	0.26632	0.0012	0.00908862	PYRIMIDINE 4
AT5G59520	5:23991252-23992798	27.8899	33.5397	0.266128	0.00065	0.00547526	ZRT/IRT-like protein 2
AT1G12500	1:4263149-4265044	38.3698	46.1423	0.26612	0.0002	0.00197418	Nucleotide-sugar transporter family protein
AT3G45640	3:16756769-16758698	102.549	123.302	0.265887	0.0012	0.00908862	mitogen-activated protein kinase 3
AT1G17180	1:5872144-5873086	13.3866	16.0939	0.265725	0.0035	0.0217972	glutathione S-transferase TAU 25
AT5G59680	5:24046791-24050801	3.11877	3.74932	0.265651	0.004	0.0242573	Leucine-rich repeat protein kinase family protein
AT2G05220	2:1894558-1896036	158.045	189.988	0.265574	5e-05	0.000567936	Ribosomal S17 family protein
AT4G12550	4:7439114-7439805	109.895	132.102	0.265538	0.0003	0.00280209	Auxin-Induced in Root cultures 1
AT3G19440	3:6740694-6743253	3.84109	4.61679	0.265377	0.017	0.0745567	Pseudouridine synthase family protein
AT2G04030	2:1281840-1286104	167.865	201.755	0.265303	0.00155	0.0112182	Chaperone protein htpG family protein
AT3G04060	3:1053365-1055163	6.03667	7.25539	0.265298	0.00845	0.0439647	NAC domain containing protein 46
AT5G05090	5:1503231-1504494	5.48621	6.59119	0.26473	0.01595	0.0711842	Homeodomain-like superfamily protein
AT4G39220	4:18263616-18265771	38.5664	46.3317	0.264658	0.0009	0.00715948	Rer1 family protein
AT5G38340	5:15320506-15324061	1.80677	2.17045	0.264583	0.0204	0.0856279	Disease resistance protein (TIR-NBS-LRR class) family
AT1G56020	1:20952143-20953547	5.50876	6.61732	0.264519	0.0186	0.0799234	unknown protein; BEST Arabidopsis thaliana protein match is: unknown protein (TAIR:AT3G12970.1); Has 3011 Blast hits to 958 proteins in 192 species: Archae - 0; Bacteria - 193; Metazoa - 479; Fungi - 286; Plants - 158; Viruses - 8; Other Eukaryotes - 1887 (source: NCBI BLink).
AT1G61250	1:22585837-22588969	52.3365	62.864	0.264417	0.00015	0.00153095	secretory carrier 3
AT5G54510	5:22131092-22133678	12.8297	15.4097	0.264349	0.00065	0.00547526	Auxin-responsive GH3 family protein
AT3G49720	3:18437844-18442198	96.385	115.765	0.264321	5e-05	0.000567936	unknown protein; FUNCTIONS IN: molecular_function unknown; INVOLVED IN: biological_process unknown; LOCATED IN: chloroplast thylakoid membrane, Golgi apparatus, plasma membrane, membrane; EXPRESSED IN: 25 plant structures; EXPRESSED DURING: 15 growth stages; BEST Arabidopsis thaliana protein match is: unknown protein (TAIR:AT5G65810.1); Has 64 Blast hits to 64 proteins in 11 species: Archae - 0; …
AT2G04530	2:1576708-1578741	20.4092	24.5113	0.264228	0.0013	0.00971304	Metallo-hydrolase/oxidoreductase superfamily protein
AT3G15020	3:5056067-5058248	35.7554	42.9386	0.264111	0.00015	0.00153095	Lactate/malate dehydrogenase family protein
AT5G38030	5:15171245-15175457	8.59474	10.3213	0.264093	0.0013	0.00971304	MATE efflux family protein
AT2G20960	2:9006647-9009763	20.9839	25.1988	0.264077	0.0001	0.0010678	Arabidopsis phospholipase-like protein (PEARLI 4) family
AT4G17950	4:9966989-9969232	11.971	14.3756	0.264076	0.00145	0.0106039	AT hook motif DNA-binding family protein
AT3G02880	3:634652-637284	26.9548	32.3686	0.264054	0.00025	0.00239356	Leucine-rich repeat protein kinase family protein
AT3G57010	3:21095653-21097451	17.5055	21.0211	0.264028	0.001	0.00778127	Calcium-dependent phosphotriesterase superfamily protein
AT2G43610	2:18087839-18089224	33.4877	40.2092	0.263894	0.00035	0.00320503	Chitinase family protein
AT5G56320	5:22808640-22810237	10.3096	12.3765	0.263619	0.0012	0.00908862	expansin A14
AT3G09500	3:2916951-2918108	330.243	396.435	0.263557	0.0014	0.0103208	Ribosomal L29 family protein
AT3G09010	3:2749952-2752276	4.65142	5.5829	0.263344	0.00825	0.0431483	Protein kinase superfamily protein
AT1G70600	1:26620922-26621659	319.352	383.281	0.263258	0.0018	0.0127082	Ribosomal protein L18e/L15 superfamily protein
AT5G56980	5:23056079-23057742	16.088	19.3071	0.263146	0.0011	0.00845612	unknown protein; FUNCTIONS IN: molecular_function unknown; INVOLVED IN: biological_process unknown; LOCATED IN: endomembrane system; EXPRESSED IN: 18 plant structures; EXPRESSED DURING: 12 growth stages; BEST Arabidopsis thaliana protein match is: unknown protein (TAIR:AT4G26130.1); Has 30201 Blast hits to 17322 proteins in 780 species: Archae - 12; Bacteria - 1396; Metazoa - 17338; Fungi - 3422;…
AT1G03940	1:1009541-1011056	6.04701	7.25471	0.262696	0.0053	0.0304294	HXXXD-type acyl-transferase family protein
AT4G12730	4:7491382-7492876	89.7594	107.682	0.262646	0.00075	0.00615967	FASCICLIN-like arabinogalactan 2
AT5G28060	5:10069545-10070899	412.219	494.522	0.262622	0.002	0.0138368	Ribosomal protein S24e family protein
AT2G39460	2:16474148-16476108	436.922	524.145	0.262588	0.00165	0.0118198	ribosomal protein L23AA
AT1G15550	1:5344477-5346166	10.9155	13.0928	0.262394	0.0022	0.0149306	gibberellin 3-oxidase 1
AT1G56080	1:20974160-20976291	4.33273	5.19691	0.262378	0.0323	0.119709	unknown protein; FUNCTIONS IN: molecular_function unknown; INVOLVED IN: biological_process unknown; LOCATED IN: plasma membrane; EXPRESSED IN: 12 plant structures; EXPRESSED DURING: 6 growth stages; BEST Arabidopsis thaliana protein match is: unknown protein (TAIR:AT1G16520.1); Has 196 Blast hits to 193 proteins in 50 species: Archae - 2; Bacteria - 0; Metazoa - 9; Fungi - 2; Plants - 132; Viruse…
AT4G20820	4:11150159-11151758	9.6884	11.6186	0.2621	0.0021	0.0143866	FAD-binding Berberine family protein
AT3G01420	3:159465-162837	106.473	127.669	0.261921	0.0017	0.0120956	Peroxidase superfamily protein
AT1G45180	1:17098490-17101896	5.70995	6.84661	0.261911	0.00235	0.0157704	RING/U-box superfamily protein
AT4G15700	4:8937392-8937892	16.7102	20.036	0.261863	0.0339	0.123935	Thioredoxin superfamily protein
AT3G47780	3:17624478-17629013	6.90669	8.2804	0.261706	0.00225	0.0151915	ABC2 homolog 6
AT5G36930	5:14567621-14572630	8.56515	10.2685	0.261675	0.0005	0.00436203	Disease resistance protein (TIR-NBS-LRR class) family
AT5G57660	5:23355463-23356989	4.95298	5.93778	0.261629	0.02045	0.085735	CONSTANS-like 5
AT5G57785	5:23408895-23409422	71.3107	85.4843	0.261541	0.00165	0.0118198	unknown protein; Has 30201 Blast hits to 17322 proteins in 780 species: Archae - 12; Bacteria - 1396; Metazoa - 17338; Fungi - 3422; Plants - 5037; Viruses - 0; Other Eukaryotes - 2996 (source: NCBI BLink).
AT5G18400	5:6092681-6095053	28.0168	33.578	0.261223	0.00045	0.00397365	Cytokine-induced anti-apoptosis inhibitor 1, Fe-S biogenesis
AT5G17650	5:5816697-5818347	11.401	13.6629	0.261106	0.00415	0.0249796	glycine/proline-rich protein
AT1G64610	1:23998724-24001950	5.3733	6.43915	0.261062	0.0015	0.0109202	Transducin/WD40 repeat-like superfamily protein
AT4G32915	4:15885519-15886980	50.2696	60.2396	0.261026	0.00055	0.00474508	FUNCTIONS IN: molecular_function unknown; INVOLVED IN: regulation of translational fidelity; LOCATED IN: chloroplast; EXPRESSED IN: 22 plant structures; EXPRESSED DURING: 13 growth stages; CONTAINS InterPro DOMAIN/s: Glu-tRNAGln amidotransferase, C subunit (InterPro:IPR003837); Has 30201 Blast hits to 17322 proteins in 780 species: Archae - 12; Bacteria - 1396; Metazoa - 17338; Fungi - 3422; Plan…
AT3G19010	3:6556196-6558009	58.4786	70.0751	0.260993	0.0002	0.00197418	2-oxoglutarate (2OG) and Fe(II)-dependent oxygenase superfamily protein
AT5G07790	5:2483310-2486361	2.35447	2.82099	0.260797	0.03045	0.114836	unknown protein; BEST Arabidopsis thaliana protein match is: unknown protein (TAIR:AT5G61300.1); Has 1807 Blast hits to 1807 proteins in 277 species: Archae - 0; Bacteria - 0; Metazoa - 736; Fungi - 347; Plants - 385; Viruses - 0; Other Eukaryotes - 339 (source: NCBI BLink).
AT2G20940	2:9002031-9002701	12.7476	15.2704	0.260515	0.02755	0.106772	Protein of unknown function (DUF1279)
AT1G26880	1:9315382-9316729	213.976	256.283	0.260286	5e-05	0.000567936	Ribosomal protein L34e superfamily protein
AT3G57020	3:21098314-21100360	57.3415	68.6757	0.260219	0.0001	0.0010678	Calcium-dependent phosphotriesterase superfamily protein
AT5G45800	5:18575535-18579107	20.5316	24.5895	0.260197	0.00035	0.00320503	Leucine-rich repeat protein kinase family protein
AT5G62030	5:24918478-24920876	6.15037	7.36553	0.260116	0.0017	0.0120956	diphthamide synthesis DPH2 family protein
AT5G25140	5:8672423-8674629	3.75991	4.50233	0.259971	0.02035	0.0854692	cytochrome P450, family 71, subfamily B, polypeptide 13
AT3G05590	3:1621456-1623014	490.113	586.877	0.259944	0.0027	0.0176461	ribosomal protein L18
AT1G01750	1:275365-278448	9.53885	11.4199	0.259662	0.04785	0.158233	actin depolymerizing factor 11
AT5G59850	5:24112199-24114449	249.495	298.693	0.259651	0.00195	0.0135802	Ribosomal protein S8 family protein
AT5G07680	5:2435874-2437499	6.0347	7.22193	0.259103	0.00905	0.0463636	NAC domain containing protein 80
AT1G22780	1:8067863-8069342	220.507	263.867	0.258985	0.00115	0.00876995	Ribosomal protein S13/S18 family
AT4G17900	4:9945869-9948078	26.4186	31.6109	0.258867	0.0007	0.00582641	PLATZ transcription factor family protein
AT1G79470	1:29894597-29897166	7.17282	8.58152	0.258692	0.00165	0.0118198	Aldolase-type TIM barrel family protein
AT1G66970	1:24992552-24996117	111.92	133.885	0.258531	0.00215	0.0146528	SHV3-like 2
AT3G58700	3:21711562-21712955	67.1127	80.2839	0.258524	0.00035	0.00320503	Ribosomal L5P family protein
AT3G17330	3:5916939-5920188	10.7155	12.8179	0.258456	0.0011	0.00845612	evolutionarily conserved C-terminal region 6
AT5G53110	5:21529021-21533159	5.97566	7.14794	0.25843	0.02085	0.0870302	RING/U-box superfamily protein
AT3G47080	3:17338105-17340396	13.9988	16.7445	0.25838	0.00095	0.007478	Tetratricopeptide repeat (TPR)-like superfamily protein
AT5G43760	5:17585762-17588597	90.6886	108.435	0.257838	0.002	0.0138368	3-ketoacyl-CoA synthase 20
AT1G74590	1:28023626-28024726	8.51818	10.1849	0.257809	0.01085	0.053537	glutathione S-transferase TAU 10
AT5G60820	5:24469586-24470895	6.95459	8.31504	0.257756	0.0119	0.0572796	RING/U-box superfamily protein
AT1G30755	1:10905816-10908892	5.61595	6.71392	0.257625	0.0014	0.0103208	Protein of unknown function (DUF668)
AT2G22300	2:9471324-9478959	14.8232	17.7199	0.257511	0.00045	0.00397365	signal responsive 1
AT1G11430	1:3847242-3849162	120.83	144.393	0.25703	0.0002	0.00197418	plastid developmental protein DAG, putative
AT1G68670	1:25782028-25784076	31.7124	37.8967	0.257024	0.00025	0.00239356	myb-like transcription factor family protein
AT2G41410	2:17261727-17262884	130.417	155.849	0.257016	0.0008	0.00650174	Calcium-binding EF-hand family protein
AT5G10900	5:3435948-3439297	3.31759	3.96429	0.256925	0.0126	0.0597463	Calcineurin-like metallo-phosphoesterase superfamily protein
AT5G56090	5:22714517-22716835	9.3731	11.1999	0.256888	0.0022	0.0149306	cytochrome c oxidase 15
AT2G34355	2:14496327-14498389	5.25568	6.27948	0.256767	0.0129	0.0606762	Major facilitator superfamily protein
AT4G34412	4:16451875-16454633	11.859	14.1682	0.256674	0.0172	0.0751361	CONTAINS InterPro DOMAIN/s: Kinase binding protein CGI-121 (InterPro:IPR013926); Has 275 Blast hits to 275 proteins in 139 species: Archae - 0; Bacteria - 5; Metazoa - 98; Fungi - 109; Plants - 42; Viruses - 0; Other Eukaryotes - 21 (source: NCBI BLink).
AT5G40380	5:16151771-16155683	7.87539	9.40773	0.256496	0.0031	0.0197448	cysteine-rich RLK (RECEPTOR-like protein kinase) 42
AT2G21120	2:9051747-9054613	21.6939	25.9124	0.256354	0.0003	0.00280209	Protein of unknown function (DUF803)
AT3G07780	3:2484468-2487024	27.0931	32.3609	0.256329	0.00025	0.00239356	Protein of unknown function (DUF1423)
AT4G29410	4:14468243-14470167	238.28	284.596	0.256257	0.00065	0.00547526	Ribosomal L28e protein family
AT1G21120	1:7395227-7396773	6.92415	8.26952	0.256166	0.00695	0.0377581	O-methyltransferase family protein
AT2G31810	2:13524220-13528557	48.2973	57.6779	0.256076	0.00025	0.00239356	ACT domain-containing small subunit of acetolactate synthase protein
AT2G42350	2:17639151-17639998	7.73387	9.23462	0.255863	0.04645	0.155092	RING/U-box superfamily protein
AT5G66910	5:26718231-26721256	5.99259	7.15462	0.255694	0.00215	0.0146528	Disease resistance protein (CC-NBS-LRR class) family
AT3G05950	3:1781066-1782007	10.7452	12.8271	0.255496	0.0192	0.0818326	RmlC-like cupins superfamily protein
AT3G58690	3:21709169-21711381	7.12208	8.50176	0.255463	0.00155	0.0112182	Protein kinase superfamily protein
AT3G63180	3:23334351-23340317	9.88916	11.804	0.255359	0.01665	0.0734662	TIC-like
AT4G14090	4:8120717-8123835	21.7226	25.9287	0.255347	0.0054	0.0308687	UDP-Glycosyltransferase superfamily protein
AT5G46050	5:18675034-18679146	2.94062	3.50979	0.255262	0.03795	0.134666	peptide transporter 3
AT5G66080	5:26423418-26425406	3.31539	3.95655	0.255065	0.0418	0.144167	Protein phosphatase 2C family protein
AT4G18340	4:10130049-10132061	12.4644	14.872	0.254787	0.00375	0.023047	Glycosyl hydrolase superfamily protein
AT3G28900	3:10902646-10904458	182.835	218.108	0.254501	0.00025	0.00239356	Ribosomal protein L34e superfamily protein
AT2G23620	2:10047378-10049291	10.4338	12.4437	0.254156	0.01485	0.0675511	methyl esterase 1
AT1G71100	1:26814631-26815671	17.804	21.223	0.253429	0.003	0.0192126	Ribose 5-phosphate isomerase, type A protein
AT1G33120	1:12010900-12012524	43.364	51.6876	0.253319	0.0007	0.00582641	Ribosomal protein L6 family
AT5G19140	5:6423152-6428467	133.196	158.762	0.253315	0.00505	0.0292819	Aluminium induced protein with YGL and LRDR motifs
AT5G07090	5:2202379-2204078	296.021	352.81	0.25319	0.00295	0.0189385	Ribosomal protein S4 (RPS4A) family protein
AT1G73600	1:27669151-27673572	344.212	410.188	0.252989	0.0015	0.0109202	S-adenosyl-L-methionine-dependent methyltransferases superfamily protein
AT3G02770	3:600892-602259	51.3765	61.2239	0.252985	0.0011	0.00845612	Ribonuclease E inhibitor RraA/Dimethylmenaquinone methyltransferase
AT5G21482	5:7226726-7230210	11.2879	13.4514	0.252979	0.00325	0.0205508	cytokinin oxidase 7
AT2G22470	2:9538196-9538879	69.8484	83.2278	0.252838	0.00075	0.00615967	arabinogalactan protein 2
AT1G01540	1:195779-198684	54.2134	64.5948	0.252768	0.0002	0.00197418	Protein kinase superfamily protein
AT5G15960	5:5209897-5210727	48.6369	57.9451	0.252635	0.00275	0.0179061	stress-responsive protein (KIN1) / stress-induced protein (KIN1)
AT5G10360	5:3258473-3260234	351.593	418.784	0.252299	0.002	0.0138368	Ribosomal protein S6e
AT2G20585	2:8865097-8866769	23.2668	27.7121	0.252243	0.00915	0.0467279	nuclear fusion defective 6
AT3G52430	3:19431370-19434403	15.993	19.0471	0.252127	0.00115	0.00876995	alpha/beta-Hydrolases superfamily protein
AT1G69760	1:26239259-26240708	21.1025	25.1317	0.25209	0.00155	0.0112182	unknown protein; BEST Arabidopsis thaliana protein match is: unknown protein (TAIR:AT1G26920.1); Has 51 Blast hits to 51 proteins in 15 species: Archae - 0; Bacteria - 2; Metazoa - 2; Fungi - 7; Plants - 29; Viruses - 0; Other Eukaryotes - 11 (source: NCBI BLink).
AT1G05260	1:1529766-1531439	56.9354	67.7923	0.251793	0.00045	0.00397365	Peroxidase superfamily protein
AT1G75230	1:28234348-28236741	8.18638	9.74576	0.251549	0.00225	0.0151915	DNA glycosylase superfamily protein
AT1G21270	1:7444930-7448463	22.2681	26.5087	0.251487	0.00065	0.00547526	wall-associated kinase 2
AT1G21900	1:7690801-7692438	27.5056	32.7431	0.251467	0.00145	0.0106039	emp24/gp25L/p24 family/GOLD family protein
AT2G38390	2:16079680-16081509	78.0057	92.848	0.251291	0.00015	0.00153095	Peroxidase superfamily protein
AT2G02100	2:528349-529108	361.337	430.08	0.25126	0.0005	0.00436203	low-molecular-weight cysteine-rich 69
AT3G24830	3:9064531-9066089	393.763	468.652	0.251189	0.0023	0.0154744	Ribosomal protein L13 family protein
AT3G53020	3:19660516-19662025	258.277	307.39	0.25115	0.0025	0.0166495	Ribosomal protein L24e family protein
AT5G42250	5:16894008-16897620	13.0336	15.5104	0.251003	0.00215	0.0146528	Zinc-binding alcohol dehydrogenase family protein
AT2G20725	2:8933570-8935496	23.6742	28.1721	0.250952	0.00125	0.00939623	CAAX amino terminal protease family protein
AT3G22880	3:8097686-8100820	9.75738	11.6105	0.250869	0.00325	0.0205508	DNA repair (Rad51) family protein
AT5G03040	5:710101-712994	76.2535	90.733	0.250822	0.0038	0.0232862	IQ-domain 2
AT2G20780	2:8945317-8949413	9.04504	10.7605	0.25054	0.0081	0.0425331	Major facilitator superfamily protein
AT4G31810	4:15387119-15390396	11.6022	13.8021	0.25049	0.0045	0.0266439	ATP-dependent caseinolytic (Clp) protease/crotonase family protein
AT1G67110	1:25061730-25065446	3.2169	3.82678	0.250463	0.03935	0.137958	cytochrome P450, family 735, subfamily A, polypeptide 2
AT5G57625	5:23337849-23338807	22.6376	26.9288	0.25043	0.004	0.0242573	CAP (Cysteine-rich secretory proteins, Antigen 5, and Pathogenesis-related 1 protein) superfamily protein
AT1G14060	1:4817143-4818020	17.8187	21.1939	0.250256	0.002	0.0138368	GCK domain-containing protein
AT5G25820	5:8997182-9000329	4.38646	5.21704	0.250172	0.00485	0.0283175	Exostosin family protein
AT5G57290	5:23206801-23207926	238.903	284.127	0.250113	0.0011	0.00845612	60S acidic ribosomal protein family
AT3G05890	3:1757630-1758492	135.873	161.582	0.250012	0.0035	0.0217972	Low temperature and salt responsive protein family
AT3G60770	3:22460188-22461779	244.961	291.303	0.249973	0.0027	0.0176461	Ribosomal protein S13/S15
AT1G22360	1:7894857-7897591	44.9419	53.4265	0.249496	0.00025	0.00239356	UDP-glucosyl transferase 85A2
AT1G03360	1:824536-826358	10.842	12.887	0.24928	0.0027	0.0176461	ribosomal RNA processing 4
AT2G27920	2:11877429-11889176	15.5936	18.5338	0.249206	0.04225	0.145172	serine carboxypeptidase-like 51
AT4G30280	4:14825807-14827047	19.9953	23.7637	0.249099	0.00335	0.0210564	xyloglucan endotransglucosylase/hydrolase 18
AT5G19600	5:6612814-6616997	6.57375	7.81246	0.24906	0.0029	0.018709	sulfate transporter 3;5
AT3G22160	3:7817856-7818985	7.88771	9.37254	0.248832	0.01455	0.0664452	VQ motif-containing protein
AT3G13560	3:4425226-4428179	15.9824	18.9907	0.248808	0.00115	0.00876995	O-Glycosyl hydrolases family 17 protein
AT5G07900	5:2520168-2524201	11.2153	13.3246	0.248629	0.0385	0.135907	Mitochondrial transcription termination factor family protein
AT5G66870	5:26705861-26708676	2.8915	3.43496	0.248479	0.0428	0.146463	ASYMMETRIC LEAVES 2-like 1
AT2G23000	2:9792211-9795863	18.3169	21.7542	0.248125	0.0013	0.00971304	serine carboxypeptidase-like 10
AT3G59700	3:22052132-22054275	2.78285	3.30465	0.247933	0.0309	0.115847	lectin-receptor kinase
AT3G62870	3:23242664-23244353	381.982	453.582	0.24786	0.00345	0.0215305	Ribosomal protein L7Ae/L30e/S12e/Gadd45 family protein
AT3G15300	3:5147404-5148305	7.40733	8.79489	0.247713	0.03485	0.126615	VQ motif-containing protein
AT3G19540	3:6780618-6783166	15.5885	18.5076	0.247638	0.0014	0.0103208	Protein of unknown function (DUF620)
AT4G04745	4:2412753-2413328	16.2054	19.2395	0.247591	0.02645	0.103578	unknown protein; BEST Arabidopsis thaliana protein match is: unknown protein (TAIR:AT4G21902.1); Has 32 Blast hits to 32 proteins in 9 species: Archae - 0; Bacteria - 0; Metazoa - 0; Fungi - 0; Plants - 32; Viruses - 0; Other Eukaryotes - 0 (source: NCBI BLink).
AT1G48570	1:17952858-17957719	17.7048	21.018	0.247489	0.0033	0.0208231	zinc finger (Ran-binding) family protein
AT5G20160	5:6803781-6805201	78.4822	93.1602	0.247348	0.0004	0.00359709	Ribosomal protein L7Ae/L30e/S12e/Gadd45 family protein
AT3G62660	3:23172805-23174762	26.2844	31.2	0.247339	0.00045	0.00397365	galacturonosyltransferase-like 7
AT2G27660	2:11798536-11800850	7.42159	8.80901	0.247252	0.0045	0.0266439	Cysteine/Histidine-rich C1 domain family protein
AT2G46430	2:19058129-19061436	11.8305	14.0407	0.247104	0.00125	0.00939623	cyclic nucleotide gated channel 3
AT2G01640	2:282968-284598	11.4722	13.6134	0.246883	0.02605	0.102412	unknown protein; Has 51 Blast hits to 51 proteins in 21 species: Archae - 0; Bacteria - 0; Metazoa - 1; Fungi - 2; Plants - 41; Viruses - 0; Other Eukaryotes - 7 (source: NCBI BLink).
AT3G54320	3:20114683-20118639	5.75406	6.82785	0.24685	0.0061	0.0339922	Integrase-type DNA-binding superfamily protein
AT5G11760	5:3789258-3790452	26.2543	31.1513	0.246737	0.00455	0.0268718	unknown protein; CONTAINS InterPro DOMAIN/s: Protein of unknown function DUF1764, eukaryotic (InterPro:IPR013885); Has 1807 Blast hits to 1807 proteins in 277 species: Archae - 0; Bacteria - 0; Metazoa - 736; Fungi - 347; Plants - 385; Viruses - 0; Other Eukaryotes - 339 (source: NCBI BLink).
AT2G44120	2:18249041-18251156	143.185	169.885	0.246684	0.00365	0.0225444	Ribosomal protein L30/L7 family protein
AT1G21010	1:7346155-7346973	14.5595	17.2744	0.24667	0.01045	0.0520027	unknown protein; FUNCTIONS IN: molecular_function unknown; INVOLVED IN: N-terminal protein myristoylation; LOCATED IN: cellular_component unknown; EXPRESSED IN: 24 plant structures; EXPRESSED DURING: 14 growth stages; BEST Arabidopsis thaliana protein match is: unknown protein (TAIR:AT1G76600.1); Has 206 Blast hits to 206 proteins in 13 species: Archae - 0; Bacteria - 0; Metazoa - 0; Fungi - 0; P…
AT5G15200	5:4934882-4936408	525.402	623.346	0.246612	0.00285	0.0184316	Ribosomal protein S4
AT2G29220	2:12562780-12564664	4.50524	5.34508	0.246608	0.00915	0.0467279	Concanavalin A-like lectin protein kinase family protein
AT4G37830	4:17787478-17788834	313.842	372.331	0.246547	0.00045	0.00397365	cytochrome c oxidase-related
AT1G04430	1:1198117-1201527	53.4118	63.364	0.246505	0.0021	0.0143866	S-adenosyl-L-methionine-dependent methyltransferases superfamily protein
AT3G50830	3:18893844-18895497	36.6728	43.5045	0.246454	0.00165	0.0118198	cold-regulated 413-plasma membrane 2
AT5G52120	5:21176421-21180310	4.67973	5.55147	0.246445	0.037	0.13221	phloem protein 2-A14
AT5G62470	5:25078990-25081101	8.47937	10.0587	0.246409	0.0031	0.0197448	myb domain protein 96
AT1G22440	1:7922427-7924944	16.6104	19.7026	0.246299	0.00245	0.0163372	Zinc-binding alcohol dehydrogenase family protein
AT2G29990	2:12793339-12795913	6.3687	7.55404	0.246251	0.0071	0.0384043	alternative NAD(P)H dehydrogenase 2
AT5G40720	5:16297897-16300001	3.27333	3.88218	0.24611	0.0307	0.115448	Domain of unknown function (DUF23)
AT5G23740	5:8008009-8009436	173.66	205.899	0.245667	0.00015	0.00153095	ribosomal protein S11-beta
AT1G12740	1:4342281-4344857	7.43582	8.81531	0.245518	0.00335	0.0210564	cytochrome P450, family 87, subfamily A, polypeptide 2
AT5G60800	5:24460782-24462541	10.6649	12.6429	0.245448	0.003	0.0192126	Heavy metal transport/detoxification superfamily protein
AT1G53430	1:19935162-19941088	20.3934	24.1755	0.245442	0.00025	0.00239356	Leucine-rich repeat transmembrane protein kinase
AT2G36330	2:15233521-15235453	16.826	19.9459	0.245399	0.0035	0.0217972	Uncharacterised protein family (UPF0497)
AT5G57685	5:23366003-23366867	26.7522	31.7111	0.24533	0.0035	0.0217972	glutamine dumper 3
AT1G73200	1:27523453-27526718	12.3016	14.581	0.245241	0.00105	0.00813122	Putative integral membrane protein conserved region (DUF2404)
AT1G04260	1:1140527-1141365	17.3997	20.6192	0.244932	0.00755	0.0402584	CAMV movement protein interacting protein 7
AT1G67470	1:25272181-25273576	7.5859	8.98825	0.244721	0.005	0.0290401	Protein kinase superfamily protein
AT1G67910	1:25471287-25472440	20.0977	23.8123	0.244678	0.00735	0.0394924	unknown protein; FUNCTIONS IN: molecular_function unknown; INVOLVED IN: biological_process unknown; LOCATED IN: chloroplast; EXPRESSED IN: 21 plant structures; EXPRESSED DURING: 12 growth stages; BEST Arabidopsis thaliana protein match is: unknown protein (TAIR:AT1G24577.1); Has 167 Blast hits to 167 proteins in 19 species: Archae - 0; Bacteria - 0; Metazoa - 0; Fungi - 0; Plants - 167; Viruses -…
AT2G31730	2:13487567-13489679	9.14285	10.8325	0.244652	0.01265	0.0599158	basic helix-loop-helix (bHLH) DNA-binding superfamily protein
AT5G58420	5:23619505-23621094	203.531	241.082	0.244277	0.00425	0.0254286	Ribosomal protein S4 (RPS4A) family protein
AT3G16565	3:5639838-5642737	13.7359	16.2698	0.244248	0.0159	0.0710364	alanine-tRNA ligases;nucleic acid binding;ligases, forming aminoacyl-tRNA and related compounds;nucleotide binding;ATP binding
AT5G55400	5:22455534-22458950	6.79803	8.05183	0.244201	0.00355	0.0220564	Actin binding Calponin homology (CH) domain-containing protein
AT2G20450	2:8813861-8815253	167.857	198.773	0.243888	0.00015	0.00153095	Ribosomal protein L14
AT3G57040	3:21109613-21111432	18.2599	21.6228	0.243879	0.0023	0.0154744	response regulator 9
AT1G11260	1:3777327-3780337	43.314	51.2853	0.24371	0.0003	0.00280209	sugar transporter 1
AT5G06810	5:2108492-2112256	2.35696	2.79059	0.243641	0.016	0.0713619	Mitochondrial transcription termination factor family protein
AT1G48210	1:17798430-17801987	40.526	47.9791	0.243558	0.0005	0.00436203	Protein kinase superfamily protein
AT3G10610	3:3319026-3320149	69.0476	81.7421	0.243488	0.00095	0.007478	Ribosomal S17 family protein
AT1G45191	1:17116043-17119174	9.07873	10.7472	0.243405	0.0029	0.018709	Glycosyl hydrolase superfamily protein
AT1G51890	1:19274657-19278528	6.09667	7.21614	0.243205	0.0043	0.0256548	Leucine-rich repeat protein kinase family protein
AT2G27000	2:11523303-11525095	5.19356	6.1448	0.242642	0.012	0.0575764	cytochrome P450, family 705, subfamily A, polypeptide 8
AT5G03140	5:737589-740016	11.9389	14.1256	0.242639	0.00245	0.0163372	Concanavalin A-like lectin protein kinase family protein
AT3G25790	3:9413126-9415003	6.11209	7.22957	0.242245	0.01645	0.0727976	myb-like transcription factor family protein
AT2G42170	2:17577713-17580392	4.36957	5.16835	0.242212	0.044	0.149041	Actin family protein
AT1G72510	1:27303365-27304850	58.512	69.2023	0.242088	0.0003	0.00280209	Protein of unknown function (DUF1677)
AT4G37520	4:17631561-17633249	40.6534	48.0785	0.242017	0.0006	0.00511143	Peroxidase superfamily protein
AT1G72930	1:27439451-27440464	199.18	235.538	0.241883	0.00375	0.023047	toll/interleukin-1 receptor-like
AT4G35380	4:16819882-16826061	2.99031	3.5361	0.241867	0.0061	0.0339922	SEC7-like guanine nucleotide exchange family protein
AT4G39570	4:18384099-18385544	6.77406	8.00617	0.241092	0.01535	0.0692116	Galactose oxidase/kelch repeat superfamily protein
AT5G23900	5:8063984-8065523	146.529	173.175	0.241045	0.0003	0.00280209	Ribosomal protein L13e family protein
AT4G05150	4:2660337-2662908	65.1994	77.0512	0.24096	0.0004	0.00359709	Octicosapeptide/Phox/Bem1p family protein
AT3G18680	3:6427402-6430514	91.6882	108.35	0.240896	0.00275	0.0179061	Amino acid kinase family protein
AT3G08600	3:2612393-2613823	17.84	21.0799	0.240757	0.00295	0.0189385	Protein of unknown function (DUF1191)
AT5G51540	5:20932030-20936413	3.42107	4.0423	0.240728	0.01465	0.0668003	Zincin-like metalloproteases family protein
AT5G09510	5:2955112-2956673	107.963	127.558	0.240626	0.00345	0.0215305	Ribosomal protein S19 family protein
AT3G19970	3:6958647-6961652	6.10267	7.20885	0.24033	0.00455	0.0268718	alpha/beta-Hydrolases superfamily protein
AT3G54460	3:20158533-20167293	6.83079	8.06813	0.240182	0.00205	0.0141084	SNF2 domain-containing protein / helicase domain-containing protein / F-box family protein
AT1G49050	1:18150537-18153361	15.0435	17.7684	0.240172	0.00195	0.0135802	Eukaryotic aspartyl protease family protein
AT2G34480	2:14532707-14534239	478.269	564.881	0.240125	0.0039	0.023795	Ribosomal protein L18ae/LX family protein
AT5G48110	5:19501156-19504357	4.7997	5.66851	0.240024	0.0124	0.0589708	Terpenoid cyclases/Protein prenyltransferases superfamily protein
AT5G57630	5:23340846-23343258	19.9601	23.571	0.23989	0.0015	0.0109202	CBL-interacting protein kinase 21
AT5G11730	5:3780310-3782713	8.19488	9.67664	0.239783	0.00585	0.032799	Core-2/I-branching beta-1,6-N-acetylglucosaminyltransferase family protein
AT5G02490	5:550034-552647	30.4106	35.9042	0.239579	0.0006	0.00511143	Heat shock protein 70 (Hsp 70) family protein
AT3G45030	3:16471385-16472393	159.186	187.903	0.239278	0.0003	0.00280209	Ribosomal protein S10p/S20e family protein
AT1G13830	1:4739872-4741038	8.46582	9.99126	0.239017	0.03925	0.137745	Carbohydrate-binding X8 domain superfamily protein
AT3G25520	3:9269292-9271400	453.167	534.806	0.238974	0.0045	0.0266439	ribosomal protein L5
AT5G47220	5:19171861-19172823	29.3338	34.6176	0.238941	0.0043	0.0256548	ethylene responsive element binding factor 2
AT4G26230	4:13285824-13288971	228.49	269.609	0.238735	0.002	0.0138368	Ribosomal protein L31e family protein
AT1G13260	1:4542167-4543742	64.2378	75.7922	0.238627	0.00015	0.00153095	related to ABI3/VP1 1
AT2G29540	2:12642520-12643944	20.1555	23.7774	0.238417	0.0283	0.108976	RNApolymerase 14 kDa subunit
AT4G31550	4:15289946-15291539	50.8006	59.9245	0.238299	0.00075	0.00615967	WRKY DNA-binding protein 11
AT3G58600	3:21666081-21671167	16.9076	19.9432	0.238223	0.0052	0.0299945	Adaptin ear-binding coat-associated protein 1 NECAP-1
AT5G07030	5:2183359-2185972	66.815	78.81	0.238207	0.0009	0.00715948	Eukaryotic aspartyl protease family protein
AT5G43780	5:17588789-17591535	51.8634	61.17	0.238107	0.00015	0.00153095	Pseudouridine synthase/archaeosine transglycosylase-like family protein
AT1G60080	1:22152229-22154589	4.3241	5.09953	0.237964	0.04315	0.147277	3'-5'-exoribonuclease family protein
AT5G03470	5:866448-869024	10.9308	12.8901	0.237861	0.0039	0.023795	Protein phosphatase 2A regulatory B subunit family protein
AT2G33830	2:14309483-14310351	111.898	131.954	0.237852	0.0008	0.00650174	Dormancy/auxin associated family protein
AT1G02900	1:653764-654343	36.1256	42.5937	0.237615	0.0027	0.0176461	rapid alkalinization factor 1
AT5G62130	5:24950263-24953232	13.9081	16.3977	0.237568	0.00545	0.0310532	Per1-like family protein
AT1G15420	1:5301612-5303390	18.923	22.3098	0.237539	0.0064	0.0354572	CONTAINS InterPro DOMAIN/s: Small-subunit processome, Utp12 (InterPro:IPR007148); Has 764 Blast hits to 656 proteins in 193 species: Archae - 0; Bacteria - 42; Metazoa - 237; Fungi - 154; Plants - 85; Viruses - 23; Other Eukaryotes - 223 (source: NCBI BLink).
AT5G63440	5:25406301-25408423	13.9098	16.3991	0.237518	0.0039	0.023795	Protein of unknown function (DUF167)
AT4G25900	4:13161345-13163636	34.7857	41.0072	0.237381	0.0014	0.0103208	Galactose mutarotase-like superfamily protein
AT5G66880	5:26710554-26714383	25.8247	30.4432	0.237365	0.00095	0.007478	sucrose nonfermenting 1(SNF1)-related protein kinase 2.3
AT4G11900	4:7150240-7153571	7.57894	8.93425	0.237352	0.00555	0.0314949	S-locus lectin protein kinase family protein
AT4G25390	4:12977340-12979568	5.13956	6.05845	0.237304	0.0065	0.0358883	Protein kinase superfamily protein
AT2G22920	2:9753630-9757600	7.8439	9.24622	0.237292	0.00675	0.0369773	serine carboxypeptidase-like 12
AT2G45070	2:18587016-18588377	249.508	294.098	0.237211	0.0006	0.00511143	Preprotein translocase Sec, Sec61-beta subunit protein
AT2G41420	2:17266476-17268024	94.0926	110.898	0.237086	0.0009	0.00715948	proline-rich family protein
AT5G20130	5:6797439-6800977	48.201	56.8047	0.236948	0.04825	0.159056	unknown protein; Has 30201 Blast hits to 17322 proteins in 780 species: Archae - 12; Bacteria - 1396; Metazoa - 17338; Fungi - 3422; Plants - 5037; Viruses - 0; Other Eukaryotes - 2996 (source: NCBI BLink).
AT3G16450	3:5588393-5590055	67.2281	79.2196	0.236794	0.00045	0.00397365	Mannose-binding lectin superfamily protein
AT2G31020	2:13201667-13204821	3.581	4.2192	0.236607	0.00985	0.0495564	OSBP(oxysterol binding protein)-related protein 1A
AT4G16390	4:9257957-9260277	34.5826	40.7457	0.236603	0.0006	0.00511143	pentatricopeptide (PPR) repeat-containing protein
AT2G01610	2:273916-274820	10.7136	12.6219	0.236486	0.01625	0.0721707	Plant invertase/pectin methylesterase inhibitor superfamily protein
AT1G80440	1:30241606-30243071	63.4382	74.73	0.236336	0.00025	0.00239356	Galactose oxidase/kelch repeat superfamily protein
AT4G14680	4:8413287-8415391	35.4888	41.7975	0.23605	0.00085	0.00683674	Pseudouridine synthase/archaeosine transglycosylase-like family protein
AT1G28330	1:9933883-9935271	150.985	177.789	0.235764	0.023	0.0935348	dormancy-associated protein-like 1
AT2G35770	2:15033594-15036518	4.12576	4.85812	0.235736	0.03915	0.137555	serine carboxypeptidase-like 28
AT2G38310	2:16050062-16051168	150.234	176.893	0.23567	0.0011	0.00845612	PYR1-like 4
AT5G02610	5:587507-588800	141.806	166.959	0.235576	0.0006	0.00511143	Ribosomal L29 family protein
AT5G13100	5:4156659-4158553	35.3788	41.6504	0.235448	0.00175	0.012401	unknown protein; Has 1807 Blast hits to 1807 proteins in 277 species: Archae - 0; Bacteria - 0; Metazoa - 736; Fungi - 347; Plants - 385; Viruses - 0; Other Eukaryotes - 339 (source: NCBI BLink).
AT5G11250	5:3587977-3591960	8.60561	10.1304	0.235347	0.00235	0.0157704	Disease resistance protein (TIR-NBS-LRR class)
AT1G77060	1:28951684-28953509	29.2087	34.3827	0.235283	0.0012	0.00908862	Phosphoenolpyruvate carboxylase family protein
AT1G59710	1:21938366-21941784	14.493	17.0586	0.235145	0.0093	0.0473903	Protein of unknown function (DUF569)
AT2G47730	2:19556325-19559463	219.208	258.007	0.235107	0.0049	0.0285539	glutathione S-transferase phi 8
AT3G57750	3:21393978-21395288	8.83629	10.3989	0.234915	0.01195	0.0574283	Protein kinase superfamily protein
AT4G13510	4:7857999-7859918	161.312	189.803	0.234648	0.00525	0.0302083	ammonium transporter 1;1
AT5G46470	5:18842700-18849741	13.1262	15.4433	0.234533	0.0007	0.00582641	disease resistance protein (TIR-NBS-LRR class) family
AT3G13750	3:4510964-4516298	135.119	158.961	0.234439	0.0049	0.0285539	beta galactosidase 1
AT5G46890	5:19036295-19036916	29.1685	34.3142	0.234396	0.00345	0.0215305	Bifunctional inhibitor/lipid-transfer protein/seed storage 2S albumin superfamily protein
AT2G20930	2:9000615-9001737	44.5922	52.4505	0.234167	0.0056	0.0316505	SNARE-like superfamily protein
AT1G72750	1:27383364-27384524	67.6569	79.5785	0.234141	0.0006	0.00511143	translocase inner membrane subunit 23-2
AT5G52650	5:21355554-21357105	259.237	304.899	0.234062	0.00605	0.0337404	RNA binding Plectin/S10 domain-containing protein
AT1G02270	1:443148-446235	14.4941	17.0464	0.234001	0.00375	0.023047	Calcium-binding endonuclease/exonuclease/phosphatase family
AT4G29400	4:14466294-14468143	14.1307	16.617	0.233829	0.0042	0.0252012	Protein of unknown function (DUF3531)
[truncated: 4,029 more rows]

## Sheet: DE-TEs in suvh456
RNA transcript levels of differentially expressed TEs in suvh4/5/6
gene_id	Position	WT (FPKM)	suvh4/5/6 (FPKM)	log2(fold_change)	p_value	q_value
AT1TE04720	1:1443561-1443971	394.166	0	#NAME?	5e-05	0.000183508
AT1TE30380	1:9422395-9422477	231049	0	#NAME?	0.00135	0.00450643
AT1TE41915	1:12877158-12877301	2330.2	0	#NAME?	0.00135	0.00450643
AT1TE71810	1:21755962-21756732	349.167	0	#NAME?	5e-05	0.000183508
AT1TE71815	1:21755962-21756732	607.603	0	#NAME?	5e-05	0.000183508
AT1TE71825	1:21756999-21758625	185.562	0	#NAME?	5e-05	0.000183508
AT3TE79470	3:19569386-19569566	883.495	0	#NAME?	0.00135	0.00450643
AT5TE74760	5:20753030-20753222	1333.79	0	#NAME?	0.02285	0.0589086
AT3TE91845	3:22543691-22543790	15909.5	0	#NAME?	0.00135	0.00450643
AT5TE10430	5:2870845-2871212	172.163	0	#NAME?	0.00135	0.00450643
AT1TE35870	1:11103433-11103586	0	3943.43	inf	0.02395	0.0589086
AT1TE41030	1:12592984-12593289	0	215.954	inf	0.02395	0.0589086
AT2TE06615	2:1435118-1435378	0	287.822	inf	0.02395	0.0589086
AT2TE11570	2:2578686-2578925	0	505.848	inf	0.02395	0.0589086
AT2TE18025	2:4294012-4294325	0	233.142	inf	0.02395	0.0589086
AT1TE14085	1:4329876-4334393	0	169.083	inf	5e-05	0.000183508
AT1TE18410	1:5691739-5696671	0	525.897	inf	5e-05	0.000183508
AT1TE30195	1:9368344-9373307	0	249.103	inf	5e-05	0.000183508
AT2TE22565	2:5588705-5588937	0	866.566	inf	0.02395	0.0589086
AT1TE33490	1:10357356-10363358	0	581.931	inf	5e-05	0.000183508
AT1TE34580	1:10696713-10701584	0	347.051	inf	5e-05	0.000183508
AT1TE36575	1:11310726-11310971	0	624.919	inf	0.00145	0.00464132
AT1TE39370	1:12138861-12139089	0	512.445	inf	0.00465	0.0137538
AT1TE39375	1:12139299-12139652	0	547.405	inf	5e-05	0.000183508
AT1TE39380	1:12140694-12141659	0	564.852	inf	5e-05	0.000183508
AT1TE39515	1:12172516-12177219	0	2706.01	inf	5e-05	0.000183508
AT1TE40340	1:12403229-12404876	0	285.299	inf	5e-05	0.000183508
AT1TE40345	1:12405286-12405918	0	357.799	inf	5e-05	0.000183508
AT1TE40355	1:12406708-12410000	0	790.436	inf	5e-05	0.000183508
AT1TE42210	1:12942824-12947010	0	300.185	inf	5e-05	0.000183508
AT1TE42400	1:13006365-13007984	0	178.304	inf	5e-05	0.000183508
AT1TE42875	1:13127112-13128014	0	11028.3	inf	5e-05	0.000183508
AT1TE43880	1:13417657-13421489	0	379.936	inf	5e-05	0.000183508
AT1TE43975	1:13439443-13448530	0	572.185	inf	5e-05	0.000183508
AT2TE29465	2:7237513-7237749	0	554.516	inf	0.02395	0.0589086
AT1TE44380	1:13559845-13564825	0	1396.45	inf	5e-05	0.000183508
AT1TE45380	1:13840159-13840729	0	456.289	inf	5e-05	0.000183508
AT1TE45390	1:13841051-13841405	0	343.773	inf	5e-05	0.000183508
AT1TE45510	1:13871157-13871383	0	2167.41	inf	5e-05	0.000183508
AT1TE46065	1:14021369-14024147	0	407.299	inf	5e-05	0.000183508
AT1TE46235	1:14070821-14075427	0	954.064	inf	5e-05	0.000183508
AT1TE46270	1:14094068-14097504	0	151.669	inf	5e-05	0.000183508
AT1TE46405	1:14129760-14134840	0	467.942	inf	5e-05	0.000183508
AT1TE48035	1:14590167-14598729	0	1034.66	inf	5e-05	0.000183508
AT1TE51775	1:15725601-15727426	0	392.43	inf	5e-05	0.000183508
AT1TE54645	1:16582724-16583222	0	296.985	inf	5e-05	0.000183508
AT1TE56395	1:17029260-17029605	0	4223.83	inf	5e-05	0.000183508
AT1TE58075	1:17520594-17525126	0	348.675	inf	5e-05	0.000183508
AT1TE60180	1:18154504-18163494	0	1549.55	inf	5e-05	0.000183508
AT1TE62360	1:18806507-18807394	0	951.349	inf	5e-05	0.000183508
AT1TE64825	1:19595437-19597361	0	435.98	inf	5e-05	0.000183508
AT1TE64830	1:19597361-19599971	0	935.395	inf	5e-05	0.000183508
AT1TE66380	1:20085178-20090143	0	1457.29	inf	5e-05	0.000183508
AT1TE68670	1:20795215-20795640	0	144.476	inf	0.00145	0.00464132
AT3TE40425	3:9697667-9697985	0	174.124	inf	0.02395	0.0589086
AT1TE72615	1:21991448-21992506	0	367.723	inf	5e-05	0.000183508
AT1TE72970	1:22100643-22105329	0	342.119	inf	5e-05	0.000183508
AT1TE82600	1:25159042-25163500	0	608.82	inf	5e-05	0.000183508
AT1TE86360	1:26366602-26371673	0	1727.84	inf	5e-05	0.000183508
AT2TE01550	2:374588-376262	0	404.179	inf	5e-05	0.000183508
AT2TE01560	2:376595-377257	0	1365.14	inf	5e-05	0.000183508
AT2TE02290	2:532332-537391	0	199.534	inf	5e-05	0.000183508
AT2TE06610	2:1434588-1435118	0	309.702	inf	5e-05	0.000183508
AT2TE07390	2:1601055-1601379	0	178.228	inf	0.01	0.0277075
AT2TE07745	2:1670443-1672763	0	2010.18	inf	5e-05	0.000183508
AT2TE09565	2:2091083-2092826	0	330.075	inf	5e-05	0.000183508
AT3TE47740	3:11453217-11453306	0	131925	inf	0.02395	0.0589086
AT2TE10500	2:2280054-2282263	0	136.531	inf	5e-05	0.000183508
AT2TE11805	2:2632429-2635807	0	177.377	inf	5e-05	0.000183508
AT2TE12470	2:2844764-2849743	0	393.9	inf	5e-05	0.000183508
AT2TE13875	2:3211000-3211382	0	276.401	inf	5e-05	0.000183508
AT2TE16170	2:3727339-3727724	0	292.136	inf	5e-05	0.000183508
AT2TE16425	2:3818989-3819690	0	186.601	inf	5e-05	0.000183508
AT2TE16860	2:3965156-3966273	0	288.032	inf	5e-05	0.000183508
AT2TE17305	2:4091289-4093895	0	271.185	inf	5e-05	0.000183508
AT2TE19200	2:4626895-4631843	0	426.607	inf	5e-05	0.000183508
AT2TE20030	2:4829821-4830253	0	552.247	inf	5e-05	0.000183508
AT2TE20205	2:4900802-4909281	0	626.519	inf	5e-05	0.000183508
AT2TE20590	2:5013821-5015200	0	210.138	inf	5e-05	0.000183508
AT2TE22180	2:5470723-5471062	0	215.255	inf	0.00145	0.00464132
AT2TE22315	2:5517608-5520081	0	566.473	inf	5e-05	0.000183508
AT2TE22335	2:5523653-5527606	0	202.348	inf	5e-05	0.000183508
AT2TE22570	2:5589102-5590107	0	213.432	inf	5e-05	0.000183508
AT2TE22635	2:5600342-5605594	0	192.122	inf	5e-05	0.000183508
AT2TE23970	2:5886321-5900126	0	170.668	inf	5e-05	0.000183508
AT2TE24245	2:5944594-5945744	0	223.022	inf	5e-05	0.000183508
AT2TE25290	2:6214709-6214915	0	1593.97	inf	0.00255	0.00782232
AT2TE25365	2:6222998-6223380	0	219.761	inf	0.00145	0.00464132
AT2TE25875	2:6351158-6353252	0	321.412	inf	5e-05	0.000183508
AT2TE27645	2:6766437-6772521	0	535.342	inf	5e-05	0.000183508
AT2TE27870	2:6837288-6843328	0	431.383	inf	5e-05	0.000183508
AT2TE28160	2:6909754-6914586	0	152.993	inf	5e-05	0.000183508
AT2TE29460	2:7232310-7237513	0	389.901	inf	5e-05	0.000183508
AT2TE30555	2:7448761-7454292	0	365.936	inf	5e-05	0.000183508
AT2TE34915	2:8382001-8382472	0	271.459	inf	5e-05	0.000183508
AT2TE38900	2:9187491-9191655	0	244.219	inf	5e-05	0.000183508
AT2TE41170	2:9653804-9654719	0	364.18	inf	5e-05	0.000183508
AT2TE42460	2:9922600-9923495	0	255.305	inf	5e-05	0.000183508
AT2TE58010	2:13223058-13227048	0	321.265	inf	5e-05	0.000183508
AT2TE77015	2:17095129-17095512	0	227.545	inf	0.00145	0.00464132
AT3TE20780	3:4929014-4932433	0	142.226	inf	5e-05	0.000183508
AT3TE34430	3:8209850-8210857	0	203.664	inf	5e-05	0.000183508
AT3TE37690	3:9011212-9017190	0	612.305	inf	5e-05	0.000183508
AT3TE42960	3:10339748-10345640	0	272.614	inf	5e-05	0.000183508
AT3TE45260	3:10885295-10885588	0	227.318	inf	0.00145	0.00464132
AT3TE45390	3:10922913-10923082	0	16811	inf	5e-05	0.000183508
AT3TE45430	3:10930887-10932595	0	263.695	inf	5e-05	0.000183508
AT3TE46000	3:11066660-11067771	0	1308.1	inf	5e-05	0.000183508
AT3TE48135	3:11570286-11575315	0	871.984	inf	5e-05	0.000183508
AT3TE48150	3:11575521-11577530	0	1411.1	inf	5e-05	0.000183508
AT3TE49090	3:11793558-11798454	0	202.318	inf	5e-05	0.000183508
AT3TE50040	3:12010014-12010442	0	203.975	inf	5e-05	0.000183508
AT3TE50125	3:12025063-12040032	0	610.621	inf	5e-05	0.000183508
AT3TE51250	3:12374067-12381768	0	196.239	inf	5e-05	0.000183508
AT3TE51670	3:12539770-12540250	0	1444.79	inf	5e-05	0.000183508
AT3TE51675	3:12540251-12547951	0	177.48	inf	5e-05	0.000183508
AT3TE51760	3:12570439-12570760	0	680.067	inf	5e-05	0.000183508
AT3TE51810	3:12581067-12582803	0	329.532	inf	5e-05	0.000183508
AT3TE51820	3:12582987-12585063	0	1147.79	inf	5e-05	0.000183508
AT3TE52975	3:12901426-12901855	0	407.952	inf	5e-05	0.000183508
AT3TE54985	3:13502057-13506974	0	242.834	inf	5e-05	0.000183508
AT3TE59605	3:14549333-14551093	0	206.64	inf	5e-05	0.000183508
AT3TE60160	3:14705734-14707893	0	257.417	inf	5e-05	0.000183508
AT3TE60410	3:14773639-14783116	0	833.482	inf	5e-05	0.000183508
AT3TE60430	3:14789521-14789998	0	763.416	inf	5e-05	0.000183508
AT3TE60555	3:14830228-14830401	0	6179.63	inf	5e-05	0.000183508
AT3TE60560	3:14830401-14836116	0	550.31	inf	5e-05	0.000183508
AT3TE62390	3:15360393-15361514	0	166.823	inf	5e-05	0.000183508
AT3TE62395	3:15361696-15365347	0	322.36	inf	5e-05	0.000183508
AT3TE62735	3:15480906-15481763	0	216.961	inf	5e-05	0.000183508
AT3TE62765	3:15488404-15488879	0	220.411	inf	5e-05	0.000183508
AT3TE63465	3:15691927-15692254	0	370.827	inf	5e-05	0.000183508
AT3TE63900	3:15808430-15810650	0	614.001	inf	5e-05	0.000183508
AT3TE63935	3:15812921-15814547	0	208.393	inf	5e-05	0.000183508
AT3TE69350	3:17106150-17115098	0	3573.02	inf	5e-05	0.000183508
AT3TE76225	3:18791151-18796089	0	616.014	inf	5e-05	0.000183508
AT3TE91780	3:22530081-22530485	0	694.041	inf	5e-05	0.000183508
AT4TE05190	4:1016802-1021368	0	402.599	inf	5e-05	0.000183508
AT4TE07975	4:1565685-1567408	0	306.979	inf	5e-05	0.000183508
AT4TE09175	4:1865832-1866608	0	543.82	inf	5e-05	0.000183508
AT4TE09210	4:1872415-1872632	0	646.987	inf	0.00145	0.00464132
AT4TE09315	4:1919523-1925047	0	1056.66	inf	5e-05	0.000183508
AT4TE10675	4:2297639-2300477	0	395.21	inf	5e-05	0.000183508
AT4TE19925	4:4768681-4782141	0	1046.21	inf	5e-05	0.000183508
AT4TE25590	4:6067396-6072635	0	381.016	inf	5e-05	0.000183508
AT4TE28870	4:6723346-6728790	0	195.617	inf	5e-05	0.000183508
AT4TE29090	4:6771693-6771821	0	5153.31	inf	0.009	0.0251355
AT4TE29830	4:6914661-6919511	0	2002.42	inf	5e-05	0.000183508
AT4TE32185	4:7389648-7391071	0	2084.85	inf	5e-05	0.000183508
AT4TE36845	4:8313635-8319046	0	249.915	inf	5e-05	0.000183508
AT5TE15640	5:4323652-4325097	0	975.886	inf	5e-05	0.000183508
AT5TE18885	5:5217639-5218293	0	868.759	inf	5e-05	0.000183508
AT5TE31020	5:8571573-8577832	0	813.123	inf	5e-05	0.000183508
AT5TE32880	5:9092668-9094772	0	923.287	inf	5e-05	0.000183508
AT5TE33455	5:9249017-9253968	0	347.966	inf	5e-05	0.000183508
AT5TE36140	5:9921542-9922445	0	248.095	inf	5e-05	0.000183508
AT5TE36235	5:9956858-9957640	0	1102.03	inf	5e-05	0.000183508
AT5TE36335	5:9981876-9983228	0	1376.75	inf	5e-05	0.000183508
AT5TE36620	5:10050546-10056385	0	592.507	inf	5e-05	0.000183508
AT5TE38020	5:10420237-10420487	0	498.402	inf	0.02395	0.0589086
AT5TE38285	5:10498656-10501396	0	686.052	inf	5e-05	0.000183508
AT5TE38320	5:10508204-10508797	0	194.398	inf	5e-05	0.000183508
AT5TE38495	5:10547746-10553606	0	461.991	inf	5e-05	0.000183508
AT5TE39345	5:10824559-10825088	0	254.031	inf	5e-05	0.000183508
AT5TE39195	5:10774730-10774954	0	580.37	inf	0.02395	0.0589086
AT5TE41795	5:11555595-11562653	0	378.864	inf	5e-05	0.000183508
AT5TE43070	5:12071523-12072625	0	351.736	inf	5e-05	0.000183508
AT5TE43075	5:12072629-12073934	0	300.734	inf	5e-05	0.000183508
AT5TE44415	5:12540558-12544395	0	171.565	inf	5e-05	0.000183508
AT5TE45020	5:12730320-12730533	0	704.357	inf	0.0008	0.00274902
AT5TE46475	5:13064788-13066019	0	421.255	inf	5e-05	0.000183508
AT5TE46485	5:13066369-13067019	0	670.769	inf	5e-05	0.000183508
AT5TE47100	5:13253681-13258510	0	458.678	inf	5e-05	0.000183508
AT5TE47165	5:13309523-13309982	0	393.321	inf	5e-05	0.000183508
AT5TE47170	5:13310034-13310253	0	1303.23	inf	5e-05	0.000183508
AT5TE50045	5:14036302-14040000	0	165.239	inf	5e-05	0.000183508
AT5TE50380	5:14113153-14118424	0	212.121	inf	5e-05	0.000183508
AT5TE50490	5:14146157-14147779	0	221.495	inf	5e-05	0.000183508
AT5TE52850	5:14679079-14679714	0	212.515	inf	5e-05	0.000183508
AT5TE52855	5:14679714-14680141	0	127.645	inf	0.00145	0.00464132
AT5TE52845	5:14678559-14678827	0	408.782	inf	0.02395	0.0589086
AT5TE55490	5:15334172-15339896	0	621.259	inf	5e-05	0.000183508
AT5TE57495	5:15923746-15924452	0	275.843	inf	5e-05	0.000183508
AT5TE58750	5:16261350-16261906	0	493.197	inf	5e-05	0.000183508
AT5TE58755	5:16262299-16263557	0	405.602	inf	5e-05	0.000183508
AT5TE61740	5:17095159-17095666	0	1697.25	inf	5e-05	0.000183508
AT5TE63020	5:17441791-17445927	0	1213.86	inf	5e-05	0.000183508
AT5TE69650	5:19358617-19363928	0	357.638	inf	5e-05	0.000183508
AT5TE85110	5:23668495-23668680	0	844.12	inf	0.02395	0.0589086
AT3TE64435	3:15919027-15924078	3.41642	5862.66	10.7449	0.044	0.101795
AT5TE36230	5:9949204-9954436	2.32039	3281.13	10.4656	0.044	0.101795
AT3TE51735	3:12563409-12570235	0.882963	1230.88	10.445	0.01905	0.0498285
AT4TE39815	4:8901450-8907132	2.39618	2084.19	9.76453	0.044	0.101795
AT3TE45385	3:10917703-10922777	3.08478	2424.21	9.61813	0.0026	0.00782232
AT4TE50435	4:10992995-10998058	2.71428	1985.67	9.51484	0.0026	0.00782232
AT5TE08220	5:2257474-2262962	1.04002	700.484	9.3956	0.044	0.101795
AT2TE11920	2:2678104-2681641	1.88651	1129.89	9.22625	0.044	0.101795
AT2TE28020	2:6881260-6884610	17.5604	5473.31	8.28395	5e-05	0.000183508
AT1TE56390	1:17023915-17029257	1.85846	542.099	8.1883	0.0026	0.00782232
AT4TE54750	4:11834128-11838651	1.78782	466.41	8.02726	0.0026	0.00782232
AT1TE36570	1:11302245-11310368	5.20436	940.13	7.497	5e-05	0.000183508
AT3TE82555	3:20304980-20309967	5.94163	1010.56	7.41008	0.0001	0.00036134
AT5TE34980	5:9641504-9643917	18.8579	2769.38	7.19825	0.0001	0.00036134
AT1TE28830	1:8927731-8933058	13.4848	1262.47	6.54877	5e-05	0.000183508
AT2TE26680	2:6524255-6533075	3.14025	271.964	6.43639	0.0014	0.00464132
AT2TE08225	2:1781545-1786791	13.7159	1133.6	6.36892	5e-05	0.000183508
AT4TE10600	4:2286690-2288784	9.41856	651.26	6.11158	0.044	0.101795
AT5TE37665	5:10309446-10311540	5.80814	386.331	6.05562	0.0026	0.00782232
AT1TE55920	1:16885822-16887029	8.92572	494.709	5.79247	0.0026	0.00782232
AT2TE13060	2:2995750-2996370	29.3778	1623.86	5.78856	0.0026	0.00782232
AT3TE60310	3:14749399-14750294	162.261	8506.58	5.71219	5e-05	0.000183508
AT3TE66875	3:16498551-16499159	13.4453	622.025	5.5318	0.0026	0.00782232
AT3TE48545	3:11689822-11691134	19.136	639.663	5.06295	0.0026	0.00782232
AT5TE37660	5:10308655-10309446	23.782	758.048	4.99435	0.0026	0.00782232
AT1TE29570	1:9175322-9177761	11.3046	338.013	4.9021	0.0026	0.00782232
AT3TE90530	3:22232307-22236743	13.932	401.377	4.84849	5e-05	0.000183508
AT4TE04415	4:860920-864078	5.54397	158.752	4.83971	0.0026	0.00782232
AT3TE51150	3:12348428-12350350	147.08	4191.93	4.83294	5e-05	0.000183508
AT5TE23185	5:6403052-6408058	52.4452	1398.35	4.73678	5e-05	0.000183508
AT3TE43550	3:10477961-10483743	33.5847	893.057	4.73288	5e-05	0.000183508
AT1TE42205	1:12942520-12942824	154.478	3515.45	4.50823	0.044	0.101795
AT2TE27950	2:6862821-6864153	20.1634	431.275	4.4188	0.0001	0.00036134
AT3TE94580	3:23203576-23207484	27.0063	402.852	3.89888	5e-05	0.000183508
AT5TE00480	5:135830-141287	27.6221	397.688	3.84775	5e-05	0.000183508
AT1TE59820	1:18040387-18040705	64.9078	848.238	3.70801	0.0443	0.102152
AT4TE03295	4:631180-636931	71.0343	739.25	3.37947	5e-05	0.000183508
AT5TE93055	5:25856072-25857252	23.232	238.008	3.35682	0.0064	0.0183869
AT1TE71765	1:21746511-21746739	7192.17	71613.3	3.31573	5e-05	0.000183508
AT2TE27505	2:6731440-6731698	333.373	3265.73	3.29219	0.0496	0.112888
AT2TE07145	2:1547660-1552033	202.057	1932.11	3.25734	5e-05	0.000183508
AT3TE21700	3:5151995-5155306	47.8176	453.523	3.24556	5e-05	0.000183508
AT1TE71770	1:21746739-21747327	2975.79	23478.3	2.97998	5e-05	0.000183508
AT4TE09845	4:2076981-2077353	237.329	1852.74	2.9647	0.00795	0.0224716
AT1TE54100	1:16414129-16414869	161.937	1083.54	2.74225	5e-05	0.000183508
AT3TE02240	3:525369-526255	115.833	710.176	2.61614	5e-05	0.000183508
AT3TE43080	3:10373031-10374065	67.2376	411.817	2.61466	0.0032	0.00954553
AT4TE08130	4:1595962-1597295	29.0905	144.205	2.3095	0.0125	0.033832
AT5TE17320	5:4787659-4787763	20446.6	98784.2	2.27242	0.02215	0.057508
AT1TE10615	1:3264446-3264824	38.5298	177.95	2.20743	0.02495	0.0605189
AT5TE58310	5:16134258-16134438	587.557	2489.21	2.08289	0.0183	0.0482267
AT5TE48725	5:13690360-13691229	91.5955	354.84	1.95382	0.00495	0.0145796
AT4TE32740	4:7506386-7506605	380.847	1359.4	1.83568	0.03955	0.093664
AT1TE22850	1:7066492-7071562	511.967	1788.83	1.80489	5e-05	0.000183508
AT5TE80015	5:22230805-22232315	135.269	417.942	1.62747	0.02455	0.0599636
AT5TE60280	5:16698233-16698950	192.251	534.759	1.4759	0.0002	0.000708081
AT2TE06390	2:1388831-1393901	130.909	363.445	1.47317	5e-05	0.000183508
AT2TE10740	2:2325529-2327252	504.824	1210.35	1.26157	5e-05	0.000183508
AT2TE78320	2:17362654-17362821	5744.27	13737.2	1.25789	0.0086	0.0241144
AT4TE34015	4:7760656-7760845	13876.7	32092.1	1.20955	5e-05	0.000183508
AT1TE42250	1:12959521-12959966	262.029	568.481	1.11739	0.0349	0.0829319
AT5TE36470	5:10018688-10019252	349.642	740.602	1.08282	0.01505	0.0402674
AT4TE03410	4:660809-661840	344.718	688.62	0.998291	5e-05	0.000183508
AT3TE48810	3:11719067-11719504	452.546	875.289	0.951696	0.0053	0.0155452
AT5TE17365	5:4800410-4800648	1218.63	2351.26	0.948172	0.01275	0.034376
AT3TE60870	3:14916938-14918972	302.074	578.291	0.936892	5e-05	0.000183508
AT1TE80020	1:24346778-24347276	356.521	672.119	0.91473	0.01085	0.0295947
AT5TE38700	5:10616649-10617350	208.29	372.079	0.837018	0.02125	0.0553764
AT4TE34010	4:7759917-7760578	3388.54	5938.35	0.809399	5e-05	0.000183508
AT3TE89880	3:22076419-22076835	2647.33	4604	0.798349	0.00015	0.000539231
AT1TE71775	1:21748193-21753388	836.137	1375.45	0.718091	5e-05	0.000183508
AT1TE30555	1:9481853-9482068	12641.4	20416.2	0.691554	0.0002	0.000708081
AT4TE67490	4:14258824-14263830	140.023	225.503	0.687484	5e-05	0.000183508
AT5TE38720	5:10632240-10633944	424.81	664.751	0.645994	5e-05	0.000183508
AT5TE50070	5:14042640-14043894	235.763	356.291	0.595718	0.0232	0.0589086
AT3TE43615	3:10495708-10496814	1981.31	2817.62	0.508023	5e-05	0.000183508
AT2TE73320	2:16340932-16348707	188.162	260.439	0.468973	0.0006	0.00207192
AT1TE91365	1:27921085-27921593	2348.86	3145.67	0.421405	0.0079	0.0224716
AT4TE42070	4:9330768-9331402	895.998	1190.07	0.409478	0.01185	0.0321971
AT2TE45520	2:10623572-10623924	3180.6	4222.51	0.408804	0.01625	0.0433127
AT2TE16945	2:4005635-4007377	13556.9	17311.4	0.352693	5e-05	0.000183508
AT2TE50950	2:11723545-11723878	17639.9	22516	0.352109	0.0065	0.018598
AT2TE54200	2:12416116-12416590	29507.7	37044.7	0.328175	0.0009	0.00307756
AT3TE51710	3:12559238-12560276	4822.83	5867.67	0.282909	0.01045	0.0287273
AT2TE23870	2:5861200-5865906	879.375	734.801	-0.259126	0.0135	0.0362586
AT2TE42485	2:9927684-9932560	239.047	197.444	-0.275855	0.04525	0.103661
AT5TE92530	5:25716290-25716629	11681.5	9540.7	-0.292061	0.02695	0.0651447
AT1TE12135	1:3728968-3730413	767.139	611.645	-0.326794	0.0249	0.0605189
AT1TE56445	1:17054925-17060041	279.393	221.711	-0.333617	0.01765	0.0466892
AT2TE20870	2:5073846-5078418	206.88	163.976	-0.335307	0.03015	0.0721336
AT1TE57805	1:17443084-17446790	338.921	260.708	-0.378518	0.0091	0.0253139
AT1TE95230	1:29117635-29117868	23822.8	18171.2	-0.39069	0.01005	0.0277364
AT1TE36605	1:11315040-11316663	864.966	656.085	-0.398761	0.01065	0.0291627
AT1TE78490	1:23850571-23852785	882.666	640.711	-0.462194	0.0005	0.00173515
AT4TE22125	4:5315073-5315314	11955.6	8400.61	-0.509118	0.00165	0.0052575
AT5TE71595	5:19891862-19892519	686.869	477.274	-0.525217	0.00625	0.0180298
AT4TE21115	4:5083925-5086640	928.674	618.137	-0.587246	5e-05	0.000183508
AT4TE33010	4:7561309-7563713	712.794	472.711	-0.592526	0.00025	0.00087625
AT3TE30960	3:7366209-7367748	261.21	171.765	-0.604771	0.0054	0.0157725
AT5TE71390	5:19835424-19835771	1658.73	1066.59	-0.637077	0.01905	0.0498285
AT3TE91850	3:22543790-22545026	265.884	168.906	-0.65458	0.00795	0.0224716
AT3TE30965	3:7368266-7369526	198.687	125.825	-0.65908	0.0172	0.0456712
AT3TE78350	3:19311752-19312081	24555.8	15460.4	-0.667486	5e-05	0.000183508
AT5TE72580	5:20151263-20152056	603.473	330.346	-0.869311	0.0002	0.000708081
AT3TE25930	3:6171479-6171666	13325.8	7070.85	-0.914266	0.02895	0.0697387
AT3TE43380	3:10443359-10443882	1292.25	616.835	-1.06693	0.00465	0.0137538
AT1TE56700	1:17126245-17126795	703.056	335.044	-1.06929	0.04525	0.103661
AT1TE64710	1:19562577-19562758	4141.93	1970.98	-1.07139	0.02995	0.0719005
AT5TE78710	5:21851492-21852224	545.94	255.321	-1.09643	0.0005	0.00173515
AT3TE44620	3:10737761-10738131	1225.98	558.435	-1.13447	0.0086	0.0241144
AT4TE42880	4:9493209-9495063	915.902	295.636	-1.63137	0.00025	0.00087625
AT1TE60715	1:18318075-18318453	488.309	150.852	-1.69466	0.0055	0.0159979
AT4TE44900	4:9890294-9891265	207.112	55.6953	-1.89478	0.0342	0.0815449
AT5TE64540	5:17877226-17877502	570.101	135.238	-2.07571	0.0244	0.0598056
AT4TE10320	4:2188978-2194314	200.854	22.2233	-3.176	5e-05	0.000183508
AT1TE71830	1:21758659-21759682	255.396	26.2812	-3.28063	0.00625	0.0180298
AT4TE42860	4:9483835-9488588	1109.59	109.028	-3.34727	5e-05	0.000183508
AT1TE71790	1:21754362-21755189	4901.22	82.79	-5.88754	0.04575	0.104465
AT1TE71805	1:21755303-21755914	1200.72	18.3696	-6.03043	0.00265	0.00793868

## Sheet: Transcript levels of 6 genes
RNA transcript levels of CMT2, CMT3, SUVH4, SUVH5, SUVH6 and DDM1 in agdp1-1
gene	Position	WT (FPKM)	agdp1-1 (FPKM)	log2(fold_change)	p_value	q_value
CMT2	4:10414525-10421209	8.7645	7.81909	-0.164671	0.2813	0.999895
CMT3	1:26248317-26253585	13.1979	13.5051	0.03319	0.8241	0.999895
SUVH4	5:4501446-4506188	6.57116	6.34459	-0.0506221	0.76095	0.999895
SUVH5	2:14822823-14826162	1.56993	1.46009	-0.104646	0.6401	0.999895
SUVH6	2:9660963-9666981	6.5633	6.87831	0.0676334	0.69935	0.999895
DDM1	5:26648950-26653073	7.00685	6.938	-0.0142464	0.92575	0.999895
