# Supplementary material for: Arabidopsis AGDP1 links H3K9me2 to DNA methylation in heterochromatin
Source: Nat Commun. 2018 Oct 31;9:4547. doi: 10.1038/s41467-018-06965-w (PMC6208443; doi:10.1038/s41467-018-06965-w)
Supplement: Supplementary file 6 — Supplementary Data 3 [file 41467_2018_6965_MOESM6_ESM.xlsx]

## Sheet: CG hyper-DMRs
CG hyper-DMRs identified in agdp1-1
chr	start	end	Gene	Strand	GeneType	GeneAnnot	TE	TEFamily	Intergenic	Promoter_1kb	Downstream_1kb
chr1	29201	29300	AT1G01040	+	protein_coding_gene	dicer-like 1	NONE	NONE	NONE	NONE	NONE
chr1	35201	35300	AT1G01060	-	protein_coding_gene	Homeodomain-like superfamily protein	NONE	NONE	NONE	NONE	NONE
chr1	94701	94800	AT1G01220	+	protein_coding_gene	L-fucokinase/GDP-L-fucose pyrophosphorylase	NONE	NONE	NONE	NONE	NONE
chr1	161601	161700	AT1G01440	-	protein_coding_gene	Protein of unknown function (DUF3133)	NONE	NONE	NONE	NONE	NONE
chr1	197101	197200	AT1G01540	+	protein_coding_gene	Protein kinase superfamily protein	NONE	NONE	NONE	NONE	NONE
chr1	329601	329700	AT1G01950	+	protein_coding_gene	armadillo repeat kinesin 2	NONE	NONE	NONE	NONE	AT1G01960
chr1	331901	332000	AT1G01960	-	protein_coding_gene	SEC7-like guanine nucleotide exchange family protein	NONE	NONE	NONE	NONE	NONE
chr1	332401	332500	AT1G01960	-	protein_coding_gene	SEC7-like guanine nucleotide exchange family protein	NONE	NONE	NONE	NONE	NONE
chr1	650101	650200	AT1G02890	-	protein_coding_gene	AAA-type ATPase family protein	NONE	NONE	NONE	NONE	NONE
chr1	741801	741900	AT1G03090	+	protein_coding_gene	methylcrotonyl-CoA carboxylase alpha chain, mitochondrial / 3-methylcrotonyl-CoA carboxylase 1 (MCCA)	NONE	NONE	NONE	NONE	NONE
chr1	793801	793900	AT1G03250	-	protein_coding_gene	unknown protein; Has 89 Blast hits to 89 proteins in 31 species: Archae - 0; Bacteria - 0; Metazoa - 31; Fungi - 0; Plants - 48; Viruses - 0; Other Eukaryotes - 10 (source: NCBI BLink).	NONE	NONE	NONE	AT1G03240	NONE
chr1	1058101	1058200	AT1G04090	+	protein_coding_gene	Plant protein of unknown function (DUF946)	NONE	NONE	NONE	NONE	NONE
chr1	1141901	1142000	AT1G04270	-	protein_coding_gene	cytosolic ribosomal protein S15	NONE	NONE	NONE	AT1G04260	NONE
chr1	1376501	1376600	AT1G04880	-	protein_coding_gene	HMG (high mobility group) box protein with ARID/BRIGHT DNA-binding domain	NONE	NONE	NONE	AT1G04870	NONE
chr1	1508201	1508300	AT1G05200	+	protein_coding_gene	glutamate receptor 3.4	NONE	NONE	NONE	NONE	AT1G05205
chr1	1672901	1673000	AT1G05600	+	protein_coding_gene	Tetratricopeptide repeat (TPR)-like superfamily protein	NONE	NONE	NONE	NONE	AT1G05610
chr1	1681001	1681100	AT1G05620	+	protein_coding_gene	uridine-ribohydrolase 2	NONE	NONE	NONE	NONE	NONE
chr1	1759101	1759200	AT1G05830	+	protein_coding_gene	trithorax-like protein 2	NONE	NONE	NONE	NONE	NONE
chr1	1785201	1785300	AT1G05894	+	protein_coding_gene	unknown protein; LOCATED IN: chloroplast; BEST Arabidopsis thaliana protein match is: unknown protein (TAIR:AT2G31480.1); Has 35333 Blast hits to 34131 proteins in 2444 species: Archae - 798; Bacteria - 22429; Metazoa - 974; Fungi - 991; Plants - 531; Viruses - 0; Other Eukaryotes - 9610 (source: NCBI BLink).	NONE	NONE	NONE	NONE	AT1G05890
chr1	1808901	1809000	AT1G05960	-	protein_coding_gene	ARM repeat superfamily protein	NONE	NONE	NONE	NONE	NONE
chr1	1809601	1809700	AT1G05960	-	protein_coding_gene	ARM repeat superfamily protein	NONE	NONE	NONE	NONE	NONE
chr1	1810301	1810400	AT1G05960	-	protein_coding_gene	ARM repeat superfamily protein	NONE	NONE	NONE	NONE	NONE
chr1	1811801	1811900	AT1G05960	-	protein_coding_gene	ARM repeat superfamily protein	NONE	NONE	NONE	NONE	NONE
chr1	1914701	1914800	AT1G06250	-	protein_coding_gene	alpha/beta-Hydrolases superfamily protein	NONE	NONE	NONE	NONE	NONE
chr1	1948501	1948600	AT1G06390	+	protein_coding_gene	GSK3/SHAGGY-like protein kinase 1	NONE	NONE	NONE	NONE	NONE
chr1	1951101	1951200	AT1G06400	-	protein_coding_gene	Ras-related small GTP-binding family protein	NONE	NONE	NONE	NONE	AT1G06390
chr1	1981301	1981400	AT1G06490	+	protein_coding_gene	glucan synthase-like 7	NONE	NONE	NONE	NONE	NONE
chr1	2006301	2006400	AT1G06550	-	protein_coding_gene	ATP-dependent caseinolytic (Clp) protease/crotonase family protein	NONE	NONE	NONE	NONE	NONE
chr1	2006501	2006600	AT1G06550	-	protein_coding_gene	ATP-dependent caseinolytic (Clp) protease/crotonase family protein	NONE	NONE	NONE	NONE	NONE
chr1	2043701	2043800	AT1G06670	+	protein_coding_gene	nuclear DEIH-boxhelicase	NONE	NONE	NONE	NONE	NONE
chr1	2097801	2097900	AT1G06840	-	protein_coding_gene	Leucine-rich repeat protein kinase family protein	NONE	NONE	NONE	NONE	AT1G06830
chr1	2298401	2298500	AT1G07480	-	protein_coding_gene	Transcription factor IIA, alpha/beta subunit	NONE	NONE	NONE	NONE	NONE
chr1	2401701	2401800	AT1G07745	-	protein_coding_gene	homolog of RAD51 D	NONE	NONE	NONE	NONE	NONE
chr1	2686301	2686400	AT1G08490	-	protein_coding_gene	chloroplastic NIFS-like cysteine desulfurase	NONE	NONE	NONE	NONE	AT1G08480
chr1	2687701	2687800	AT1G08490	-	protein_coding_gene	chloroplastic NIFS-like cysteine desulfurase	NONE	NONE	NONE	NONE	NONE
chr1	2741501	2741600	AT1G08620	+	protein_coding_gene	Transcription factor jumonji (jmj) family protein / zinc finger (C5HC2 type) family protein	NONE	NONE	NONE	NONE	NONE
chr1	2776601	2776700	AT1G08720	+	protein_coding_gene	Protein kinase superfamily protein	NONE	NONE	NONE	NONE	NONE
chr1	2833801	2833900	AT1G08840	-	protein_coding_gene	DNA replication helicase, putative	NONE	NONE	NONE	NONE	NONE
chr1	2998601	2998700	AT1G09280	-	protein_coding_gene	CONTAINS InterPro DOMAIN/s: Rhodanese-like (InterPro:IPR001763), Serine hydrolase (InterPro:IPR005645); BEST Arabidopsis thaliana protein match is: Rhodanese/Cell cycle control phosphatase superfamily protein (TAIR:AT2G40760.1); Has 5925 Blast hits to 5912 proteins in 1592 species: Archae - 0; Bacteria - 2946; Metazoa - 156; Fungi - 408; Plants - 229; Viruses - 0; Other Eukaryotes - 2186 (source:…	NONE	NONE	NONE	NONE	AT1G09270
chr1	3219001	3219100	AT1G09900	+	protein_coding_gene	Pentatricopeptide repeat (PPR-like) superfamily protein	NONE	NONE	NONE	NONE	AT1G09910
chr1	3275201	3275300	AT1G10030	+	protein_coding_gene	homolog of yeast ergosterol28	NONE	NONE	NONE	NONE	AT1G10040
chr1	3335501	3335600	AT1G10170	-	protein_coding_gene	NF-X-like 1	NONE	NONE	NONE	NONE	NONE
chr1	3533501	3533600	AT1G10660	+	protein_coding_gene	unknown protein; LOCATED IN: endomembrane system; EXPRESSED IN: 24 plant structures; EXPRESSED DURING: 15 growth stages; BEST Arabidopsis thaliana protein match is: unknown protein (TAIR:AT5G62960.1); Has 155 Blast hits to 154 proteins in 22 species: Archae - 0; Bacteria - 0; Metazoa - 10; Fungi - 4; Plants - 139; Viruses - 0; Other Eukaryotes - 2 (source: NCBI BLink).	NONE	NONE	NONE	NONE	NONE
chr1	3584101	3584200	AT1G10760	-	protein_coding_gene	Pyruvate phosphate dikinase, PEP/pyruvate binding domain	NONE	NONE	NONE	NONE	NONE
chr1	3812101	3812200	AT1G11330	+	protein_coding_gene	S-locus lectin protein kinase family protein	NONE	NONE	NONE	NONE	NONE
chr1	4320301	4320400	AT1G12680	-	protein_coding_gene	phosphoenolpyruvate carboxylase-related kinase 2	NONE	NONE	NONE	NONE	NONE
chr1	4337301	4337400	AT1G12730	+	protein_coding_gene	GPI transamidase subunit PIG-U	NONE	NONE	NONE	NONE	NONE
chr1	4363601	4363700	AT1G12800	-	protein_coding_gene	Nucleic acid-binding, OB-fold-like protein	NONE	NONE	NONE	NONE	NONE
chr1	4490601	4490700	AT1G13170	-	protein_coding_gene	OSBP(oxysterol binding protein)-related protein 1D	NONE	NONE	NONE	NONE	NONE
chr1	4613201	4613300	AT1G13450	-	protein_coding_gene	Homeodomain-like superfamily protein	NONE	NONE	NONE	NONE	NONE
chr1	4728201	4728300	AT1G13790	+	protein_coding_gene	XH/XS domain-containing protein	NONE	NONE	NONE	NONE	NONE
chr1	4735101	4735200	AT1G13810	+	protein_coding_gene	Restriction endonuclease, type II-like superfamily protein	NONE	NONE	NONE	AT1G13820	NONE
chr1	4819001	4819100	AT1G14070	+	protein_coding_gene	fucosyltransferase 7	NONE	NONE	NONE	AT1G14060	NONE
chr1	5012501	5012600	AT1G14610	-	protein_coding_gene	valyl-tRNA synthetase / valine--tRNA ligase (VALRS)	NONE	NONE	NONE	NONE	NONE
chr1	5033101	5033200	AT1G14660	-	protein_coding_gene	Na+/H+ exchanger 8	NONE	NONE	NONE	NONE	NONE
chr1	5063301	5063400	AT1G14710	-	protein_coding_gene	hydroxyproline-rich glycoprotein family protein	NONE	NONE	NONE	NONE	NONE
chr1	5198401	5198500	NONE	NONE	NONE	NONE	AT1TE16810	HELITRONY1E:RC/Helitron	AT1G15100-AT1G15110	AT1G15110	NONE
chr1	5210501	5210600	AT1G15140	-	protein_coding_gene	FAD/NAD(P)-binding oxidoreductase	NONE	NONE	NONE	AT1G15130	NONE
chr1	5330401	5330500	AT1G15510	+	protein_coding_gene	Tetratricopeptide repeat (TPR)-like superfamily protein	NONE	NONE	NONE	NONE	NONE
chr1	5418101	5418200	AT1G15750	-	protein_coding_gene	Transducin family protein / WD-40 repeat family protein	NONE	NONE	NONE	NONE	NONE
chr1	5575501	5575600	AT1G16300	+	protein_coding_gene	glyceraldehyde-3-phosphate dehydrogenase of plastid 2	NONE	NONE	NONE	NONE	NONE
chr1	5624901	5625000	AT1G16470	+	protein_coding_gene	proteasome subunit PAB1	NONE	NONE	NONE	NONE	AT1G16480
chr1	5747901	5748000	AT1G16800	-	protein_coding_gene	P-loop containing nucleoside triphosphate hydrolases superfamily protein	NONE	NONE	NONE	NONE	NONE
chr1	6094001	6094100	AT1G17720	-	protein_coding_gene	Protein phosphatase 2A, regulatory subunit PR55	NONE	NONE	NONE	NONE	NONE
chr1	6253101	6253200	AT1G18160	+	protein_coding_gene	Protein kinase superfamily protein	NONE	NONE	NONE	NONE	NONE
chr1	6396901	6397000	AT1G18580	+	protein_coding_gene	galacturonosyltransferase 11	NONE	NONE	NONE	NONE	NONE
chr1	6425401	6425500	AT1G18660	+	protein_coding_gene	zinc finger (C3HC4-type RING finger) family protein	NONE	NONE	NONE	NONE	NONE
chr1	6435901	6436000	AT1G18690	+	protein_coding_gene	Galactosyl transferase GMA12/MNN10 family protein	NONE	NONE	NONE	NONE	NONE
chr1	6761501	6761600	AT1G19520	+	protein_coding_gene	pentatricopeptide (PPR) repeat-containing protein	NONE	NONE	NONE	NONE	NONE
chr1	6807201	6807300	AT1G19680	+	protein_coding_gene	RING/U-box superfamily protein	NONE	NONE	NONE	NONE	AT1G19690
chr1	6834401	6834500	AT1G19780	-	protein_coding_gene	cyclic nucleotide gated channel 8	NONE	NONE	NONE	NONE	AT1G19770
chr1	6974401	6974500	AT1G20110	+	protein_coding_gene	RING/FYVE/PHD zinc finger superfamily protein	NONE	NONE	NONE	AT1G20120	NONE
chr1	7011601	7011700	AT1G20230	+	protein_coding_gene	Pentatricopeptide repeat (PPR) superfamily protein	NONE	NONE	NONE	NONE	AT1G20240
chr1	7019601	7019700	AT1G20260	+	protein_coding_gene	ATPase, V1 complex, subunit B protein	NONE	NONE	NONE	NONE	NONE
chr1	7031001	7031100	AT1G20300	+	protein_coding_gene	Pentatricopeptide repeat (PPR) superfamily protein	NONE	NONE	NONE	NONE	NONE
chr1	7145501	7145600	AT1G20620	+	protein_coding_gene	catalase 3	NONE	NONE	NONE	NONE	NONE
chr1	7435701	7435800	AT1G21240	+	protein_coding_gene	wall associated kinase 3	NONE	NONE	NONE	NONE	NONE
chr1	7485901	7486000	AT1G21380	-	protein_coding_gene	Target of Myb protein 1	NONE	NONE	NONE	NONE	AT1G21370
chr1	7541101	7541200	NONE	NONE	NONE	NONE	NONE	NONE	AT1G21525-AT1G21528	NONE	NONE
chr1	7560801	7560900	AT1G21580	-	protein_coding_gene	Zinc finger C-x8-C-x5-C-x3-H type family protein	NONE	NONE	NONE	NONE	NONE
chr1	7593201	7593300	AT1G21650	-	protein_coding_gene	Preprotein translocase SecA family protein	NONE	NONE	NONE	NONE	AT1G21640
chr1	7598101	7598200	AT1G21650	-	protein_coding_gene	Preprotein translocase SecA family protein	NONE	NONE	NONE	NONE	NONE
chr1	7724901	7725000	NONE	NONE	NONE	NONE	NONE	NONE	AT1G21950-AT1G21960	AT1G21950;AT1G21960	NONE
chr1	7839901	7840000	AT1G22200	-	protein_coding_gene	Endoplasmic reticulum vesicle transporter protein	NONE	NONE	NONE	NONE	NONE
chr1	7848401	7848500	NONE	NONE	NONE	NONE	NONE	NONE	AT1G22220-AT1G22230	NONE	AT1G22220
chr1	7929301	7929400	AT1G22460	-	protein_coding_gene	O-fucosyltransferase family protein	NONE	NONE	NONE	NONE	NONE
chr1	8020901	8021000	AT1G22660	+	protein_coding_gene	Polynucleotide adenylyltransferase family protein	NONE	NONE	NONE	NONE	AT1G22670
chr1	8110101	8110200	AT1G22920	-	protein_coding_gene	COP9 signalosome 5A	NONE	NONE	NONE	NONE	NONE
chr1	8251101	8251200	AT1G23230	+	protein_coding_gene	CONTAINS InterPro DOMAIN/s: Mediator complex subunit Med23 (InterPro:IPR021629); Has 187 Blast hits to 184 proteins in 67 species: Archae - 0; Bacteria - 0; Metazoa - 135; Fungi - 0; Plants - 43; Viruses - 0; Other Eukaryotes - 9 (source: NCBI BLink).	NONE	NONE	NONE	NONE	NONE
chr1	8257401	8257500	AT1G23260	-	protein_coding_gene	MMS ZWEI homologue 1	NONE	NONE	NONE	AT1G23250	NONE
chr1	8270501	8270600	AT1G23310	-	protein_coding_gene	glutamate:glyoxylate aminotransferase	NONE	NONE	NONE	NONE	NONE
chr1	8323701	8323800	AT1G23440	+	protein_coding_gene	Peptidase C15, pyroglutamyl peptidase I-like	NONE	NONE	NONE	AT1G23450	NONE
chr1	8341801	8341900	AT1G23510	-	protein_coding_gene	unknown protein; BEST Arabidopsis thaliana protein match is: Domain of unknown function (DUF220) (TAIR:AT1G23520.1); Has 133 Blast hits to 120 proteins in 9 species: Archae - 0; Bacteria - 0; Metazoa - 0; Fungi - 0; Plants - 133; Viruses - 0; Other Eukaryotes - 0 (source: NCBI BLink).	NONE	NONE	NONE	NONE	AT1G23500
chr1	8437401	8437500	AT1G23880	+	protein_coding_gene	NHL domain-containing protein	NONE	NONE	NONE	NONE	NONE
chr1	8439601	8439700	AT1G23890	-	protein_coding_gene	NHL domain-containing protein	NONE	NONE	NONE	NONE	AT1G23880
chr1	8446201	8446300	AT1G23900	+	protein_coding_gene	gamma-adaptin 1	NONE	NONE	NONE	NONE	NONE
chr1	8482501	8482600	AT1G23970	-	protein_coding_gene	Protein of unknown function (DUF626)	NONE	NONE	NONE	NONE	NONE
chr1	8610401	8610500	AT1G24280	+	protein_coding_gene	glucose-6-phosphate dehydrogenase 3	NONE	NONE	NONE	NONE	NONE
chr1	8738001	8738100	AT1G24657	-	pseudogene	unknown pseudogene	NONE	NONE	NONE	NONE	AT1G24650
chr1	8740501	8740600	AT1G24686	-	pseudogene	Pseudogene of AT1G09245	NONE	NONE	AT1G24657-AT1G24686	NONE	NONE
chr1	8740601	8740700	AT1G24686	-	pseudogene	Pseudogene of AT1G09245	NONE	NONE	NONE	NONE	NONE
chr1	8871001	8871100	NONE	NONE	NONE	NONE	AT1TE28635	ATREP10D:RC/Helitron	AT1G25290-AT1G25300	AT1G25300	NONE
chr1	8907001	8907100	AT1G25390	-	protein_coding_gene	Protein kinase superfamily protein	NONE	NONE	NONE	NONE	AT1G25380
chr1	9089001	9089100	AT1G26260	+	protein_coding_gene	cryptochrome-interacting basic-helix-loop-helix 5	NONE	NONE	NONE	NONE	AT1G26270
chr1	9520301	9520400	AT1G27420	+	protein_coding_gene	Galactose oxidase/kelch repeat superfamily protein	NONE	NONE	NONE	NONE	AT1G27430
chr1	9552001	9552100	AT1G27500	-	protein_coding_gene	Tetratricopeptide repeat (TPR)-like superfamily protein	NONE	NONE	NONE	NONE	NONE
chr1	9552201	9552300	AT1G27500	-	protein_coding_gene	Tetratricopeptide repeat (TPR)-like superfamily protein	NONE	NONE	NONE	NONE	NONE
chr1	9552401	9552500	AT1G27500	-	protein_coding_gene	Tetratricopeptide repeat (TPR)-like superfamily protein	NONE	NONE	NONE	NONE	NONE
chr1	9658601	9658700	AT1G27750	+	protein_coding_gene	nucleic acid binding	NONE	NONE	NONE	NONE	NONE
chr1	9674401	9674500	AT1G27770	-	protein_coding_gene	autoinhibited Ca2+-ATPase 1	NONE	NONE	NONE	NONE	NONE
chr1	9713201	9713300	AT1G27880	+	protein_coding_gene	DEAD/DEAH box RNA helicase family protein	NONE	NONE	NONE	NONE	AT1G27890
chr1	9719701	9719800	AT1G27900	-	protein_coding_gene	RNA helicase family protein	NONE	NONE	NONE	NONE	AT1G27910
chr1	9765501	9765600	AT1G28010	+	protein_coding_gene	P-glycoprotein 14	NONE	NONE	NONE	NONE	NONE
chr1	10088901	10089000	AT1G28710	-	protein_coding_gene	Nucleotide-diphospho-sugar transferase family protein	NONE	NONE	NONE	NONE	NONE
chr1	10199901	10200000	AT1G29179;AT1G29180	+	protein_coding_gene;protein_coding_gene	BEST Arabidopsis thaliana protein match is: Cysteine/Histidine-rich C1 domain family protein (TAIR:AT1G44030.1); Has 35333 Blast hits to 34131 proteins in 2444 species: Archae - 798; Bacteria - 22429; Metazoa - 974; Fungi - 991; Plants - 531; Viruses - 0; Other Eukaryotes - 9610 (source: NCBI BLink).;Cysteine/Histidine-rich C1 domain family protein	NONE	NONE	NONE	NONE	NONE
chr1	10217501	10217600	AT1G29240	-	protein_coding_gene	Protein of unknown function (DUF688)	NONE	NONE	NONE	NONE	NONE
chr1	10285701	10285800	AT1G29380	+	protein_coding_gene	Carbohydrate-binding X8 domain superfamily protein	NONE	NONE	NONE	NONE	AT1G29390
chr1	10292401	10292500	AT1G29400	-	protein_coding_gene	MEI2-like protein 5	NONE	NONE	NONE	NONE	NONE
chr1	10311101	10311200	AT1G29470	-	protein_coding_gene	S-adenosyl-L-methionine-dependent methyltransferases superfamily protein	NONE	NONE	NONE	NONE	NONE
chr1	10418301	10418400	AT1G29750	-	protein_coding_gene	receptor-like kinase in flowers 1	NONE	NONE	NONE	NONE	NONE
chr1	10426801	10426900	NONE	NONE	NONE	NONE	NONE	NONE	AT1G29770-AT1G29780	AT1G29780	AT1G29770
chr1	10427101	10427200	AT1G29780	+	protein_coding_gene	Haloacid dehalogenase-like hydrolase (HAD) superfamily protein	NONE	NONE	NONE	NONE	NONE
chr1	10433701	10433800	AT1G29800	+	protein_coding_gene	RING/FYVE/PHD-type zinc finger family protein	NONE	NONE	NONE	NONE	NONE
chr1	10445601	10445700	AT1G29830;AT1G29840	-	protein_coding_gene;protein_coding_gene	Magnesium transporter CorA-like family protein;alpha/beta-Hydrolases superfamily protein	NONE	NONE	NONE	NONE	AT1G29830;AT1G29840
chr1	10469501	10469600	AT1G29900	+	protein_coding_gene	carbamoyl phosphate synthetase B	NONE	NONE	NONE	NONE	NONE
chr1	10469601	10469700	AT1G29900	+	protein_coding_gene	carbamoyl phosphate synthetase B	NONE	NONE	NONE	NONE	NONE
chr1	10479701	10479800	AT1G29940	-	protein_coding_gene	nuclear RNA polymerase A2	NONE	NONE	NONE	NONE	AT1G29930
chr1	10641401	10641500	AT1G30240	-	protein_coding_gene	FUNCTIONS IN: binding; INVOLVED IN: biological_process unknown; LOCATED IN: cellular_component unknown; EXPRESSED IN: 21 plant structures; EXPRESSED DURING: 13 growth stages; CONTAINS InterPro DOMAIN/s: Armadillo-type fold (InterPro:IPR016024); Has 165 Blast hits to 164 proteins in 73 species: Archae - 0; Bacteria - 0; Metazoa - 47; Fungi - 68; Plants - 46; Viruses - 0; Other Eukaryotes - 4 (sour…	NONE	NONE	NONE	NONE	AT1G30230
chr1	10643701	10643800	AT1G30240	-	protein_coding_gene	FUNCTIONS IN: binding; INVOLVED IN: biological_process unknown; LOCATED IN: cellular_component unknown; EXPRESSED IN: 21 plant structures; EXPRESSED DURING: 13 growth stages; CONTAINS InterPro DOMAIN/s: Armadillo-type fold (InterPro:IPR016024); Has 165 Blast hits to 164 proteins in 73 species: Archae - 0; Bacteria - 0; Metazoa - 47; Fungi - 68; Plants - 46; Viruses - 0; Other Eukaryotes - 4 (sour…	NONE	NONE	NONE	NONE	NONE
chr1	10732901	10733000	AT1G30400	+	protein_coding_gene	multidrug resistance-associated protein 1	NONE	NONE	NONE	NONE	NONE
chr1	10761901	10762000	AT1G30440	+	protein_coding_gene	Phototropic-responsive NPH3 family protein	NONE	NONE	NONE	AT1G30450	NONE
chr1	10772601	10772700	AT1G30460	-	protein_coding_gene	cleavage and polyadenylation specificity factor 30	NONE	NONE	NONE	NONE	NONE
chr1	10798901	10799000	AT1G30490	-	protein_coding_gene	Homeobox-leucine zipper family protein / lipid-binding START domain-containing protein	NONE	NONE	NONE	NONE	NONE
chr1	10838501	10838600	AT1G30590	-	protein_coding_gene	RNA polymerase I specific transcription initiation factor RRN3 protein	NONE	NONE	NONE	NONE	NONE
chr1	11247601	11247700	AT1G31410	-	protein_coding_gene	putrescine-binding periplasmic protein-related	NONE	NONE	NONE	NONE	NONE
chr1	11251601	11251700	AT1G31420	+	protein_coding_gene	Leucine-rich repeat protein kinase family protein	NONE	NONE	NONE	NONE	NONE
chr1	11407001	11407100	NONE	NONE	NONE	NONE	AT1TE36890	ATREP5:RC/Helitron	AT1G31810-AT1G31812	AT1G31810	NONE
chr1	11421201	11421300	NONE	NONE	NONE	NONE	NONE	NONE	AT1G31830-AT1G31835	AT1G31830	NONE
chr1	11434401	11434500	AT1G31860	-	protein_coding_gene	histidine biosynthesis bifunctional protein (HISIE)	NONE	NONE	NONE	NONE	AT1G31850
chr1	11512701	11512800	AT1G32020	-	protein_coding_gene	F-box family protein	NONE	NONE	NONE	AT1G32010	NONE
chr1	11588201	11588300	AT1G32180	-	protein_coding_gene	cellulose synthase-like D6	NONE	NONE	NONE	NONE	NONE
chr1	11657601	11657700	AT1G32330	-	protein_coding_gene	heat shock transcription factor A1D	NONE	NONE	NONE	NONE	NONE
chr1	11796301	11796400	AT1G32610	-	protein_coding_gene	hydroxyproline-rich glycoprotein family protein	NONE	NONE	NONE	AT1G32630	AT1G32600
chr1	12048001	12048100	AT1G33230	+	protein_coding_gene	TMPIT-like protein	NONE	NONE	NONE	NONE	NONE
chr1	12207801	12207900	AT1G33680	+	protein_coding_gene	KH domain-containing protein	AT1TE39630	VANDAL1:DNA/MuDR	NONE	NONE	AT1G33700
chr1	12211401	12211500	AT1G33700	-	protein_coding_gene	Beta-glucosidase, GBA2 type family protein	NONE	NONE	NONE	NONE	NONE
chr1	12212101	12212200	AT1G33700	-	protein_coding_gene	Beta-glucosidase, GBA2 type family protein	NONE	NONE	NONE	NONE	NONE
chr1	12481301	12481400	NONE	NONE	NONE	NONE	NONE	NONE	AT1G34245-AT1G34250	NONE	NONE
chr1	12535601	12535700	AT1G34350	+	protein_coding_gene	unknown protein; Has 192 Blast hits to 192 proteins in 79 species: Archae - 0; Bacteria - 0; Metazoa - 104; Fungi - 0; Plants - 60; Viruses - 0; Other Eukaryotes - 28 (source: NCBI BLink).	NONE	NONE	NONE	AT1G34355	NONE
chr1	12585501	12585600	AT1G34420	+	protein_coding_gene	leucine-rich repeat transmembrane protein kinase family protein	NONE	NONE	NONE	NONE	NONE
chr1	12608101	12608200	AT1G34480	+	protein_coding_gene	Cysteine/Histidine-rich C1 domain family protein	NONE	NONE	NONE	NONE	NONE
chr1	12655701	12655800	AT1G34570	-	protein_coding_gene	Essential protein Yae1, N-terminal	NONE	NONE	NONE	NONE	NONE
chr1	12696701	12696800	AT1G34650	+	protein_coding_gene	homeodomain GLABROUS 10	NONE	NONE	NONE	NONE	NONE
chr1	12710001	12710100	AT1G34670	+	protein_coding_gene	myb domain protein 93	NONE	NONE	NONE	NONE	NONE
chr1	13090801	13090900	AT1G35530	+	protein_coding_gene	DEAD/DEAH box RNA helicase family protein	NONE	NONE	NONE	NONE	NONE
chr1	13256901	13257000	NONE	NONE	NONE	NONE	AT1TE43325	ATLINE1A:LINE/L1	AT1G35750-AT1G35760	NONE	NONE
chr1	13286901	13287000	NONE	NONE	NONE	NONE	NONE	NONE	AT1G35780-AT1G35790	NONE	NONE
chr1	13299801	13299900	AT1G35790	-	transposable_element_gene	transposable element gene	AT1TE43445	ATHILA4:LTR/Gypsy	NONE	NONE	NONE
chr1	13350601	13350700	NONE	NONE	NONE	NONE	NONE	NONE	AT1G35900-AT1G35910	NONE	NONE
chr1	13779001	13779100	NONE	NONE	NONE	NONE	AT1TE45145	ATLANTYS2:LTR/Gypsy	AT1G36520-AT1G36530	NONE	NONE
chr1	16192101	16192200	AT1G43060	+	transposable_element_gene	transposable element gene	AT1TE53375	ATGP6:LTR/Gypsy	NONE	NONE	NONE
chr1	16234701	16234800	AT1G43140	+	protein_coding_gene	Cullin family protein	NONE	NONE	NONE	NONE	NONE
chr1	16309101	16309200	AT1G43245	-	protein_coding_gene	SET domain-containing protein	NONE	NONE	NONE	NONE	NONE
chr1	16398301	16398400	AT1G43560	-	protein_coding_gene	thioredoxin Y2	NONE	NONE	NONE	NONE	NONE
chr1	16398501	16398600	AT1G43560	-	protein_coding_gene	thioredoxin Y2	NONE	NONE	NONE	NONE	NONE
chr1	16782201	16782300	AT1G44120;AT1G44125	-	protein_coding_gene;other_RNA	Armadillo/beta-catenin-like repeat ; C2 calcium/lipid-binding domain (CaLB) protein;Potential natural antisense gene, locus overlaps with AT1G44120	NONE	NONE	NONE	NONE	NONE
chr1	17059501	17059600	AT1G45120	+	transposable_element_gene	transposable element gene	AT1TE56445	ATCOPIA1:LTR/Copia	NONE	NONE	NONE
chr1	17088801	17088900	AT1G45160	-	protein_coding_gene	Protein kinase superfamily protein	NONE	NONE	NONE	NONE	NONE
chr1	17129101	17129200	NONE	NONE	NONE	NONE	AT1TE56715	ATREP6:RC/Helitron	AT1G45201-AT1G45207	NONE	AT1G45201
chr1	17158501	17158600	AT1G45229;AT1G45238	+	protein_coding_gene;tRNA	unknown protein; FUNCTIONS IN: molecular_function unknown; INVOLVED IN: biological_process unknown; LOCATED IN: cellular_component unknown; Has 30201 Blast hits to 17322 proteins in 780 species: Archae - 12; Bacteria - 1396; Metazoa - 17338; Fungi - 3422; Plants - 5037; Viruses - 0; Other Eukaryotes - 2996 (source: NCBI BLink).;pre-tRNA	NONE	NONE	NONE	NONE	NONE
chr1	17165901	17166000	AT1G45249	-	protein_coding_gene	abscisic acid responsive elements-binding factor 2	NONE	NONE	NONE	NONE	NONE
chr1	17343801	17343900	AT1G47310	+	protein_coding_gene	unknown protein; FUNCTIONS IN: molecular_function unknown; INVOLVED IN: biological_process unknown; LOCATED IN: endomembrane system; EXPRESSED IN: 24 plant structures; EXPRESSED DURING: 13 growth stages; Has 45 Blast hits to 45 proteins in 11 species: Archae - 0; Bacteria - 0; Metazoa - 0; Fungi - 0; Plants - 45; Viruses - 0; Other Eukaryotes - 0 (source: NCBI BLink).	NONE	NONE	NONE	NONE	NONE
chr1	17453001	17453100	AT1G47530	+	protein_coding_gene	MATE efflux family protein	NONE	NONE	NONE	NONE	NONE
chr1	17454001	17454100	AT1G47530	+	protein_coding_gene	MATE efflux family protein	NONE	NONE	NONE	NONE	NONE
chr1	17519001	17519100	AT1G47640	-	protein_coding_gene	unknown protein; FUNCTIONS IN: molecular_function unknown; INVOLVED IN: biological_process unknown; LOCATED IN: mitochondrion; EXPRESSED IN: 23 plant structures; EXPRESSED DURING: 13 growth stages; CONTAINS InterPro DOMAIN/s: Protein of unknown function DUF2053, membrane (InterPro:IPR019164); Has 204 Blast hits to 204 proteins in 84 species: Archae - 0; Bacteria - 0; Metazoa - 127; Fungi - 0; Pla…	NONE	NONE	NONE	NONE	NONE
chr1	17559501	17559600	AT1G47710	+	protein_coding_gene	Serine protease inhibitor (SERPIN) family protein	NONE	NONE	NONE	NONE	NONE
chr1	17584301	17584400	NONE	NONE	NONE	NONE	NONE	NONE	AT1G47765-AT1G47770	NONE	NONE
chr1	17777001	17777100	AT1G48120	-	protein_coding_gene	hydrolases;protein serine/threonine phosphatases	NONE	NONE	NONE	NONE	NONE
chr1	17779101	17779200	AT1G48120	-	protein_coding_gene	hydrolases;protein serine/threonine phosphatases	NONE	NONE	NONE	NONE	NONE
chr1	17803201	17803300	AT1G48220	+	protein_coding_gene	Protein kinase superfamily protein	NONE	NONE	NONE	NONE	NONE
chr1	17829501	17829600	AT1G48270	-	protein_coding_gene	G-protein-coupled receptor 1	NONE	NONE	NONE	NONE	NONE
chr1	17890801	17890900	AT1G48410	-	protein_coding_gene	Stabilizer of iron transporter SufD / Polynucleotidyl transferase	NONE	NONE	NONE	NONE	NONE
chr1	17923201	17923300	AT1G48490	-	protein_coding_gene	Protein kinase superfamily protein	NONE	NONE	NONE	NONE	NONE
chr1	18036901	18037000	AT1G48760	-	protein_coding_gene	delta-adaptin	NONE	NONE	NONE	NONE	AT1G48750
chr1	18114301	18114400	AT1G48970	-	protein_coding_gene	NagB/RpiA/CoA transferase-like superfamily protein	NONE	NONE	NONE	NONE	AT1G48960
chr1	18357501	18357600	AT1G49600	-	protein_coding_gene	RNA-binding protein 47A	NONE	NONE	NONE	NONE	AT1G49590
chr1	18371101	18371200	AT1G49630	-	protein_coding_gene	presequence protease 2	NONE	NONE	NONE	NONE	NONE
chr1	18374001	18374100	AT1G49630	-	protein_coding_gene	presequence protease 2	NONE	NONE	NONE	NONE	NONE
chr1	18418701	18418800	AT1G49760	+	protein_coding_gene	poly(A) binding protein 8	NONE	NONE	NONE	NONE	NONE
chr1	18586801	18586900	AT1G50180	+	protein_coding_gene	NB-ARC domain-containing disease resistance protein	NONE	NONE	NONE	NONE	NONE
chr1	18595701	18595800	AT1G50200	-	protein_coding_gene	Alanyl-tRNA synthetase	NONE	NONE	NONE	NONE	NONE
chr1	18775201	18775300	AT1G50670	-	protein_coding_gene	OTU-like cysteine protease family protein	NONE	NONE	NONE	NONE	AT1G50660
chr1	18783001	18783100	AT1G50700	+	protein_coding_gene	calcium-dependent protein kinase 33	NONE	NONE	NONE	NONE	NONE
chr1	18786101	18786200	AT1G50710	-	protein_coding_gene	unknown protein; Has 109 Blast hits to 109 proteins in 44 species: Archae - 0; Bacteria - 2; Metazoa - 61; Fungi - 8; Plants - 36; Viruses - 0; Other Eukaryotes - 2 (source: NCBI BLink).	NONE	NONE	NONE	NONE	NONE
chr1	18904801	18904900	AT1G50990	+	protein_coding_gene	Protein kinase protein with tetratricopeptide repeat domain	NONE	NONE	NONE	NONE	NONE
chr1	18951101	18951200	AT1G51160	+	protein_coding_gene	SNARE-like superfamily protein	NONE	NONE	NONE	NONE	NONE
chr1	18995101	18995200	NONE	NONE	NONE	NONE	AT1TE62915	ATCOPIA41:LTR/Copia	AT1G51220-AT1G51230	NONE	NONE
chr1	19049901	19050000	AT1G51380	+	protein_coding_gene	DEA(D/H)-box RNA helicase family protein	NONE	NONE	NONE	AT1G51390	NONE
chr1	19103301	19103400	AT1G51510	-	protein_coding_gene	RNA-binding (RRM/RBD/RNP motifs) family protein	NONE	NONE	NONE	NONE	NONE
chr1	19129701	19129800	AT1G51590	-	protein_coding_gene	alpha-mannosidase 1	NONE	NONE	NONE	NONE	NONE
chr1	19227201	19227300	AT1G51810	-	protein_coding_gene	Leucine-rich repeat protein kinase family protein	NONE	NONE	NONE	NONE	NONE
chr1	19430101	19430200	AT1G52185	-	miRNA	MIR406; miRNA	AT1TE64355	ATREP10C:RC/Helitron	NONE	NONE	NONE
chr1	19501601	19501700	AT1G52360	+	protein_coding_gene	Coatomer, beta' subunit	NONE	NONE	NONE	NONE	NONE
chr1	19522701	19522800	AT1G52410	+	protein_coding_gene	TSK-associating protein 1	NONE	NONE	NONE	NONE	NONE
chr1	19544601	19544700	AT1G52450	-	protein_coding_gene	Ubiquitin carboxyl-terminal hydrolase-related protein	NONE	NONE	NONE	NONE	NONE
chr1	19660701	19660800	AT1G52780	+	protein_coding_gene	Protein of unknown function (DUF2921)	NONE	NONE	NONE	NONE	NONE
chr1	19662101	19662200	AT1G52780;AT1G52790	-	protein_coding_gene;protein_coding_gene	Protein of unknown function (DUF2921);2-oxoglutarate (2OG) and Fe(II)-dependent oxygenase superfamily protein	NONE	NONE	AT1G52780-AT1G52790	NONE	AT1G52780;AT1G52790
chr1	19662201	19662300	AT1G52790	-	protein_coding_gene	2-oxoglutarate (2OG) and Fe(II)-dependent oxygenase superfamily protein	NONE	NONE	NONE	NONE	AT1G52780
chr1	19700401	19700500	NONE	NONE	NONE	NONE	NONE	NONE	AT1G52890-AT1G52900	NONE	NONE
chr1	19700701	19700800	NONE	NONE	NONE	NONE	NONE	NONE	AT1G52890-AT1G52900	NONE	NONE
chr1	19719801	19719900	AT1G52940	+	protein_coding_gene	purple acid phosphatase 5	AT1TE65175	HELITRONY3:RC/Helitron	NONE	NONE	NONE
chr1	19841101	19841200	AT1G53200	-	protein_coding_gene	unknown protein; Has 21 Blast hits to 21 proteins in 9 species: Archae - 0; Bacteria - 2; Metazoa - 0; Fungi - 0; Plants - 19; Viruses - 0; Other Eukaryotes - 0 (source: NCBI BLink).	NONE	NONE	NONE	NONE	AT1G53190
chr1	19863201	19863300	AT1G53270	+	protein_coding_gene	ABC-2 type transporter family protein	NONE	NONE	NONE	NONE	NONE
chr1	19875001	19875100	NONE	NONE	NONE	NONE	AT1TE65700	ATHATN2:DNA/HAT	AT1G53290-AT1G53300	NONE	NONE
chr1	19905801	19905900	AT1G53350	+	protein_coding_gene	Disease resistance protein (CC-NBS-LRR class) family	NONE	NONE	NONE	NONE	NONE
chr1	19950101	19950200	AT1G53440	+	protein_coding_gene	Leucine-rich repeat transmembrane protein kinase	NONE	NONE	NONE	NONE	AT1G53450
chr1	19954701	19954800	AT1G53460	-	protein_coding_gene	BEST Arabidopsis thaliana protein match is: Ran BP2/NZF zinc finger-like superfamily protein (TAIR:AT1G70650.2); Has 485 Blast hits to 413 proteins in 88 species: Archae - 11; Bacteria - 27; Metazoa - 119; Fungi - 17; Plants - 101; Viruses - 2; Other Eukaryotes - 208 (source: NCBI BLink).	NONE	NONE	NONE	AT1G53450	NONE
chr1	20063101	20063200	AT1G53730	+	protein_coding_gene	STRUBBELIG-receptor family 6	NONE	NONE	NONE	NONE	NONE
chr1	20350901	20351000	AT1G54490	+	protein_coding_gene	exoribonuclease 4	NONE	NONE	NONE	NONE	NONE
chr1	20352701	20352800	AT1G54490	+	protein_coding_gene	exoribonuclease 4	NONE	NONE	NONE	NONE	NONE
chr1	20359801	20359900	AT1G54510	-	protein_coding_gene	NIMA-related serine/threonine kinase 1	NONE	NONE	NONE	NONE	NONE
chr1	20486201	20486300	NONE	NONE	NONE	NONE	NONE	NONE	AT1G54940-AT1G54950	NONE	NONE
chr1	20524901	20525000	NONE	NONE	NONE	NONE	NONE	NONE	AT1G55010-AT1G55020	AT1G55020	NONE
chr1	20545001	20545100	AT1G55050	+	protein_coding_gene	unknown protein; FUNCTIONS IN: molecular_function unknown; INVOLVED IN: biological_process unknown; LOCATED IN: cellular_component unknown; EXPRESSED IN: cultured cell; BEST Arabidopsis thaliana protein match is: unknown protein (TAIR:AT1G09040.1); Has 2440 Blast hits to 1999 proteins in 271 species: Archae - 0; Bacteria - 138; Metazoa - 960; Fungi - 166; Plants - 162; Viruses - 14; Other Eukaryo…	NONE	NONE	NONE	NONE	NONE
chr1	20628401	20628500	AT1G55300	-	protein_coding_gene	TBP-associated factor 7	NONE	NONE	NONE	AT1G55290	NONE
chr1	20739001	20739100	AT1G55540	-	protein_coding_gene	Nuclear pore complex protein	NONE	NONE	NONE	NONE	NONE
chr1	20809801	20809900	AT1G55690	-	protein_coding_gene	Sec14p-like phosphatidylinositol transfer family protein	NONE	NONE	NONE	NONE	NONE
chr1	20862601	20862700	AT1G55810	+	protein_coding_gene	uridine kinase-like 3	NONE	NONE	NONE	NONE	NONE
chr1	20879101	20879200	AT1G55850	+	protein_coding_gene	cellulose synthase like E1	NONE	NONE	NONE	NONE	AT1G55860
chr1	21069701	21069800	NONE	NONE	NONE	NONE	AT1TE69575	ATREP15:RC/Helitron	AT1G56260-AT1G56270	NONE	NONE
chr1	21373401	21373500	AT1G57700	+	protein_coding_gene	Protein kinase superfamily protein	NONE	NONE	NONE	NONE	NONE
chr1	21432201	21432300	AT1G57870	-	protein_coding_gene	shaggy-like kinase 42	NONE	NONE	NONE	NONE	NONE
chr1	21543101	21543200	AT1G58190	+	protein_coding_gene	receptor like protein 9	NONE	NONE	NONE	NONE	NONE
chr1	21568501	21568600	AT1G58230	+	protein_coding_gene	binding	NONE	NONE	NONE	NONE	NONE
chr1	21728001	21728100	AT1G58470	+	protein_coding_gene	RNA-binding protein 1	NONE	NONE	NONE	NONE	NONE
chr1	21921701	21921800	AT1G59650	+	protein_coding_gene	Protein of unknown function (DUF1336)	NONE	NONE	NONE	NONE	NONE
chr1	21982201	21982300	AT1G59750	+	protein_coding_gene	auxin response factor 1	NONE	NONE	NONE	NONE	NONE
chr1	22115101	22115200	AT1G60030	-	protein_coding_gene	nucleobase-ascorbate transporter 7	NONE	NONE	NONE	NONE	NONE
chr1	22210501	22210600	AT1G60220	+	protein_coding_gene	UB-like protease 1D	NONE	NONE	NONE	NONE	NONE
chr1	22212901	22213000	AT1G60230	-	protein_coding_gene	Radical SAM superfamily protein	NONE	NONE	NONE	NONE	AT1G60220
chr1	22254901	22255000	AT1G60400	+	protein_coding_gene	F-box/RNI-like superfamily protein	NONE	NONE	NONE	NONE	NONE
chr1	22287901	22288000	AT1G60490	-	protein_coding_gene	vacuolar protein sorting 34	NONE	NONE	NONE	NONE	NONE
chr1	22309601	22309700	AT1G60560	-	protein_coding_gene	SWIM zinc finger family protein	NONE	NONE	NONE	NONE	NONE
chr1	22370401	22370500	AT1G60780	-	protein_coding_gene	Clathrin adaptor complexes medium subunit family protein	NONE	NONE	NONE	NONE	NONE
chr1	22405901	22406000	AT1G60860	-	protein_coding_gene	ARF-GAP domain 2	NONE	NONE	NONE	NONE	NONE
chr1	22406401	22406500	AT1G60860	-	protein_coding_gene	ARF-GAP domain 2	NONE	NONE	NONE	NONE	NONE
chr1	22510901	22511000	AT1G61100	-	protein_coding_gene	disease resistance protein (TIR class), putative	NONE	NONE	NONE	NONE	NONE
chr1	22513401	22513500	NONE	NONE	NONE	NONE	AT1TE74260	HELITRONY1B:RC/Helitron	AT1G61100-AT1G61105	NONE	AT1G61105
chr1	22574501	22574600	AT1G61215	+	protein_coding_gene	bromodomain 4	NONE	NONE	NONE	NONE	NONE
chr1	22638501	22638600	AT1G61360	-	protein_coding_gene	S-locus lectin protein kinase family protein	NONE	NONE	NONE	NONE	NONE
chr1	22683501	22683600	AT1G61480	-	protein_coding_gene	S-locus lectin protein kinase family protein	NONE	NONE	NONE	NONE	NONE
chr1	22718101	22718200	NONE	NONE	NONE	NONE	NONE	NONE	AT1G61566-AT1G61570	AT1G61566	AT1G61570
chr1	22747901	22748000	AT1G61640	-	protein_coding_gene	Protein kinase superfamily protein	NONE	NONE	NONE	NONE	NONE
chr1	22883901	22884000	AT1G61900	-	protein_coding_gene	unknown protein; FUNCTIONS IN: molecular_function unknown; INVOLVED IN: biological_process unknown; LOCATED IN: anchored to plasma membrane, plasma membrane, anchored to membrane; EXPRESSED IN: 23 plant structures; EXPRESSED DURING: 13 growth stages; BEST Arabidopsis thaliana protein match is: unknown protein (TAIR:AT2G30700.1); Has 65 Blast hits to 65 proteins in 12 species: Archae - 0; Bacteria…	NONE	NONE	NONE	NONE	NONE
chr1	22917101	22917200	AT1G62010	+	protein_coding_gene	Mitochondrial transcription termination factor family protein	NONE	NONE	NONE	NONE	NONE
chr1	22963301	22963400	AT1G62130	-	protein_coding_gene	AAA-type ATPase family protein	NONE	NONE	NONE	NONE	NONE
chr1	23034401	23034500	NONE	NONE	NONE	NONE	NONE	NONE	AT1G62305-AT1G62310	NONE	NONE
chr1	23155701	23155800	AT1G62540	+	protein_coding_gene	flavin-monooxygenase glucosinolate S-oxygenase 2	NONE	NONE	AT1G62540-AT1G62550	NONE	AT1G62540
chr1	23176801	23176900	AT1G62580	+	protein_coding_gene	Flavin-binding monooxygenase family protein	NONE	NONE	NONE	NONE	AT1G62590
chr1	23205001	23205100	AT1G62670	-	protein_coding_gene	rna processing factor 2	NONE	NONE	NONE	NONE	NONE
chr1	23233901	23234000	AT1G62750	-	protein_coding_gene	Translation elongation factor EFG/EF2 protein	NONE	NONE	NONE	NONE	AT1G62740
chr1	23433201	23433300	NONE	NONE	NONE	NONE	NONE	NONE	AT1G63190-AT1G63200	NONE	AT1G63190;AT1G63200
chr1	23464501	23464600	AT1G63250	-	protein_coding_gene	DEA(D/H)-box RNA helicase family protein	NONE	NONE	NONE	NONE	NONE
chr1	23485501	23485600	AT1G63300	+	protein_coding_gene	Myosin heavy chain-related protein	NONE	NONE	NONE	NONE	AT1G63310
chr1	23524601	23524700	AT1G63430	+	protein_coding_gene	Leucine-rich repeat protein kinase family protein	NONE	NONE	NONE	NONE	NONE
chr1	23536801	23536900	AT1G63470	-	protein_coding_gene	AT hook motif DNA-binding family protein	NONE	NONE	NONE	NONE	AT1G63460
chr1	23604301	23604400	AT1G63660	-	protein_coding_gene	GMP synthase (glutamine-hydrolyzing), putative / glutamine amidotransferase, putative	NONE	NONE	NONE	NONE	NONE
chr1	23698801	23698900	NONE	NONE	NONE	NONE	NONE	NONE	AT1G63850-AT1G63855	NONE	AT1G63850;AT1G63855
chr1	23764601	23764700	AT1G64050	+	protein_coding_gene	unknown protein; Has 524 Blast hits to 342 proteins in 101 species: Archae - 0; Bacteria - 106; Metazoa - 106; Fungi - 24; Plants - 25; Viruses - 0; Other Eukaryotes - 263 (source: NCBI BLink).	NONE	NONE	NONE	NONE	NONE
chr1	23862401	23862500	NONE	NONE	NONE	NONE	NONE	NONE	AT1G64295-AT1G64300	AT1G64300	NONE
chr1	23873501	23873600	AT1G64330	+	protein_coding_gene	myosin heavy chain-related	NONE	NONE	NONE	NONE	NONE
chr1	23971901	23972000	AT1G64550	+	protein_coding_gene	general control non-repressible 3	NONE	NONE	NONE	NONE	NONE
chr1	24134401	24134500	AT1G64970	-	protein_coding_gene	gamma-tocopherol methyltransferase	NONE	NONE	NONE	NONE	AT1G64960
chr1	24153901	24154000	AT1G65010	+	protein_coding_gene	Plant protein of unknown function (DUF827)	NONE	NONE	NONE	NONE	AT1G65020
chr1	24192401	24192500	AT1G65120	-	protein_coding_gene	Ubiquitin carboxyl-terminal hydrolase-related protein	NONE	NONE	NONE	NONE	NONE
chr1	24208901	24209000	NONE	NONE	NONE	NONE	NONE	NONE	AT1G65160-AT1G65170	AT1G65170	NONE
chr1	24211001	24211100	AT1G65170	+	protein_coding_gene	Ubiquitin carboxyl-terminal hydrolase family protein	NONE	NONE	NONE	NONE	AT1G65180
chr1	24231201	24231300	AT1G65240	-	protein_coding_gene	Eukaryotic aspartyl protease family protein	NONE	NONE	NONE	NONE	AT1G65230
chr1	24243601	24243700	AT1G65270	+	protein_coding_gene	unknown protein; FUNCTIONS IN: molecular_function unknown; INVOLVED IN: biological_process unknown; LOCATED IN: endoplasmic reticulum, plasma membrane; EXPRESSED IN: 24 plant structures; EXPRESSED DURING: 13 growth stages; Has 149 Blast hits to 149 proteins in 49 species: Archae - 0; Bacteria - 0; Metazoa - 98; Fungi - 0; Plants - 47; Viruses - 0; Other Eukaryotes - 4 (source: NCBI BLink).	NONE	NONE	NONE	NONE	NONE
chr1	24311001	24311100	AT1G65440	-	protein_coding_gene	global transcription factor group B1	NONE	NONE	NONE	NONE	NONE
chr1	24478601	24478700	AT1G65810	-	protein_coding_gene	P-loop containing nucleoside triphosphate hydrolases superfamily protein	NONE	NONE	NONE	NONE	NONE
chr1	24724101	24724200	AT1G66310	-	protein_coding_gene	F-box/RNI-like/FBD-like domains-containing protein	NONE	NONE	NONE	NONE	NONE
chr1	24735401	24735500	AT1G66340	+	protein_coding_gene	Signal transduction histidine kinase, hybrid-type, ethylene sensor	NONE	NONE	NONE	NONE	NONE
chr1	24885801	24885900	AT1G66730	+	protein_coding_gene	DNA LIGASE 6	NONE	NONE	NONE	NONE	NONE
chr1	24935501	24935600	AT1G66840	-	protein_coding_gene	Plant protein of unknown function (DUF827)	NONE	NONE	NONE	NONE	NONE
chr1	25101801	25101900	AT1G67140	-	protein_coding_gene	HEAT repeat-containing protein	NONE	NONE	NONE	NONE	NONE
chr1	25103701	25103800	AT1G67140	-	protein_coding_gene	HEAT repeat-containing protein	NONE	NONE	NONE	NONE	NONE
chr1	25114301	25114400	AT1G67140	-	protein_coding_gene	HEAT repeat-containing protein	NONE	NONE	NONE	NONE	NONE
chr1	25285501	25285600	AT1G67490	-	protein_coding_gene	glucosidase 1	NONE	NONE	NONE	NONE	NONE
chr1	25421501	25421600	AT1G67800	-	protein_coding_gene	Copine (Calcium-dependent phospholipid-binding protein) family	NONE	NONE	NONE	NONE	NONE
chr1	25750201	25750300	AT1G68570	+	protein_coding_gene	Major facilitator superfamily protein	NONE	NONE	AT1G68570-AT1G68580	NONE	AT1G68570
chr1	25906701	25906800	AT1G68890;AT1G68905	-	protein_coding_gene;protein_coding_gene	magnesium ion binding;thiamin pyrophosphate binding;hydro-lyases;catalytics;2-succinyl-5-enolpyruvyl-6-hydroxy-3-cyclohexene-1-carboxylic-acid synthases;Defensin-like (DEFL) family protein	NONE	NONE	AT1G68890-AT1G68905	NONE	AT1G68890;AT1G68905;AT1G68907
chr1	25934601	25934700	AT1G68980	+	protein_coding_gene	Tetratricopeptide repeat (TPR)-like superfamily protein	NONE	NONE	NONE	NONE	AT1G68990
chr1	26290301	26290400	AT1G69830	-	protein_coding_gene	alpha-amylase-like 3	NONE	NONE	NONE	NONE	NONE
chr1	26392201	26392300	AT1G70070	-	protein_coding_gene	DEAD/DEAH box helicase, putative	NONE	NONE	NONE	NONE	NONE
chr1	26478901	26479000	AT1G70300	-	protein_coding_gene	K+ uptake permease 6	NONE	NONE	NONE	NONE	NONE
chr1	26479001	26479100	AT1G70300	-	protein_coding_gene	K+ uptake permease 6	NONE	NONE	NONE	NONE	NONE
chr1	26557101	26557200	AT1G70460	+	protein_coding_gene	root hair specific 10	NONE	NONE	NONE	NONE	NONE
chr1	26564801	26564900	AT1G70490	-	protein_coding_gene	Ras-related small GTP-binding family protein	NONE	NONE	NONE	NONE	AT1G70480
chr1	26639201	26639300	AT1G70650	+	protein_coding_gene	Ran BP2/NZF zinc finger-like superfamily protein	NONE	NONE	NONE	NONE	NONE
chr1	26722501	26722600	NONE	NONE	NONE	NONE	NONE	NONE	AT1G70870-AT1G70880	AT1G70870	AT1G70880
chr1	26807801	26807900	AT1G71070	-	protein_coding_gene	Core-2/I-branching beta-1,6-N-acetylglucosaminyltransferase family protein	NONE	NONE	NONE	AT1G71060	NONE
chr1	26808001	26808100	AT1G71070	-	protein_coding_gene	Core-2/I-branching beta-1,6-N-acetylglucosaminyltransferase family protein	NONE	NONE	NONE	AT1G71060	NONE
chr1	26821201	26821300	AT1G71120	-	protein_coding_gene	GDSL-motif lipase/hydrolase 6	NONE	NONE	NONE	NONE	AT1G71110
chr1	26876801	26876900	AT1G71300	+	protein_coding_gene	Vps52 / Sac2 family	NONE	NONE	NONE	NONE	AT1G71310
chr1	26913301	26913400	AT1G71410	-	protein_coding_gene	ARM repeat superfamily protein	NONE	NONE	NONE	NONE	AT1G71400
chr1	26913401	26913500	AT1G71410	-	protein_coding_gene	ARM repeat superfamily protein	NONE	NONE	NONE	NONE	AT1G71400
chr1	26913501	26913600	AT1G71410	-	protein_coding_gene	ARM repeat superfamily protein	NONE	NONE	NONE	NONE	AT1G71400
chr1	26934001	26934100	AT1G71490	-	protein_coding_gene	Tetratricopeptide repeat (TPR)-like superfamily protein	NONE	NONE	NONE	NONE	AT1G71480
chr1	26975201	26975300	AT1G71710	-	protein_coding_gene	DNAse I-like superfamily protein	NONE	NONE	NONE	NONE	NONE
chr1	26991401	26991500	AT1G71770	-	protein_coding_gene	poly(A)-binding protein 5	NONE	NONE	NONE	NONE	AT1G71760
chr1	27112901	27113000	AT1G72040	-	protein_coding_gene	P-loop containing nucleoside triphosphate hydrolases superfamily protein	NONE	NONE	NONE	NONE	AT1G72030
chr1	27323201	27323300	AT1G72550	-	protein_coding_gene	tRNA synthetase beta subunit family protein	NONE	NONE	NONE	NONE	NONE
chr1	27327301	27327400	AT1G72560	-	protein_coding_gene	ARM repeat superfamily protein	NONE	NONE	NONE	NONE	NONE
chr1	27378501	27378600	AT1G72730	-	protein_coding_gene	DEA(D/H)-box RNA helicase family protein	NONE	NONE	NONE	NONE	NONE
chr1	27420701	27420800	AT1G72860	-	protein_coding_gene	Disease resistance protein (TIR-NBS-LRR class) family	NONE	NONE	AT1G72860-AT1G72870	AT1G72860;AT1G72870	NONE
chr1	27422601	27422700	AT1G72870	+	protein_coding_gene	Disease resistance protein (TIR-NBS class)	NONE	NONE	NONE	NONE	AT1G72880
chr1	27564101	27564200	AT1G73310	-	protein_coding_gene	serine carboxypeptidase-like 4	NONE	NONE	NONE	NONE	NONE
chr1	27604901	27605000	AT1G73430	+	protein_coding_gene	sec34-like family protein	NONE	NONE	NONE	NONE	NONE
chr1	27605901	27606000	AT1G73430	+	protein_coding_gene	sec34-like family protein	NONE	NONE	NONE	NONE	NONE
chr1	27623601	27623700	AT1G73460	+	protein_coding_gene	Protein kinase superfamily protein	NONE	NONE	NONE	NONE	NONE
chr1	27783401	27783500	AT1G73875	+	protein_coding_gene	DNAse I-like superfamily protein	NONE	NONE	NONE	NONE	NONE
chr1	27796801	27796900	AT1G73930	-	protein_coding_gene	unknown protein; CONTAINS InterPro DOMAIN/s: Protein of unknown function DUF1630 (InterPro:IPR012860); Has 290 Blast hits to 263 proteins in 104 species: Archae - 0; Bacteria - 0; Metazoa - 148; Fungi - 30; Plants - 49; Viruses - 0; Other Eukaryotes - 63 (source: NCBI BLink).	NONE	NONE	NONE	NONE	NONE
chr1	27818901	27819000	AT1G73970	+	protein_coding_gene	unknown protein; Has 34 Blast hits to 33 proteins in 15 species: Archae - 0; Bacteria - 0; Metazoa - 0; Fungi - 0; Plants - 32; Viruses - 0; Other Eukaryotes - 2 (source: NCBI BLink).	NONE	NONE	NONE	NONE	NONE
chr1	27846501	27846600	AT1G74045	+	protein_coding_gene	tetraspanin 17	NONE	NONE	NONE	NONE	AT1G74040;AT1G74050
chr1	27908801	27908900	AT1G74200	-	protein_coding_gene	receptor like protein 16	NONE	NONE	NONE	NONE	NONE
chr1	27912601	27912700	AT1G74210	+	protein_coding_gene	PLC-like phosphodiesterases superfamily protein	NONE	NONE	NONE	NONE	AT1G74220
chr1	28007201	28007300	AT1G74510	+	protein_coding_gene	Galactose oxidase/kelch repeat superfamily protein	NONE	NONE	NONE	NONE	AT1G74520
chr1	28033801	28033900	AT1G74640	+	protein_coding_gene	alpha/beta-Hydrolases superfamily protein	NONE	NONE	NONE	NONE	NONE
chr1	28099701	28099800	AT1G74790	+	protein_coding_gene	catalytics	NONE	NONE	NONE	NONE	NONE
chr1	28153501	28153600	AT1G74960	-	protein_coding_gene	fatty acid biosynthesis 1	NONE	NONE	NONE	NONE	NONE
chr1	28154701	28154800	AT1G74960	-	protein_coding_gene	fatty acid biosynthesis 1	NONE	NONE	NONE	NONE	NONE
chr1	28200601	28200700	AT1G75130	-	protein_coding_gene	cytochrome P450, family 721, subfamily A, polypeptide 1	NONE	NONE	NONE	NONE	NONE
chr1	28413101	28413200	AT1G75660	+	protein_coding_gene	5'-3' exoribonuclease 3	NONE	NONE	NONE	NONE	NONE
chr1	28636101	28636200	AT1G76340	-	protein_coding_gene	golgi nucleotide sugar transporter 3	NONE	NONE	NONE	NONE	NONE
chr1	28726001	28726100	AT1G76550	-	protein_coding_gene	Phosphofructokinase family protein	NONE	NONE	NONE	NONE	NONE
chr1	28831301	28831400	AT1G76810	-	protein_coding_gene	eukaryotic translation initiation factor 2 (eIF-2) family protein	NONE	NONE	NONE	NONE	NONE
chr1	28833001	28833100	AT1G76810	-	protein_coding_gene	eukaryotic translation initiation factor 2 (eIF-2) family protein	NONE	NONE	NONE	NONE	NONE
chr1	28949101	28949200	AT1G77030	-	protein_coding_gene	hydrolases, acting on acid anhydrides, in phosphorus-containing anhydrides;ATP-dependent helicases;nucleic acid binding;ATP binding;RNA binding;helicases	NONE	NONE	NONE	NONE	NONE
chr1	28982901	28983000	AT1G77131;AT1G77138	+	pseudogene;other_RNA	pseudogene of PGSIP, glycogenin glucosyltransferase ;other RNA	NONE	NONE	NONE	NONE	NONE
chr1	29046501	29046600	AT1G77300	-	protein_coding_gene	histone methyltransferases(H3-K4 specific);histone methyltransferases(H3-K36 specific)	NONE	NONE	NONE	NONE	NONE
chr1	29098201	29098300	AT1G77440	+	protein_coding_gene	20S proteasome beta subunit C2	NONE	NONE	NONE	NONE	NONE
chr1	29105001	29105100	AT1G77460	+	protein_coding_gene	Armadillo/beta-catenin-like repeat ; C2 calcium/lipid-binding domain (CaLB) protein	NONE	NONE	NONE	NONE	NONE
chr1	29109101	29109200	AT1G77460	+	protein_coding_gene	Armadillo/beta-catenin-like repeat ; C2 calcium/lipid-binding domain (CaLB) protein	NONE	NONE	NONE	NONE	NONE
chr1	29119001	29119100	AT1G77490	+	protein_coding_gene	thylakoidal ascorbate peroxidase	NONE	NONE	NONE	NONE	NONE
chr1	29192801	29192900	AT1G77680	-	protein_coding_gene	Ribonuclease II/R family protein	NONE	NONE	NONE	NONE	NONE
chr1	29299801	29299900	AT1G77920	+	protein_coding_gene	bZIP transcription factor family protein	NONE	NONE	NONE	NONE	NONE
chr1	29405801	29405900	AT1G78150	+	protein_coding_gene	unknown protein; BEST Arabidopsis thaliana protein match is: unknown protein (TAIR:AT1G35780.1); Has 152 Blast hits to 146 proteins in 18 species: Archae - 0; Bacteria - 0; Metazoa - 1; Fungi - 2; Plants - 149; Viruses - 0; Other Eukaryotes - 0 (source: NCBI BLink).	NONE	NONE	NONE	NONE	NONE
chr1	29542401	29542500	AT1G78540	-	protein_coding_gene	SH2 domain protein B	NONE	NONE	NONE	NONE	NONE
chr1	29667201	29667300	AT1G78910	+	protein_coding_gene	Pseudouridine synthase family protein	NONE	NONE	NONE	NONE	AT1G78915
chr1	29718701	29718800	AT1G79000	-	protein_coding_gene	histone acetyltransferase of the CBP family 1	NONE	NONE	NONE	NONE	NONE
chr1	29719101	29719200	AT1G79000	-	protein_coding_gene	histone acetyltransferase of the CBP family 1	NONE	NONE	NONE	NONE	NONE
chr1	29719201	29719300	AT1G79000	-	protein_coding_gene	histone acetyltransferase of the CBP family 1	NONE	NONE	NONE	NONE	NONE
chr1	29727601	29727700	AT1G79020	-	protein_coding_gene	Enhancer of polycomb-like transcription factor protein	NONE	NONE	NONE	AT1G79010	NONE
chr1	29775301	29775400	AT1G79150	-	protein_coding_gene	binding	NONE	NONE	NONE	NONE	NONE
chr1	29806401	29806500	AT1G79245	-	pseudogene	pseudogene of unknown protein	NONE	NONE	NONE	NONE	NONE
chr1	29817201	29817300	AT1G79270	+	protein_coding_gene	evolutionarily conserved C-terminal region 8	NONE	NONE	NONE	NONE	NONE
chr1	29819401	29819500	AT1G79280	-	protein_coding_gene	nuclear pore anchor	NONE	NONE	NONE	NONE	AT1G79270
chr1	29830501	29830600	AT1G79280	-	protein_coding_gene	nuclear pore anchor	NONE	NONE	NONE	NONE	NONE
chr1	29862701	29862800	AT1G79380	+	protein_coding_gene	Ca(2)-dependent phospholipid-binding protein (Copine) family	NONE	NONE	NONE	NONE	AT1G79390
chr1	29950101	29950200	AT1G79600	-	protein_coding_gene	Protein kinase superfamily protein	NONE	NONE	NONE	NONE	NONE
chr1	29970501	29970600	AT1G79640	-	protein_coding_gene	Protein kinase superfamily protein	NONE	NONE	NONE	NONE	NONE
chr1	29977201	29977300	AT1G79670	-	protein_coding_gene	Wall-associated kinase family protein	NONE	NONE	NONE	NONE	AT1G79660
chr1	29995901	29996000	AT1G79710	+	protein_coding_gene	Major facilitator superfamily protein	NONE	NONE	NONE	NONE	NONE
chr1	29997901	29998000	AT1G79710;AT1G79720	-	protein_coding_gene;protein_coding_gene	Major facilitator superfamily protein;Eukaryotic aspartyl protease family protein	NONE	NONE	NONE	NONE	NONE
chr1	30024201	30024300	AT1G79820	-	protein_coding_gene	Major facilitator superfamily protein	NONE	NONE	NONE	NONE	NONE
chr1	30030501	30030600	AT1G79830	-	protein_coding_gene	golgin candidate 5	NONE	NONE	NONE	NONE	NONE
chr1	30089401	30089500	AT1G79990	+	protein_coding_gene	structural molecules	NONE	NONE	NONE	NONE	NONE
chr1	30099101	30099200	AT1G80010	+	protein_coding_gene	FAR1-related sequence 8	NONE	NONE	NONE	NONE	NONE
chr1	30207301	30207400	AT1G80350	-	protein_coding_gene	P-loop containing nucleoside triphosphate hydrolases superfamily protein	NONE	NONE	NONE	NONE	NONE
chr1	30226601	30226700	AT1G80400	+	protein_coding_gene	RING/U-box superfamily protein	NONE	NONE	NONE	NONE	AT1G80410
chr1	30259301	30259400	AT1G80480	-	protein_coding_gene	plastid transcriptionally active 17	NONE	NONE	NONE	NONE	NONE
chr1	30278301	30278400	AT1G80530	-	protein_coding_gene	Major facilitator superfamily protein	NONE	NONE	NONE	NONE	NONE
chr1	30313601	30313700	AT1G80640	+	protein_coding_gene	Protein kinase superfamily protein	NONE	NONE	NONE	AT1G80650	NONE
chr1	30316801	30316900	AT1G80660	-	protein_coding_gene	H(+)-ATPase 9	NONE	NONE	NONE	NONE	AT1G80650
chr1	30325001	30325100	AT1G80680	+	protein_coding_gene	SUPPRESSOR OF AUXIN RESISTANCE 3	NONE	NONE	NONE	NONE	NONE
chr1	30328201	30328300	AT1G80680	+	protein_coding_gene	SUPPRESSOR OF AUXIN RESISTANCE 3	NONE	NONE	NONE	NONE	AT1G80690
chr1	30402101	30402200	AT1G80910	+	protein_coding_gene	Protein of unknown function (DUF1712)	NONE	NONE	NONE	NONE	NONE
chr2	173401	173500	AT2G01390	+	protein_coding_gene	Tetratricopeptide repeat (TPR)-like superfamily protein	NONE	NONE	NONE	AT2G01400	NONE
chr2	209001	209100	AT2G01460	+	protein_coding_gene	P-loop containing nucleoside triphosphate hydrolases superfamily protein	NONE	NONE	NONE	NONE	NONE
chr2	309201	309300	AT2G01690	-	protein_coding_gene	ARM repeat superfamily protein	NONE	NONE	NONE	NONE	AT2G01680
chr2	309701	309800	AT2G01690	-	protein_coding_gene	ARM repeat superfamily protein	NONE	NONE	NONE	NONE	NONE
chr2	365001	365100	AT2G01830	-	protein_coding_gene	CHASE domain containing histidine kinase protein	NONE	NONE	NONE	NONE	NONE
chr2	370701	370800	NONE	NONE	NONE	NONE	NONE	NONE	AT2G01830-AT2G01840	AT2G01830	NONE
chr2	638001	638100	AT2G02440	+	protein_coding_gene	unknown protein; Has 3 Blast hits to 3 proteins in 2 species: Archae - 0; Bacteria - 0; Metazoa - 0; Fungi - 0; Plants - 3; Viruses - 0; Other Eukaryotes - 0 (source: NCBI BLink).	NONE	NONE	AT2G02430-AT2G02440	AT2G02440	NONE
chr2	638101	638200	AT2G02440	+	protein_coding_gene	unknown protein; Has 3 Blast hits to 3 proteins in 2 species: Archae - 0; Bacteria - 0; Metazoa - 0; Fungi - 0; Plants - 3; Viruses - 0; Other Eukaryotes - 0 (source: NCBI BLink).	NONE	NONE	NONE	NONE	NONE
chr2	861401	861500	AT2G02955	+	protein_coding_gene	maternal effect embryo arrest 12	NONE	NONE	NONE	NONE	AT2G02960
chr2	944101	944200	AT2G03140	+	protein_coding_gene	alpha/beta-Hydrolases superfamily protein	NONE	NONE	NONE	NONE	NONE
chr2	1103601	1103700	AT2G03630	+	protein_coding_gene	unknown protein; BEST Arabidopsis thaliana protein match is: unknown protein (TAIR:AT1G74220.1); Has 126 Blast hits to 126 proteins in 28 species: Archae - 0; Bacteria - 6; Metazoa - 7; Fungi - 5; Plants - 87; Viruses - 0; Other Eukaryotes - 21 (source: NCBI BLink).	NONE	NONE	NONE	AT2G03620	AT2G03640
chr2	1105501	1105600	AT2G03640	-	protein_coding_gene	Nuclear transport factor 2 (NTF2) family protein with RNA binding (RRM-RBD-RNP motifs) domain	NONE	NONE	NONE	NONE	NONE
chr2	1120201	1120300	AT2G03670	+	protein_coding_gene	cell division cycle 48B	NONE	NONE	NONE	AT2G03680	NONE
chr2	1138301	1138400	AT2G03730	-	protein_coding_gene	ACT domain repeat 5	NONE	NONE	NONE	NONE	NONE
chr2	1165601	1165700	AT2G03820	-	protein_coding_gene	nonsense-mediated mRNA decay NMD3 family protein	NONE	NONE	NONE	NONE	NONE
chr2	1179401	1179500	NONE	NONE	NONE	NONE	NONE	NONE	AT2G03860-AT2G03870	AT2G03870	NONE
chr2	1190301	1190400	NONE	NONE	NONE	NONE	NONE	NONE	AT2G03890-AT2G03900	NONE	NONE
chr2	1411801	1411900	NONE	NONE	NONE	NONE	AT2TE06465	ATHILA4A:LTR/Gypsy	AT2G04160-AT2G04170	NONE	NONE
chr2	1471301	1471400	AT2G04260	+	pseudogene	pseudogene, BS1-related mitochondrial protein, blastp match of 53% identity and 8.5e-45 P-value to GP|17385707|dbj|BAB78658.1||AP003022 P0681B11.25 {Oryza sativa (japonica cultivar-group)}	NONE	NONE	NONE	NONE	NONE
chr2	1480301	1480400	AT2G04270;AT2G04280	-	protein_coding_gene;protein_coding_gene	RNAse E/G-like;unknown protein; FUNCTIONS IN: molecular_function unknown; INVOLVED IN: biological_process unknown; EXPRESSED IN: 24 plant structures; EXPRESSED DURING: 13 growth stages; BEST Arabidopsis thaliana protein match is: unknown protein (TAIR:AT4G12700.1); Has 130 Blast hits to 130 proteins in 16 species: Archae - 0; Bacteria - 0; Metazoa - 0; Fungi - 0; Plants - 124; Viruses - 0; Other …	NONE	NONE	NONE	NONE	NONE
chr2	1497501	1497600	NONE	NONE	NONE	NONE	NONE	NONE	AT2G04300-AT2G04305	NONE	AT2G04300
chr2	1517501	1517600	AT2G04350	+	protein_coding_gene	AMP-dependent synthetase and ligase family protein	NONE	NONE	NONE	NONE	NONE
chr2	1599501	1599600	NONE	NONE	NONE	NONE	AT2TE07380;AT2TE07375	ATLINE1_4:LINE/L1;ATLINE1_4:LINE/L1	AT2G04570-AT2G04580	NONE	NONE
chr2	1622501	1622600	AT2G04650	-	protein_coding_gene	ADP-glucose pyrophosphorylase family protein	NONE	NONE	NONE	NONE	NONE
chr2	1628601	1628700	AT2G04660	+	protein_coding_gene	anaphase-promoting complex/cyclosome 2	NONE	NONE	NONE	NONE	NONE
chr2	1699401	1699500	AT2G04842	-	protein_coding_gene	threonyl-tRNA synthetase, putative / threonine--tRNA ligase, putative	NONE	NONE	NONE	NONE	NONE
chr2	1917201	1917300	NONE	NONE	NONE	NONE	NONE	NONE	AT2G05250-AT2G05260	AT2G05250;AT2G05260	NONE
chr2	1917301	1917400	NONE	NONE	NONE	NONE	NONE	NONE	AT2G05250-AT2G05260	AT2G05250;AT2G05260	NONE
chr2	2119801	2119900	NONE	NONE	NONE	NONE	NONE	NONE	AT2G05670-AT2G05680	NONE	NONE
chr2	2258501	2258600	AT2G05910	-	protein_coding_gene	Protein of unknown function (DUF567)	NONE	NONE	NONE	NONE	AT2G05900
chr2	2292201	2292300	NONE	NONE	NONE	NONE	NONE	NONE	AT2G05940-AT2G05950	NONE	NONE
chr2	2328501	2328600	AT2G06000	-	protein_coding_gene	Pentatricopeptide repeat (PPR) superfamily protein	NONE	NONE	NONE	NONE	NONE
chr2	2335801	2335900	AT2G06005	+	protein_coding_gene	FRIGIDA interacting protein 1	NONE	NONE	NONE	AT2G06010	NONE
chr2	2343801	2343900	AT2G06020	+	protein_coding_gene	Homeodomain-like superfamily protein	AT2TE10805	ATREP3:RC/Helitron	NONE	NONE	NONE
chr2	2559101	2559200	NONE	NONE	NONE	NONE	AT2TE11515	ARNOLD3:DNA/MuDR	AT2G06450-AT2G06460	NONE	NONE
chr2	3048301	3048400	AT2G07360	-	protein_coding_gene	SH3 domain-containing protein	NONE	NONE	NONE	NONE	NONE
chr2	3197801	3197900	NONE	NONE	NONE	NONE	AT2TE13815	ATREP1:RC/Helitron	AT2G07600-AT2G07620	NONE	NONE
chr2	3226701	3226800	NONE	NONE	NONE	NONE	AT2TE13950;AT2TE13955	ATLINE1_2:LINE/L1;ATGP2:LTR/Gypsy	AT2G07650-AT2G07660	NONE	NONE
chr2	3266701	3266800	AT2G07673	+	protein_coding_gene	unknown protein; BEST Arabidopsis thaliana protein match is: unknown protein (TAIR:ATMG01030.1); Has 7 Blast hits to 7 proteins in 2 species: Archae - 0; Bacteria - 0; Metazoa - 0; Fungi - 0; Plants - 7; Viruses - 0; Other Eukaryotes - 0 (source: NCBI BLink).	NONE	NONE	NONE	NONE	NONE
chr2	3783301	3783400	AT2G09994	+	pseudogene	pseudogene of U-box domain-containing protein / armadillo/beta-catenin repeat family protein	NONE	NONE	NONE	NONE	NONE
chr2	4163301	4163400	AT2G10630	+	transposable_element_gene	transposable element gene	AT2TE17600	ATENSPM6:DNA/En-Spm	NONE	NONE	NONE
chr2	4308401	4308500	NONE	NONE	NONE	NONE	NONE	NONE	AT2G10931-AT2G10940	NONE	NONE
chr2	4341601	4341700	AT2G11000	-	protein_coding_gene	MAK10 homologue	NONE	NONE	NONE	NONE	NONE
chr2	4926001	4926100	NONE	NONE	NONE	NONE	AT2TE20255	ATENSPM5:DNA/En-Spm	AT2G12290-AT2G12300	NONE	NONE
chr2	5083201	5083300	NONE	NONE	NONE	NONE	AT2TE20895	ATLANTYS3:LTR/Gypsy	AT2G12490-AT2G12500	NONE	NONE
chr2	5232601	5232700	NONE	NONE	NONE	NONE	AT2TE21360	ATGP1:LTR/Gypsy	AT2G12750-AT2G12760	NONE	NONE
chr2	5321401	5321500	NONE	NONE	NONE	NONE	NONE	NONE	AT2G12940-AT2G12945	NONE	NONE
chr2	5529101	5529200	AT2G13330	-	transposable_element_gene	transposable element gene	AT2TE22345	ATLANTYS1:LTR/Gypsy	NONE	NONE	NONE
chr2	5535101	5535200	NONE	NONE	NONE	NONE	NONE	NONE	AT2G13335-AT2G13350	NONE	NONE
chr2	5907601	5907700	AT2G14045	+	protein_coding_gene	unknown protein; Has 257 Blast hits to 257 proteins in 101 species: Archae - 0; Bacteria - 0; Metazoa - 130; Fungi - 0; Plants - 47; Viruses - 0; Other Eukaryotes - 80 (source: NCBI BLink).	NONE	NONE	NONE	NONE	NONE
chr2	6023601	6023700	AT2G14210	+	protein_coding_gene	AGAMOUS-like 44	NONE	NONE	NONE	NONE	NONE
chr2	6535201	6535300	AT2G15080	+	protein_coding_gene	receptor like protein 19	NONE	NONE	NONE	NONE	NONE
chr2	6905701	6905800	AT2G15860	-	protein_coding_gene	unknown protein; FUNCTIONS IN: molecular_function unknown; INVOLVED IN: biological_process unknown; LOCATED IN: cellular_component unknown; EXPRESSED IN: 24 plant structures; EXPRESSED DURING: 13 growth stages; Has 30201 Blast hits to 17322 proteins in 780 species: Archae - 12; Bacteria - 1396; Metazoa - 17338; Fungi - 3422; Plants - 5037; Viruses - 0; Other Eukaryotes - 2996 (source: NCBI BLink).	NONE	NONE	NONE	NONE	NONE
chr2	7124601	7124700	NONE	NONE	NONE	NONE	AT2TE28985	ATREP10D:RC/Helitron	AT2G16430-AT2G16440	NONE	NONE
chr2	7278201	7278300	NONE	NONE	NONE	NONE	NONE	NONE	AT2G16760-AT2G16770	NONE	AT2G16760
chr2	7278301	7278400	NONE	NONE	NONE	NONE	NONE	NONE	AT2G16760-AT2G16770	NONE	NONE
chr2	7310301	7310400	AT2G16870	-	protein_coding_gene	Disease resistance protein (TIR-NBS-LRR class) family	NONE	NONE	NONE	NONE	NONE
chr2	7313201	7313300	AT2G16880	-	protein_coding_gene	Pentatricopeptide repeat (PPR) superfamily protein	NONE	NONE	NONE	NONE	NONE
chr2	7333101	7333200	AT2G16910	+	protein_coding_gene	basic helix-loop-helix (bHLH) DNA-binding superfamily protein	NONE	NONE	NONE	NONE	NONE
chr2	7393401	7393500	AT2G17010	-	protein_coding_gene	Mechanosensitive ion channel family protein	NONE	NONE	NONE	NONE	NONE
chr2	7486801	7486900	AT2G17210	-	protein_coding_gene	Tetratricopeptide repeat (TPR)-like superfamily protein	NONE	NONE	NONE	NONE	AT2G17220
chr2	7554101	7554200	AT2G17380	+	protein_coding_gene	associated protein 19	NONE	NONE	NONE	NONE	NONE
chr2	7707201	7707300	AT2G17740	-	protein_coding_gene	Cysteine/Histidine-rich C1 domain family protein	NONE	NONE	NONE	NONE	NONE
chr2	7829501	7829600	AT2G18000	+	protein_coding_gene	TBP-associated factor 14	NONE	NONE	NONE	NONE	AT2G17990
chr2	7881901	7882000	AT2G18130	-	protein_coding_gene	purple acid phosphatase 11	AT2TE32635	HELITRONY1E:RC/Helitron	NONE	NONE	NONE
chr2	7908801	7908900	AT2G18170	-	protein_coding_gene	MAP kinase 7	NONE	NONE	NONE	NONE	NONE
chr2	7932501	7932600	AT2G18230	-	protein_coding_gene	pyrophosphorylase 2	NONE	NONE	NONE	NONE	AT2G18220
chr2	7947101	7947200	AT2G18280	+	protein_coding_gene	tubby like protein 2	NONE	NONE	NONE	AT2G18270	NONE
chr2	8002501	8002600	AT2G18460	+	protein_coding_gene	like COV 3	NONE	NONE	NONE	NONE	AT2G18465
chr2	8002601	8002700	AT2G18460	+	protein_coding_gene	like COV 3	NONE	NONE	NONE	NONE	AT2G18465
chr2	8006801	8006900	AT2G18470	-	protein_coding_gene	roline-rich extensin-like receptor kinase 4	NONE	NONE	NONE	NONE	NONE
chr2	8143601	8143700	AT2G18790	+	protein_coding_gene	phytochrome B	NONE	NONE	NONE	NONE	NONE
chr2	8171601	8171700	AT2G18876	+	protein_coding_gene	Afadin/alpha-actinin-binding protein	NONE	NONE	NONE	AT2G18880	NONE
chr2	8171701	8171800	AT2G18876	+	protein_coding_gene	Afadin/alpha-actinin-binding protein	NONE	NONE	NONE	AT2G18880	NONE
chr2	8225801	8225900	AT2G18960	+	protein_coding_gene	H(+)-ATPase 1	NONE	NONE	NONE	NONE	NONE
chr2	8299201	8299300	AT2G19140	-	transposable_element_gene	transposable element gene	AT2TE34515	ATREP10D:RC/Helitron	NONE	NONE	NONE
chr2	8463901	8464000	AT2G19540	+	protein_coding_gene	Transducin family protein / WD-40 repeat family protein	NONE	NONE	NONE	NONE	AT2G19550
chr2	8649701	8649800	AT2G20050	-	protein_coding_gene	protein serine/threonine phosphatases;protein kinases;catalytics;cAMP-dependent protein kinase regulators;ATP binding;protein serine/threonine phosphatases	NONE	NONE	NONE	NONE	AT2G20030
chr2	8666801	8666900	NONE	NONE	NONE	NONE	NONE	NONE	AT2G20080-AT2G20100	NONE	NONE
chr2	8712201	8712300	AT2G20190	-	protein_coding_gene	CLIP-associated protein	NONE	NONE	NONE	NONE	NONE
chr2	8726701	8726800	AT2G20230	+	protein_coding_gene	Tetraspanin family protein	NONE	NONE	NONE	NONE	AT2G20240
chr2	8727101	8727200	AT2G20230	+	protein_coding_gene	Tetraspanin family protein	NONE	NONE	NONE	NONE	AT2G20240
chr2	8729101	8729200	AT2G20240	-	protein_coding_gene	Protein of unknown function (DUF3741)	NONE	NONE	NONE	NONE	NONE
chr2	8757101	8757200	AT2G20300	-	protein_coding_gene	Protein kinase superfamily protein	NONE	NONE	NONE	NONE	NONE
chr2	8757201	8757300	AT2G20300	-	protein_coding_gene	Protein kinase superfamily protein	NONE	NONE	NONE	NONE	NONE
chr2	8765801	8765900	NONE	NONE	NONE	NONE	NONE	NONE	AT2G20310-AT2G20320	AT2G20320	NONE
chr2	8773301	8773400	AT2G20330	-	protein_coding_gene	Transducin/WD40 repeat-like superfamily protein	NONE	NONE	NONE	NONE	AT2G20320
chr2	8910901	8911000	NONE	NONE	NONE	NONE	NONE	NONE	AT2G20660-AT2G20670	NONE	AT2G20670
chr2	8922701	8922800	AT2G20680	+	protein_coding_gene	Glycosyl hydrolase superfamily protein	NONE	NONE	NONE	AT2G20690	NONE
chr2	8950101	8950200	AT2G20790	-	protein_coding_gene	clathrin adaptor complexes medium subunit family protein	NONE	NONE	NONE	AT2G20780	AT2G20784
chr2	8950501	8950600	AT2G20790	-	protein_coding_gene	clathrin adaptor complexes medium subunit family protein	NONE	NONE	NONE	NONE	AT2G20784
chr2	8977001	8977100	AT2G20850	-	protein_coding_gene	STRUBBELIG-receptor family 1	NONE	NONE	NONE	NONE	NONE
chr2	9043801	9043900	AT2G21080	+	protein_coding_gene	unknown protein; FUNCTIONS IN: molecular_function unknown; INVOLVED IN: biological_process unknown; LOCATED IN: vacuole; EXPRESSED IN: 15 plant structures; EXPRESSED DURING: 9 growth stages; CONTAINS InterPro DOMAIN/s: Protein of unknown function DUF3537 (InterPro:IPR021924); BEST Arabidopsis thaliana protein match is: Protein of unknown function (DUF3537) (TAIR:AT3G20300.1); Has 141 Blast hits t…	NONE	NONE	NONE	NONE	AT2G21070
chr2	9046201	9046300	AT2G21090	-	protein_coding_gene	Pentatricopeptide repeat (PPR-like) superfamily protein	NONE	NONE	NONE	NONE	AT2G21080
chr2	9108201	9108300	AT2G21270	+	protein_coding_gene	ubiquitin fusion degradation 1	NONE	NONE	NONE	AT2G21260	NONE
chr2	9135801	9135900	AT2G21340	+	protein_coding_gene	MATE efflux family protein	NONE	NONE	NONE	NONE	AT2G21350
chr2	9222401	9222500	AT2G21540	-	protein_coding_gene	SEC14-like 3	NONE	NONE	NONE	NONE	NONE
chr2	9356501	9356600	AT2G21960	+	protein_coding_gene	unknown protein; LOCATED IN: chloroplast; EXPRESSED IN: 22 plant structures; EXPRESSED DURING: 13 growth stages; BEST Arabidopsis thaliana protein match is: unknown protein (TAIR:AT1G56180.1); Has 224 Blast hits to 222 proteins in 59 species: Archae - 0; Bacteria - 65; Metazoa - 0; Fungi - 0; Plants - 134; Viruses - 0; Other Eukaryotes - 25 (source: NCBI BLink).	NONE	NONE	NONE	NONE	AT2G21970
chr2	9462201	9462300	AT2G22260	+	protein_coding_gene	oxidoreductase, 2OG-Fe(II) oxygenase family protein	NONE	NONE	NONE	NONE	NONE
chr2	9510901	9511000	AT2G22410	+	protein_coding_gene	SLOW GROWTH 1	NONE	NONE	NONE	NONE	NONE
chr2	9537401	9537500	NONE	NONE	NONE	NONE	NONE	NONE	AT2G22460-AT2G22470	NONE	AT2G22470
chr2	9542601	9542700	AT2G22475	+	protein_coding_gene	GRAM domain family protein	NONE	NONE	NONE	NONE	NONE
chr2	9650301	9650400	AT2G22690	-	protein_coding_gene	zinc ion binding	NONE	NONE	NONE	NONE	NONE
chr2	9847101	9847200	AT2G23140	-	protein_coding_gene	RING/U-box superfamily protein with ARM repeat domain	NONE	NONE	NONE	NONE	NONE
chr2	9906901	9907000	NONE	NONE	NONE	NONE	NONE	NONE	AT2G23290-AT2G23300	AT2G23290	NONE
chr2	9907201	9907300	NONE	NONE	NONE	NONE	NONE	NONE	AT2G23290-AT2G23300	NONE	NONE
chr2	9960601	9960700	AT2G23390	-	protein_coding_gene	CONTAINS InterPro DOMAIN/s: Protein of unknown function DUF482 (InterPro:IPR007434), Acyl-CoA N-acyltransferase (InterPro:IPR016181); Has 2165 Blast hits to 2163 proteins in 543 species: Archae - 0; Bacteria - 1044; Metazoa - 0; Fungi - 0; Plants - 33; Viruses - 0; Other Eukaryotes - 1088 (source: NCBI BLink).	NONE	NONE	NONE	NONE	AT2G23380
chr2	10122801	10122900	NONE	NONE	NONE	NONE	NONE	NONE	AT2G23770-AT2G23780	AT2G23770	AT2G23780
chr2	10173001	10173100	AT2G23890	+	protein_coding_gene	HAD-superfamily hydrolase, subfamily IG, 5'-nucleotidase	NONE	NONE	NONE	NONE	NONE
chr2	10390301	10390400	NONE	NONE	NONE	NONE	NONE	NONE	AT2G24430-AT2G24440	AT2G24440	NONE
chr2	10478001	10478100	AT2G24640	-	protein_coding_gene	ubiquitin-specific protease 19	NONE	NONE	NONE	NONE	NONE
chr2	10483601	10483700	AT2G24650	-	protein_coding_gene	DNA binding;DNA binding;sequence-specific DNA binding transcription factors	NONE	NONE	NONE	AT2G24645	NONE
chr2	10625901	10626000	AT2G24990	+	protein_coding_gene	Serine/threonine-protein kinase Rio1	NONE	NONE	NONE	NONE	NONE
chr2	10664301	10664400	AT2G25070	-	protein_coding_gene	Protein phosphatase 2C family protein	NONE	NONE	NONE	NONE	NONE
chr2	10854901	10855000	AT2G25500	-	protein_coding_gene	Inosine triphosphate pyrophosphatase family protein	NONE	NONE	AT2G25500-AT2G25510	AT2G25500	NONE
chr2	11025101	11025200	AT2G25840	+	protein_coding_gene	Nucleotidylyl transferase superfamily protein	NONE	NONE	NONE	NONE	AT2G25850
chr2	11073101	11073200	AT2G25970	-	protein_coding_gene	KH domain-containing protein	NONE	NONE	NONE	NONE	NONE
chr2	11111001	11111100	AT2G26080	-	protein_coding_gene	glycine decarboxylase P-protein 2	NONE	NONE	NONE	NONE	NONE
chr2	11116601	11116700	AT2G26100	-	protein_coding_gene	Galactosyltransferase family protein	NONE	NONE	NONE	NONE	NONE
chr2	11166301	11166400	AT2G26230	+	protein_coding_gene	uricase / urate oxidase / nodulin 35, putative	NONE	NONE	NONE	NONE	AT2G26240
chr2	11166501	11166600	AT2G26230	+	protein_coding_gene	uricase / urate oxidase / nodulin 35, putative	NONE	NONE	NONE	NONE	AT2G26240
chr2	11202501	11202600	AT2G26310	+	protein_coding_gene	Chalcone-flavanone isomerase family protein	NONE	NONE	NONE	NONE	NONE
chr2	11219301	11219400	AT2G26350	-	protein_coding_gene	peroxin 10	NONE	NONE	NONE	NONE	NONE
chr2	11332101	11332200	AT2G26650	-	protein_coding_gene	K+ transporter 1	NONE	NONE	NONE	NONE	AT2G26640
chr2	11423101	11423200	AT2G26780	+	protein_coding_gene	ARM repeat superfamily protein	NONE	NONE	NONE	NONE	NONE
chr2	11582501	11582600	AT2G27120	+	protein_coding_gene	DNA polymerase epsilon catalytic subunit	NONE	NONE	NONE	NONE	NONE
chr2	11609301	11609400	AT2G27170	-	protein_coding_gene	Structural maintenance of chromosomes (SMC) family protein	NONE	NONE	NONE	AT2G27160	AT2G27150
chr2	11613001	11613100	AT2G27170	-	protein_coding_gene	Structural maintenance of chromosomes (SMC) family protein	NONE	NONE	NONE	NONE	NONE
chr2	11748101	11748200	AT2G27490	-	protein_coding_gene	dephospho-CoA kinase family	NONE	NONE	NONE	NONE	AT2G27480
chr2	11834801	11834900	NONE	NONE	NONE	NONE	AT2TE51475;AT2TE51470	ATREP10B:RC/Helitron;ATREP9:RC/Helitron	AT2G27770-AT2G27775	AT2G27770	NONE
chr2	11834901	11835000	NONE	NONE	NONE	NONE	AT2TE51475	ATREP10B:RC/Helitron	AT2G27770-AT2G27775	AT2G27770	NONE
chr2	11901601	11901700	AT2G27950	-	protein_coding_gene	Ring/U-Box superfamily protein	NONE	NONE	NONE	NONE	NONE
chr2	12045201	12045300	AT2G28250	+	protein_coding_gene	Protein kinase superfamily protein	NONE	NONE	NONE	NONE	NONE
chr2	12065301	12065400	AT2G28290	+	protein_coding_gene	P-loop containing nucleoside triphosphate hydrolases superfamily protein	NONE	NONE	NONE	NONE	NONE
chr2	12336601	12336700	AT2G28760	-	protein_coding_gene	UDP-XYL synthase 6	NONE	NONE	NONE	NONE	NONE
chr2	12472901	12473000	AT2G29040	-	protein_coding_gene	Exostosin family protein	NONE	NONE	NONE	NONE	NONE
chr2	12547201	12547300	AT2G29190	-	protein_coding_gene	pumilio 2	NONE	NONE	NONE	NONE	NONE
chr2	12550701	12550800	AT2G29200	-	protein_coding_gene	pumilio 1	NONE	NONE	NONE	NONE	NONE
chr2	12744901	12745000	AT2G29890	+	protein_coding_gene	villin-like 1	NONE	NONE	NONE	NONE	NONE
chr2	12852801	12852900	AT2G30110	-	protein_coding_gene	ubiquitin-activating enzyme 1	NONE	NONE	NONE	NONE	AT2G30105
chr2	12869201	12869300	AT2G30130	+	protein_coding_gene	Lateral organ boundaries (LOB) domain family protein	NONE	NONE	NONE	NONE	NONE
chr2	13041701	13041800	AT2G30615	-	protein_coding_gene	BEST Arabidopsis thaliana protein match is: F-box and associated interaction domains-containing protein (TAIR:AT2G43445.1); Has 51 Blast hits to 50 proteins in 3 species: Archae - 0; Bacteria - 0; Metazoa - 0; Fungi - 0; Plants - 51; Viruses - 0; Other Eukaryotes - 0 (source: NCBI BLink).	NONE	NONE	NONE	NONE	AT2G30600
chr2	13099701	13099800	AT2G30750	-	protein_coding_gene	cytochrome P450, family 71, subfamily A, polypeptide 12	NONE	NONE	NONE	NONE	NONE
chr2	13110201	13110300	AT2G30770	-	protein_coding_gene	cytochrome P450, family 71, subfamily A, polypeptide 13	NONE	NONE	NONE	NONE	NONE
chr2	13130901	13131000	AT2G30820	+	protein_coding_gene	unknown protein; BEST Arabidopsis thaliana protein match is: unknown protein (TAIR:AT1G06660.1); Has 35333 Blast hits to 34131 proteins in 2444 species: Archae - 798; Bacteria - 22429; Metazoa - 974; Fungi - 991; Plants - 531; Viruses - 0; Other Eukaryotes - 9610 (source: NCBI BLink).	NONE	NONE	NONE	NONE	NONE
chr2	13325401	13325500	AT2G31260	-	protein_coding_gene	autophagy 9 (APG9)	NONE	NONE	NONE	NONE	NONE
chr2	13351501	13351600	NONE	NONE	NONE	NONE	NONE	NONE	AT2G31305-AT2G31310	NONE	AT2G31305
chr2	13383101	13383200	AT2G31380	+	protein_coding_gene	salt tolerance homologue	NONE	NONE	NONE	NONE	AT2G31390
chr2	13536701	13536800	AT2G31830	-	protein_coding_gene	endonuclease/exonuclease/phosphatase family protein	NONE	NONE	NONE	NONE	NONE
chr2	13569201	13569300	AT2G31900	-	protein_coding_gene	myosin-like protein XIF	NONE	NONE	NONE	NONE	NONE
chr2	13642801	13642900	AT2G32080	-	protein_coding_gene	purin-rich alpha 1	NONE	NONE	NONE	AT2G32070	NONE
chr2	13760101	13760200	AT2G32410	+	protein_coding_gene	AXR1-like	NONE	NONE	NONE	NONE	AT2G32415
chr2	13848501	13848600	AT2G32640	-	protein_coding_gene	Lycopene beta/epsilon cyclase protein	NONE	NONE	NONE	NONE	NONE
chr2	13885201	13885300	AT2G32730	+	protein_coding_gene	26S proteasome regulatory complex, non-ATPase subcomplex, Rpn2/Psmd1 subunit	NONE	NONE	NONE	NONE	NONE
chr2	13933401	13933500	AT2G32840	-	protein_coding_gene	proline-rich family protein	NONE	NONE	NONE	NONE	NONE
chr2	13981101	13981200	AT2G32950	+	protein_coding_gene	Transducin/WD40 repeat-like superfamily protein	NONE	NONE	NONE	NONE	NONE
chr2	13983001	13983100	AT2G32950	+	protein_coding_gene	Transducin/WD40 repeat-like superfamily protein	NONE	NONE	NONE	NONE	NONE
chr2	14075201	14075300	AT2G33210	-	protein_coding_gene	heat shock protein 60-2	NONE	NONE	NONE	NONE	NONE
chr2	14228301	14228400	AT2G33600	+	protein_coding_gene	NAD(P)-binding Rossmann-fold superfamily protein	NONE	NONE	NONE	AT2G33610	NONE
chr2	14238101	14238200	AT2G33630	-	protein_coding_gene	NAD(P)-binding Rossmann-fold superfamily protein	NONE	NONE	NONE	NONE	NONE
chr2	14255701	14255800	AT2G33700	+	protein_coding_gene	Protein phosphatase 2C family protein	NONE	NONE	NONE	AT2G33705	NONE
chr2	14266501	14266600	AT2G33730	-	protein_coding_gene	P-loop containing nucleoside triphosphate hydrolases superfamily protein	NONE	NONE	NONE	NONE	NONE
chr2	14280001	14280100	AT2G33770	-	protein_coding_gene	phosphate 2	NONE	NONE	NONE	NONE	NONE
chr2	14326101	14326200	AT2G33860	-	protein_coding_gene	Transcriptional factor B3 family protein / auxin-responsive factor AUX/IAA-related	NONE	NONE	NONE	AT2G33855	NONE
chr2	14372101	14372200	AT2G34020	-	protein_coding_gene	Calcium-binding EF-hand family protein	NONE	NONE	NONE	NONE	NONE
chr2	14381701	14381800	AT2G34040	-	protein_coding_gene	Apoptosis inhibitory protein 5 (API5)	NONE	NONE	NONE	NONE	AT2G34050
chr2	14397201	14397300	AT2G34090;AT2G34110	+	protein_coding_gene;protein_coding_gene	maternal effect embryo arrest 18;BEST Arabidopsis thaliana protein match is: forkhead-associated (FHA) domain-containing protein (TAIR:AT1G34355.1); Has 19 Blast hits to 19 proteins in 5 species: Archae - 0; Bacteria - 0; Metazoa - 0; Fungi - 0; Plants - 19; Viruses - 0; Other Eukaryotes - 0 (source: NCBI BLink).	NONE	NONE	NONE	NONE	NONE
chr2	14473401	14473500	AT2G34290	-	protein_coding_gene	Protein kinase superfamily protein	NONE	NONE	AT2G34290-AT2G34300	AT2G34290	AT2G34300
chr2	14499401	14499500	AT2G34357	+	protein_coding_gene	ARM repeat superfamily protein	NONE	NONE	NONE	NONE	NONE
chr2	14528601	14528700	AT2G34450	-	protein_coding_gene	HMG-box (high mobility group) DNA-binding family protein	NONE	NONE	NONE	AT2G34460	AT2G34440
chr2	14608501	14608600	AT2G34660	+	protein_coding_gene	multidrug resistance-associated protein 2	NONE	NONE	NONE	NONE	NONE
chr2	14623301	14623400	AT2G34680	-	protein_coding_gene	Outer arm dynein light chain 1 protein	NONE	NONE	NONE	NONE	NONE
chr2	14660801	14660900	AT2G34750	-	protein_coding_gene	RNA polymerase I specific transcription initiation factor RRN3 protein	NONE	NONE	NONE	NONE	AT2G34740
chr2	14763601	14763700	AT2G35035	-	protein_coding_gene	urease accessory protein D	NONE	NONE	NONE	AT2G35030	NONE
chr2	14774101	14774200	AT2G35050	+	protein_coding_gene	Protein kinase superfamily protein with octicosapeptide/Phox/Bem1p domain	NONE	NONE	NONE	NONE	AT2G35060
chr2	14878301	14878400	AT2G35340	+	protein_coding_gene	helicase domain-containing protein	NONE	NONE	NONE	NONE	NONE
chr2	14906701	14906800	NONE	NONE	NONE	NONE	NONE	NONE	AT2G35460-AT2G35470	NONE	AT2G35460
chr2	14906801	14906900	NONE	NONE	NONE	NONE	NONE	NONE	AT2G35460-AT2G35470	NONE	AT2G35460
chr2	14907301	14907400	NONE	NONE	NONE	NONE	NONE	NONE	AT2G35460-AT2G35470	NONE	AT2G35460
chr2	14907401	14907500	NONE	NONE	NONE	NONE	NONE	NONE	AT2G35460-AT2G35470	NONE	AT2G35460
chr2	14907501	14907600	NONE	NONE	NONE	NONE	NONE	NONE	AT2G35460-AT2G35470	NONE	AT2G35460
chr2	15025101	15025200	AT2G35738;AT2G35740	-	other_RNA;protein_coding_gene	other RNA;nositol transporter 3	NONE	NONE	NONE	NONE	NONE
chr2	15180501	15180600	AT2G36200	-	protein_coding_gene	P-loop containing nucleoside triphosphate hydrolases superfamily protein	NONE	NONE	NONE	NONE	NONE
chr2	15181501	15181600	AT2G36200	-	protein_coding_gene	P-loop containing nucleoside triphosphate hydrolases superfamily protein	NONE	NONE	NONE	NONE	NONE
chr2	15312701	15312800	AT2G36490	-	protein_coding_gene	demeter-like 1	NONE	NONE	NONE	NONE	NONE
chr2	15342401	15342500	AT2G36580	+	protein_coding_gene	Pyruvate kinase family protein	NONE	NONE	NONE	NONE	AT2G36590
chr2	15400301	15400400	NONE	NONE	NONE	NONE	NONE	NONE	AT2G36720-AT2G36724	AT2G36724	AT2G36720
chr2	15506001	15506100	AT2G36910	+	protein_coding_gene	ATP binding cassette subfamily B1	NONE	NONE	NONE	NONE	NONE
chr2	15532301	15532400	AT2G36980	+	protein_coding_gene	Tetratricopeptide repeat (TPR)-like superfamily protein	NONE	NONE	NONE	NONE	NONE
chr2	15580301	15580400	AT2G37070	+	protein_coding_gene	unknown protein; BEST Arabidopsis thaliana protein match is: unknown protein (TAIR:AT3G53320.1); Has 1323 Blast hits to 775 proteins in 176 species: Archae - 0; Bacteria - 113; Metazoa - 351; Fungi - 175; Plants - 115; Viruses - 13; Other Eukaryotes - 556 (source: NCBI BLink).	NONE	NONE	NONE	NONE	AT2G37080
chr2	15858401	15858500	AT2G37860	+	protein_coding_gene	Protein of unknown function (DUF3411)	NONE	NONE	NONE	AT2G37870	NONE
chr2	15862001	15862100	AT2G37890	-	protein_coding_gene	Mitochondrial substrate carrier family protein	NONE	NONE	NONE	NONE	AT2G37880
chr2	15901601	15901700	AT2G37990	+	protein_coding_gene	ribosome biogenesis regulatory protein (RRS1) family protein	NONE	NONE	NONE	NONE	NONE
chr2	15910101	15910200	AT2G38020	-	protein_coding_gene	vacuoleless1 (VCL1)	NONE	NONE	NONE	NONE	AT2G38010
chr2	15919501	15919600	AT2G38040	+	protein_coding_gene	acetyl Co-enzyme a carboxylase carboxyltransferase alpha subunit	NONE	NONE	NONE	NONE	NONE
chr2	16140601	16140700	AT2G38580	+	protein_coding_gene	Mitochondrial ATP synthase D chain-related protein	NONE	NONE	NONE	NONE	NONE
chr2	16203501	16203600	AT2G38770	-	protein_coding_gene	P-loop containing nucleoside triphosphate hydrolases superfamily protein	NONE	NONE	NONE	NONE	AT2G38760
chr2	16214601	16214700	AT2G38790	-	protein_coding_gene	unknown protein; Has 21 Blast hits to 21 proteins in 5 species: Archae - 0; Bacteria - 0; Metazoa - 0; Fungi - 0; Plants - 19; Viruses - 0; Other Eukaryotes - 2 (source: NCBI BLink).	NONE	NONE	NONE	NONE	AT2G38780
chr2	16331301	16331400	AT2G39140	+	protein_coding_gene	pseudouridine synthase family protein	NONE	NONE	NONE	NONE	NONE
chr2	16386301	16386400	AT2G39240	-	protein_coding_gene	RNA polymerase I specific transcription initiation factor RRN3 protein	NONE	NONE	NONE	NONE	NONE
chr2	16393801	16393900	AT2G39260	-	protein_coding_gene	binding;RNA binding	NONE	NONE	NONE	NONE	NONE
chr2	16404601	16404700	AT2G39280	-	protein_coding_gene	Ypt/Rab-GAP domain of gyp1p superfamily protein	NONE	NONE	NONE	NONE	NONE
chr2	16668001	16668100	AT2G39930	+	protein_coding_gene	isoamylase 1	NONE	NONE	NONE	NONE	NONE
chr2	16676801	16676900	AT2G39950	-	protein_coding_gene	unknown protein; Has 978 Blast hits to 254 proteins in 81 species: Archae - 0; Bacteria - 8; Metazoa - 109; Fungi - 53; Plants - 41; Viruses - 0; Other Eukaryotes - 767 (source: NCBI BLink).	NONE	NONE	NONE	NONE	NONE
chr2	16717201	16717300	AT2G40030	+	protein_coding_gene	nuclear RNA polymerase D1B	NONE	NONE	NONE	NONE	NONE
chr2	16719701	16719800	AT2G40030	+	protein_coding_gene	nuclear RNA polymerase D1B	NONE	NONE	NONE	NONE	NONE
chr2	16730101	16730200	AT2G40070	-	protein_coding_gene	BEST Arabidopsis thaliana protein match is: proline-rich family protein (TAIR:AT3G09000.1); Has 35333 Blast hits to 34131 proteins in 2444 species: Archae - 798; Bacteria - 22429; Metazoa - 974; Fungi - 991; Plants - 531; Viruses - 0; Other Eukaryotes - 9610 (source: NCBI BLink).	NONE	NONE	NONE	NONE	NONE
chr2	17008701	17008800	AT2G40745	-	protein_coding_gene	unknown protein; BEST Arabidopsis thaliana protein match is: unknown protein (TAIR:AT2G39975.1); Has 7 Blast hits to 7 proteins in 2 species: Archae - 0; Bacteria - 0; Metazoa - 0; Fungi - 0; Plants - 7; Viruses - 0; Other Eukaryotes - 0 (source: NCBI BLink).	AT2TE76595	ATREP10D:RC/Helitron	NONE	NONE	NONE
chr2	17020101	17020200	AT2G40770	-	protein_coding_gene	zinc ion binding;DNA binding;helicases;ATP binding;nucleic acid binding	NONE	NONE	NONE	NONE	NONE
chr2	17033401	17033500	AT2G40810	+	protein_coding_gene	homolog of yeast autophagy 18C	NONE	NONE	NONE	NONE	NONE
chr2	17054301	17054400	AT2G40860	-	protein_coding_gene	protein kinase family protein / protein phosphatase 2C ( PP2C) family protein	NONE	NONE	NONE	NONE	NONE
chr2	17077301	17077400	AT2G40930	-	protein_coding_gene	ubiquitin-specific protease 5	NONE	NONE	NONE	NONE	NONE
chr2	17088301	17088400	AT2G40950	-	protein_coding_gene	Basic-leucine zipper (bZIP) transcription factor family protein	NONE	NONE	NONE	NONE	NONE
chr2	17120701	17120800	AT2G41020	+	protein_coding_gene	WW domain-containing protein	NONE	NONE	NONE	AT2G41040	NONE
chr2	17304801	17304900	AT2G41500	-	protein_coding_gene	WD-40 repeat family protein / small nuclear ribonucleoprotein Prp4p-related	NONE	NONE	NONE	NONE	AT2G41490
chr2	17328001	17328100	AT2G41540	+	protein_coding_gene	6-phosphogluconate dehydrogenase family protein	NONE	NONE	NONE	NONE	AT2G41550
chr2	17387501	17387600	AT2G41700	-	protein_coding_gene	ATP-binding cassette A1	NONE	NONE	NONE	NONE	NONE
chr2	17407601	17407700	NONE	NONE	NONE	NONE	NONE	NONE	AT2G41720-AT2G41730	AT2G41720	NONE
chr2	17524501	17524600	AT2G41980	-	protein_coding_gene	Protein with RING/U-box and TRAF-like domains	NONE	NONE	NONE	NONE	NONE
chr2	17731101	17731200	AT2G42580	+	protein_coding_gene	tetratricopetide-repeat thioredoxin-like 3	NONE	NONE	NONE	NONE	AT2G42590
chr2	17746801	17746900	NONE	NONE	NONE	NONE	NONE	NONE	AT2G42600-AT2G42610	NONE	NONE
chr2	17974001	17974100	AT2G43240	-	protein_coding_gene	Nucleotide-sugar transporter family protein	NONE	NONE	NONE	NONE	NONE
chr2	17988401	17988500	AT2G43270	-	protein_coding_gene	F-box and associated interaction domains-containing protein	NONE	NONE	NONE	NONE	NONE
chr2	18029201	18029300	AT2G43410	-	protein_coding_gene	RNA binding	NONE	NONE	NONE	NONE	NONE
chr2	18179601	18179700	AT2G43900	-	protein_coding_gene	Endonuclease/exonuclease/phosphatase family protein	NONE	NONE	NONE	NONE	NONE
chr2	18221901	18222000	AT2G44040	-	protein_coding_gene	Dihydrodipicolinate reductase, bacterial/plant	NONE	NONE	NONE	NONE	AT2G44030
chr2	18225801	18225900	AT2G44050	+	protein_coding_gene	6,7-dimethyl-8-ribityllumazine synthase / DMRL synthase / lumazine synthase / riboflavin synthase	NONE	NONE	NONE	AT2G44060	NONE
chr2	18230001	18230100	AT2G44065	+	protein_coding_gene	Ribosomal protein L2 family	NONE	NONE	NONE	NONE	AT2G44070
chr2	18240001	18240100	AT2G44090	-	protein_coding_gene	Ankyrin repeat family protein	NONE	NONE	NONE	NONE	NONE
chr2	18260901	18261000	AT2G44150	+	protein_coding_gene	histone-lysine N-methyltransferase ASHH3	NONE	NONE	NONE	NONE	NONE
chr2	18285201	18285300	AT2G44220	+	protein_coding_gene	Protein of Unknown Function (DUF239)	NONE	NONE	NONE	NONE	NONE
chr2	18302101	18302200	AT2G44280	-	protein_coding_gene	Major facilitator superfamily protein	NONE	NONE	NONE	NONE	NONE
chr2	18515301	18515400	AT2G44900	-	protein_coding_gene	ARABIDILLO-1	NONE	NONE	NONE	NONE	NONE
chr2	18546901	18547000	AT2G44950	-	protein_coding_gene	histone mono-ubiquitination 1	NONE	NONE	NONE	NONE	NONE
chr2	18554801	18554900	AT2G44980	-	protein_coding_gene	SNF2 domain-containing protein / helicase domain-containing protein	NONE	NONE	NONE	NONE	NONE
chr2	18633101	18633200	NONE	NONE	NONE	NONE	NONE	NONE	AT2G45190-AT2G45200	NONE	NONE
chr2	18693601	18693700	AT2G45340	+	protein_coding_gene	Leucine-rich repeat protein kinase family protein	NONE	NONE	NONE	NONE	NONE
chr2	18754801	18754900	AT2G45510	+	protein_coding_gene	cytochrome P450, family 704, subfamily A, polypeptide 2	NONE	NONE	NONE	NONE	AT2G45520
chr2	18835701	18835800	AT2G45720	+	protein_coding_gene	ARM repeat superfamily protein	NONE	NONE	NONE	NONE	AT2G45730
chr2	18877001	18877100	AT2G45870	+	protein_coding_gene	Bestrophin-like protein	NONE	NONE	NONE	NONE	NONE
chr2	18930601	18930700	AT2G46020	+	protein_coding_gene	transcription regulatory protein SNF2, putative	NONE	NONE	NONE	NONE	NONE
chr2	19024801	19024900	AT2G46340	-	protein_coding_gene	SPA (suppressor of phyA-105) protein family	NONE	NONE	NONE	NONE	NONE
chr2	19285001	19285100	AT2G46930	+	protein_coding_gene	Pectinacetylesterase family protein	NONE	NONE	NONE	NONE	NONE
chr2	19497301	19497400	AT2G47500	+	protein_coding_gene	P-loop nucleoside triphosphate hydrolases superfamily protein with CH (Calponin Homology) domain	NONE	NONE	NONE	AT2G47510	NONE
chr2	19633001	19633100	AT2G47980	+	protein_coding_gene	sister-chromatid cohesion protein 3	NONE	NONE	NONE	NONE	NONE
chr2	19672801	19672900	AT2G48100	+	protein_coding_gene	Exonuclease family protein	NONE	NONE	NONE	AT2G48110	NONE
chr2	19691601	19691700	AT2G48160	-	protein_coding_gene	Tudor/PWWP/MBT domain-containing protein	NONE	NONE	NONE	NONE	NONE
chr3	94801	94900	AT3G01310	-	protein_coding_gene	Phosphoglycerate mutase-like family protein	NONE	NONE	NONE	NONE	NONE
chr3	98201	98300	AT3G01310	-	protein_coding_gene	Phosphoglycerate mutase-like family protein	NONE	NONE	NONE	NONE	NONE
chr3	215601	215700	AT3G01540	-	protein_coding_gene	DEAD box RNA helicase 1	NONE	NONE	NONE	NONE	NONE
chr3	244301	244400	AT3G01650	+	protein_coding_gene	RING domain ligase1	NONE	NONE	NONE	NONE	NONE
chr3	290001	290100	AT3G01810	+	protein_coding_gene	FUNCTIONS IN: molecular_function unknown; INVOLVED IN: biological_process unknown; LOCATED IN: plasma membrane; EXPRESSED IN: 21 plant structures; EXPRESSED DURING: 13 growth stages; BEST Arabidopsis thaliana protein match is: nucleolar protein gar2-related (TAIR:AT2G42320.2); Has 1327 Blast hits to 470 proteins in 132 species: Archae - 2; Bacteria - 131; Metazoa - 139; Fungi - 114; Plants - 114;…	NONE	NONE	NONE	NONE	NONE
chr3	408001	408100	AT3G02200	+	protein_coding_gene	Proteasome component (PCI) domain protein	NONE	NONE	NONE	NONE	NONE
chr3	440601	440700	AT3G02260	-	protein_coding_gene	auxin transport protein (BIG)	NONE	NONE	NONE	NONE	NONE
chr3	578001	578100	AT3G02680	+	protein_coding_gene	nijmegen breakage syndrome 1	NONE	NONE	NONE	NONE	NONE
chr3	641101	641200	AT3G02890	+	protein_coding_gene	RING/FYVE/PHD zinc finger superfamily protein	NONE	NONE	NONE	NONE	NONE
chr3	688301	688400	AT3G03050	+	protein_coding_gene	cellulose synthase-like D3	NONE	NONE	NONE	NONE	NONE
chr3	768401	768500	AT3G03300	-	protein_coding_gene	dicer-like 2	NONE	NONE	NONE	NONE	AT3G03290
chr3	771401	771500	AT3G03300	-	protein_coding_gene	dicer-like 2	NONE	NONE	NONE	NONE	NONE
chr3	796101	796200	AT3G03360	+	protein_coding_gene	F-box/RNI-like superfamily protein	NONE	NONE	NONE	NONE	NONE
chr3	796401	796500	AT3G03360	+	protein_coding_gene	F-box/RNI-like superfamily protein	NONE	NONE	NONE	NONE	AT3G03370
chr3	806001	806100	AT3G03380	+	protein_coding_gene	DegP protease 7	NONE	NONE	NONE	NONE	NONE
chr3	813301	813400	AT3G03420	+	protein_coding_gene	Ku70-binding family protein	NONE	NONE	NONE	NONE	NONE
chr3	975001	975100	AT3G03810	-	protein_coding_gene	O-fucosyltransferase family protein	NONE	NONE	NONE	NONE	NONE
chr3	1014701	1014800	AT3G03940	-	protein_coding_gene	Protein kinase family protein	NONE	NONE	NONE	NONE	NONE
chr3	1183801	1183900	AT3G04450	+	protein_coding_gene	Homeodomain-like superfamily protein	NONE	NONE	NONE	NONE	NONE
chr3	1236401	1236500	AT3G04580	-	protein_coding_gene	Signal transduction histidine kinase, hybrid-type, ethylene sensor	NONE	NONE	NONE	NONE	NONE
chr3	1319101	1319200	AT3G04810	+	protein_coding_gene	NIMA-related kinase 2	NONE	NONE	NONE	NONE	NONE
chr3	1348801	1348900	AT3G04890	+	protein_coding_gene	Uncharacterized conserved protein (DUF2358)	NONE	NONE	NONE	NONE	AT3G04900
chr3	1402501	1402600	AT3G05040	-	protein_coding_gene	ARM repeat superfamily protein	NONE	NONE	NONE	NONE	NONE
chr3	1524501	1524600	AT3G05340	-	protein_coding_gene	Tetratricopeptide repeat (TPR)-like superfamily protein	NONE	NONE	NONE	AT3G05345	NONE
chr3	1658601	1658700	AT3G05675	-	protein_coding_gene	BTB/POZ domain-containing protein	NONE	NONE	NONE	NONE	NONE
chr3	1948401	1948500	AT3G06410	-	protein_coding_gene	Zinc finger C-x8-C-x5-C-x3-H type family protein	NONE	NONE	NONE	NONE	NONE
chr3	2035801	2035900	AT3G06540	-	protein_coding_gene	Rab escort protein	NONE	NONE	NONE	NONE	NONE
chr3	2082101	2082200	AT3G06650	-	protein_coding_gene	ATP-citrate lyase B-1	NONE	NONE	NONE	NONE	NONE
chr3	2187001	2187100	AT3G06930	-	protein_coding_gene	protein arginine methyltransferase 4B	NONE	NONE	NONE	NONE	NONE
chr3	2191501	2191600	AT3G06940	-	transposable_element_gene	transposable element gene	AT3TE09220	Unassigned:Unassigned	NONE	NONE	NONE
chr3	2230801	2230900	AT3G07050	-	protein_coding_gene	GTP-binding family protein	NONE	NONE	NONE	NONE	NONE
chr3	2278701	2278800	AT3G07160	-	protein_coding_gene	glucan synthase-like 10	NONE	NONE	NONE	NONE	NONE
chr3	2410601	2410700	AT3G07550	+	protein_coding_gene	RNI-like superfamily protein	NONE	NONE	NONE	NONE	AT3G07560
chr3	2689801	2689900	AT3G08850	-	protein_coding_gene	HEAT repeat ;WD domain, G-beta repeat protein protein	NONE	NONE	NONE	NONE	NONE
chr3	2785001	2785100	AT3G09090	-	protein_coding_gene	defective in exine formation protein (DEX1)	NONE	NONE	NONE	NONE	NONE
chr3	2791201	2791300	AT3G09100	-	protein_coding_gene	mRNA capping enzyme family protein	NONE	NONE	NONE	NONE	NONE
chr3	2967601	2967700	AT3G09670	+	protein_coding_gene	Tudor/PWWP/MBT superfamily protein	NONE	NONE	NONE	NONE	NONE
chr3	3042001	3042100	AT3G09920	-	protein_coding_gene	phosphatidyl inositol monophosphate 5 kinase	NONE	NONE	NONE	NONE	NONE
chr3	3043301	3043400	AT3G09920	-	protein_coding_gene	phosphatidyl inositol monophosphate 5 kinase	NONE	NONE	NONE	NONE	NONE
chr3	3082201	3082300	AT3G10010	-	protein_coding_gene	demeter-like 2	NONE	NONE	NONE	NONE	NONE
chr3	3105501	3105600	AT3G10070	-	protein_coding_gene	TBP-associated factor 12	NONE	NONE	NONE	NONE	NONE
chr3	3137001	3137100	AT3G10140	+	protein_coding_gene	RECA homolog 3	NONE	NONE	NONE	NONE	AT3G10150
chr3	3151101	3151200	AT3G10180	-	protein_coding_gene	P-loop containing nucleoside triphosphate hydrolases superfamily protein	NONE	NONE	NONE	NONE	NONE
chr3	3192901	3193000	AT3G10310	+	protein_coding_gene	P-loop nucleoside triphosphate hydrolases superfamily protein with CH (Calponin Homology) domain	NONE	NONE	NONE	NONE	NONE
chr3	3213901	3214000	AT3G10360	-	protein_coding_gene	pumilio 4	NONE	NONE	NONE	NONE	NONE
chr3	3214101	3214200	AT3G10360	-	protein_coding_gene	pumilio 4	NONE	NONE	NONE	NONE	NONE
chr3	3469101	3469200	AT3G11070	+	protein_coding_gene	Outer membrane OMP85 family protein	NONE	NONE	NONE	NONE	NONE
chr3	3484801	3484900	AT3G11130	-	protein_coding_gene	Clathrin, heavy chain	NONE	NONE	NONE	NONE	NONE
chr3	3606701	3606800	AT3G11450	-	protein_coding_gene	DnaJ domain ;Myb-like DNA-binding domain	NONE	NONE	NONE	NONE	NONE
chr3	3636101	3636200	AT3G11540	+	protein_coding_gene	Tetratricopeptide repeat (TPR)-like superfamily protein	NONE	NONE	NONE	NONE	NONE
chr3	3801001	3801100	AT3G11964	-	protein_coding_gene	RNA binding;RNA binding	NONE	NONE	NONE	NONE	NONE
chr3	3920901	3921000	AT3G12290	+	protein_coding_gene	Amino acid dehydrogenase family protein	NONE	NONE	NONE	NONE	AT3G12300
chr3	4032301	4032400	AT3G12690	-	protein_coding_gene	AGC kinase 1.5	NONE	NONE	NONE	NONE	NONE
chr3	4069901	4070000	AT3G12810	+	protein_coding_gene	SNF2 domain-containing protein / helicase domain-containing protein	NONE	NONE	NONE	NONE	NONE
chr3	4168501	4168600	AT3G13020	-	protein_coding_gene	hAT transposon superfamily protein	NONE	NONE	NONE	NONE	AT3G13030
chr3	4228701	4228800	AT3G13150	-	protein_coding_gene	Tetratricopeptide repeat (TPR)-like superfamily protein	NONE	NONE	NONE	NONE	NONE
chr3	4237601	4237700	AT3G13180	-	protein_coding_gene	NOL1/NOP2/sun family protein / antitermination NusB domain-containing protein	NONE	NONE	NONE	NONE	NONE
chr3	4244401	4244500	AT3G13205	-	pseudogene	pseudogene of vacuolar protein sorting-associated protein	NONE	NONE	NONE	AT3G13210	AT3G13200
chr3	4309101	4309200	AT3G13300	+	protein_coding_gene	Transducin/WD40 repeat-like superfamily protein	NONE	NONE	NONE	NONE	NONE
chr3	4317801	4317900	AT3G13320	+	protein_coding_gene	cation exchanger 2	NONE	NONE	NONE	NONE	NONE
chr3	4488001	4488100	AT3G13690	+	protein_coding_gene	Protein kinase protein with adenine nucleotide alpha hydrolases-like domain	NONE	NONE	NONE	NONE	NONE
chr3	4650901	4651000	AT3G14050	-	protein_coding_gene	RELA/SPOT homolog 2	NONE	NONE	NONE	AT3G14040	NONE
chr3	4717601	4717700	AT3G14205	-	protein_coding_gene	Phosphoinositide phosphatase family protein	NONE	NONE	NONE	NONE	NONE
chr3	4721801	4721900	NONE	NONE	NONE	NONE	AT3TE19925	ATREP1:RC/Helitron	AT3G14205-AT3G14210	AT3G14205	NONE
chr3	4895801	4895900	AT3G14570	+	protein_coding_gene	glucan synthase-like 4	NONE	NONE	NONE	NONE	NONE
chr3	4925501	4925600	AT3G14660	+	protein_coding_gene	cytochrome P450, family 72, subfamily A, polypeptide 13	NONE	NONE	NONE	NONE	AT3G14650
chr3	5138001	5138100	NONE	NONE	NONE	NONE	NONE	NONE	AT3G15251-AT3G15260	AT3G15250;AT3G15260	AT3G15251
chr3	5275701	5275800	AT3G15590	-	protein_coding_gene	Tetratricopeptide repeat (TPR)-like superfamily protein	NONE	NONE	NONE	AT3G15580	NONE
chr3	5276301	5276400	AT3G15590	-	protein_coding_gene	Tetratricopeptide repeat (TPR)-like superfamily protein	NONE	NONE	NONE	NONE	NONE
chr3	5361001	5361100	AT3G15850	+	protein_coding_gene	fatty acid desaturase 5	NONE	NONE	NONE	NONE	AT3G15860
chr3	5365101	5365200	AT3G15880	-	protein_coding_gene	WUS-interacting protein 2	NONE	NONE	NONE	NONE	AT3G15870
chr3	5478501	5478600	AT3G16170	+	protein_coding_gene	AMP-dependent synthetase and ligase family protein	NONE	NONE	NONE	NONE	NONE
chr3	5532101	5532200	AT3G16320	+	protein_coding_gene	Tetratricopeptide repeat (TPR)-like superfamily protein	NONE	NONE	NONE	NONE	NONE
chr3	5532201	5532300	AT3G16320	+	protein_coding_gene	Tetratricopeptide repeat (TPR)-like superfamily protein	NONE	NONE	NONE	NONE	NONE
chr3	5700201	5700300	AT3G16740	+	protein_coding_gene	F-box and associated interaction domains-containing protein	NONE	NONE	NONE	NONE	AT3G16750
chr3	5918701	5918800	AT3G17330	-	protein_coding_gene	evolutionarily conserved C-terminal region 6	NONE	NONE	NONE	NONE	NONE
chr3	5922501	5922600	AT3G17340	-	protein_coding_gene	ARM repeat superfamily protein	NONE	NONE	NONE	NONE	NONE
chr3	5980901	5981000	AT3G17470	+	protein_coding_gene	Ca2+-activated RelA/spot homolog	NONE	NONE	NONE	NONE	NONE
chr3	6030401	6030500	AT3G17630	+	protein_coding_gene	cation/H+ exchanger 19	NONE	NONE	NONE	NONE	NONE
chr3	6036101	6036200	AT3G17650	+	protein_coding_gene	YELLOW STRIPE like 5	NONE	NONE	NONE	NONE	NONE
chr3	6188601	6188700	AT3G18070	+	protein_coding_gene	beta glucosidase 43	NONE	NONE	NONE	NONE	NONE
chr3	6336001	6336100	NONE	NONE	NONE	NONE	AT3TE26660	ARNOLDY2:DNA/MuDR	AT3G18470-AT3G18480	AT3G18470;AT3G18480	NONE
chr3	6400501	6400600	AT3G18600	-	protein_coding_gene	P-loop containing nucleoside triphosphate hydrolases superfamily protein	NONE	NONE	NONE	NONE	NONE
chr3	6455801	6455900	AT3G18750	-	protein_coding_gene	with no lysine (K) kinase 6	NONE	NONE	NONE	NONE	NONE
chr3	6502701	6502800	AT3G18860	+	protein_coding_gene	transducin family protein / WD-40 repeat family protein	NONE	NONE	NONE	NONE	NONE
chr3	6599901	6600000	AT3G19085	+	protein_coding_gene	BEST Arabidopsis thaliana protein match is: F-box/RNI-like/FBD-like domains-containing protein (TAIR:AT2G26030.3); Has 310 Blast hits to 305 proteins in 3 species: Archae - 0; Bacteria - 0; Metazoa - 0; Fungi - 0; Plants - 310; Viruses - 0; Other Eukaryotes - 0 (source: NCBI BLink).	NONE	NONE	NONE	NONE	NONE
chr3	6621301	6621400	NONE	NONE	NONE	NONE	AT3TE27810	ATREP10D:RC/Helitron	AT3G19150-AT3G19160	NONE	AT3G19160
chr3	6707701	6707800	AT3G19360	+	protein_coding_gene	Zinc finger (CCCH-type) family protein	NONE	NONE	NONE	NONE	NONE
chr3	6708001	6708100	AT3G19360	+	protein_coding_gene	Zinc finger (CCCH-type) family protein	NONE	NONE	NONE	NONE	NONE
chr3	6829601	6829700	AT3G19670	-	protein_coding_gene	pre-mRNA-processing protein 40B	NONE	NONE	NONE	NONE	NONE
chr3	6832001	6832100	AT3G19670	-	protein_coding_gene	pre-mRNA-processing protein 40B	NONE	NONE	NONE	NONE	NONE
chr3	6871701	6871800	AT3G19780	+	protein_coding_gene	LOCATED IN: endomembrane system; CONTAINS InterPro DOMAIN/s: Protein of unknown function DUF179 (InterPro:IPR003774), Thioredoxin fold (InterPro:IPR012335), Thioredoxin-like fold (InterPro:IPR012336); BEST Arabidopsis thaliana protein match is: Protein of unknown function (DUF179) (TAIR:AT1G33780.1); Has 74 Blast hits to 72 proteins in 32 species: Archae - 0; Bacteria - 24; Metazoa - 11; Fungi - …	NONE	NONE	NONE	NONE	NONE
chr3	6910901	6911000	AT3G19870	+	protein_coding_gene	unknown protein; Has 84 Blast hits to 64 proteins in 35 species: Archae - 0; Bacteria - 0; Metazoa - 31; Fungi - 0; Plants - 24; Viruses - 0; Other Eukaryotes - 29 (source: NCBI BLink).	NONE	NONE	NONE	NONE	AT3G19880
chr3	6950701	6950800	AT3G19960	+	protein_coding_gene	myosin 1	NONE	NONE	NONE	NONE	NONE
chr3	6999901	7000000	AT3G20050	-	protein_coding_gene	T-complex protein 1 alpha subunit	NONE	NONE	NONE	NONE	NONE
chr3	7000001	7000100	AT3G20050	-	protein_coding_gene	T-complex protein 1 alpha subunit	NONE	NONE	NONE	NONE	NONE
chr3	7035501	7035600	AT3G20150	+	protein_coding_gene	Kinesin motor family protein	NONE	NONE	NONE	NONE	NONE
chr3	7048801	7048900	AT3G20200	+	protein_coding_gene	Protein kinase protein with adenine nucleotide alpha hydrolases-like domain	NONE	NONE	NONE	NONE	NONE
chr3	7062101	7062200	AT3G20250	-	protein_coding_gene	pumilio 5	NONE	NONE	NONE	NONE	NONE
chr3	7125701	7125800	AT3G20440	-	protein_coding_gene	Alpha amylase family protein	NONE	NONE	NONE	NONE	NONE
chr3	7185201	7185300	AT3G20560	+	protein_coding_gene	PDI-like 5-3	NONE	NONE	NONE	NONE	NONE
chr3	7232101	7232200	AT3G20690	-	protein_coding_gene	F-box and associated interaction domains-containing protein	NONE	NONE	NONE	AT3G20680	NONE
chr3	7232201	7232300	AT3G20690	-	protein_coding_gene	F-box and associated interaction domains-containing protein	NONE	NONE	NONE	NONE	NONE
chr3	7232301	7232400	AT3G20690	-	protein_coding_gene	F-box and associated interaction domains-containing protein	NONE	NONE	NONE	NONE	NONE
chr3	7250201	7250300	AT3G20740	-	protein_coding_gene	Transducin/WD40 repeat-like superfamily protein	NONE	NONE	NONE	NONE	NONE
chr3	7260701	7260800	AT3G20770	-	protein_coding_gene	Ethylene insensitive 3 family protein	NONE	NONE	NONE	AT3G20760	NONE
chr3	7266501	7266600	AT3G20780	-	protein_coding_gene	topoisomerase 6 subunit B	NONE	NONE	NONE	NONE	NONE
chr3	7274901	7275000	NONE	NONE	NONE	NONE	NONE	NONE	AT3G20800-AT3G20810	AT3G20800;AT3G20810	NONE
chr3	7329301	7329400	AT3G20920	-	protein_coding_gene	translocation protein-related	NONE	NONE	NONE	NONE	AT3G20910
chr3	7410201	7410300	AT3G21140	-	protein_coding_gene	Pyridoxamine 5'-phosphate oxidase family protein	NONE	NONE	NONE	NONE	AT3G21130
chr3	7423001	7423100	AT3G21175	+	protein_coding_gene	ZIM-like 1	NONE	NONE	NONE	NONE	NONE
chr3	7433001	7433100	AT3G21190	-	protein_coding_gene	O-fucosyltransferase family protein	NONE	NONE	NONE	NONE	AT3G21180
chr3	7714501	7714600	NONE	NONE	NONE	NONE	NONE	NONE	AT3G21890-AT3G21900	AT3G21900	NONE
chr3	7877001	7877100	AT3G22270	+	protein_coding_gene	Topoisomerase II-associated protein PAT1	NONE	NONE	NONE	NONE	NONE
chr3	7954401	7954500	AT3G22430	+	protein_coding_gene	CONTAINS InterPro DOMAIN/s: Domain of unknown function XS (InterPro:IPR005380); BEST Arabidopsis thaliana protein match is: XS domain-containing protein / XS zinc finger domain-containing protein-related (TAIR:AT5G23570.1); Has 565 Blast hits to 510 proteins in 121 species: Archae - 2; Bacteria - 90; Metazoa - 191; Fungi - 32; Plants - 51; Viruses - 4; Other Eukaryotes - 195 (source: NCBI BLink).	NONE	NONE	NONE	NONE	NONE
chr3	7957201	7957300	AT3G22430	+	protein_coding_gene	CONTAINS InterPro DOMAIN/s: Domain of unknown function XS (InterPro:IPR005380); BEST Arabidopsis thaliana protein match is: XS domain-containing protein / XS zinc finger domain-containing protein-related (TAIR:AT5G23570.1); Has 565 Blast hits to 510 proteins in 121 species: Archae - 2; Bacteria - 90; Metazoa - 191; Fungi - 32; Plants - 51; Viruses - 4; Other Eukaryotes - 195 (source: NCBI BLink).	NONE	NONE	NONE	NONE	AT3G22436
chr3	8029301	8029400	AT3G22720	-	protein_coding_gene	F-box and associated interaction domains-containing protein	NONE	NONE	NONE	NONE	NONE
chr3	8091501	8091600	AT3G22860	-	protein_coding_gene	eukaryotic translation initiation factor 3 subunit C2	NONE	NONE	NONE	NONE	NONE
chr3	8263501	8263600	NONE	NONE	NONE	NONE	NONE	NONE	AT3G23160-AT3G23165	NONE	NONE
chr3	8446201	8446300	AT3G23540	+	protein_coding_gene	alpha/beta-Hydrolases superfamily protein	NONE	NONE	NONE	NONE	NONE
chr3	8529701	8529800	AT3G23690	-	protein_coding_gene	basic helix-loop-helix (bHLH) DNA-binding superfamily protein	NONE	NONE	NONE	NONE	NONE
chr3	8662801	8662900	AT3G23980	-	protein_coding_gene	BLISTER	NONE	NONE	NONE	NONE	NONE
chr3	8670601	8670700	AT3G23990	+	protein_coding_gene	heat shock protein 60	NONE	NONE	NONE	NONE	NONE
chr3	8673601	8673700	AT3G24000	+	protein_coding_gene	Tetratricopeptide repeat (TPR)-like superfamily protein	NONE	NONE	NONE	NONE	NONE
chr3	8748701	8748800	AT3G24200	-	protein_coding_gene	FAD/NAD(P)-binding oxidoreductase family protein	NONE	NONE	NONE	NONE	AT3G24190
chr3	8750601	8750700	AT3G24200	-	protein_coding_gene	FAD/NAD(P)-binding oxidoreductase family protein	NONE	NONE	NONE	NONE	NONE
chr3	8833201	8833300	AT3G24340	-	protein_coding_gene	chromatin remodeling 40	NONE	NONE	NONE	NONE	NONE
chr3	8847401	8847500	AT3G24365	+	transposable_element_gene	transposable element gene	AT3TE37060	VANDAL2:DNA/MuDR	NONE	NONE	NONE
chr3	8869701	8869800	AT3G24430	-	protein_coding_gene	ATP binding	NONE	NONE	NONE	NONE	NONE
chr3	9309801	9309900	AT3G25610	-	protein_coding_gene	ATPase E1-E2 type family protein / haloacid dehalogenase-like hydrolase family protein	NONE	NONE	NONE	NONE	NONE
chr3	9458201	9458300	AT3G25850	-	protein_coding_gene	Cysteine/Histidine-rich C1 domain family protein	NONE	NONE	NONE	AT3G25840	NONE
chr3	9869501	9869600	AT3G26810	+	protein_coding_gene	auxin signaling F-box 2	NONE	NONE	NONE	NONE	NONE
chr3	9893901	9894000	AT3G26840	+	protein_coding_gene	Esterase/lipase/thioesterase family protein	NONE	NONE	NONE	NONE	NONE
chr3	9962101	9962200	AT3G27020	-	protein_coding_gene	YELLOW STRIPE like 6	NONE	NONE	NONE	NONE	NONE
chr3	9971301	9971400	NONE	NONE	NONE	NONE	NONE	NONE	AT3G27025-AT3G27027	AT3G27027	AT3G27025
chr3	9999601	9999700	AT3G27110;AT3G27120	-	protein_coding_gene;protein_coding_gene	Peptidase family M48 family protein;P-loop containing nucleoside triphosphate hydrolases superfamily protein	NONE	NONE	NONE	NONE	AT3G27120
chr3	10091801	10091900	AT3G27320	+	protein_coding_gene	alpha/beta-Hydrolases superfamily protein	NONE	NONE	NONE	NONE	NONE
chr3	10097301	10097400	AT3G27325	+	protein_coding_gene	hydrolases, acting on ester bonds	NONE	NONE	NONE	NONE	NONE
chr3	10131201	10131300	AT3G27380	-	protein_coding_gene	succinate dehydrogenase 2-1	NONE	NONE	NONE	NONE	NONE
chr3	10206401	10206500	AT3G27540	+	protein_coding_gene	beta-1,4-N-acetylglucosaminyltransferase family protein	NONE	NONE	NONE	NONE	NONE
chr3	10206901	10207000	AT3G27540	+	protein_coding_gene	beta-1,4-N-acetylglucosaminyltransferase family protein	NONE	NONE	NONE	NONE	AT3G27550
chr3	10234901	10235000	AT3G27640	+	protein_coding_gene	Transducin/WD40 repeat-like superfamily protein	NONE	NONE	NONE	NONE	NONE
chr3	10272601	10272700	AT3G27720	+	protein_coding_gene	IBR domain containing protein	NONE	NONE	NONE	NONE	NONE
chr3	10276601	10276700	AT3G27730	-	protein_coding_gene	ATP binding;ATP-dependent helicases;DNA helicases	NONE	NONE	NONE	NONE	NONE
chr3	10283101	10283200	AT3G27740	-	protein_coding_gene	carbamoyl phosphate synthetase A	NONE	NONE	NONE	NONE	NONE
chr3	10316501	10316600	AT3G27820	+	protein_coding_gene	monodehydroascorbate reductase 4	NONE	NONE	NONE	NONE	NONE
chr3	10333801	10333900	AT3G27870	+	protein_coding_gene	ATPase E1-E2 type family protein / haloacid dehalogenase-like hydrolase family protein	NONE	NONE	NONE	NONE	NONE
chr3	10334301	10334400	AT3G27870	+	protein_coding_gene	ATPase E1-E2 type family protein / haloacid dehalogenase-like hydrolase family protein	NONE	NONE	NONE	NONE	NONE
chr3	10486601	10486700	NONE	NONE	NONE	NONE	NONE	NONE	AT3G28155-AT3G28157	AT3G28155	NONE
chr3	10499501	10499600	AT3G28170	+	protein_coding_gene	unknown protein; Has 2 Blast hits to 1 proteins in 1 species: Archae - 0; Bacteria - 0; Metazoa - 0; Fungi - 0; Plants - 2; Viruses - 0; Other Eukaryotes - 0 (source: NCBI BLink).	NONE	NONE	NONE	NONE	NONE
chr3	10770101	10770200	AT3G28705	-	transposable_element_gene	transposable element gene	AT3TE44790	TA11:LINE/L1	NONE	NONE	NONE
chr3	10777501	10777600	NONE	NONE	NONE	NONE	NONE	NONE	AT3G28710-AT3G28715	AT3G28715	NONE
chr3	10783701	10783800	AT3G28720	+	protein_coding_gene	unknown protein; FUNCTIONS IN: molecular_function unknown; INVOLVED IN: biological_process unknown; LOCATED IN: cellular_component unknown; EXPRESSED IN: 25 plant structures; EXPRESSED DURING: 13 growth stages; BEST Arabidopsis thaliana protein match is: unknown protein (TAIR:AT5G58100.1); Has 1610 Blast hits to 344 proteins in 85 species: Archae - 0; Bacteria - 567; Metazoa - 95; Fungi - 71; Pla…	NONE	NONE	NONE	NONE	NONE
chr3	10784201	10784300	AT3G28720	+	protein_coding_gene	unknown protein; FUNCTIONS IN: molecular_function unknown; INVOLVED IN: biological_process unknown; LOCATED IN: cellular_component unknown; EXPRESSED IN: 25 plant structures; EXPRESSED DURING: 13 growth stages; BEST Arabidopsis thaliana protein match is: unknown protein (TAIR:AT5G58100.1); Has 1610 Blast hits to 344 proteins in 85 species: Archae - 0; Bacteria - 567; Metazoa - 95; Fungi - 71; Pla…	NONE	NONE	NONE	AT3G28730	NONE
chr3	10845301	10845400	NONE	NONE	NONE	NONE	NONE	NONE	AT3G28840-AT3G28850	NONE	NONE
chr3	10854701	10854800	NONE	NONE	NONE	NONE	AT3TE45125	BRODYAGA1A:DNA/MuDR	AT3G28855-AT3G28857	NONE	AT3G28857
chr3	10862201	10862300	NONE	NONE	NONE	NONE	AT3TE45160	ATREP3:RC/Helitron	AT3G28857-AT3G28860	NONE	NONE
chr3	11026901	11027000	NONE	NONE	NONE	NONE	NONE	NONE	AT3G29033-AT3G29037	NONE	NONE
chr3	11032301	11032400	NONE	NONE	NONE	NONE	AT3TE45865	ATDNA12T3_2:DNA	AT3G29034-AT3G29035	NONE	NONE
chr3	11032401	11032500	NONE	NONE	NONE	NONE	AT3TE45865	ATDNA12T3_2:DNA	AT3G29034-AT3G29035	NONE	NONE
chr3	11046301	11046400	AT3G29060	-	protein_coding_gene	EXS (ERD1/XPR1/SYG1) family protein	NONE	NONE	NONE	NONE	NONE
chr3	11085301	11085400	AT3G29110	-	protein_coding_gene	Terpenoid cyclases/Protein prenyltransferases superfamily protein	NONE	NONE	NONE	NONE	NONE
chr3	11097301	11097400	NONE	NONE	NONE	NONE	AT3TE46170	TAG2:DNA/HAT	AT3G29110-AT3G29120	NONE	NONE
chr3	11102801	11102900	AT3G29130	-	protein_coding_gene	CONTAINS InterPro DOMAIN/s: Domain of unknown function KxDL (InterPro:IPR019371); Has 135 Blast hits to 135 proteins in 54 species: Archae - 0; Bacteria - 0; Metazoa - 106; Fungi - 0; Plants - 26; Viruses - 0; Other Eukaryotes - 3 (source: NCBI BLink).	NONE	NONE	NONE	NONE	NONE
chr3	11127801	11127900	NONE	NONE	NONE	NONE	NONE	NONE	AT3G29156-AT3G29160	NONE	AT3G29160
chr3	11241501	11241600	NONE	NONE	NONE	NONE	NONE	NONE	AT3G29290-AT3G29300	NONE	NONE
chr3	11294001	11294100	AT3G29390	+	protein_coding_gene	RS2-interacting KH protein	NONE	NONE	NONE	NONE	NONE
chr3	11650401	11650500	AT3G29770	+	protein_coding_gene	methyl esterase 11	NONE	NONE	NONE	NONE	NONE
chr3	11921901	11922000	AT3G30300	-	protein_coding_gene	O-fucosyltransferase family protein	NONE	NONE	NONE	NONE	NONE
chr3	11922901	11923000	AT3G30300	-	protein_coding_gene	O-fucosyltransferase family protein	NONE	NONE	NONE	NONE	NONE
chr3	12363701	12363800	AT3G30737	-	transposable_element_gene	transposable element gene	AT3TE51210	HELITRON2:RC/Helitron	NONE	NONE	NONE
chr3	14716701	14716800	NONE	NONE	NONE	NONE	AT3TE60200	ATHILA3:LTR/Gypsy	AT3G42624-AT3G42626	NONE	NONE
chr3	14946701	14946800	AT3G42860	-	protein_coding_gene	zinc knuckle (CCHC-type) family protein	NONE	NONE	NONE	NONE	NONE
chr3	15077401	15077500	NONE	NONE	NONE	NONE	NONE	NONE	AT3G43083-AT3G43090	AT3G43083	NONE
chr3	15077501	15077600	NONE	NONE	NONE	NONE	NONE	NONE	AT3G43083-AT3G43090	AT3G43083	NONE
chr3	15347201	15347300	NONE	NONE	NONE	NONE	NONE	NONE	AT3G43420-AT3G43425	NONE	NONE
chr3	15593701	15593800	AT3G43688	+	transposable_element_gene	transposable element gene	AT3TE63055;AT3TE63050	ATCOPIA43:LTR/Copia;ATCOPIA43:LTR/Copia	NONE	NONE	NONE
chr3	15759301	15759400	AT3G43920	+	protein_coding_gene	dicer-like 3	NONE	NONE	NONE	NONE	NONE
chr3	15761701	15761800	AT3G43930	-	protein_coding_gene	BRCT domain-containing DNA repair protein	NONE	NONE	NONE	NONE	AT3G43920
chr3	15762501	15762600	AT3G43930	-	protein_coding_gene	BRCT domain-containing DNA repair protein	NONE	NONE	NONE	NONE	NONE
chr3	15869401	15869500	AT3G44110	-	protein_coding_gene	DNAJ homologue 3	NONE	NONE	NONE	NONE	NONE
chr3	15909701	15909800	AT3G44200	+	protein_coding_gene	NIMA (never in mitosis, gene A)-related 6	NONE	NONE	NONE	NONE	NONE
chr3	16005101	16005200	NONE	NONE	NONE	NONE	NONE	NONE	AT3G44326-AT3G44330	NONE	NONE
chr3	16030901	16031000	AT3G44370	-	protein_coding_gene	Membrane insertion protein, OxaA/YidC with tetratricopeptide repeat domain	NONE	NONE	NONE	NONE	NONE
chr3	16035701	16035800	NONE	NONE	NONE	NONE	AT3TE64905;AT3TE64900	VANDAL1:DNA/MuDR;ATREP10B:RC/Helitron	AT3G44370-AT3G44380	AT3G44370	AT3G44380
chr3	16120301	16120400	AT3G44530	+	protein_coding_gene	homolog of histone chaperone HIRA	NONE	NONE	NONE	NONE	NONE
chr3	16132701	16132800	NONE	NONE	NONE	NONE	AT3TE65300	ATREP10A:RC/Helitron	AT3G44540-AT3G44550	NONE	NONE
chr3	16419001	16419100	NONE	NONE	NONE	NONE	AT3TE66525	ARNOLDY2:DNA/MuDR	AT3G44940-AT3G44950	NONE	NONE
chr3	16491101	16491200	AT3G45090	-	protein_coding_gene	P-loop containing nucleoside triphosphate hydrolases superfamily protein	NONE	NONE	NONE	NONE	NONE
chr3	16632801	16632900	AT3G45330	-	protein_coding_gene	Concanavalin A-like lectin protein kinase family protein	NONE	NONE	NONE	NONE	AT3G45320
chr3	16661001	16661100	AT3G45430	-	protein_coding_gene	Concanavalin A-like lectin protein kinase family protein	NONE	NONE	NONE	NONE	NONE
chr3	16664401	16664500	NONE	NONE	NONE	NONE	NONE	NONE	AT3G45430-AT3G45440	NONE	AT3G45440
chr3	16711201	16711300	AT3G45550	-	transposable_element_gene	transposable element gene	AT3TE67695	TA11:LINE/L1	NONE	NONE	NONE
chr3	16859601	16859700	AT3G45850	-	protein_coding_gene	P-loop containing nucleoside triphosphate hydrolases superfamily protein	NONE	NONE	NONE	NONE	NONE
chr3	16918601	16918700	AT3G46060	+	protein_coding_gene	RAB GTPase homolog 8A	NONE	NONE	NONE	NONE	NONE
chr3	17076601	17076700	AT3G46400	+	protein_coding_gene	Leucine-rich repeat protein kinase family protein	NONE	NONE	NONE	NONE	NONE
chr3	17105301	17105400	AT3G46480	+	protein_coding_gene	2-oxoglutarate (2OG) and Fe(II)-dependent oxygenase superfamily protein	NONE	NONE	NONE	NONE	NONE
chr3	17222601	17222700	AT3G46760	+	protein_coding_gene	Protein kinase superfamily protein	NONE	NONE	NONE	NONE	AT3G46750
chr3	17247401	17247500	AT3G46830	-	protein_coding_gene	RAB GTPase homolog A2C	NONE	NONE	NONE	NONE	NONE
chr3	17282501	17282600	AT3G46920	-	protein_coding_gene	Protein kinase superfamily protein with octicosapeptide/Phox/Bem1p domain	NONE	NONE	NONE	NONE	NONE
chr3	17293601	17293700	AT3G46960	-	protein_coding_gene	RNA helicase, ATP-dependent, SK12/DOB1 protein	NONE	NONE	NONE	NONE	NONE
chr3	17534801	17534900	AT3G47580	+	protein_coding_gene	Leucine-rich repeat protein kinase family protein	NONE	NONE	NONE	NONE	AT3G47590
chr3	17536201	17536300	AT3G47590	-	protein_coding_gene	alpha/beta-Hydrolases superfamily protein	NONE	NONE	NONE	NONE	AT3G47580
chr3	17674001	17674100	NONE	NONE	NONE	NONE	NONE	NONE	AT3G47890-AT3G47910	AT3G47890	AT3G47910
chr3	17799001	17799100	AT3G48190	+	protein_coding_gene	ataxia-telangiectasia mutated	NONE	NONE	NONE	NONE	NONE
chr3	17825401	17825500	AT3G48190	+	protein_coding_gene	ataxia-telangiectasia mutated	NONE	NONE	NONE	NONE	NONE
chr3	17850701	17850800	AT3G48210	+	protein_coding_gene	CONTAINS InterPro DOMAIN/s: Kinetochore-Ndc80 complex, subunit Spc25 (InterPro:IPR013255); Has 194 Blast hits to 194 proteins in 72 species: Archae - 0; Bacteria - 4; Metazoa - 72; Fungi - 39; Plants - 62; Viruses - 0; Other Eukaryotes - 17 (source: NCBI BLink).	NONE	NONE	NONE	NONE	NONE
chr3	17934401	17934500	AT3G48425	+	protein_coding_gene	DNAse I-like superfamily protein	NONE	NONE	NONE	NONE	NONE
chr3	17938801	17938900	AT3G48430	+	protein_coding_gene	relative of early flowering 6	NONE	NONE	NONE	NONE	NONE
chr3	17939601	17939700	AT3G48430	+	protein_coding_gene	relative of early flowering 6	NONE	NONE	NONE	NONE	NONE
chr3	17955101	17955200	AT3G48470	+	protein_coding_gene	embryo defective 2423	NONE	NONE	NONE	NONE	NONE
chr3	18080601	18080700	AT3G48770	-	protein_coding_gene	DNA binding;ATP binding	NONE	NONE	NONE	NONE	NONE
chr3	18081901	18082000	AT3G48770	-	protein_coding_gene	DNA binding;ATP binding	NONE	NONE	NONE	NONE	NONE
chr3	18099901	18100000	AT3G48820	-	protein_coding_gene	Glycosyltransferase family 29 (sialyltransferase) family protein	NONE	NONE	NONE	NONE	AT3G48810
chr3	18133201	18133300	AT3G48900	+	protein_coding_gene	single-stranded DNA endonuclease family protein	NONE	NONE	NONE	NONE	NONE
chr3	18157501	18157600	AT3G48980	+	protein_coding_gene	Arabidopsis thaliana protein of unknown function (DUF821)	NONE	NONE	NONE	NONE	NONE
chr3	18164101	18164200	AT3G49000	+	protein_coding_gene	RNA polymerase III subunit RPC82 family protein	NONE	NONE	NONE	NONE	NONE
chr3	18182901	18183000	AT3G49050	+	protein_coding_gene	alpha/beta-Hydrolases superfamily protein	NONE	NONE	NONE	NONE	NONE
chr3	18352401	18352500	AT3G49500	-	protein_coding_gene	RNA-dependent RNA polymerase 6	NONE	NONE	NONE	NONE	NONE
chr3	18354801	18354900	AT3G49510	+	protein_coding_gene	F-box family protein	NONE	NONE	NONE	NONE	NONE
chr3	18535801	18535900	AT3G50000	+	protein_coding_gene	casein kinase II, alpha chain 2	NONE	NONE	NONE	NONE	NONE
chr3	18616901	18617000	NONE	NONE	NONE	NONE	AT3TE75520	HELITRONY3:RC/Helitron	AT3G50210-AT3G50220	AT3G50210	AT3G50220
chr3	18683001	18683100	AT3G50370	-	protein_coding_gene	unknown protein; FUNCTIONS IN: molecular_function unknown; INVOLVED IN: biological_process unknown; LOCATED IN: cellular_component unknown; EXPRESSED IN: 26 plant structures; EXPRESSED DURING: 15 growth stages; Has 27734 Blast hits to 16708 proteins in 1259 species: Archae - 81; Bacteria - 3434; Metazoa - 10876; Fungi - 2514; Plants - 987; Viruses - 212; Other Eukaryotes - 9630 (source: NCBI BLin…	NONE	NONE	NONE	NONE	NONE
chr3	18741901	18742000	AT3G50500	-	protein_coding_gene	SNF1-related protein kinase 2.2	NONE	NONE	NONE	NONE	NONE
chr3	18956201	18956300	AT3G51050	+	protein_coding_gene	FG-GAP repeat-containing protein	NONE	NONE	NONE	NONE	NONE
chr3	19046601	19046700	AT3G51310	-	protein_coding_gene	VPS35 homolog C	NONE	NONE	NONE	NONE	NONE
chr3	19119601	19119700	AT3G51550	-	protein_coding_gene	Malectin/receptor-like protein kinase family protein	NONE	NONE	NONE	NONE	NONE
chr3	19519601	19519700	AT3G52640	-	protein_coding_gene	Zn-dependent exopeptidases superfamily protein	NONE	NONE	NONE	NONE	NONE
chr3	19613901	19614000	AT3G52900	+	protein_coding_gene	Family of unknown function (DUF662)	NONE	NONE	NONE	NONE	AT3G52905
chr3	19631501	19631600	AT3G52940	-	protein_coding_gene	Ergosterol biosynthesis ERG4/ERG24 family	NONE	NONE	NONE	NONE	NONE
chr3	19969401	19969500	AT3G53930	+	protein_coding_gene	Protein kinase superfamily protein	NONE	NONE	NONE	NONE	NONE
chr3	20013201	20013300	AT3G54030	+	protein_coding_gene	Protein kinase protein with tetratricopeptide repeat domain	NONE	NONE	NONE	NONE	AT3G54040
chr3	20034401	20034500	AT3G54100	-	protein_coding_gene	O-fucosyltransferase family protein	NONE	NONE	NONE	NONE	NONE
chr3	20046201	20046300	AT3G54140	-	protein_coding_gene	peptide transporter 1	NONE	NONE	NONE	NONE	NONE
chr3	20083401	20083500	AT3G54250	-	protein_coding_gene	GHMP kinase family protein	NONE	NONE	NONE	NONE	NONE
chr3	20129101	20129200	AT3G54360	-	protein_coding_gene	zinc ion binding	NONE	NONE	NONE	NONE	NONE
chr3	20153801	20153900	AT3G54440	-	protein_coding_gene	glycoside hydrolase family 2 protein	NONE	NONE	NONE	NONE	NONE
chr3	20197201	20197300	AT3G54560	+	protein_coding_gene	histone H2A 11	NONE	NONE	NONE	NONE	AT3G54570
chr3	20218501	20218600	AT3G54620	-	protein_coding_gene	basic leucine zipper 25	NONE	NONE	NONE	NONE	AT3G54610
chr3	20242201	20242300	AT3G54670	+	protein_coding_gene	Structural maintenance of chromosomes (SMC) family protein	NONE	NONE	NONE	NONE	NONE
chr3	20312001	20312100	AT3G54830	-	protein_coding_gene	Transmembrane amino acid transporter family protein	NONE	NONE	NONE	NONE	AT3G54826
chr3	20371601	20371700	AT3G54980	+	protein_coding_gene	Pentatricopeptide repeat (PPR) superfamily protein	NONE	NONE	NONE	NONE	NONE
chr3	20562601	20562700	AT3G55460	+	protein_coding_gene	SC35-like splicing factor 30	NONE	NONE	NONE	NONE	NONE
chr3	20682601	20682700	AT3G55730	-	protein_coding_gene	myb domain protein 109	NONE	NONE	NONE	NONE	NONE
chr3	20692801	20692900	NONE	NONE	NONE	NONE	NONE	NONE	AT3G55734-AT3G55735	NONE	NONE
chr3	20701401	20701500	AT3G55760	+	protein_coding_gene	unknown protein; LOCATED IN: chloroplast stroma, chloroplast; EXPRESSED IN: 16 plant structures; EXPRESSED DURING: 10 growth stages; BEST Arabidopsis thaliana protein match is: unknown protein (TAIR:AT1G42430.2); Has 176 Blast hits to 125 proteins in 40 species: Archae - 0; Bacteria - 3; Metazoa - 19; Fungi - 9; Plants - 81; Viruses - 0; Other Eukaryotes - 64 (source: NCBI BLink).	NONE	NONE	NONE	NONE	NONE
chr3	20716201	20716300	AT3G55830	+	protein_coding_gene	Nucleotide-diphospho-sugar transferases superfamily protein	NONE	NONE	NONE	NONE	AT3G55840
chr3	20723401	20723500	AT3G55850	-	protein_coding_gene	Amidohydrolase family	NONE	NONE	NONE	NONE	NONE
chr3	20792901	20793000	AT3G56040	-	protein_coding_gene	UDP-glucose pyrophosphorylase 3	NONE	NONE	NONE	NONE	AT3G56030
chr3	20837901	20838000	AT3G56160	-	protein_coding_gene	Sodium Bile acid symporter family	NONE	NONE	NONE	AT3G56150	NONE
chr3	20838701	20838800	AT3G56160	-	protein_coding_gene	Sodium Bile acid symporter family	NONE	NONE	NONE	NONE	NONE
chr3	20932601	20932700	AT3G56450	+	protein_coding_gene	alpha-soluble NSF attachment protein 1	NONE	NONE	NONE	NONE	AT3G56460
chr3	20983301	20983400	AT3G56640	+	protein_coding_gene	exocyst complex component sec15A	NONE	NONE	NONE	NONE	NONE
chr3	20984001	20984100	AT3G56640	+	protein_coding_gene	exocyst complex component sec15A	NONE	NONE	NONE	AT3G56650	NONE
chr3	21042701	21042800	AT3G56830	-	protein_coding_gene	Protein of unknown function (DUF565)	NONE	NONE	NONE	AT3G56820	NONE
chr3	21129901	21130000	AT3G57090	+	protein_coding_gene	Tetratricopeptide repeat (TPR)-like superfamily protein	NONE	NONE	NONE	NONE	NONE
chr3	21253401	21253500	AT3G57420	-	protein_coding_gene	Protein of unknown function (DUF288)	NONE	NONE	NONE	NONE	NONE
chr3	21315901	21316000	AT3G57570	+	protein_coding_gene	ARM repeat superfamily protein	NONE	NONE	NONE	NONE	NONE
chr3	21321201	21321300	AT3G57580	-	protein_coding_gene	F-box and associated interaction domains-containing protein	NONE	NONE	NONE	NONE	AT3G57570
chr3	21389001	21389100	AT3G57720	+	protein_coding_gene	Protein kinase superfamily protein	NONE	NONE	NONE	NONE	AT3G57730
chr3	21441101	21441200	AT3G57890	+	protein_coding_gene	Tubulin binding cofactor C domain-containing protein	NONE	NONE	NONE	NONE	NONE
chr3	21455101	21455200	AT3G57940	+	protein_coding_gene	Domain of unknown function (DUF1726) ;Putative ATPase (DUF699)	NONE	NONE	NONE	NONE	NONE
chr3	21496101	21496200	AT3G58050	+	protein_coding_gene	unknown protein; BEST Arabidopsis thaliana protein match is: unknown protein (TAIR:AT2G41960.1); Has 13384 Blast hits to 8116 proteins in 546 species: Archae - 41; Bacteria - 766; Metazoa - 5596; Fungi - 1431; Plants - 589; Viruses - 46; Other Eukaryotes - 4915 (source: NCBI BLink).	NONE	NONE	NONE	NONE	NONE
chr3	21613601	21613700	AT3G58430	-	protein_coding_gene	TRAF-like family protein	NONE	NONE	NONE	NONE	NONE
chr3	21630201	21630300	AT3G58480	+	protein_coding_gene	calmodulin-binding family protein	NONE	NONE	NONE	NONE	NONE
chr3	21650701	21650800	AT3G58560	-	protein_coding_gene	DNAse I-like superfamily protein	NONE	NONE	NONE	AT3G58550	NONE
chr3	21651301	21651400	AT3G58560	-	protein_coding_gene	DNAse I-like superfamily protein	NONE	NONE	NONE	NONE	NONE
chr3	21668001	21668100	AT3G58590	+	protein_coding_gene	Pentatricopeptide repeat (PPR) superfamily protein	NONE	NONE	NONE	NONE	AT3G58600
chr3	21730601	21730700	AT3G58760	+	protein_coding_gene	Integrin-linked protein kinase family	NONE	NONE	NONE	NONE	NONE
chr3	21844201	21844300	AT3G59100	+	protein_coding_gene	glucan synthase-like 11	NONE	NONE	NONE	NONE	NONE
chr3	21894801	21894900	AT3G59220	+	protein_coding_gene	pirin	NONE	NONE	NONE	NONE	NONE
chr3	21935901	21936000	AT3G59360	-	protein_coding_gene	UDP-galactose transporter 6	NONE	NONE	NONE	NONE	AT3G59350
chr3	21979101	21979200	AT3G59470	-	protein_coding_gene	Far-red impaired responsive (FAR1) family protein	NONE	NONE	NONE	NONE	AT3G59460
chr3	22004501	22004600	AT3G59570	-	protein_coding_gene	Ypt/Rab-GAP domain of gyp1p superfamily protein	NONE	NONE	NONE	NONE	NONE
chr3	22009901	22010000	AT3G59580	+	protein_coding_gene	Plant regulator RWP-RK family protein	NONE	NONE	NONE	NONE	NONE
chr3	22012201	22012300	AT3G59580	+	protein_coding_gene	Plant regulator RWP-RK family protein	NONE	NONE	NONE	NONE	NONE
chr3	22026001	22026100	AT3G59630	-	protein_coding_gene	diphthamide synthesis DPH2 family protein	NONE	NONE	NONE	NONE	NONE
chr3	22059401	22059500	NONE	NONE	NONE	NONE	NONE	NONE	AT3G59710-AT3G59720	NONE	NONE
chr3	22076701	22076800	AT3G59765	-	other_RNA	other RNA	AT3TE89880	ATCOPIA41:LTR/Copia	NONE	NONE	NONE
chr3	22156901	22157000	AT3G59990	-	protein_coding_gene	methionine aminopeptidase 2B	NONE	NONE	NONE	NONE	NONE
chr3	22184601	22184700	AT3G60070	-	protein_coding_gene	Major facilitator superfamily protein	NONE	NONE	NONE	NONE	NONE
chr3	22193601	22193700	AT3G60100	+	protein_coding_gene	citrate synthase 5	NONE	NONE	NONE	NONE	NONE
chr3	22262901	22263000	AT3G60240	+	protein_coding_gene	eukaryotic translation initiation factor 4G	NONE	NONE	NONE	NONE	NONE
chr3	22483401	22483500	AT3G60850	+	protein_coding_gene	unknown protein; FUNCTIONS IN: molecular_function unknown; INVOLVED IN: biological_process unknown; LOCATED IN: cellular_component unknown; EXPRESSED IN: 22 plant structures; EXPRESSED DURING: 11 growth stages; Has 42 Blast hits to 42 proteins in 12 species: Archae - 0; Bacteria - 0; Metazoa - 4; Fungi - 0; Plants - 37; Viruses - 0; Other Eukaryotes - 1 (source: NCBI BLink).	NONE	NONE	NONE	NONE	NONE
chr3	22496401	22496500	AT3G60880	+	protein_coding_gene	dihydrodipicolinate synthase 1	NONE	NONE	NONE	NONE	AT3G60890
chr3	22496501	22496600	AT3G60880	+	protein_coding_gene	dihydrodipicolinate synthase 1	NONE	NONE	NONE	NONE	AT3G60890
chr3	22542801	22542900	AT3G60961;AT3G60965	-	protein_coding_gene;transposable_element_gene	P-loop containing nucleoside triphosphate hydrolases superfamily protein;transposable element gene	NONE	NONE	NONE	NONE	NONE
chr3	22600301	22600400	AT3G61050	+	protein_coding_gene	Calcium-dependent lipid-binding (CaLB domain) family protein	NONE	NONE	NONE	NONE	NONE
chr3	22605101	22605200	AT3G61070	-	protein_coding_gene	peroxin 11E	NONE	NONE	NONE	NONE	AT3G61060
chr3	22639501	22639600	AT3G61170	-	protein_coding_gene	Tetratricopeptide repeat (TPR)-like superfamily protein	NONE	NONE	NONE	NONE	AT3G61160
chr3	22861801	22861900	AT3G61760	-	protein_coding_gene	DYNAMIN-like 1B	NONE	NONE	NONE	NONE	NONE
chr3	22943501	22943600	AT3G61960	-	protein_coding_gene	Protein kinase superfamily protein	NONE	NONE	NONE	NONE	NONE
chr3	22988101	22988200	AT3G62080	+	protein_coding_gene	SNF7 family protein	NONE	NONE	NONE	NONE	AT3G62090
chr3	23058901	23059000	AT3G62310	-	protein_coding_gene	RNA helicase family protein	NONE	NONE	NONE	NONE	NONE
chr3	23064101	23064200	AT3G62330	-	protein_coding_gene	Zinc knuckle (CCHC-type) family protein	NONE	NONE	NONE	NONE	NONE
chr3	23102601	23102700	AT3G62455	-	transposable_element_gene	transposable element gene	AT3TE94195	ATCOPIA23:LTR/Copia	NONE	NONE	NONE
chr3	23432001	23432100	AT3G63460	-	protein_coding_gene	transducin family protein / WD-40 repeat family protein	NONE	NONE	NONE	NONE	NONE
chr4	61801	61900	NONE	NONE	NONE	NONE	NONE	NONE	AT4G00150-AT4G00160	NONE	NONE
chr4	61901	62000	NONE	NONE	NONE	NONE	NONE	NONE	AT4G00150-AT4G00160	NONE	NONE
chr4	62001	62100	NONE	NONE	NONE	NONE	NONE	NONE	AT4G00150-AT4G00160	NONE	NONE
chr4	71001	71100	AT4G00170	-	protein_coding_gene	Plant VAMP (vesicle-associated membrane protein) family protein	NONE	NONE	NONE	NONE	NONE
chr4	238401	238500	AT4G00550	-	protein_coding_gene	digalactosyl diacylglycerol deficient 2	NONE	NONE	NONE	AT4G00540	NONE
chr4	261701	261800	AT4G00630	-	protein_coding_gene	K+ efflux antiporter 2	NONE	NONE	NONE	AT4G00620	NONE
chr4	277001	277100	AT4G00660	+	protein_coding_gene	RNAhelicase-like 8	NONE	NONE	NONE	NONE	NONE
chr4	277301	277400	AT4G00660	+	protein_coding_gene	RNAhelicase-like 8	NONE	NONE	NONE	NONE	AT4G00670
chr4	542501	542600	AT4G01290	-	protein_coding_gene	unknown protein; FUNCTIONS IN: molecular_function unknown; INVOLVED IN: biological_process unknown; LOCATED IN: cellular_component unknown; EXPRESSED IN: 24 plant structures; EXPRESSED DURING: 15 growth stages; Has 1744 Blast hits to 1308 proteins in 219 species: Archae - 0; Bacteria - 241; Metazoa - 793; Fungi - 253; Plants - 108; Viruses - 0; Other Eukaryotes - 349 (source: NCBI BLink).	NONE	NONE	NONE	NONE	NONE
chr4	576301	576400	AT4G01400	-	protein_coding_gene	FUNCTIONS IN: molecular_function unknown; INVOLVED IN: biological_process unknown; LOCATED IN: cellular_component unknown; EXPRESSED IN: 24 plant structures; EXPRESSED DURING: 15 growth stages; CONTAINS InterPro DOMAIN/s: COG4 transport (InterPro:IPR013167), Pentatricopeptide repeat (InterPro:IPR002885); BEST Arabidopsis thaliana protein match is: Pentatricopeptide repeat (PPR) superfamily protei…	NONE	NONE	NONE	NONE	NONE
chr4	678101	678200	AT4G01560	-	protein_coding_gene	Ribosomal RNA processing Brix domain protein	NONE	NONE	NONE	NONE	NONE
chr4	689201	689300	AT4G01590	-	protein_coding_gene	unknown protein; BEST Arabidopsis thaliana protein match is: Arabidopsis protein of unknown function (DUF241) (TAIR:AT4G35680.1); Has 1908 Blast hits to 1345 proteins in 175 species: Archae - 3; Bacteria - 106; Metazoa - 494; Fungi - 346; Plants - 115; Viruses - 71; Other Eukaryotes - 773 (source: NCBI BLink).	NONE	NONE	NONE	NONE	NONE
chr4	801701	801800	AT4G01860	-	protein_coding_gene	Transducin family protein / WD-40 repeat family protein	NONE	NONE	NONE	NONE	NONE
chr4	896301	896400	AT4G02030	+	protein_coding_gene	Vps51/Vps67 family (components of vesicular transport) protein	NONE	NONE	NONE	NONE	NONE
chr4	910001	910100	AT4G02070	+	protein_coding_gene	MUTS homolog 6	NONE	NONE	NONE	NONE	NONE
chr4	1149501	1149600	AT4G02620	-	protein_coding_gene	vacuolar ATPase subunit F family protein	NONE	NONE	NONE	NONE	AT4G02610
chr4	1219801	1219900	AT4G02740	-	protein_coding_gene	F-box/RNI-like superfamily protein	NONE	NONE	NONE	NONE	NONE
chr4	1296001	1296100	AT4G02930	-	protein_coding_gene	GTP binding Elongation factor Tu family protein	NONE	NONE	NONE	NONE	NONE
chr4	1364001	1364100	AT4G03080	-	protein_coding_gene	BRI1 suppressor 1 (BSU1)-like 1	NONE	NONE	NONE	NONE	NONE
chr4	1364201	1364300	AT4G03080	-	protein_coding_gene	BRI1 suppressor 1 (BSU1)-like 1	NONE	NONE	NONE	NONE	NONE
chr4	1405101	1405200	AT4G03190	-	protein_coding_gene	GRR1-like protein 1	NONE	NONE	NONE	NONE	AT4G03180
chr4	1426101	1426200	AT4G03250	+	protein_coding_gene	Homeodomain-like superfamily protein	NONE	NONE	NONE	NONE	NONE
chr4	1577101	1577200	AT4G03550	+	protein_coding_gene	glucan synthase-like 5	NONE	NONE	NONE	NONE	NONE
chr4	2033701	2033800	AT4G04220	+	protein_coding_gene	receptor like protein 46	NONE	NONE	NONE	NONE	NONE
chr4	2132201	2132300	AT4G04350	+	protein_coding_gene	tRNA synthetase class I (I, L, M and V) family protein	NONE	NONE	NONE	NONE	AT4G04360
chr4	2168501	2168600	NONE	NONE	NONE	NONE	NONE	NONE	AT4G04404-AT4G04405	NONE	AT4G04404
chr4	2182201	2182300	NONE	NONE	NONE	NONE	AT4TE10285	ATREP10A:RC/Helitron	AT4G04407-AT4G04408	NONE	NONE
chr4	2235201	2235300	NONE	NONE	NONE	NONE	AT4TE10450	VANDAL2N1:DNA/MuDR	AT4G04490-AT4G04495	AT4G04490	NONE
chr4	2326501	2326600	AT4G04610	+	protein_coding_gene	APS reductase 1	NONE	NONE	NONE	NONE	AT4G04614
chr4	2370901	2371000	AT4G04670	+	protein_coding_gene	Met-10+ like family protein / kelch repeat-containing protein	NONE	NONE	NONE	NONE	NONE
chr4	2392101	2392200	AT4G04710	-	protein_coding_gene	calcium-dependent protein kinase 22	NONE	NONE	NONE	NONE	NONE
chr4	2406301	2406400	AT4G04740	-	protein_coding_gene	calcium-dependent protein kinase 23	NONE	NONE	NONE	NONE	NONE
chr4	2462501	2462600	AT4G04870	-	protein_coding_gene	cardiolipin synthase	NONE	NONE	NONE	NONE	AT4G04860
chr4	2475801	2475900	AT4G04885	+	protein_coding_gene	PCF11P-similar protein 4	NONE	NONE	NONE	NONE	AT4G04890
chr4	2541801	2541900	AT4G04970	+	protein_coding_gene	glucan synthase-like 1	NONE	NONE	NONE	NONE	NONE
chr4	2564101	2564200	AT4G05000	+	protein_coding_gene	Vacuolar protein sorting-associated protein VPS28 family protein	NONE	NONE	NONE	NONE	NONE
chr4	2566501	2566600	NONE	NONE	NONE	NONE	NONE	NONE	AT4G05000-AT4G05010	AT4G05010	NONE
chr4	2566601	2566700	NONE	NONE	NONE	NONE	NONE	NONE	AT4G05000-AT4G05010	AT4G05010	NONE
chr4	2575101	2575200	AT4G05020	+	protein_coding_gene	NAD(P)H dehydrogenase B2	NONE	NONE	NONE	NONE	NONE
chr4	2702901	2703000	AT4G05280	+	transposable_element_gene	transposable element gene	AT4TE12615	VANDAL2:DNA/MuDR	NONE	NONE	NONE
chr4	2738401	2738500	NONE	NONE	NONE	NONE	NONE	NONE	AT4G05380-AT4G05390	NONE	AT4G05380;AT4G05390
chr4	2898001	2898100	AT4G05591	+	transposable_element_gene	transposable element gene	AT4TE13505	ATHILA2:LTR/Gypsy	NONE	NONE	NONE
chr4	3664801	3664900	AT4G06598	+	protein_coding_gene	BEST Arabidopsis thaliana protein match is: Basic-leucine zipper (bZIP) transcription factor family protein (TAIR:AT1G58110.2); Has 392 Blast hits to 388 proteins in 30 species: Archae - 0; Bacteria - 0; Metazoa - 15; Fungi - 8; Plants - 363; Viruses - 0; Other Eukaryotes - 6 (source: NCBI BLink).	NONE	NONE	NONE	NONE	NONE
chr4	4204101	4204200	AT4G07410	-	protein_coding_gene	Transducin family protein / WD-40 repeat family protein	NONE	NONE	NONE	NONE	NONE
chr4	4562701	4562800	AT4G07755	-	transposable_element_gene	transposable element gene	AT4TE19170;AT4TE19135	ATHILA6B:LTR/Gypsy;ATENSPM3:DNA/En-Spm	NONE	NONE	NONE
chr4	4835501	4835600	AT4G08013	+	transposable_element_gene	transposable element gene	AT4TE20120	ATENSPM5:DNA/En-Spm	AT4G08010-AT4G08013	NONE	NONE
chr4	5100401	5100500	NONE	NONE	NONE	NONE	AT4TE21170	ATHILA3:LTR/Gypsy	AT4G08130-AT4G08131	NONE	NONE
chr4	5184601	5184700	AT4G08210	-	protein_coding_gene	Pentatricopeptide repeat (PPR-like) superfamily protein	NONE	NONE	NONE	NONE	NONE
chr4	5254601	5254700	AT4G08320	+	protein_coding_gene	Tetratricopeptide repeat (TPR)-like superfamily protein	NONE	NONE	NONE	NONE	AT4G08330
chr4	5291701	5291800	AT4G08350	+	protein_coding_gene	global transcription factor group A2	NONE	NONE	NONE	NONE	AT4G08351
chr4	5377201	5377300	AT4G08460	-	protein_coding_gene	Protein of unknown function (DUF1644)	NONE	NONE	NONE	NONE	AT4G08455
chr4	5467901	5468000	NONE	NONE	NONE	NONE	NONE	NONE	AT4G08590-AT4G08593	NONE	NONE
chr4	5600001	5600100	AT4G08770	-	protein_coding_gene	Peroxidase superfamily protein	NONE	NONE	NONE	NONE	NONE
chr4	5645001	5645100	AT4G08860	+	transposable_element_gene	transposable element gene	AT4TE23645	ATLINE1_1:LINE/L1	AT4G08860-AT4G08870	NONE	NONE
chr4	5787001	5787100	AT4G09020	+	protein_coding_gene	isoamylase 3	NONE	NONE	NONE	NONE	NONE
chr4	5817001	5817100	AT4G09140	-	protein_coding_gene	MUTL-homologue 1	NONE	NONE	NONE	NONE	AT4G09130
chr4	5850201	5850300	NONE	NONE	NONE	NONE	NONE	NONE	AT4G09180-AT4G09190	NONE	AT4G09180
chr4	5973401	5973500	AT4G09430;AT4G09432	-	protein_coding_gene;other_RNA	Disease resistance protein (TIR-NBS-LRR class) family;Potential natural antisense gene, locus overlaps with AT4G09430	NONE	NONE	NONE	NONE	NONE
chr4	6022201	6022300	AT4G09510	-	protein_coding_gene	cytosolic invertase 2	NONE	NONE	NONE	NONE	NONE
chr4	6134601	6134700	AT4G09720	+	protein_coding_gene	RAB GTPase homolog G3A	NONE	NONE	NONE	NONE	NONE
chr4	6317801	6317900	AT4G10120	+	protein_coding_gene	Sucrose-phosphate synthase family protein	NONE	NONE	NONE	NONE	NONE
chr4	6358201	6358300	AT4G10201;AT4G10210	+	pseudogene;protein_coding_gene	Pseudogene of AT3G21130; F-box family protein-related;Protein of Unknown Function (DUF239)	NONE	NONE	NONE	NONE	NONE
chr4	6358401	6358500	AT4G10201;AT4G10210	+	pseudogene;protein_coding_gene	Pseudogene of AT3G21130; F-box family protein-related;Protein of Unknown Function (DUF239)	NONE	NONE	NONE	NONE	NONE
chr4	6455601	6455700	AT4G10430	-	protein_coding_gene	TMPIT-like protein	NONE	NONE	NONE	NONE	NONE
chr4	6565201	6565300	AT4G10620	+	protein_coding_gene	P-loop containing nucleoside triphosphate hydrolases superfamily protein	NONE	NONE	NONE	NONE	NONE
chr4	6859001	6859100	AT4G11270	+	protein_coding_gene	Transducin/WD40 repeat-like superfamily protein	NONE	NONE	NONE	NONE	NONE
chr4	6948801	6948900	AT4G11420	-	protein_coding_gene	eukaryotic translation initiation factor 3A	NONE	NONE	NONE	NONE	NONE
chr4	7032101	7032200	NONE	NONE	NONE	NONE	AT4TE30440	VANDAL5A:DNA/MuDR	AT4G11650-AT4G11653	NONE	NONE
chr4	7050101	7050200	AT4G11670	-	protein_coding_gene	Protein of unknown function (DUF810)	NONE	NONE	NONE	NONE	NONE
chr4	7051201	7051300	AT4G11670	-	protein_coding_gene	Protein of unknown function (DUF810)	NONE	NONE	NONE	NONE	NONE
chr4	7064201	7064300	AT4G11720	+	protein_coding_gene	hapless 2	NONE	NONE	NONE	NONE	NONE
chr4	7090001	7090100	NONE	NONE	NONE	NONE	NONE	NONE	AT4G11780-AT4G11790	AT4G11790	NONE
chr4	7097701	7097800	AT4G11800	-	protein_coding_gene	Calcineurin-like metallo-phosphoesterase superfamily protein	NONE	NONE	NONE	NONE	NONE
chr4	7117401	7117500	AT4G11830	-	protein_coding_gene	phospholipase D gamma 2	NONE	NONE	NONE	NONE	NONE
chr4	7134601	7134700	AT4G11860	-	protein_coding_gene	Protein of unknown function (DUF544)	NONE	NONE	NONE	NONE	NONE
chr4	7161101	7161200	AT4G11920	-	protein_coding_gene	cell cycle switch protein 52 A2	NONE	NONE	NONE	NONE	NONE
chr4	7184101	7184200	AT4G11980	-	protein_coding_gene	nudix hydrolase homolog 14	NONE	NONE	NONE	NONE	AT4G11970
chr4	7228601	7228700	AT4G12060	-	protein_coding_gene	Double Clp-N motif protein	NONE	NONE	NONE	NONE	NONE
chr4	7464801	7464900	AT4G12640	+	protein_coding_gene	RNA recognition motif (RRM)-containing protein	NONE	NONE	NONE	NONE	NONE
chr4	7506301	7506400	AT4G12770	-	protein_coding_gene	Chaperone DnaJ-domain superfamily protein	AT4TE32740	HELITRONY1C:RC/Helitron	AT4G12760-AT4G12770	NONE	AT4G12760;AT4G12770
chr4	7753501	7753600	AT4G13320	+	protein_coding_gene	unknown protein; Has 68 Blast hits to 67 proteins in 12 species: Archae - 0; Bacteria - 0; Metazoa - 0; Fungi - 0; Plants - 68; Viruses - 0; Other Eukaryotes - 0 (source: NCBI BLink).	NONE	NONE	NONE	NONE	AT4G13310;AT4G13330
chr4	7768901	7769000	AT4G13345	+	protein_coding_gene	Serinc-domain containing serine and sphingolipid biosynthesis protein	NONE	NONE	NONE	NONE	AT4G13350
chr4	7886301	7886400	NONE	NONE	NONE	NONE	AT4TE34655	ATREP10A:RC/Helitron	AT4G13570-AT4G13572	NONE	AT4G13570
chr4	7923801	7923900	NONE	NONE	NONE	NONE	NONE	NONE	AT4G13611-AT4G13615	AT4G13615	NONE
chr4	7993501	7993600	AT4G13780	-	protein_coding_gene	methionine--tRNA ligase, putative / methionyl-tRNA synthetase, putative / MetRS, putative	NONE	NONE	NONE	NONE	NONE
chr4	8074201	8074300	AT4G13970	-	protein_coding_gene	zinc ion binding	NONE	NONE	NONE	NONE	NONE
chr4	8106801	8106900	NONE	NONE	NONE	NONE	NONE	NONE	AT4G14050-AT4G14060	AT4G14060	NONE
chr4	8159901	8160000	AT4G14150	-	protein_coding_gene	phragmoplast-associated kinesin-related protein 1	NONE	NONE	NONE	NONE	NONE
chr4	8237801	8237900	AT4G14310	-	protein_coding_gene	Transducin/WD40 repeat-like superfamily protein	NONE	NONE	NONE	NONE	NONE
chr4	8251101	8251200	AT4G14340	-	protein_coding_gene	casein kinase I	NONE	NONE	NONE	NONE	NONE
chr4	8278701	8278800	AT4G14368	-	protein_coding_gene	Regulator of chromosome condensation (RCC1) family protein	NONE	NONE	NONE	NONE	AT4G14370
chr4	8287401	8287500	AT4G14385	-	protein_coding_gene	FUNCTIONS IN: molecular_function unknown; INVOLVED IN: biological_process unknown; LOCATED IN: vacuole; EXPRESSED IN: 24 plant structures; EXPRESSED DURING: 15 growth stages; CONTAINS InterPro DOMAIN/s: Histone H4 acetyltransferase, NuA4 complex, Eaf6 (InterPro:IPR015418); Has 30201 Blast hits to 17322 proteins in 780 species: Archae - 12; Bacteria - 1396; Metazoa - 17338; Fungi - 3422; Plants - …	NONE	NONE	NONE	NONE	AT4G14380
chr4	8331001	8331100	AT4G14480	-	protein_coding_gene	Protein kinase superfamily protein	NONE	NONE	NONE	NONE	AT4G14490
chr4	8381701	8381800	AT4G14610	-	pseudogene	pseudogene, disease resistance protein (CC-NBS-LRR class), putative, domain signature CC-NBS-LRR exists, suggestive of a disease resistance protein.; blastp match of 45% identity and 2.2e-162 P-value to GP|24461866|gb|AAN62353.1|AF506028_20|AF506028 NBS-LRR type disease resistance protein {Poncirus trifoliata}	NONE	NONE	NONE	NONE	AT4G14605
chr4	8424401	8424500	AT4G14700	+	protein_coding_gene	origin recognition complex 1	NONE	NONE	NONE	NONE	AT4G14710
chr4	8701001	8701100	AT4G15236	+	protein_coding_gene	ABC-2 and Plant PDR ABC-type transporter family protein	NONE	NONE	NONE	NONE	NONE
chr4	8769301	8769400	NONE	NONE	NONE	NONE	AT4TE39150	ATREP10D:RC/Helitron	AT4G15350-AT4G15360	AT4G15360	NONE
chr4	8873801	8873900	AT4G15540	+	protein_coding_gene	EamA-like transporter family	NONE	NONE	NONE	NONE	NONE
chr4	9000801	9000900	AT4G15840	+	protein_coding_gene	BTB/POZ domain-containing protein	NONE	NONE	NONE	AT4G15850	NONE
chr4	9003701	9003800	AT4G15850	+	protein_coding_gene	RNA helicase 1	NONE	NONE	NONE	NONE	NONE
chr4	9195901	9196000	AT4G16250	-	protein_coding_gene	phytochrome D	NONE	NONE	NONE	NONE	NONE
chr4	9198401	9198500	AT4G16250	-	protein_coding_gene	phytochrome D	NONE	NONE	NONE	NONE	NONE
chr4	9221501	9221600	AT4G16310	+	protein_coding_gene	LSD1-like 3	NONE	NONE	NONE	NONE	NONE
chr4	9221901	9222000	AT4G16310	+	protein_coding_gene	LSD1-like 3	NONE	NONE	NONE	NONE	NONE
chr4	9243301	9243400	AT4G16350	-	protein_coding_gene	calcineurin B-like protein 6	NONE	NONE	NONE	NONE	NONE
chr4	9246701	9246800	AT4G16360	+	protein_coding_gene	5'-AMP-activated protein kinase beta-2 subunit protein	NONE	NONE	NONE	NONE	AT4G16370
chr4	9246901	9247000	AT4G16360	+	protein_coding_gene	5'-AMP-activated protein kinase beta-2 subunit protein	NONE	NONE	NONE	NONE	AT4G16370
chr4	9292701	9292800	AT4G16480	+	protein_coding_gene	inositol transporter 4	NONE	NONE	NONE	NONE	AT4G16490
chr4	9292801	9292900	AT4G16480	+	protein_coding_gene	inositol transporter 4	NONE	NONE	NONE	NONE	AT4G16490
chr4	9577501	9577600	AT4G17010	+	protein_coding_gene	unknown protein; Has 30201 Blast hits to 17322 proteins in 780 species: Archae - 12; Bacteria - 1396; Metazoa - 17338; Fungi - 3422; Plants - 5037; Viruses - 0; Other Eukaryotes - 2996 (source: NCBI BLink).	NONE	NONE	NONE	NONE	AT4G17020
chr4	9578601	9578700	AT4G17020	-	protein_coding_gene	transcription factor-related	NONE	NONE	NONE	NONE	AT4G17010
chr4	9641001	9641100	AT4G17150	+	protein_coding_gene	alpha/beta-Hydrolases superfamily protein	NONE	NONE	NONE	NONE	AT4G17160
chr4	9647401	9647500	AT4G17180	+	protein_coding_gene	O-Glycosyl hydrolases family 17 protein	NONE	NONE	NONE	NONE	NONE
chr4	9647901	9648000	AT4G17180	+	protein_coding_gene	O-Glycosyl hydrolases family 17 protein	NONE	NONE	NONE	NONE	AT4G17190
chr4	9725501	9725600	AT4G17430	-	protein_coding_gene	O-fucosyltransferase family protein	NONE	NONE	NONE	AT4G17420	NONE
chr4	9774501	9774600	AT4G17530	-	protein_coding_gene	RAB GTPase homolog 1C	NONE	NONE	NONE	NONE	AT4G17520
chr4	9821001	9821100	AT4G17616	+	protein_coding_gene	Pentatricopeptide repeat (PPR) superfamily protein	NONE	NONE	NONE	AT4G17620	NONE
chr4	10027801	10027900	AT4G18060	-	protein_coding_gene	SH3 domain-containing protein	NONE	NONE	NONE	NONE	AT4G18050
chr4	10039501	10039600	AT4G18120	+	protein_coding_gene	MEI2-like 3	NONE	NONE	NONE	NONE	NONE
chr4	10040701	10040800	AT4G18120	+	protein_coding_gene	MEI2-like 3	NONE	NONE	NONE	NONE	NONE
chr4	10117001	10117100	AT4G18290	+	protein_coding_gene	potassium channel in Arabidopsis thaliana 2	NONE	NONE	NONE	NONE	NONE
chr4	10118201	10118300	AT4G18290	+	protein_coding_gene	potassium channel in Arabidopsis thaliana 2	NONE	NONE	NONE	AT4G18300	NONE
chr4	10123801	10123900	NONE	NONE	NONE	NONE	NONE	NONE	AT4G18310-AT4G18320	AT4G18320	AT4G18310
chr4	10146801	10146900	AT4G18360	-	protein_coding_gene	Aldolase-type TIM barrel family protein	NONE	NONE	NONE	NONE	NONE
chr4	10166601	10166700	NONE	NONE	NONE	NONE	AT4TE46275	HELITRONY1E:RC/Helitron	AT4G18390-AT4G18395	NONE	NONE
chr4	10218601	10218700	AT4G18530	+	protein_coding_gene	Protein of unknown function (DUF707)	NONE	NONE	NONE	NONE	NONE
chr4	10218801	10218900	AT4G18530	+	protein_coding_gene	Protein of unknown function (DUF707)	NONE	NONE	NONE	NONE	NONE
chr4	10242201	10242300	AT4G18600	-	protein_coding_gene	SCAR family protein	NONE	NONE	NONE	NONE	NONE
chr4	10411901	10412000	AT4G19010	-	protein_coding_gene	AMP-dependent synthetase and ligase family protein	NONE	NONE	NONE	AT4G19006	NONE
chr4	10438601	10438700	AT4G19045	-	protein_coding_gene	Mob1/phocein family protein	NONE	NONE	NONE	NONE	NONE
chr4	10445101	10445200	AT4G19060	-	protein_coding_gene	P-loop containing nucleoside triphosphate hydrolases superfamily protein	NONE	NONE	NONE	AT4G19050	NONE
chr4	10445701	10445800	AT4G19060	-	protein_coding_gene	P-loop containing nucleoside triphosphate hydrolases superfamily protein	NONE	NONE	NONE	NONE	AT4G19070
chr4	10496901	10497000	AT4G19191	+	protein_coding_gene	Tetratricopeptide repeat (TPR)-like superfamily protein	NONE	NONE	NONE	NONE	AT4G19190
chr4	10575001	10575100	AT4G19390	-	protein_coding_gene	Uncharacterised protein family (UPF0114)	NONE	NONE	NONE	NONE	NONE
chr4	10658901	10659000	AT4G19540	+	protein_coding_gene	IND1(iron-sulfur protein required for NADH dehydrogenase)-like	NONE	NONE	NONE	NONE	AT4G19550
chr4	10671801	10671900	AT4G19590	+	protein_coding_gene	Chaperone DnaJ-domain superfamily protein	NONE	NONE	NONE	AT4G19600	NONE
chr4	10674701	10674800	AT4G19600	+	protein_coding_gene	Cyclin family protein	NONE	NONE	NONE	NONE	NONE
chr4	10789701	10789800	AT4G19900	-	protein_coding_gene	alpha 1,4-glycosyltransferase family protein	NONE	NONE	NONE	AT4G19890	NONE
chr4	11167501	11167600	AT4G20850	-	protein_coding_gene	tripeptidyl peptidase ii	NONE	NONE	NONE	NONE	NONE
chr4	11174701	11174800	AT4G20870	-	protein_coding_gene	fatty acid hydroxylase 2	NONE	NONE	NONE	NONE	AT4G20860
chr4	11210501	11210600	NONE	NONE	NONE	NONE	NONE	NONE	AT4G20940-AT4G20960	NONE	NONE
chr4	11212801	11212900	AT4G20960	+	protein_coding_gene	Cytidine/deoxycytidylate deaminase family protein	NONE	NONE	NONE	NONE	NONE
chr4	11325601	11325700	AT4G21250	+	protein_coding_gene	Sulfite exporter TauE/SafE family protein	NONE	NONE	NONE	NONE	NONE
chr4	11330901	11331000	AT4G21270	-	protein_coding_gene	kinesin 1	NONE	NONE	NONE	NONE	NONE
chr4	11331801	11331900	AT4G21270	-	protein_coding_gene	kinesin 1	NONE	NONE	NONE	NONE	NONE
chr4	11429901	11430000	AT4G21460	+	protein_coding_gene	Ribosomal protein S24/S35, mitochondrial	NONE	NONE	NONE	NONE	NONE
chr4	11447801	11447900	AT4G21520	-	protein_coding_gene	Transducin/WD40 repeat-like superfamily protein	NONE	NONE	NONE	AT4G21510	NONE
chr4	11540901	11541000	AT4G21710	-	protein_coding_gene	DNA-directed RNA polymerase family protein	NONE	NONE	NONE	NONE	NONE
chr4	12035901	12036000	AT4G22970	-	protein_coding_gene	homolog of separase	NONE	NONE	NONE	NONE	NONE
chr4	12036301	12036400	AT4G22970	-	protein_coding_gene	homolog of separase	NONE	NONE	NONE	NONE	NONE
chr4	12104901	12105000	AT4G23100	-	protein_coding_gene	glutamate-cysteine ligase	NONE	NONE	NONE	NONE	NONE
chr4	12129501	12129600	AT4G23160	+	protein_coding_gene	cysteine-rich RLK (RECEPTOR-like protein kinase) 8	AT4TE56270	ATCOPIA11:LTR/Copia	NONE	NONE	NONE
chr4	12344001	12344100	AT4G23700	-	protein_coding_gene	cation/H+ exchanger 17	NONE	NONE	NONE	NONE	NONE
chr4	12482701	12482800	AT4G24020	+	protein_coding_gene	NIN like protein 7	NONE	NONE	NONE	NONE	NONE
chr4	12519001	12519100	AT4G24100	+	protein_coding_gene	Protein kinase superfamily protein	NONE	NONE	NONE	NONE	AT4G24110
chr4	12614101	12614200	AT4G24390	-	protein_coding_gene	RNI-like superfamily protein	NONE	NONE	NONE	NONE	AT4G24380
chr4	12652701	12652800	AT4G24480	+	protein_coding_gene	Protein kinase superfamily protein	NONE	NONE	NONE	NONE	NONE
chr4	12668101	12668200	AT4G24530	-	protein_coding_gene	O-fucosyltransferase family protein	NONE	NONE	NONE	AT4G24520	NONE
chr4	12678101	12678200	AT4G24550	+	protein_coding_gene	Clathrin adaptor complexes medium subunit family protein	NONE	NONE	NONE	NONE	NONE
chr4	12680501	12680600	AT4G24560	-	protein_coding_gene	ubiquitin-specific protease 16	NONE	NONE	NONE	NONE	NONE
chr4	12704601	12704700	AT4G24610	-	protein_coding_gene	unknown protein; FUNCTIONS IN: molecular_function unknown; INVOLVED IN: biological_process unknown; LOCATED IN: plasma membrane; EXPRESSED IN: 20 plant structures; EXPRESSED DURING: 12 growth stages; BEST Arabidopsis thaliana protein match is: unknown protein (TAIR:AT5G65440.1); Has 820 Blast hits to 264 proteins in 74 species: Archae - 0; Bacteria - 15; Metazoa - 77; Fungi - 83; Plants - 96; Vir…	NONE	NONE	NONE	NONE	NONE
chr4	12706401	12706500	AT4G24610	-	protein_coding_gene	unknown protein; FUNCTIONS IN: molecular_function unknown; INVOLVED IN: biological_process unknown; LOCATED IN: plasma membrane; EXPRESSED IN: 20 plant structures; EXPRESSED DURING: 12 growth stages; BEST Arabidopsis thaliana protein match is: unknown protein (TAIR:AT5G65440.1); Has 820 Blast hits to 264 proteins in 74 species: Archae - 0; Bacteria - 15; Metazoa - 77; Fungi - 83; Plants - 96; Vir…	NONE	NONE	NONE	NONE	NONE
chr4	12787501	12787600	AT4G24810	-	protein_coding_gene	Protein kinase superfamily protein	NONE	NONE	NONE	NONE	NONE
chr4	12796801	12796900	AT4G24840	-	protein_coding_gene	FUNCTIONS IN: molecular_function unknown; INVOLVED IN: protein transport, Golgi organization; LOCATED IN: vacuole; EXPRESSED IN: 23 plant structures; EXPRESSED DURING: 13 growth stages; CONTAINS InterPro DOMAIN/s: COG complex component, COG2 (InterPro:IPR009316); Has 30201 Blast hits to 17322 proteins in 780 species: Archae - 12; Bacteria - 1396; Metazoa - 17338; Fungi - 3422; Plants - 5037; Viru…	NONE	NONE	NONE	AT4G24830	NONE
chr4	12943501	12943600	AT4G25290	-	protein_coding_gene	DNA photolyases;DNA photolyases	NONE	NONE	NONE	NONE	NONE
chr4	12963601	12963700	AT4G25350	-	protein_coding_gene	EXS (ERD1/XPR1/SYG1) family protein	NONE	NONE	NONE	AT4G25340	NONE
chr4	12971101	12971200	AT4G25360	+	protein_coding_gene	TRICHOME BIREFRINGENCE-LIKE 18	NONE	NONE	NONE	NONE	NONE
chr4	13010001	13010100	AT4G25450	-	protein_coding_gene	non-intrinsic ABC protein 8	NONE	NONE	NONE	AT4G25440	NONE
chr4	13081801	13081900	AT4G25650	-	protein_coding_gene	ACD1-like	NONE	NONE	NONE	NONE	NONE
chr4	13090701	13090800	AT4G25690;AT4G25692	-	protein_coding_gene;protein_coding_gene	unknown protein; BEST Arabidopsis thaliana protein match is: unknown protein (TAIR:AT4G25670.2); Has 73 Blast hits to 60 proteins in 13 species: Archae - 0; Bacteria - 2; Metazoa - 4; Fungi - 0; Plants - 67; Viruses - 0; Other Eukaryotes - 0 (source: NCBI BLink).;conserved peptide upstream open reading frame 13	NONE	NONE	NONE	NONE	AT4G25680
chr4	13387001	13387100	AT4G26510	+	protein_coding_gene	uridine kinase-like 4	NONE	NONE	NONE	NONE	NONE
chr4	13421701	13421800	AT4G26600	+	protein_coding_gene	S-adenosyl-L-methionine-dependent methyltransferases superfamily protein	NONE	NONE	NONE	NONE	NONE
chr4	13426001	13426100	AT4G26610	+	protein_coding_gene	D6 protein kinase like 1	NONE	NONE	NONE	NONE	NONE
chr4	13507501	13507600	AT4G26870	+	protein_coding_gene	Class II aminoacyl-tRNA and biotin synthetases superfamily protein	NONE	NONE	NONE	NONE	AT4G26880
chr4	13528801	13528900	AT4G26930	+	protein_coding_gene	myb domain protein 97	NONE	NONE	NONE	NONE	AT4G26940
chr4	13602501	13602600	AT4G27120	-	protein_coding_gene	CONTAINS InterPro DOMAIN/s: DDRGK domain (InterPro:IPR019153); Has 30201 Blast hits to 17322 proteins in 780 species: Archae - 12; Bacteria - 1396; Metazoa - 17338; Fungi - 3422; Plants - 5037; Viruses - 0; Other Eukaryotes - 2996 (source: NCBI BLink).	NONE	NONE	NONE	AT4G27110	NONE
chr4	13698201	13698300	AT4G27370	-	protein_coding_gene	P-loop containing nucleoside triphosphate hydrolases superfamily protein	NONE	NONE	NONE	NONE	NONE
chr4	13768601	13768700	AT4G27585	-	protein_coding_gene	SPFH/Band 7/PHB domain-containing membrane-associated protein family	NONE	NONE	NONE	NONE	NONE
chr4	13880001	13880100	AT4G27870	+	protein_coding_gene	Vacuolar iron transporter (VIT) family protein	AT4TE65480	ATDNAI27T9B:DNA/MuDR	NONE	NONE	NONE
chr4	13944301	13944400	AT4G28060	-	protein_coding_gene	Cytochrome c oxidase, subunit Vib family protein	NONE	NONE	NONE	AT4G28050	NONE
chr4	13952801	13952900	AT4G28080	-	protein_coding_gene	Tetratricopeptide repeat (TPR)-like superfamily protein	NONE	NONE	NONE	NONE	NONE
chr4	14035701	14035800	AT4G28370	+	protein_coding_gene	RING/U-box superfamily protein	NONE	NONE	NONE	NONE	NONE
chr4	14160401	14160500	AT4G28690	+	protein_coding_gene	BEST Arabidopsis thaliana protein match is: RPM1 interacting protein 13 (TAIR:AT2G20310.1); Has 455 Blast hits to 438 proteins in 127 species: Archae - 0; Bacteria - 18; Metazoa - 148; Fungi - 91; Plants - 136; Viruses - 3; Other Eukaryotes - 59 (source: NCBI BLink).	NONE	NONE	NONE	NONE	NONE
chr4	14231301	14231400	AT4G28820	-	protein_coding_gene	HIT-type Zinc finger family protein	NONE	NONE	NONE	NONE	NONE
chr4	14231501	14231600	AT4G28820	-	protein_coding_gene	HIT-type Zinc finger family protein	NONE	NONE	NONE	AT4G28830	NONE
chr4	14295101	14295200	AT4G29000	+	protein_coding_gene	Tesmin/TSO1-like CXC domain-containing protein	NONE	NONE	NONE	NONE	NONE
chr4	14308801	14308900	NONE	NONE	NONE	NONE	NONE	NONE	AT4G29030-AT4G29033	NONE	AT4G29030;AT4G29033
chr4	14318601	14318700	AT4G29060	+	protein_coding_gene	elongation factor Ts family protein	NONE	NONE	NONE	NONE	NONE
chr4	14404301	14404400	AT4G29220	-	protein_coding_gene	phosphofructokinase 1	NONE	NONE	NONE	NONE	AT4G29210
chr4	14463701	14463800	AT4G29380	+	protein_coding_gene	protein kinase family protein / WD-40 repeat family protein	NONE	NONE	NONE	NONE	NONE
chr4	14474301	14474400	AT4G29440	-	protein_coding_gene	Regulator of Vps4 activity in the MVB pathway protein	NONE	NONE	NONE	NONE	AT4G29430
chr4	14584801	14584900	AT4G29790	+	protein_coding_gene	unknown protein; BEST Arabidopsis thaliana protein match is: unknown protein (TAIR:AT2G19390.1); Has 538 Blast hits to 357 proteins in 124 species: Archae - 0; Bacteria - 74; Metazoa - 109; Fungi - 58; Plants - 105; Viruses - 2; Other Eukaryotes - 190 (source: NCBI BLink).	NONE	NONE	NONE	NONE	NONE
chr4	14593601	14593700	AT4G29810	-	protein_coding_gene	MAP kinase kinase 2	NONE	NONE	NONE	NONE	NONE
chr4	14652001	14652100	AT4G29940	-	protein_coding_gene	pathogenesis related homeodomain protein A	NONE	NONE	NONE	NONE	NONE
chr4	14659701	14659800	AT4G29950	+	protein_coding_gene	Ypt/Rab-GAP domain of gyp1p superfamily protein	NONE	NONE	NONE	NONE	AT4G29960
chr4	14680001	14680100	AT4G30020	+	protein_coding_gene	PA-domain containing subtilase family protein	NONE	NONE	NONE	NONE	NONE
chr4	14799701	14799800	AT4G30210	+	protein_coding_gene	P450 reductase 2	NONE	NONE	NONE	NONE	NONE
chr4	14900001	14900100	AT4G30490	-	protein_coding_gene	AFG1-like ATPase family protein	NONE	NONE	NONE	NONE	AT4G30480
chr4	14931101	14931200	AT4G30570	-	protein_coding_gene	Glucose-1-phosphate adenylyltransferase family protein	NONE	NONE	NONE	AT4G30560	NONE
chr4	14973901	14974000	AT4G30720	-	protein_coding_gene	FAD/NAD(P)-binding oxidoreductase family protein	NONE	NONE	NONE	NONE	NONE
chr4	15133301	15133400	AT4G31120	-	protein_coding_gene	SHK1 binding protein 1	NONE	NONE	NONE	NONE	NONE
chr4	15176801	15176900	AT4G31240	-	protein_coding_gene	protein kinase C-like zinc finger protein	NONE	NONE	NONE	AT4G31230	NONE
chr4	15270101	15270200	AT4G31490	+	protein_coding_gene	Coatomer, beta subunit	NONE	NONE	NONE	NONE	NONE
chr4	15297301	15297400	AT4G31570	+	protein_coding_gene	CONTAINS InterPro DOMAIN/s: Prefoldin (InterPro:IPR009053); BEST Arabidopsis thaliana protein match is: unknown protein (TAIR:AT1G24460.1); Has 194354 Blast hits to 66887 proteins in 3244 species: Archae - 3688; Bacteria - 38556; Metazoa - 84828; Fungi - 17265; Plants - 10589; Viruses - 805; Other Eukaryotes - 38623 (source: NCBI BLink).	NONE	NONE	NONE	NONE	NONE
chr4	15782901	15783000	AT4G32710	+	protein_coding_gene	Protein kinase superfamily protein	NONE	NONE	NONE	NONE	NONE
chr4	15839201	15839300	AT4G32820	-	protein_coding_gene	Tetratricopeptide repeat (TPR)-like superfamily protein	NONE	NONE	NONE	NONE	NONE
chr4	15912601	15912700	AT4G32970	-	protein_coding_gene	unknown protein; BEST Arabidopsis thaliana protein match is: unknown protein (TAIR:AT4G32960.1); Has 552 Blast hits to 489 proteins in 85 species: Archae - 4; Bacteria - 14; Metazoa - 187; Fungi - 12; Plants - 225; Viruses - 0; Other Eukaryotes - 110 (source: NCBI BLink).	NONE	NONE	NONE	NONE	NONE
chr4	16106301	16106400	AT4G33480	-	protein_coding_gene	unknown protein; FUNCTIONS IN: molecular_function unknown; INVOLVED IN: biological_process unknown; LOCATED IN: chloroplast; EXPRESSED IN: 22 plant structures; EXPRESSED DURING: 13 growth stages; CONTAINS InterPro DOMAIN/s: Protein of unknown function DUF3727 (InterPro:IPR022203); Has 348 Blast hits to 348 proteins in 78 species: Archae - 0; Bacteria - 101; Metazoa - 0; Fungi - 0; Plants - 183; V…	NONE	NONE	NONE	AT4G33470	NONE
chr4	16291101	16291200	AT4G33990	-	protein_coding_gene	Tetratricopeptide repeat (TPR)-like superfamily protein	NONE	NONE	NONE	NONE	NONE
chr4	16329201	16329300	AT4G34090	-	protein_coding_gene	unknown protein; FUNCTIONS IN: molecular_function unknown; INVOLVED IN: biological_process unknown; LOCATED IN: chloroplast, chloroplast stroma; EXPRESSED IN: 22 plant structures; EXPRESSED DURING: 13 growth stages; BEST Arabidopsis thaliana protein match is: unknown protein (TAIR:AT2G23370.1); Has 30201 Blast hits to 17322 proteins in 780 species: Archae - 12; Bacteria - 1396; Metazoa - 17338; F…	NONE	NONE	NONE	NONE	NONE
chr4	16417301	16417400	AT4G34310	+	protein_coding_gene	alpha/beta-Hydrolases superfamily protein	NONE	NONE	NONE	NONE	NONE
chr4	16442501	16442600	AT4G34390	+	protein_coding_gene	extra-large GTP-binding protein 2	NONE	NONE	NONE	NONE	NONE
chr4	16443001	16443100	AT4G34390	+	protein_coding_gene	extra-large GTP-binding protein 2	NONE	NONE	NONE	NONE	NONE
chr4	16633601	16633700	AT4G34910	+	protein_coding_gene	P-loop containing nucleoside triphosphate hydrolases superfamily protein	NONE	NONE	NONE	NONE	NONE
chr4	16761801	16761900	AT4G35240	-	protein_coding_gene	Protein of unknown function (DUF630 and DUF632)	NONE	NONE	NONE	NONE	NONE
chr4	16780001	16780100	AT4G35270	-	protein_coding_gene	Plant regulator RWP-RK family protein	NONE	NONE	NONE	NONE	NONE
chr4	16821101	16821200	AT4G35380	+	protein_coding_gene	SEC7-like guanine nucleotide exchange family protein	NONE	NONE	NONE	NONE	NONE
chr4	16841001	16841100	AT4G35450	+	protein_coding_gene	ankyrin repeat-containing protein 2	NONE	NONE	NONE	NONE	NONE
chr4	16866201	16866300	AT4G35520	+	protein_coding_gene	MUTL protein homolog 3	NONE	NONE	NONE	AT4G35519	NONE
chr4	16882801	16882900	AT4G35560	+	protein_coding_gene	Transducin/WD40 repeat-like superfamily protein	NONE	NONE	NONE	NONE	NONE
chr4	17071101	17071200	AT4G36080	-	protein_coding_gene	phosphotransferases, alcohol group as acceptor;binding;inositol or phosphatidylinositol kinases	NONE	NONE	NONE	NONE	NONE
chr4	17195401	17195500	AT4G36390	-	protein_coding_gene	Methylthiotransferase	NONE	NONE	NONE	NONE	NONE
chr4	17231001	17231100	AT4G36520	-	protein_coding_gene	Chaperone DnaJ-domain superfamily protein	NONE	NONE	NONE	AT4G36515	NONE
chr4	17330601	17330700	AT4G36770	-	protein_coding_gene	UDP-Glycosyltransferase superfamily protein	NONE	NONE	NONE	NONE	AT4G36760
chr4	17455801	17455900	AT4G37040	+	protein_coding_gene	methionine aminopeptidase 1D	NONE	NONE	NONE	NONE	NONE
chr4	17479301	17479400	AT4G37100	-	protein_coding_gene	Pyridoxal phosphate (PLP)-dependent transferases superfamily protein	NONE	NONE	NONE	AT4G37095	AT4G37090
chr4	17663601	17663700	AT4G37590	-	protein_coding_gene	Phototropic-responsive NPH3 family protein	NONE	NONE	NONE	NONE	NONE
chr4	17684901	17685000	AT4G37640	-	protein_coding_gene	calcium ATPase 2	NONE	NONE	NONE	NONE	NONE
chr4	17786501	17786600	AT4G37820	+	protein_coding_gene	unknown protein; BEST Arabidopsis thaliana protein match is: unknown protein (TAIR:AT2G22795.1); Has 433572 Blast hits to 177005 proteins in 4263 species: Archae - 2016; Bacteria - 67591; Metazoa - 157995; Fungi - 49745; Plants - 22011; Viruses - 2192; Other Eukaryotes - 132022 (source: NCBI BLink).	NONE	NONE	NONE	NONE	AT4G37830
chr4	17827001	17827100	AT4G37910	-	protein_coding_gene	mitochondrial heat shock protein 70-1	NONE	NONE	NONE	NONE	NONE
chr4	17958301	17958400	AT4G38350	-	protein_coding_gene	Patched family protein	NONE	NONE	NONE	NONE	AT4G38340
chr4	18094001	18094100	AT4G38760	-	protein_coding_gene	Protein of unknown function (DUF3414)	NONE	NONE	NONE	NONE	NONE
chr4	18354101	18354200	AT4G39420	+	protein_coding_gene	unknown protein; Has 46 Blast hits to 40 proteins in 10 species: Archae - 0; Bacteria - 0; Metazoa - 0; Fungi - 0; Plants - 44; Viruses - 0; Other Eukaryotes - 2 (source: NCBI BLink).	NONE	NONE	NONE	NONE	NONE
chr4	18356501	18356600	AT4G39460	-	protein_coding_gene	S-adenosylmethionine carrier 1	NONE	NONE	NONE	NONE	NONE
chr4	18379801	18379900	AT4G39540	+	protein_coding_gene	shikimate kinase 2	NONE	NONE	NONE	NONE	AT4G39550
chr4	18496701	18496800	AT4G39850	+	protein_coding_gene	peroxisomal ABC transporter 1	NONE	NONE	NONE	NONE	NONE
chr4	18509501	18509600	AT4G39900	-	protein_coding_gene	unknown protein; Has 30201 Blast hits to 17322 proteins in 780 species: Archae - 12; Bacteria - 1396; Metazoa - 17338; Fungi - 3422; Plants - 5037; Viruses - 0; Other Eukaryotes - 2996 (source: NCBI BLink).	NONE	NONE	NONE	NONE	NONE
chr5	180301	180400	AT5G01440	+	protein_coding_gene	BEST Arabidopsis thaliana protein match is: Insulinase (Peptidase family M16) family protein (TAIR:AT1G06900.1); Has 1807 Blast hits to 1807 proteins in 277 species: Archae - 0; Bacteria - 0; Metazoa - 736; Fungi - 347; Plants - 385; Viruses - 0; Other Eukaryotes - 339 (source: NCBI BLink).	NONE	NONE	NONE	NONE	NONE
chr5	184801	184900	AT5G01450	-	protein_coding_gene	RING/U-box superfamily protein	NONE	NONE	NONE	NONE	NONE
chr5	284801	284900	NONE	NONE	NONE	NONE	NONE	NONE	AT5G01740-AT5G01747	NONE	NONE
chr5	298101	298200	AT5G01770	-	protein_coding_gene	HEAT repeat ;WD domain, G-beta repeat protein protein	NONE	NONE	NONE	NONE	NONE
chr5	372101	372200	AT5G01960	+	protein_coding_gene	RING/U-box superfamily protein	NONE	NONE	NONE	NONE	AT5G01970
chr5	385501	385600	AT5G02010	+	protein_coding_gene	RHO guanyl-nucleotide exchange factor 7	NONE	NONE	NONE	NONE	AT5G02020
chr5	519001	519100	AT5G02410	-	protein_coding_gene	DIE2/ALG10 family	NONE	NONE	NONE	NONE	NONE
chr5	685701	685800	AT5G02940	-	protein_coding_gene	Protein of unknown function (DUF1012)	NONE	NONE	NONE	NONE	NONE
chr5	688501	688600	AT5G02940	-	protein_coding_gene	Protein of unknown function (DUF1012)	NONE	NONE	NONE	NONE	NONE
chr5	1050301	1050400	AT5G03900	+	protein_coding_gene	Iron-sulphur cluster biosynthesis family protein	NONE	NONE	NONE	NONE	NONE
chr5	1071801	1071900	AT5G03970	-	protein_coding_gene	F-box associated ubiquitination effector family protein	NONE	NONE	NONE	NONE	NONE
chr5	1122301	1122400	AT5G04130	-	protein_coding_gene	DNA GYRASE B2	NONE	NONE	NONE	NONE	AT5G04120
chr5	1170701	1170800	AT5G04240	+	protein_coding_gene	Zinc finger (C2H2 type) family protein / transcription factor jumonji (jmj) family protein	NONE	NONE	NONE	NONE	NONE
chr5	1170801	1170900	AT5G04240	+	protein_coding_gene	Zinc finger (C2H2 type) family protein / transcription factor jumonji (jmj) family protein	NONE	NONE	NONE	NONE	NONE
chr5	1289001	1289100	AT5G04510	+	protein_coding_gene	3'-phosphoinositide-dependent protein kinase 1	NONE	NONE	NONE	NONE	AT5G04520
chr5	1304501	1304600	AT5G04550	-	protein_coding_gene	Protein of unknown function (DUF668)	NONE	NONE	NONE	NONE	NONE
chr5	1389301	1389400	AT5G04800	+	protein_coding_gene	Ribosomal S17 family protein	NONE	NONE	NONE	AT5G04790;AT5G04810	NONE
chr5	1393201	1393300	AT5G04810	+	protein_coding_gene	pentatricopeptide (PPR) repeat-containing protein	NONE	NONE	NONE	NONE	NONE
chr5	1513901	1514000	AT5G05130	+	protein_coding_gene	DNA/RNA helicase protein	NONE	NONE	NONE	NONE	NONE
chr5	1537501	1537600	AT5G05180	+	protein_coding_gene	unknown protein; BEST Arabidopsis thaliana protein match is: unknown protein (TAIR:AT3G10880.1); Has 1807 Blast hits to 1807 proteins in 277 species: Archae - 0; Bacteria - 0; Metazoa - 736; Fungi - 347; Plants - 385; Viruses - 0; Other Eukaryotes - 339 (source: NCBI BLink).	NONE	NONE	NONE	NONE	NONE
chr5	1552601	1552700	AT5G05230	+	protein_coding_gene	RING/U-box superfamily protein	NONE	NONE	NONE	NONE	NONE
chr5	1598901	1599000	AT5G05400	-	protein_coding_gene	LRR and NB-ARC domains-containing disease resistance protein	NONE	NONE	NONE	NONE	NONE
chr5	1659101	1659200	AT5G05570	+	protein_coding_gene	transducin family protein / WD-40 repeat family protein	NONE	NONE	NONE	NONE	NONE
chr5	1777601	1777700	AT5G05920	-	protein_coding_gene	deoxyhypusine synthase	NONE	NONE	NONE	NONE	AT5G05910
chr5	1781301	1781400	AT5G05930	-	protein_coding_gene	guanylyl cyclase 1	NONE	NONE	NONE	NONE	NONE
chr5	1782601	1782700	AT5G05930	-	protein_coding_gene	guanylyl cyclase 1	NONE	NONE	NONE	NONE	NONE
chr5	1824901	1825000	AT5G06060	-	protein_coding_gene	NAD(P)-binding Rossmann-fold superfamily protein	NONE	NONE	NONE	NONE	NONE
chr5	1825301	1825400	AT5G06060	-	protein_coding_gene	NAD(P)-binding Rossmann-fold superfamily protein	NONE	NONE	NONE	NONE	NONE
chr5	1850901	1851000	AT5G06120	+	protein_coding_gene	ARM repeat superfamily protein	NONE	NONE	NONE	NONE	NONE
chr5	1881201	1881300	AT5G06220	+	protein_coding_gene	LETM1-like protein	NONE	NONE	NONE	NONE	NONE
chr5	1885501	1885600	AT5G06220;AT5G06230	-	protein_coding_gene;protein_coding_gene	LETM1-like protein;TRICHOME BIREFRINGENCE-LIKE 9	NONE	NONE	NONE	NONE	NONE
chr5	1943501	1943600	AT5G06350	+	protein_coding_gene	ARM repeat superfamily protein	NONE	NONE	NONE	NONE	NONE
chr5	2024701	2024800	AT5G06600	-	protein_coding_gene	ubiquitin-specific protease 12	NONE	NONE	NONE	NONE	NONE
chr5	2059301	2059400	AT5G06680	+	protein_coding_gene	spindle pole body component 98	NONE	NONE	NONE	NONE	NONE
chr5	2229301	2229400	AT5G07180	-	protein_coding_gene	ERECTA-like 2	NONE	NONE	NONE	NONE	NONE
chr5	2510101	2510200	AT5G07850	+	protein_coding_gene	HXXXD-type acyl-transferase family protein	NONE	NONE	NONE	NONE	NONE
chr5	2523001	2523100	AT5G07910	-	protein_coding_gene	Leucine-rich repeat (LRR) family protein	NONE	NONE	NONE	NONE	NONE
chr5	2554701	2554800	AT5G07980	-	protein_coding_gene	dentin sialophosphoprotein-related	NONE	NONE	NONE	NONE	NONE
chr5	2582201	2582300	AT5G08060	+	protein_coding_gene	unknown protein; FUNCTIONS IN: molecular_function unknown; INVOLVED IN: biological_process unknown; LOCATED IN: mitochondrion; EXPRESSED IN: 24 plant structures; EXPRESSED DURING: 16 growth stages; Has 42 Blast hits to 42 proteins in 17 species: Archae - 0; Bacteria - 0; Metazoa - 0; Fungi - 0; Plants - 41; Viruses - 0; Other Eukaryotes - 1 (source: NCBI BLink).	NONE	NONE	NONE	NONE	NONE
chr5	2598101	2598200	AT5G08110	-	protein_coding_gene	nucleic acid binding;ATP-dependent helicases;ATP binding;helicases;ATP-dependent helicases	NONE	NONE	NONE	NONE	NONE
chr5	2629301	2629400	AT5G08170	-	protein_coding_gene	porphyromonas-type peptidyl-arginine deiminase family protein	NONE	NONE	NONE	NONE	NONE
chr5	2708001	2708100	AT5G08400	-	protein_coding_gene	Protein of unknown function (DUF3531)	NONE	NONE	NONE	NONE	AT5G08390
chr5	2749301	2749400	AT5G08500	+	protein_coding_gene	Transmembrane CLPTM1 family protein	NONE	NONE	NONE	NONE	NONE
chr5	2893301	2893400	AT5G09330	-	protein_coding_gene	NAC domain containing protein 82	NONE	NONE	NONE	NONE	NONE
chr5	3053301	3053400	AT5G09810	+	protein_coding_gene	actin 7	NONE	NONE	NONE	NONE	NONE
chr5	3063801	3063900	AT5G09850	-	protein_coding_gene	Transcription elongation factor (TFIIS) family protein	NONE	NONE	NONE	NONE	NONE
chr5	3134801	3134900	AT5G10020	+	protein_coding_gene	Leucine-rich receptor-like protein kinase family protein	NONE	NONE	NONE	NONE	NONE
chr5	3415901	3416000	AT5G10800	-	protein_coding_gene	RNA recognition motif (RRM)-containing protein	NONE	NONE	NONE	NONE	NONE
chr5	3534301	3534400	AT5G11100	+	protein_coding_gene	Calcium-dependent lipid-binding (CaLB domain) family protein	NONE	NONE	NONE	NONE	NONE
chr5	3537601	3537700	AT5G11110	+	protein_coding_gene	sucrose phosphate synthase 2F	NONE	NONE	NONE	NONE	NONE
chr5	3607701	3607800	AT5G11310	+	protein_coding_gene	Pentatricopeptide repeat (PPR) superfamily protein	NONE	NONE	NONE	NONE	NONE
chr5	3617701	3617800	AT5G11330	-	protein_coding_gene	FAD/NAD(P)-binding oxidoreductase family protein	NONE	NONE	NONE	NONE	NONE
chr5	3781101	3781200	AT5G11730	+	protein_coding_gene	Core-2/I-branching beta-1,6-N-acetylglucosaminyltransferase family protein	NONE	NONE	NONE	NONE	AT5G11720
chr5	3961901	3962000	AT5G12250	-	protein_coding_gene	beta-6 tubulin	NONE	NONE	NONE	NONE	NONE
chr5	4000901	4001000	AT5G12360	-	protein_coding_gene	unknown protein; BEST Arabidopsis thaliana protein match is: unknown protein (TAIR:AT3G14190.1); Has 30201 Blast hits to 17322 proteins in 780 species: Archae - 12; Bacteria - 1396; Metazoa - 17338; Fungi - 3422; Plants - 5037; Viruses - 0; Other Eukaryotes - 2996 (source: NCBI BLink).	NONE	NONE	NONE	NONE	AT5G12350
chr5	4016201	4016300	AT5G12400	+	protein_coding_gene	DNA binding;zinc ion binding;DNA binding	NONE	NONE	NONE	NONE	NONE
chr5	4225201	4225300	AT5G13240	-	protein_coding_gene	transcription regulators	NONE	NONE	NONE	NONE	AT5G13230
chr5	4245701	4245800	AT5G13260	+	protein_coding_gene	unknown protein; BEST Arabidopsis thaliana protein match is: unknown protein (TAIR:AT3G48860.2); Has 30201 Blast hits to 17322 proteins in 780 species: Archae - 12; Bacteria - 1396; Metazoa - 17338; Fungi - 3422; Plants - 5037; Viruses - 0; Other Eukaryotes - 2996 (source: NCBI BLink).	NONE	NONE	NONE	NONE	NONE
chr5	4260801	4260900	AT5G13300	-	protein_coding_gene	ARF GTPase-activating protein	NONE	NONE	NONE	NONE	NONE
chr5	4277901	4278000	AT5G13340	-	protein_coding_gene	unknown protein; FUNCTIONS IN: molecular_function unknown; INVOLVED IN: biological_process unknown; LOCATED IN: chloroplast; BEST Arabidopsis thaliana protein match is: unknown protein (TAIR:AT1G10890.1); Has 1807 Blast hits to 1807 proteins in 277 species: Archae - 0; Bacteria - 0; Metazoa - 736; Fungi - 347; Plants - 385; Viruses - 0; Other Eukaryotes - 339 (source: NCBI BLink).	NONE	NONE	AT5G13330-AT5G13340	NONE	AT5G13340
chr5	4355601	4355700	AT5G13550	-	protein_coding_gene	sulfate transporter 4.1	NONE	NONE	NONE	NONE	NONE
chr5	4369601	4369700	AT5G13570	+	protein_coding_gene	decapping 2	NONE	NONE	NONE	AT5G13580	NONE
chr5	4390601	4390700	AT5G13630	-	protein_coding_gene	magnesium-chelatase subunit chlH, chloroplast, putative / Mg-protoporphyrin IX chelatase, putative (CHLH)	NONE	NONE	NONE	NONE	NONE
chr5	4399401	4399500	AT5G13650	+	protein_coding_gene	elongation factor family protein	NONE	NONE	NONE	NONE	NONE
chr5	4419901	4420000	AT5G13690	+	protein_coding_gene	alpha-N-acetylglucosaminidase family / NAGLU family	NONE	NONE	NONE	NONE	AT5G13700
chr5	4496701	4496800	AT5G13950	-	protein_coding_gene	unknown protein; BEST Arabidopsis thaliana protein match is: unknown protein (TAIR:AT1G02290.1); Has 147 Blast hits to 145 proteins in 44 species: Archae - 0; Bacteria - 2; Metazoa - 56; Fungi - 6; Plants - 81; Viruses - 0; Other Eukaryotes - 2 (source: NCBI BLink).	NONE	NONE	NONE	NONE	NONE
chr5	4562901	4563000	AT5G14140	+	protein_coding_gene	zinc ion binding;nucleic acid binding;zinc ion binding	NONE	NONE	NONE	NONE	NONE
chr5	4681201	4681300	AT5G14520	-	protein_coding_gene	pescadillo-related	NONE	NONE	NONE	NONE	NONE
chr5	4704001	4704100	AT5G14590	-	protein_coding_gene	Isocitrate/isopropylmalate dehydrogenase family protein	NONE	NONE	NONE	AT5G14580	NONE
chr5	4721001	4721100	AT5G14640	-	protein_coding_gene	shaggy-like kinase 13	NONE	NONE	NONE	NONE	NONE
chr5	4816401	4816500	AT5G14880	+	protein_coding_gene	Potassium transporter family protein	NONE	NONE	NONE	NONE	NONE
chr5	4838301	4838400	AT5G14950	-	protein_coding_gene	golgi alpha-mannosidase II	NONE	NONE	NONE	NONE	NONE
chr5	4880401	4880500	AT5G15070	+	protein_coding_gene	Phosphoglycerate mutase-like family protein	NONE	NONE	NONE	NONE	NONE
chr5	4998001	4998100	AT5G15400	-	protein_coding_gene	U-box domain-containing protein	NONE	NONE	NONE	NONE	AT5G15390
chr5	5109401	5109500	AT5G15680	-	protein_coding_gene	ARM repeat superfamily protein	NONE	NONE	NONE	NONE	NONE
chr5	5308501	5308600	AT5G16240	+	protein_coding_gene	Plant stearoyl-acyl-carrier-protein desaturase family protein	NONE	NONE	NONE	NONE	NONE
chr5	5319501	5319600	AT5G16270	+	protein_coding_gene	sister chromatid cohesion 1 protein 4	NONE	NONE	NONE	NONE	NONE
chr5	5396101	5396200	AT5G16520	-	protein_coding_gene	unknown protein; Has 25 Blast hits to 25 proteins in 9 species: Archae - 0; Bacteria - 0; Metazoa - 0; Fungi - 0; Plants - 25; Viruses - 0; Other Eukaryotes - 0 (source: NCBI BLink).	NONE	NONE	NONE	NONE	NONE
chr5	5525001	5525100	AT5G16800	-	protein_coding_gene	Acyl-CoA N-acyltransferases (NAT) superfamily protein	NONE	NONE	NONE	NONE	NONE
chr5	5582001	5582100	AT5G16990	-	protein_coding_gene	Zinc-binding dehydrogenase family protein	NONE	NONE	NONE	NONE	NONE
chr5	5590501	5590600	AT5G17010	-	protein_coding_gene	Major facilitator superfamily protein	NONE	NONE	NONE	NONE	NONE
chr5	5667901	5668000	AT5G17240	+	protein_coding_gene	SET domain group 40	NONE	NONE	NONE	NONE	AT5G17250
chr5	5687201	5687300	AT5G17290	-	protein_coding_gene	autophagy protein Apg5 family	NONE	NONE	NONE	NONE	AT5G17280
chr5	5706701	5706800	AT5G17320	-	protein_coding_gene	homeodomain GLABROUS 9	AT5TE20630;AT5TE20645	ATREP3:RC/Helitron;BRODYAGA2:DNA/MuDR	NONE	NONE	NONE
chr5	6052401	6052500	AT5G18280	-	protein_coding_gene	apyrase 2	NONE	NONE	NONE	NONE	NONE
chr5	6068901	6069000	AT5G18330	-	protein_coding_gene	ARM repeat superfamily protein	NONE	NONE	NONE	NONE	NONE
chr5	6100201	6100300	AT5G18410	-	protein_coding_gene	transcription activators	NONE	NONE	NONE	NONE	NONE
chr5	6139301	6139400	AT5G18500	+	protein_coding_gene	Protein kinase superfamily protein	NONE	NONE	NONE	NONE	NONE
chr5	6214601	6214700	AT5G18640	+	protein_coding_gene	alpha/beta-Hydrolases superfamily protein	NONE	NONE	NONE	NONE	NONE
chr5	6262701	6262800	AT5G18770	+	protein_coding_gene	F-box/FBD-like domains containing protein	NONE	NONE	NONE	NONE	NONE
chr5	6300901	6301000	AT5G18880	-	protein_coding_gene	RNA-directed DNA polymerase (reverse transcriptase)-related family protein	NONE	NONE	NONE	AT5G18890	AT5G18870
chr5	6370901	6371000	AT5G19050	+	protein_coding_gene	alpha/beta-Hydrolases superfamily protein	NONE	NONE	NONE	NONE	NONE
chr5	6529001	6529100	AT5G19380	-	protein_coding_gene	CRT (chloroquine-resistance transporter)-like transporter 1	NONE	NONE	NONE	NONE	NONE
chr5	6541301	6541400	AT5G19400	+	protein_coding_gene	Telomerase activating protein Est1	NONE	NONE	NONE	NONE	NONE
chr5	6679801	6679900	AT5G19760	-	protein_coding_gene	Mitochondrial substrate carrier family protein	NONE	NONE	NONE	NONE	AT5G19750
chr5	6742801	6742900	AT5G19950	-	protein_coding_gene	Domain of unknown function (DUF1767)	NONE	NONE	NONE	NONE	NONE
chr5	6855601	6855700	AT5G20300	-	protein_coding_gene	Avirulence induced gene (AIG1) family protein	NONE	NONE	NONE	NONE	NONE
chr5	6923701	6923800	AT5G20480	+	protein_coding_gene	EF-TU receptor	NONE	NONE	NONE	NONE	NONE
chr5	6990201	6990300	AT5G20660	+	protein_coding_gene	Zn-dependent exopeptidases superfamily protein	NONE	NONE	NONE	NONE	NONE
chr5	7019501	7019600	AT5G20730	-	protein_coding_gene	Transcriptional factor B3 family protein / auxin-responsive factor AUX/IAA-related	NONE	NONE	NONE	NONE	NONE
chr5	7064701	7064800	AT5G20840	-	protein_coding_gene	Phosphoinositide phosphatase family protein	NONE	NONE	NONE	NONE	NONE
chr5	7107601	7107700	AT5G20950	-	protein_coding_gene	Glycosyl hydrolase family protein	NONE	NONE	NONE	AT5G20940	NONE
chr5	7434201	7434300	AT5G22430	+	protein_coding_gene	Pollen Ole e 1 allergen and extensin family protein	NONE	NONE	NONE	NONE	AT5G22440
chr5	7547701	7547800	AT5G22720	-	protein_coding_gene	F-box/RNI-like superfamily protein	NONE	NONE	AT5G22700-AT5G22720	AT5G22700	AT5G22720
chr5	7570301	7570400	AT5G22750	-	protein_coding_gene	DNA/RNA helicase protein	NONE	NONE	NONE	NONE	NONE
chr5	7575101	7575200	AT5G22760	+	protein_coding_gene	PHD finger family protein	NONE	NONE	NONE	NONE	NONE
chr5	7590701	7590800	AT5G22780	-	protein_coding_gene	Adaptor protein complex AP-2, alpha subunit	NONE	NONE	NONE	NONE	NONE
chr5	7595501	7595600	AT5G22780	-	protein_coding_gene	Adaptor protein complex AP-2, alpha subunit	NONE	NONE	NONE	NONE	NONE
chr5	7831501	7831600	AT5G23250	+	protein_coding_gene	Succinyl-CoA ligase, alpha subunit	NONE	NONE	NONE	NONE	NONE
chr5	7832001	7832100	AT5G23250	+	protein_coding_gene	Succinyl-CoA ligase, alpha subunit	NONE	NONE	NONE	NONE	NONE
chr5	7898501	7898600	AT5G23430	-	protein_coding_gene	Transducin/WD40 repeat-like superfamily protein	NONE	NONE	NONE	NONE	NONE
chr5	7945001	7945100	AT5G23570	+	protein_coding_gene	XS domain-containing protein / XS zinc finger domain-containing protein-related	NONE	NONE	NONE	NONE	NONE
chr5	8140801	8140900	AT5G24080	-	protein_coding_gene	Protein kinase superfamily protein	NONE	NONE	NONE	NONE	NONE
chr5	8184301	8184400	AT5G24160	-	protein_coding_gene	squalene monoxygenase 6	NONE	NONE	NONE	NONE	NONE
chr5	8236001	8236100	AT5G24260	-	protein_coding_gene	prolyl oligopeptidase family protein	NONE	NONE	NONE	NONE	NONE
chr5	8341801	8341900	AT5G24430	-	protein_coding_gene	Calcium-dependent protein kinase (CDPK) family protein	NONE	NONE	NONE	NONE	NONE
chr5	8440101	8440200	NONE	NONE	NONE	NONE	NONE	NONE	AT5G24650-AT5G24655	NONE	AT5G24650;AT5G24655
chr5	8440301	8440400	NONE	NONE	NONE	NONE	NONE	NONE	AT5G24650-AT5G24655	NONE	AT5G24655
chr5	8632901	8633000	AT5G25050	+	protein_coding_gene	Major facilitator superfamily protein	NONE	NONE	NONE	NONE	NONE
chr5	8654301	8654400	NONE	NONE	NONE	NONE	AT5TE31300	ARNOLDY2:DNA/MuDR	AT5G25102-AT5G25110	NONE	NONE
chr5	8656101	8656200	NONE	NONE	NONE	NONE	NONE	NONE	AT5G25102-AT5G25110	NONE	NONE
chr5	8657201	8657300	NONE	NONE	NONE	NONE	NONE	NONE	AT5G25102-AT5G25110	NONE	AT5G25110
chr5	8753901	8754000	AT5G25260	+	protein_coding_gene	SPFH/Band 7/PHB domain-containing membrane-associated protein family	NONE	NONE	NONE	NONE	AT5G25265
chr5	8756001	8756100	AT5G25265	-	protein_coding_gene	unknown protein; FUNCTIONS IN: molecular_function unknown; INVOLVED IN: biological_process unknown; LOCATED IN: plasma membrane, membrane; EXPRESSED IN: cultured cell, leaf; BEST Arabidopsis thaliana protein match is: unknown protein (TAIR:AT2G25260.1); Has 30201 Blast hits to 17322 proteins in 780 species: Archae - 12; Bacteria - 1396; Metazoa - 17338; Fungi - 3422; Plants - 5037; Viruses - 0; O…	NONE	NONE	NONE	NONE	NONE
chr5	8784201	8784300	NONE	NONE	NONE	NONE	NONE	NONE	AT5G25305-AT5G25310	AT5G25310	NONE
chr5	8882601	8882700	AT5G25510	-	protein_coding_gene	Protein phosphatase 2A regulatory B subunit family protein	NONE	NONE	NONE	NONE	AT5G25500
chr5	8889501	8889600	AT5G25520	+	protein_coding_gene	SPOC domain / Transcription elongation factor S-II protein	NONE	NONE	NONE	NONE	AT5G25530
chr5	8961601	8961700	NONE	NONE	NONE	NONE	NONE	NONE	AT5G25754-AT5G25757	NONE	NONE
chr5	8997601	8997700	AT5G25820	-	protein_coding_gene	Exostosin family protein	NONE	NONE	NONE	NONE	NONE
chr5	9021501	9021600	NONE	NONE	NONE	NONE	AT5TE32645	VANDAL1N1:DNA/MuDR	AT5G25870-AT5G25880	NONE	NONE
chr5	9129201	9129300	NONE	NONE	NONE	NONE	AT5TE33000	RathE3_cons:RathE3_cons	AT5G26130-AT5G26140	AT5G26130	NONE
chr5	9146301	9146400	AT5G26160	+	protein_coding_gene	unknown protein; BEST Arabidopsis thaliana protein match is: unknown protein (TAIR:AT5G20610.1); Has 197 Blast hits to 158 proteins in 44 species: Archae - 0; Bacteria - 14; Metazoa - 28; Fungi - 15; Plants - 117; Viruses - 2; Other Eukaryotes - 21 (source: NCBI BLink).	NONE	NONE	NONE	NONE	AT5G26170
chr5	9300701	9300800	AT5G26730	+	protein_coding_gene	Fasciclin-like arabinogalactan family protein	NONE	NONE	NONE	NONE	NONE
chr5	9499501	9499600	AT5G27000	+	protein_coding_gene	kinesin 4	NONE	NONE	NONE	NONE	NONE
chr5	9502201	9502300	AT5G27000	+	protein_coding_gene	kinesin 4	NONE	NONE	NONE	NONE	NONE
chr5	9511001	9511100	AT5G27030	-	protein_coding_gene	TOPLESS-related 3	NONE	NONE	NONE	NONE	NONE
chr5	9541401	9541500	AT5G27120	+	protein_coding_gene	NOP56-like pre RNA processing ribonucleoprotein	NONE	NONE	NONE	AT5G27110	NONE
chr5	9668201	9668300	AT5G27380	-	protein_coding_gene	glutathione synthetase 2	NONE	NONE	NONE	NONE	AT5G27370
chr5	9767801	9767900	AT5G27610	+	protein_coding_gene	DIRP ;Myb-like DNA-binding domain	NONE	NONE	NONE	NONE	NONE
chr5	9816601	9816700	AT5G27720	+	protein_coding_gene	Small nuclear ribonucleoprotein family protein	NONE	NONE	NONE	NONE	NONE
chr5	10012901	10013000	AT5G27970	+	protein_coding_gene	ARM repeat superfamily protein	NONE	NONE	NONE	NONE	NONE
chr5	10045101	10045200	AT5G28050	-	protein_coding_gene	Cytidine/deoxycytidylate deaminase family protein	NONE	NONE	NONE	NONE	NONE
chr5	10107001	10107100	NONE	NONE	NONE	NONE	AT5TE36825;AT5TE36830	ATLANTYS2:LTR/Gypsy;ATGP2N:LTR/Gypsy	AT5G28100-AT5G28110	NONE	NONE
chr5	10136201	10136300	AT5G28150	+	protein_coding_gene	Plant protein of unknown function (DUF868)	NONE	NONE	NONE	NONE	NONE
chr5	10277301	10277400	NONE	NONE	NONE	NONE	NONE	NONE	AT5G28288-AT5G28290	AT5G28288	NONE
chr5	10297901	10298000	NONE	NONE	NONE	NONE	AT5TE37615	ATREP3:RC/Helitron	AT5G28300-AT5G28310	NONE	NONE
chr5	10442201	10442300	AT5G28487	-	transposable_element_gene	transposable element gene	AT5TE38070	VANDAL1:DNA/MuDR	NONE	NONE	NONE
chr5	10442301	10442400	AT5G28487	-	transposable_element_gene	transposable element gene	AT5TE38070	VANDAL1:DNA/MuDR	NONE	NONE	NONE
chr5	10456401	10456500	NONE	NONE	NONE	NONE	NONE	NONE	AT5G28491-AT5G28495	AT5G28491	NONE
chr5	10771301	10771400	NONE	NONE	NONE	NONE	AT5TE39170	ATGP1:LTR/Gypsy	AT5G28715-AT5G28720	NONE	NONE
chr5	10880501	10880600	AT5G28850	-	protein_coding_gene	Calcium-binding EF-hand family protein	NONE	NONE	NONE	NONE	NONE
chr5	11614001	11614100	AT5G30490	+	protein_coding_gene	CONTAINS InterPro DOMAIN/s: Craniofacial development protein 1/Bucentaur (InterPro:IPR011421); Has 333 Blast hits to 324 proteins in 149 species: Archae - 0; Bacteria - 18; Metazoa - 117; Fungi - 96; Plants - 49; Viruses - 0; Other Eukaryotes - 53 (source: NCBI BLink).	NONE	NONE	NONE	NONE	NONE
chr5	11765801	11765900	AT5G31909	+	pseudogene	pseudogene, hypothetical protein	NONE	NONE	NONE	NONE	NONE
chr5	12601301	12601400	AT5G33360	+	transposable_element_gene	transposable element gene	AT5TE44640	ATLINE1_1:LINE/L1	NONE	NONE	NONE
chr5	13086701	13086800	NONE	NONE	NONE	NONE	AT5TE46580	ATGP8:LTR/Gypsy	AT5G34871-AT5G34851	NONE	NONE
chr5	13236201	13236300	AT5G34940	-	protein_coding_gene	glucuronidase 3	NONE	NONE	NONE	NONE	AT5G34930
chr5	13361801	13361900	NONE	NONE	NONE	NONE	NONE	NONE	AT5G35100-AT5G35110	AT5G35100	NONE
chr5	13475601	13475700	AT5G35210	-	protein_coding_gene	metalloendopeptidases;zinc ion binding;DNA binding	NONE	NONE	NONE	NONE	NONE
chr5	13865201	13865300	AT5G35690	-	protein_coding_gene	CONTAINS InterPro DOMAIN/s: WLM (InterPro:IPR013536), PUB domain (InterPro:IPR018997), PUG domain (InterPro:IPR006567); BEST Arabidopsis thaliana protein match is: zinc ion binding (TAIR:AT1G55915.1); Has 30201 Blast hits to 17322 proteins in 780 species: Archae - 12; Bacteria - 1396; Metazoa - 17338; Fungi - 3422; Plants - 5037; Viruses - 0; Other Eukaryotes - 2996 (source: NCBI BLink).	NONE	NONE	NONE	AT5G35688	NONE
chr5	13910301	13910400	NONE	NONE	NONE	NONE	NONE	NONE	AT5G35738-AT5G35740	NONE	AT5G35740;AT5G35750
chr5	13914601	13914700	AT5G35750	-	protein_coding_gene	histidine kinase 2	NONE	NONE	NONE	NONE	NONE
chr5	13924301	13924400	AT5G35753	-	protein_coding_gene	Domain of unknown function (DUF3444)	NONE	NONE	NONE	NONE	NONE
chr5	13965701	13965800	AT5G35794	-	transposable_element_gene	transposable element gene	AT5TE49755	VANDAL21:DNA/MuDR	NONE	NONE	NONE
chr5	14011401	14011500	AT5G35840	+	protein_coding_gene	phytochrome C	NONE	NONE	NONE	NONE	NONE
chr5	14248701	14248800	AT5G36210	-	protein_coding_gene	alpha/beta-Hydrolases superfamily protein	NONE	NONE	NONE	NONE	NONE
chr5	14539501	14539600	AT5G36880	-	protein_coding_gene	acetyl-CoA synthetase	NONE	NONE	NONE	NONE	NONE
chr5	14542801	14542900	AT5G36890	-	protein_coding_gene	beta glucosidase 42	NONE	NONE	NONE	NONE	NONE
chr5	14624501	14624600	NONE	NONE	NONE	NONE	AT5TE52625	BRODYAGA1:DNA/MuDR	AT5G37010-AT5G37017	NONE	NONE
chr5	14696501	14696600	NONE	NONE	NONE	NONE	AT5TE52920	ATREP10D:RC/Helitron	AT5G37145-AT5G37150	NONE	NONE
chr5	14793801	14793900	AT5G37350	+	protein_coding_gene	Serine/threonine-protein kinase Rio1	NONE	NONE	NONE	NONE	NONE
chr5	14819501	14819600	NONE	NONE	NONE	NONE	NONE	NONE	AT5G37380-AT5G37381	AT5G37380	NONE
chr5	14930101	14930200	AT5G37590	-	protein_coding_gene	Tetratricopeptide repeat (TPR)-like superfamily protein	NONE	NONE	NONE	NONE	NONE
chr5	15223501	15223600	AT5G38150	-	protein_coding_gene	Plant protein of unknown function (DUF827)	NONE	NONE	NONE	NONE	NONE
chr5	15323101	15323200	AT5G38340	+	protein_coding_gene	Disease resistance protein (TIR-NBS-LRR class) family	NONE	NONE	NONE	NONE	NONE
chr5	15449701	15449800	AT5G38570	-	protein_coding_gene	F-box/RNI-like superfamily protein	NONE	NONE	NONE	NONE	NONE
chr5	15829801	15829900	NONE	NONE	NONE	NONE	NONE	NONE	AT5G39530-AT5G39532	NONE	NONE
chr5	15841201	15841300	NONE	NONE	NONE	NONE	NONE	NONE	AT5G39550-AT5G39560	AT5G39550	AT5G39560
chr5	15854101	15854200	AT5G39600	-	protein_coding_gene	CONTAINS InterPro DOMAIN/s: Ribosomal protein L53, mitochondrial (InterPro:IPR019716); Has 50 Blast hits to 50 proteins in 19 species: Archae - 0; Bacteria - 0; Metazoa - 6; Fungi - 0; Plants - 42; Viruses - 0; Other Eukaryotes - 2 (source: NCBI BLink).	NONE	NONE	NONE	NONE	AT5G39590
chr5	15904901	15905000	AT5G39740	+	protein_coding_gene	ribosomal protein L5 B	NONE	NONE	NONE	NONE	NONE
chr5	15990501	15990600	AT5G39940	+	protein_coding_gene	FAD/NAD(P)-binding oxidoreductase family protein	NONE	NONE	NONE	NONE	AT5G39950
chr5	16080801	16080900	AT5G40230	-	protein_coding_gene	nodulin MtN21 /EamA-like transporter family protein	NONE	NONE	NONE	NONE	NONE
chr5	16087001	16087100	AT5G40250	+	protein_coding_gene	RING/U-box superfamily protein	NONE	NONE	NONE	NONE	NONE
chr5	16223601	16223700	AT5G40480	+	protein_coding_gene	embryo defective 3012	NONE	NONE	NONE	NONE	NONE
chr5	16284201	16284300	AT5G40660	-	protein_coding_gene	ATP12 protein-related	NONE	NONE	NONE	NONE	AT5G40650
chr5	16350601	16350700	AT5G40820	-	protein_coding_gene	Ataxia telangiectasia-mutated and RAD3-related	NONE	NONE	NONE	NONE	NONE
chr5	16393201	16393300	AT5G40900	+	protein_coding_gene	Nucleotide-diphospho-sugar transferase family protein	NONE	NONE	NONE	NONE	NONE
chr5	16542201	16542300	AT5G41350	-	protein_coding_gene	RING/U-box superfamily protein	NONE	NONE	NONE	NONE	NONE
chr5	16686601	16686700	AT5G41730	-	protein_coding_gene	Protein kinase family protein	NONE	NONE	NONE	NONE	NONE
chr5	16698001	16698100	AT5G41750	+	protein_coding_gene	Disease resistance protein (TIR-NBS-LRR class) family	NONE	NONE	NONE	NONE	NONE
chr5	16876201	16876300	AT5G42220	+	protein_coding_gene	Ubiquitin-like superfamily protein	NONE	NONE	NONE	NONE	NONE
chr5	17103501	17103600	AT5G42660	-	protein_coding_gene	Protein of unknown function (DUF616)	NONE	NONE	NONE	AT5G42655	NONE
chr5	17112301	17112400	NONE	NONE	NONE	NONE	NONE	NONE	AT5G42670-AT5G42677	NONE	NONE
chr5	17126301	17126400	AT5G42710	+	protein_coding_gene	unknown protein; Has 1807 Blast hits to 1807 proteins in 277 species: Archae - 0; Bacteria - 0; Metazoa - 736; Fungi - 347; Plants - 385; Viruses - 0; Other Eukaryotes - 339 (source: NCBI BLink).	NONE	NONE	NONE	NONE	NONE
chr5	17217801	17217900	AT5G42940	-	protein_coding_gene	RING/U-box superfamily protein	NONE	NONE	NONE	NONE	NONE
chr5	17230601	17230700	AT5G42950	+	protein_coding_gene	GYF domain-containing protein	NONE	NONE	NONE	NONE	NONE
chr5	17515001	17515100	AT5G43600	+	protein_coding_gene	ureidoglycolate amidohydrolase	NONE	NONE	NONE	NONE	NONE
chr5	17561301	17561400	AT5G43725;AT5G43730	+	other_RNA;protein_coding_gene	other RNA;Disease resistance protein (CC-NBS-LRR class) family	NONE	NONE	NONE	NONE	NONE
chr5	17657301	17657400	AT5G43900	-	protein_coding_gene	myosin 2	NONE	NONE	NONE	NONE	NONE
chr5	17823101	17823200	AT5G44240	+	protein_coding_gene	aminophospholipid ATPase 2	NONE	NONE	NONE	NONE	AT5G44250
chr5	17841301	17841400	AT5G44290	-	protein_coding_gene	Protein kinase superfamily protein	NONE	NONE	NONE	NONE	NONE
chr5	17967301	17967400	NONE	NONE	NONE	NONE	AT5TE64830	HELITRONY1D:RC/Helitron	AT5G44570-AT5G44572	AT5G44572	AT5G44570
chr5	18247901	18248000	AT5G45140	-	protein_coding_gene	nuclear RNA polymerase C2	NONE	NONE	NONE	NONE	NONE
chr5	18548301	18548400	NONE	NONE	NONE	NONE	AT5TE66750	ATDNA2T9C:DNA/MuDR	AT5G45720-AT5G45730	NONE	NONE
chr5	18617001	18617100	AT5G45900	+	protein_coding_gene	ThiF family protein	NONE	NONE	NONE	NONE	NONE
chr5	18845401	18845500	AT5G46470	+	protein_coding_gene	disease resistance protein (TIR-NBS-LRR class) family	NONE	NONE	NONE	NONE	NONE
chr5	18848701	18848800	AT5G46470	+	protein_coding_gene	disease resistance protein (TIR-NBS-LRR class) family	NONE	NONE	NONE	NONE	NONE
chr5	18857401	18857500	AT5G46500	+	protein_coding_gene	BEST Arabidopsis thaliana protein match is: disease resistance protein (TIR-NBS-LRR class) family (TAIR:AT5G46260.1); Has 1807 Blast hits to 1807 proteins in 277 species: Archae - 0; Bacteria - 0; Metazoa - 736; Fungi - 347; Plants - 385; Viruses - 0; Other Eukaryotes - 339 (source: NCBI BLink).	NONE	NONE	NONE	NONE	NONE
chr5	18880801	18880900	AT5G46540	-	protein_coding_gene	P-glycoprotein 7	NONE	NONE	NONE	NONE	NONE
chr5	18967301	18967400	AT5G46740	-	protein_coding_gene	ubiquitin-specific protease 21	NONE	NONE	NONE	NONE	NONE
chr5	19238301	19238400	AT5G47430	-	protein_coding_gene	DWNN domain, a CCHC-type zinc finger	NONE	NONE	NONE	NONE	NONE
chr5	19252601	19252700	AT5G47460	-	protein_coding_gene	Pentatricopeptide repeat (PPR) superfamily protein	NONE	NONE	NONE	NONE	AT5G47455
chr5	19259301	19259400	AT5G47480	+	protein_coding_gene	RGPR-related	NONE	NONE	NONE	NONE	NONE
chr5	19260701	19260800	AT5G47480	+	protein_coding_gene	RGPR-related	NONE	NONE	NONE	NONE	NONE
chr5	19262801	19262900	AT5G47480	+	protein_coding_gene	RGPR-related	NONE	NONE	NONE	NONE	NONE
chr5	19269001	19269100	AT5G47490	+	protein_coding_gene	RGPR-related	NONE	NONE	NONE	NONE	NONE
chr5	19326901	19327000	AT5G47690	+	protein_coding_gene	binding	NONE	NONE	NONE	NONE	AT5G47700
chr5	19377501	19377600	AT5G47840	+	protein_coding_gene	adenosine monophosphate kinase	NONE	NONE	NONE	NONE	NONE
chr5	19425201	19425300	AT5G47970	+	protein_coding_gene	Aldolase-type TIM barrel family protein	NONE	NONE	NONE	NONE	NONE
chr5	19555701	19555800	NONE	NONE	NONE	NONE	NONE	NONE	AT5G48230-AT5G48240	AT5G48230	NONE
chr5	19562901	19563000	AT5G48250	-	protein_coding_gene	B-box type zinc finger protein with CCT domain	NONE	NONE	NONE	NONE	NONE
chr5	19572201	19572300	AT5G48300	+	protein_coding_gene	ADP glucose pyrophosphorylase 1	NONE	NONE	NONE	NONE	NONE
chr5	19575801	19575900	AT5G48310	-	protein_coding_gene	unknown protein; BEST Arabidopsis thaliana protein match is: unknown protein (TAIR:AT4G24610.1); Has 1807 Blast hits to 1807 proteins in 277 species: Archae - 0; Bacteria - 0; Metazoa - 736; Fungi - 347; Plants - 385; Viruses - 0; Other Eukaryotes - 339 (source: NCBI BLink).	NONE	NONE	NONE	NONE	NONE
chr5	19587601	19587700	AT5G48330	+	protein_coding_gene	Regulator of chromosome condensation (RCC1) family protein	NONE	NONE	NONE	AT5G48335	NONE
chr5	19724701	19724800	AT5G48640	-	protein_coding_gene	Cyclin family protein	NONE	NONE	NONE	NONE	NONE
chr5	19933301	19933400	AT5G49160	+	protein_coding_gene	methyltransferase 1	NONE	NONE	NONE	NONE	NONE
chr5	20044401	20044500	AT5G49430	-	protein_coding_gene	WD40/YVTN repeat-like-containing domain;Bromodomain	NONE	NONE	NONE	NONE	NONE
chr5	20112501	20112600	AT5G49570	-	protein_coding_gene	peptide-N-glycanase 1	NONE	NONE	NONE	AT5G49560	NONE
chr5	20129501	20129600	AT5G49590	+	protein_coding_gene	unknown protein; Has 1807 Blast hits to 1807 proteins in 277 species: Archae - 0; Bacteria - 0; Metazoa - 736; Fungi - 347; Plants - 385; Viruses - 0; Other Eukaryotes - 339 (source: NCBI BLink).	AT5TE72490	ATLINE1A:LINE/L1	AT5G49590-AT5G49600	NONE	AT5G49590
chr5	20243001	20243100	AT5G49810	+	protein_coding_gene	methionine S-methyltransferase	NONE	NONE	NONE	NONE	NONE
chr5	20318501	20318600	AT5G49945	+	protein_coding_gene	Protein of unknown function (DUF1682)	NONE	NONE	NONE	NONE	NONE
chr5	20486701	20486800	AT5G50330	-	protein_coding_gene	Protein kinase superfamily protein	NONE	NONE	NONE	NONE	NONE
chr5	20516901	20517000	AT5G50380	-	protein_coding_gene	exocyst subunit exo70 family protein F1	NONE	NONE	NONE	NONE	NONE
chr5	20703401	20703500	AT5G50890	+	protein_coding_gene	alpha/beta-Hydrolases superfamily protein	NONE	NONE	NONE	NONE	NONE
chr5	20889601	20889700	AT5G51430	-	protein_coding_gene	conserved oligomeric Golgi complex component-related / COG complex component-related	NONE	NONE	NONE	NONE	NONE
chr5	20947701	20947800	AT5G51560	+	protein_coding_gene	Leucine-rich repeat protein kinase family protein	NONE	NONE	NONE	NONE	NONE
chr5	21097701	21097800	AT5G51920	-	protein_coding_gene	Pyridoxal phosphate (PLP)-dependent transferases superfamily protein	NONE	NONE	NONE	NONE	NONE
chr5	21105501	21105600	AT5G51940	+	protein_coding_gene	RNA polymerase Rpb6	NONE	NONE	NONE	NONE	AT5G51950
chr5	21114501	21114600	AT5G51980	-	protein_coding_gene	Transducin/WD40 repeat-like superfamily protein	NONE	NONE	NONE	NONE	NONE
chr5	21131001	21131100	AT5G52040	+	protein_coding_gene	RNA-binding (RRM/RBD/RNP motifs) family protein	NONE	NONE	NONE	NONE	AT5G52030
chr5	21525301	21525400	AT5G53090	+	protein_coding_gene	NAD(P)-binding Rossmann-fold superfamily protein	NONE	NONE	NONE	AT5G53100	NONE
chr5	21536901	21537000	AT5G53120	+	protein_coding_gene	spermidine synthase 3	NONE	NONE	NONE	NONE	AT5G53130
chr5	21564501	21564600	AT5G53170	-	protein_coding_gene	FTSH protease 11	NONE	NONE	NONE	NONE	NONE
chr5	21656701	21656800	AT5G53390	-	protein_coding_gene	O-acyltransferase (WSD1-like) family protein	NONE	NONE	AT5G53380-AT5G53390	NONE	AT5G53380;AT5G53390
chr5	21706401	21706500	AT5G53460	+	protein_coding_gene	NADH-dependent glutamate synthase 1	NONE	NONE	NONE	NONE	NONE
chr5	21758101	21758200	AT5G53550	+	protein_coding_gene	YELLOW STRIPE like 3	NONE	NONE	NONE	NONE	NONE
chr5	21954101	21954200	AT5G54100	-	protein_coding_gene	SPFH/Band 7/PHB domain-containing membrane-associated protein family	NONE	NONE	NONE	AT5G54095	NONE
chr5	22219601	22219700	AT5G54690	-	protein_coding_gene	galacturonosyltransferase 12	NONE	NONE	NONE	NONE	AT5G54680
chr5	22248901	22249000	AT5G54780	-	protein_coding_gene	Ypt/Rab-GAP domain of gyp1p superfamily protein	NONE	NONE	NONE	NONE	AT5G54770
chr5	22421101	22421200	AT5G55280	-	protein_coding_gene	homolog of bacterial cytokinesis Z-ring protein FTSZ 1-1	NONE	NONE	NONE	NONE	AT5G55270
chr5	22426601	22426700	AT5G55300	-	protein_coding_gene	DNA topoisomerase I alpha	NONE	NONE	NONE	NONE	NONE
chr5	22469601	22469700	AT5G55470	-	protein_coding_gene	Na+/H+ (sodium hydrogen) exchanger 3	NONE	NONE	NONE	NONE	AT5G55460
chr5	22477401	22477500	AT5G55480	+	protein_coding_gene	SHV3-like 1	NONE	NONE	NONE	NONE	NONE
chr5	22527001	22527100	AT5G55610	+	protein_coding_gene	unknown protein; LOCATED IN: mitochondrion, chloroplast, plastid, membrane; EXPRESSED IN: 25 plant structures; EXPRESSED DURING: 13 growth stages; Has 1807 Blast hits to 1807 proteins in 277 species: Archae - 0; Bacteria - 0; Metazoa - 736; Fungi - 347; Plants - 385; Viruses - 0; Other Eukaryotes - 339 (source: NCBI BLink).	NONE	NONE	NONE	NONE	NONE
chr5	22600401	22600500	AT5G55840	+	protein_coding_gene	Pentatricopeptide repeat (PPR) superfamily protein	NONE	NONE	NONE	NONE	NONE
chr5	22600801	22600900	AT5G55840	+	protein_coding_gene	Pentatricopeptide repeat (PPR) superfamily protein	NONE	NONE	NONE	NONE	NONE
chr5	22629501	22629600	AT5G55896	-	transposable_element_gene	transposable element gene	AT5TE81425	Unassigned:Unassigned	NONE	NONE	NONE
chr5	22630101	22630200	AT5G55896	-	transposable_element_gene	transposable element gene	AT5TE81425	Unassigned:Unassigned	NONE	NONE	NONE
chr5	22756501	22756600	AT5G56220	+	protein_coding_gene	P-loop containing nucleoside triphosphate hydrolases superfamily protein	NONE	NONE	NONE	NONE	NONE
chr5	22890301	22890400	AT5G56530	+	protein_coding_gene	Protein of Unknown Function (DUF239)	NONE	NONE	NONE	NONE	NONE
chr5	22903201	22903300	AT5G56570	+	protein_coding_gene	Leucine-rich repeat (LRR) family protein	NONE	NONE	NONE	NONE	NONE
chr5	22908701	22908800	AT5G56590	+	protein_coding_gene	O-Glycosyl hydrolases family 17 protein	NONE	NONE	NONE	NONE	AT5G56600
chr5	22932101	22932200	AT5G56650	+	protein_coding_gene	IAA-leucine resistant (ILR)-like 1	NONE	NONE	NONE	NONE	NONE
chr5	22932801	22932900	NONE	NONE	NONE	NONE	NONE	NONE	AT5G56650-AT5G56660	AT5G56660	AT5G56650
chr5	22946901	22947000	AT5G56730	-	protein_coding_gene	Insulinase (Peptidase family M16) protein	NONE	NONE	AT5G56720-AT5G56730	NONE	AT5G56720;AT5G56730
chr5	23159001	23159100	AT5G57160	-	protein_coding_gene	DNA ligase IV	NONE	NONE	NONE	NONE	NONE
chr5	23325701	23325800	AT5G57610	+	protein_coding_gene	Protein kinase superfamily protein with octicosapeptide/Phox/Bem1p domain	NONE	NONE	NONE	NONE	NONE
chr5	23455901	23456000	AT5G57930	+	protein_coding_gene	Arabidopsis thaliana protein of unknown function (DUF794)	NONE	NONE	NONE	AT5G57940	NONE
chr5	23472801	23472900	AT5G57990	-	protein_coding_gene	ubiquitin-specific protease 23	NONE	NONE	NONE	NONE	NONE
chr5	23508901	23509000	AT5G58100	+	protein_coding_gene	unknown protein; INVOLVED IN: pollen exine formation; EXPRESSED IN: 19 plant structures; EXPRESSED DURING: 8 growth stages; BEST Arabidopsis thaliana protein match is: unknown protein (TAIR:AT3G28720.1); Has 35333 Blast hits to 34131 proteins in 2444 species: Archae - 798; Bacteria - 22429; Metazoa - 974; Fungi - 991; Plants - 531; Viruses - 0; Other Eukaryotes - 9610 (source: NCBI BLink).	NONE	NONE	NONE	NONE	NONE
chr5	23534601	23534700	AT5G58160	+	protein_coding_gene	actin binding	NONE	NONE	NONE	NONE	NONE
chr5	23557701	23557800	AT5G58230	+	protein_coding_gene	Transducin/WD40 repeat-like superfamily protein	NONE	NONE	NONE	NONE	AT5G58240
chr5	23616001	23616100	AT5G58410	+	protein_coding_gene	HEAT/U-box domain-containing protein	NONE	NONE	NONE	NONE	NONE
chr5	23624801	23624900	AT5G58440	-	protein_coding_gene	sorting nexin 2A	NONE	NONE	NONE	NONE	NONE
chr5	23656201	23656300	AT5G58520	+	protein_coding_gene	Protein kinase superfamily protein	NONE	NONE	NONE	NONE	NONE
chr5	23689401	23689500	AT5G58610	-	protein_coding_gene	PHD finger transcription factor, putative	NONE	NONE	NONE	NONE	NONE
chr5	23794601	23794700	AT5G58930	-	protein_coding_gene	Protein of unknown function (DUF740)	NONE	NONE	NONE	NONE	AT5G58920
chr5	23809101	23809200	AT5G58970	-	protein_coding_gene	uncoupling protein 2	NONE	NONE	NONE	NONE	AT5G58960
chr5	23880801	23880900	AT5G59160	+	protein_coding_gene	type one serine/threonine protein phosphatase 2	NONE	NONE	NONE	NONE	NONE
chr5	23964001	23964100	AT5G59420	+	protein_coding_gene	OSBP(oxysterol binding protein)-related protein 3C	NONE	NONE	NONE	NONE	NONE
chr5	23969701	23969800	AT5G59430	+	protein_coding_gene	telomeric repeat binding protein 1	NONE	NONE	NONE	NONE	NONE
chr5	23979501	23979600	AT5G59480	-	protein_coding_gene	Haloacid dehalogenase-like hydrolase (HAD) superfamily protein	NONE	NONE	NONE	NONE	AT5G59470
chr5	24045401	24045500	AT5G59670	+	protein_coding_gene	Leucine-rich repeat protein kinase family protein	NONE	NONE	NONE	NONE	NONE
chr5	24117001	24117100	NONE	NONE	NONE	NONE	NONE	NONE	AT5G59870-AT5G59880	AT5G59870	NONE
chr5	24135701	24135800	AT5G59930	+	protein_coding_gene	Cysteine/Histidine-rich C1 domain family protein	NONE	NONE	NONE	NONE	NONE
chr5	24183001	24183100	AT5G60040	+	protein_coding_gene	nuclear RNA polymerase C1	NONE	NONE	NONE	NONE	AT5G60050
chr5	24342001	24342100	AT5G60548;AT5G60550	+	protein_coding_gene;protein_coding_gene	conserved peptide upstream open reading frame 62;geminivirus rep interacting kinase 2	NONE	NONE	NONE	NONE	NONE
chr5	24356201	24356300	AT5G60580	+	protein_coding_gene	RING/U-box superfamily protein	NONE	NONE	NONE	AT5G60590	NONE
chr5	24440301	24440400	AT5G60760	+	protein_coding_gene	P-loop containing nucleoside triphosphate hydrolases superfamily protein	NONE	NONE	NONE	NONE	NONE
chr5	24441101	24441200	AT5G60760	+	protein_coding_gene	P-loop containing nucleoside triphosphate hydrolases superfamily protein	NONE	NONE	NONE	NONE	NONE
chr5	24568401	24568500	AT5G61060	-	protein_coding_gene	histone deacetylase 5	NONE	NONE	NONE	NONE	NONE
chr5	24617301	24617400	AT5G61190	+	protein_coding_gene	putative endonuclease or glycosyl hydrolase with C2H2-type zinc finger domain	NONE	NONE	NONE	NONE	NONE
chr5	24724701	24724800	AT5G61480	-	protein_coding_gene	Leucine-rich repeat protein kinase family protein	NONE	NONE	NONE	NONE	AT5G61470
chr5	24824801	24824900	AT5G61780	+	protein_coding_gene	TUDOR-SN protein 2	NONE	NONE	NONE	NONE	NONE
chr5	25052501	25052600	AT5G62390	-	protein_coding_gene	BCL-2-associated athanogene 7	NONE	NONE	NONE	NONE	AT5G62380
chr5	25378401	25378500	AT5G63320	-	protein_coding_gene	nuclear protein X1	NONE	NONE	NONE	AT5G63340	NONE
chr5	25472801	25472900	AT5G63630	-	protein_coding_gene	P-loop containing nucleoside triphosphate hydrolases superfamily protein	NONE	NONE	NONE	NONE	NONE
chr5	25473901	25474000	AT5G63630	-	protein_coding_gene	P-loop containing nucleoside triphosphate hydrolases superfamily protein	NONE	NONE	NONE	NONE	NONE
chr5	25479601	25479700	AT5G63640	+	protein_coding_gene	ENTH/VHS/GAT family protein	NONE	NONE	NONE	NONE	NONE
chr5	25639901	25640000	AT5G64070	-	protein_coding_gene	phosphatidylinositol 4-OH kinase beta1	NONE	NONE	NONE	NONE	NONE
chr5	25672801	25672900	AT5G64170	-	protein_coding_gene	dentin sialophosphoprotein-related	NONE	NONE	NONE	NONE	AT5G64160
chr5	25674201	25674300	AT5G64170	-	protein_coding_gene	dentin sialophosphoprotein-related	NONE	NONE	NONE	NONE	NONE
chr5	25690101	25690200	AT5G64220	+	protein_coding_gene	Calmodulin-binding transcription activator protein with CG-1 and Ankyrin domains	NONE	NONE	NONE	NONE	NONE
chr5	25709301	25709400	AT5G64270	+	protein_coding_gene	splicing factor, putative	NONE	NONE	NONE	NONE	NONE
chr5	25782401	25782500	AT5G64500	+	protein_coding_gene	Major facilitator superfamily protein	NONE	NONE	NONE	NONE	NONE
chr5	25839701	25839800	AT5G64650	-	protein_coding_gene	Ribosomal protein L17 family protein	NONE	NONE	NONE	NONE	AT5G64640
chr5	25870701	25870800	AT5G64710	+	protein_coding_gene	Putative endonuclease or glycosyl hydrolase	NONE	NONE	NONE	NONE	NONE
chr5	25926101	25926200	AT5G64860	-	protein_coding_gene	disproportionating enzyme	NONE	NONE	NONE	NONE	NONE
chr5	25985501	25985600	AT5G65050	+	protein_coding_gene	AGAMOUS-like 31	NONE	NONE	NONE	NONE	NONE
chr5	26085301	26085400	AT5G65274	+	protein_coding_gene	ARP2/3 complex 16 kDa subunit (p16-Arc)	NONE	NONE	NONE	NONE	AT5G65270;AT5G65280
chr5	26093501	26093600	AT5G65290	+	protein_coding_gene	LMBR1-like membrane protein	NONE	NONE	NONE	NONE	NONE
chr5	26224101	26224200	AT5G65620	+	protein_coding_gene	Zincin-like metalloproteases family protein	NONE	NONE	NONE	NONE	NONE
chr5	26377201	26377300	AT5G65940	-	protein_coding_gene	beta-hydroxyisobutyryl-CoA hydrolase 1	NONE	NONE	NONE	AT5G65930	NONE
chr5	26437701	26437800	AT5G66140	-	protein_coding_gene	proteasome alpha subunit D2	NONE	NONE	NONE	NONE	AT5G66130
chr5	26590701	26590800	AT5G66620	+	protein_coding_gene	DA1-related protein 6	NONE	NONE	NONE	NONE	NONE
chr5	26825001	26825100	AT5G67240	-	protein_coding_gene	small RNA degrading nuclease 3	NONE	NONE	NONE	NONE	AT5G67230
chr5	26825201	26825300	AT5G67240	-	protein_coding_gene	small RNA degrading nuclease 3	NONE	NONE	NONE	NONE	AT5G67230
chr5	26831801	26831900	AT5G67250	-	protein_coding_gene	SKP1/ASK1-interacting protein 2	NONE	NONE	NONE	NONE	NONE
chr5	26936301	26936400	AT5G67500	+	protein_coding_gene	voltage dependent anion channel 2	NONE	NONE	NONE	NONE	NONE
chr5	26942401	26942500	AT5G67530	+	protein_coding_gene	plant U-box 49	NONE	NONE	NONE	NONE	NONE
chr5	26953701	26953800	AT5G67570	+	protein_coding_gene	Tetratricopeptide repeat (TPR)-like superfamily protein	NONE	NONE	NONE	NONE	NONE

## Sheet: CHG hyper-DMRs
CHG hyper-DMRs identified in agdp1-1
chr	start	end	Gene	Strand	GeneType	GeneAnnot	TE	TEFamily	Intergenic	Promoter_1kb	Downstream_1kb
chr1	5692601	5692700	AT1G16660	+	transposable_element_gene	transposable element gene	AT1TE18410	ATCOPIA89:LTR/Copia	NONE	NONE	NONE
chr1	5966401	5966500	NONE	NONE	NONE	NONE	AT1TE19285	SIMPLEHAT2:DNA/HAT	AT1G17400-AT1G17410	NONE	NONE
chr1	7072701	7072800	AT1G20400	-	protein_coding_gene	Protein of unknown function (DUF1204)	NONE	NONE	NONE	NONE	NONE
chr1	11066901	11067000	AT1G31030	-	transposable_element_gene	transposable element gene	AT1TE35720	ATLINEIII:LINE/L1	NONE	NONE	NONE
chr1	11152001	11152100	AT1G31210	-	transposable_element_gene	transposable element gene	AT1TE36035	ATCOPIA51:LTR/Copia	NONE	NONE	NONE
chr1	11152101	11152200	AT1G31210	-	transposable_element_gene	transposable element gene	AT1TE36035	ATCOPIA51:LTR/Copia	NONE	NONE	NONE
chr1	11889301	11889400	AT1G32820	+	transposable_element_gene	transposable element gene	AT1TE38530	ARNOLD2:DNA/MuDR	NONE	NONE	NONE
chr1	12651401	12651500	AT1G34550	-	protein_coding_gene	Protein of unknown function (DUF616)	AT1TE41310	ATHATN3A:DNA/HAT	NONE	NONE	NONE
chr1	12858401	12858500	AT1G35146	-	transposable_element_gene	transposable element gene	AT1TE41860	TA11:LINE/L1	NONE	NONE	NONE
chr1	13230601	13230700	NONE	NONE	NONE	NONE	NONE	NONE	AT1G35730-AT1G35735	AT1G35730	NONE
chr1	13431601	13431700	NONE	NONE	NONE	NONE	AT1TE43920	VANDAL5A:DNA/MuDR	AT1G36010-AT1G36020	NONE	NONE
chr1	13441301	13441400	AT1G36035	+	transposable_element_gene	transposable element gene	AT1TE43975	ATCOPIA43:LTR/Copia	NONE	NONE	NONE
chr1	13830201	13830300	AT1G36610	+	transposable_element_gene	transposable element gene	AT1TE45355	ATGP1:LTR/Gypsy	NONE	NONE	NONE
chr1	14272001	14272100	AT1G37867	-	transposable_element_gene	transposable element gene	AT1TE46805	ATHILA3:LTR/Gypsy	NONE	NONE	NONE
chr1	14286701	14286800	NONE	NONE	NONE	NONE	AT1TE46865	ATLANTYS2:LTR/Gypsy	AT1G37999-AT1G38065	NONE	NONE
chr1	14470501	14470600	AT1G38423	-	transposable_element_gene	transposable element gene	AT1TE47655;AT1TE47660	ATHILA4:LTR/Gypsy;ATCOPIA69:LTR/Copia	NONE	NONE	NONE
chr1	15561501	15561600	AT1G41797	-	transposable_element_gene	transposable element gene	AT1TE51235	ATHILA:LTR/Gypsy	NONE	NONE	NONE
chr1	15801801	15801900	AT1G42320	+	transposable_element_gene	transposable element gene	AT1TE52025	ATGP1:LTR/Gypsy	NONE	NONE	NONE
chr1	15840001	15840100	AT1G42375	-	transposable_element_gene	transposable element gene	AT1TE52105	ATHILA2:LTR/Gypsy	NONE	NONE	NONE
chr1	15844201	15844300	AT1G42375	-	transposable_element_gene	transposable element gene	AT1TE52105	ATHILA2:LTR/Gypsy	NONE	NONE	NONE
chr1	17035101	17035200	AT1G45063	-	protein_coding_gene	copper ion binding;electron carriers	AT1TE56420;AT1TE56425	VANDAL1:DNA/MuDR;VANDAL1:DNA/MuDR	AT1G45063-AT1G45070	AT1G45063	NONE
chr1	17621301	17621400	AT1G47860	-	transposable_element_gene	transposable element gene	NONE	NONE	NONE	NONE	NONE
chr1	18387401	18387500	NONE	NONE	NONE	NONE	AT1TE60925	BRODYAGA2:DNA/MuDR	AT1G49680-AT1G49690	NONE	AT1G49680
chr1	19388301	19388400	AT1G52110	-	protein_coding_gene	Mannose-binding lectin superfamily protein	AT1TE64205	VANDAL2N1:DNA/MuDR	NONE	NONE	NONE
chr1	19963701	19963800	AT1G53480;AT1G53490	+	protein_coding_gene;protein_coding_gene	mto 1 responding down 1;RING/U-box superfamily protein	NONE	NONE	NONE	NONE	NONE
chr1	19963801	19963900	AT1G53480;AT1G53490	+	protein_coding_gene;protein_coding_gene	mto 1 responding down 1;RING/U-box superfamily protein	NONE	NONE	NONE	NONE	NONE
chr1	21524001	21524100	AT1G58130	-	pseudogene	pseudogene, putative heat shock transcription factor HSF30	AT1TE71035	ATREP5:RC/Helitron	AT1G58130-AT1G58140	NONE	NONE
chr1	22694801	22694900	AT1G61510	-	transposable_element_gene	transposable element gene	AT1TE74860	HARBINGER:DNA/Harbinger	AT1G61500-AT1G61510	NONE	NONE
chr1	24350901	24351000	NONE	NONE	NONE	NONE	AT1TE80035	VANDAL1N1:DNA/MuDR	AT1G65486-AT1G65490	NONE	AT1G65486
chr2	38301	38400	AT2G01029	+	transposable_element_gene	transposable element gene	AT2TE00030	ATLANTYS3:LTR/Gypsy	NONE	NONE	NONE
chr2	2087001	2087100	NONE	NONE	NONE	NONE	NONE	NONE	AT2G05630-AT2G05632	NONE	AT2G05632
chr2	2568301	2568400	AT2G06470	-	transposable_element_gene	transposable element gene	AT2TE11540	ATGP2:LTR/Gypsy	NONE	NONE	NONE
chr2	2620101	2620200	NONE	NONE	NONE	NONE	AT2TE11760	ATHILA4A:LTR/Gypsy	AT2G06562-AT2G06570	NONE	NONE
chr2	3750301	3750400	NONE	NONE	NONE	NONE	AT2TE16230	ATHILA2:LTR/Gypsy	AT2G09890-AT2G09900	NONE	NONE
chr2	3750401	3750500	NONE	NONE	NONE	NONE	AT2TE16230	ATHILA2:LTR/Gypsy	AT2G09890-AT2G09900	NONE	NONE
chr2	3918701	3918800	AT2G10240	+	transposable_element_gene	transposable element gene	AT2TE16705	HELITRON3:RC/Helitron	NONE	NONE	NONE
chr2	4078201	4078300	NONE	NONE	NONE	NONE	AT2TE17230	VANDAL18NA:DNA/MuDR	AT2G10530-AT2G10535	NONE	NONE
chr2	4296601	4296700	AT2G10910	+	transposable_element_gene	transposable element gene	AT2TE18035	ATLINE1A:LINE/L1	NONE	NONE	NONE
chr2	4434201	4434300	AT2G11170	-	transposable_element_gene	transposable element gene	AT2TE18605	VANDAL5:DNA/MuDR	NONE	NONE	NONE
chr2	4595901	4596000	NONE	NONE	NONE	NONE	AT2TE19065;AT2TE19055;AT2TE19060	ATHILA4:LTR/Gypsy;ATHILA6A:LTR/Gypsy;ATHILA2:LTR/Gypsy	AT2G11462-AT2G11465	NONE	NONE
chr2	4817501	4817600	AT2G11940	-	transposable_element_gene	transposable element gene	AT2TE19985	TAT1_ATH:LTR/Gypsy	NONE	NONE	NONE
chr2	4976601	4976700	AT2G12360	-	transposable_element_gene	transposable element gene	AT2TE20420	ATHILA3:LTR/Gypsy	NONE	NONE	NONE
chr2	5109501	5109600	AT2G12540	-	transposable_element_gene	transposable element gene	AT2TE20960;AT2TE20965	ATLANTYS1:LTR/Gypsy;ATGP2N:LTR/Gypsy	NONE	NONE	NONE
chr2	5715701	5715800	NONE	NONE	NONE	NONE	NONE	NONE	AT2G13705-AT2G13706	NONE	NONE
chr2	5810201	5810300	AT2G13860	-	transposable_element_gene	transposable element gene	AT2TE23670	ATGP1:LTR/Gypsy	NONE	NONE	NONE
chr2	5942201	5942300	NONE	NONE	NONE	NONE	AT2TE24225;AT2TE24220	ATREP1:RC/Helitron;HELITRONY1D:RC/Helitron	AT2G14100-AT2G14110	NONE	NONE
chr2	6027701	6027800	AT2G14230	-	transposable_element_gene	transposable element gene	AT2TE24525	ATENSPM1A:DNA/En-Spm	NONE	NONE	NONE
chr2	6028401	6028500	AT2G14230	-	transposable_element_gene	transposable element gene	AT2TE24525	ATENSPM1A:DNA/En-Spm	NONE	NONE	NONE
chr2	7696801	7696900	NONE	NONE	NONE	NONE	NONE	NONE	AT2G17710-AT2G17720	AT2G17720	NONE
chr2	10090401	10090500	AT2G23720	-	transposable_element_gene	transposable element gene	AT2TE43165	VANDAL6:DNA/MuDR	NONE	NONE	NONE
chr2	10138101	10138200	NONE	NONE	NONE	NONE	AT2TE43370	ATREP10D:RC/Helitron	AT2G23810-AT2G23820	AT2G23810	NONE
chr2	10565701	10565800	AT2G24780	-	protein_coding_gene	unknown protein; Has 2 Blast hits to 2 proteins in 1 species: Archae - 0; Bacteria - 0; Metazoa - 0; Fungi - 0; Plants - 2; Viruses - 0; Other Eukaryotes - 0 (source: NCBI BLink).	NONE	NONE	NONE	NONE	AT2G24765
chr2	11760201	11760300	NONE	NONE	NONE	NONE	NONE	NONE	AT2G27510-AT2G27520	AT2G27510	NONE
chr2	12725401	12725500	NONE	NONE	NONE	NONE	AT2TE55625	RP1_AT:DNA	AT2G29800-AT2G29810	AT2G29800	AT2G29810
chr2	14907401	14907500	NONE	NONE	NONE	NONE	NONE	NONE	AT2G35460-AT2G35470	NONE	AT2G35460
chr2	17289401	17289500	NONE	NONE	NONE	NONE	NONE	NONE	AT2G41460-AT2G41470	NONE	AT2G41460;AT2G41470
chr2	18653901	18654000	AT2G45230	-	transposable_element_gene	transposable element gene	AT2TE84695	ATLINE1_4:LINE/L1	NONE	NONE	NONE
chr2	19243001	19243100	NONE	NONE	NONE	NONE	AT2TE87640	ATREP2:RC/Helitron	AT2G46810-AT2G46820	AT2G46820	AT2G46810
chr2	19528501	19528600	NONE	NONE	NONE	NONE	AT2TE89040	ATREP10B:RC/Helitron	AT2G47600-AT2G47610	NONE	NONE
chr3	2430301	2430400	AT3G07610	+	protein_coding_gene	Transcription factor jumonji (jmjC) domain-containing protein	NONE	NONE	NONE	NONE	NONE
chr3	6073601	6073700	NONE	NONE	NONE	NONE	AT3TE25510	ATLINE1A:LINE/L1	AT3G17740-AT3G17750	AT3G17740;AT3G17750	NONE
chr3	10407001	10407100	AT3G28005	-	transposable_element_gene	transposable element gene	AT3TE43235	HELITRONY3:RC/Helitron	NONE	NONE	AT3G28007
chr3	11097201	11097300	NONE	NONE	NONE	NONE	AT3TE46170	TAG2:DNA/HAT	AT3G29110-AT3G29120	NONE	NONE
chr3	11097301	11097400	NONE	NONE	NONE	NONE	AT3TE46170	TAG2:DNA/HAT	AT3G29110-AT3G29120	NONE	NONE
chr3	11162801	11162900	AT3G29190	-	protein_coding_gene	Terpenoid cyclases/Protein prenyltransferases superfamily protein	AT3TE46410	RathE2_cons:RathE2_cons	NONE	NONE	AT3G29195
chr3	11346601	11346700	NONE	NONE	NONE	NONE	AT3TE47260	ATREP4:RC/Helitron	AT3G29515-AT3G29520	NONE	NONE
chr3	11808101	11808200	NONE	NONE	NONE	NONE	AT3TE49140	ATREP10A:RC/Helitron	AT3G30170-AT3G30180	NONE	NONE
chr3	12133701	12133800	NONE	NONE	NONE	NONE	AT3TE50435	BRODYAGA1A:DNA/MuDR	AT3G30520-AT3G30530	NONE	NONE
chr3	12194301	12194400	AT3G30630	-	transposable_element_gene	transposable element gene	AT3TE50605	ATHILA2:LTR/Gypsy	NONE	NONE	NONE
chr3	12223301	12223400	AT3G30668	-	transposable_element_gene	transposable element gene	AT3TE50670	ATHILA2:LTR/Gypsy	NONE	NONE	NONE
chr3	12313601	12313700	NONE	NONE	NONE	NONE	AT3TE50970	ATHILA2:LTR/Gypsy	AT3G30715-AT3G30716	NONE	NONE
chr3	12515601	12515700	NONE	NONE	NONE	NONE	AT3TE51585	ATCOPIA43:LTR/Copia	AT3G30818-AT3G30819	NONE	NONE
chr3	12856801	12856900	AT3G31630	+	transposable_element_gene	transposable element gene	AT3TE52805;AT3TE52800	ATGP1:LTR/Gypsy;ATLINE1_6:LINE/L1	NONE	NONE	NONE
chr3	13353701	13353800	AT3G32397	-	transposable_element_gene	transposable element gene	AT3TE54510	VANDAL2:DNA/MuDR	NONE	NONE	NONE
chr3	13654501	13654600	NONE	NONE	NONE	NONE	AT3TE55395	ATHILA6A:LTR/Gypsy	AT3G33067-AT3G33065	NONE	NONE
chr3	13971601	13971700	AT3G33157	+	transposable_element_gene	transposable element gene	AT3TE57345	ATHILA6A:LTR/Gypsy	NONE	NONE	NONE
chr3	14041501	14041600	AT3G33595	-	transposable_element_gene	transposable element gene	AT3TE57600;AT3TE57605	HELITRON2:RC/Helitron;ATGP1:LTR/Gypsy	NONE	NONE	NONE
chr3	14078101	14078200	AT3G33537	-	transposable_element_gene	transposable element gene	AT3TE57705	ATHILA:LTR/Gypsy	NONE	NONE	NONE
chr3	14106901	14107000	AT3G33230	+	transposable_element_gene	transposable element gene	AT3TE57780	VANDAL7:DNA/MuDR	NONE	NONE	NONE
chr3	14148001	14148100	AT3G37820	+	transposable_element_gene	transposable element gene	AT3TE58010	ATHILA6B:LTR/Gypsy	NONE	NONE	NONE
chr3	14282801	14282900	AT3G42110	-	transposable_element_gene	transposable element gene	AT3TE58655	HELITRON5:RC/Helitron	NONE	NONE	NONE
chr3	14465701	14465800	AT3G42313	+	transposable_element_gene	transposable element gene	AT3TE59290	ATGP1:LTR/Gypsy	NONE	NONE	NONE
chr3	14650701	14650800	NONE	NONE	NONE	NONE	AT3TE59945	VANDAL18NB:DNA/MuDR	AT3G42542-AT3G42545	NONE	NONE
chr3	14721701	14721800	NONE	NONE	NONE	NONE	NONE	NONE	AT3G42628-AT3G42630	AT3G42628;AT3G42630	NONE
chr3	14771901	14772000	NONE	NONE	NONE	NONE	AT3TE60400	VANDAL20:DNA/MuDR	AT3G42690-AT3G42700	NONE	NONE
chr3	15142701	15142800	AT3G43148	+	protein_coding_gene	FUNCTIONS IN: molecular_function unknown; INVOLVED IN: biological_process unknown; LOCATED IN: cellular_component unknown; BEST Arabidopsis thaliana protein match is: myosin heavy chain-related (TAIR:AT5G32590.1); Has 145 Blast hits to 140 proteins in 36 species: Archae - 0; Bacteria - 9; Metazoa - 37; Fungi - 11; Plants - 72; Viruses - 1; Other Eukaryotes - 15 (source: NCBI BLink).	NONE	NONE	NONE	AT3G43150	NONE
chr3	15718101	15718200	AT3G43864	-	transposable_element_gene	transposable element gene	AT3TE63540	ATHILA2:LTR/Gypsy	NONE	NONE	NONE
chr3	15722801	15722900	AT3G43867	-	transposable_element_gene	transposable element gene	AT3TE63545	ATCOPIA50:LTR/Copia	NONE	NONE	NONE
chr3	16181901	16182000	NONE	NONE	NONE	NONE	AT3TE65535	VANDAL20:DNA/MuDR	AT3G44605-AT3G44610	NONE	NONE
chr3	17276801	17276900	NONE	NONE	NONE	NONE	AT3TE70035	ATREP3:RC/Helitron	AT3G46904-AT3G46910	NONE	NONE
chr3	21325701	21325800	AT3G57586	+	transposable_element_gene	transposable element gene	AT3TE86800	TA11:LINE/L1	NONE	NONE	NONE
chr3	22386401	22386500	AT3G60565	-	transposable_element_gene	transposable element gene	AT3TE91200	ATCOPIA51:LTR/Copia	NONE	NONE	NONE
chr3	22539001	22539100	NONE	NONE	NONE	NONE	AT3TE91815	ATREP11:RC/Helitron	AT3G60960-AT3G60961	NONE	AT3G60960
chr4	1682301	1682400	AT4G03775	-	transposable_element_gene	transposable element gene	AT4TE08455	ATHILA3:LTR/Gypsy	NONE	NONE	NONE
chr4	1930801	1930900	NONE	NONE	NONE	NONE	AT4TE09320	ARNOLD2:DNA/MuDR	AT4G04010-AT4G04020	NONE	NONE
chr4	1970801	1970900	AT4G04105	+	transposable_element_gene	transposable element gene	AT4TE09460	ATCOPIA44:LTR/Copia	NONE	NONE	NONE
chr4	2162801	2162900	AT4G04400	-	transposable_element_gene	transposable element gene	AT4TE10210	VANDAL7:DNA/MuDR	NONE	NONE	NONE
chr4	2831801	2831900	AT4G05556	+	transposable_element_gene	transposable element gene	AT4TE13290	ATHILA2:LTR/Gypsy	NONE	NONE	NONE
chr4	3046001	3046100	NONE	NONE	NONE	NONE	NONE	NONE	AT4G06196-AT4G06474	NONE	NONE
chr4	3158301	3158400	AT4G06499	-	transposable_element_gene	transposable element gene	AT4TE14510	ATHILA4:LTR/Gypsy	NONE	NONE	NONE
chr4	3289101	3289200	AT4G06519	-	transposable_element_gene	transposable element gene	AT4TE15045	ATHILA0_I:LTR/Gypsy	NONE	NONE	NONE
chr4	3910401	3910500	AT4G06682	+	transposable_element_gene	transposable element gene	AT4TE17090	ATCOPIA41:LTR/Copia	NONE	NONE	NONE
chr4	4101001	4101100	AT4G06752	-	transposable_element_gene	transposable element gene	AT4TE17765	ATGP1:LTR/Gypsy	NONE	NONE	NONE
chr4	4148701	4148800	NONE	NONE	NONE	NONE	AT4TE17970	HELITRON4:RC/Helitron	AT4G07336-AT4G07338	NONE	NONE
chr4	4150101	4150200	AT4G07338	-	transposable_element_gene	transposable element gene	AT4TE17970	HELITRON4:RC/Helitron	NONE	NONE	NONE
chr4	4170801	4170900	NONE	NONE	NONE	NONE	AT4TE18035	HELITRON4:RC/Helitron	AT4G07340-AT4G07350	NONE	NONE
chr4	4562201	4562300	AT4G07755	-	transposable_element_gene	transposable element gene	AT4TE19170;AT4TE19135	ATHILA6B:LTR/Gypsy;ATENSPM3:DNA/En-Spm	NONE	NONE	NONE
chr4	4645801	4645900	AT4G07830	-	transposable_element_gene	transposable element gene	AT4TE19530	ATGP1:LTR/Gypsy	NONE	NONE	AT4G07825
chr4	4770101	4770200	NONE	NONE	NONE	NONE	AT4TE19915	ATHILA2:LTR/Gypsy	AT4G07939-AT4G07941	NONE	NONE
chr4	4892501	4892600	NONE	NONE	NONE	NONE	AT4TE20400	ATHILA2:LTR/Gypsy	AT4G08040-AT4G08050	NONE	NONE
chr4	5130401	5130500	AT4G08138	-	transposable_element_gene	transposable element gene	AT4TE21295	ATGP1:LTR/Gypsy	NONE	NONE	NONE
chr4	6358101	6358200	AT4G10201;AT4G10210	+	pseudogene;protein_coding_gene	Pseudogene of AT3G21130; F-box family protein-related;Protein of Unknown Function (DUF239)	AT4TE27085	BRODYAGA1A:DNA/MuDR	NONE	NONE	NONE
chr4	6470301	6470400	AT4G10460	+	transposable_element_gene	transposable element gene	AT4TE27640	ATCOPIA50:LTR/Copia	NONE	NONE	NONE
chr4	6759501	6759600	AT4G11070	+	protein_coding_gene	WRKY family transcription factor	NONE	NONE	NONE	NONE	NONE
chr4	7688501	7688600	AT4G13251	-	transposable_element_gene	transposable element gene	AT4TE33660;AT4TE33665	ATHILA8A:LTR/Gypsy;ATENSPM11:DNA/En-Spm	AT4G13250-AT4G13251	NONE	NONE
chr4	8670501	8670600	NONE	NONE	NONE	NONE	NONE	NONE	AT4G15210-AT4G15215	NONE	NONE
chr4	8670601	8670700	NONE	NONE	NONE	NONE	NONE	NONE	AT4G15210-AT4G15215	NONE	NONE
chr4	9955301	9955400	NONE	NONE	NONE	NONE	AT4TE45190	VANDAL8:DNA/MuDR	AT4G17910-AT4G17914	NONE	NONE
chr4	9956601	9956700	NONE	NONE	NONE	NONE	AT4TE45190	VANDAL8:DNA/MuDR	AT4G17910-AT4G17914	NONE	NONE
chr4	10649101	10649200	NONE	NONE	NONE	NONE	AT4TE48735	VANDAL18NA:DNA/MuDR	AT4G19520-AT4G19530	NONE	NONE
chr4	17625001	17625100	NONE	NONE	NONE	NONE	NONE	NONE	AT4G37490-AT4G37500	AT4G37490;AT4G37500	NONE
chr4	18474201	18474300	NONE	NONE	NONE	NONE	AT4TE89595	HELITRONY1B:RC/Helitron	AT4G39800-AT4G39810	NONE	AT4G39810
chr5	6285001	6285100	AT5G18840	+	protein_coding_gene	Major facilitator superfamily protein	NONE	NONE	NONE	NONE	NONE
chr5	8398201	8398300	NONE	NONE	NONE	NONE	NONE	NONE	AT5G24550-AT5G24557	NONE	NONE
chr5	9700701	9700800	AT5G27480	+	transposable_element_gene	transposable element gene	AT5TE35185	HELITRON4:RC/Helitron	NONE	NONE	NONE
chr5	9832301	9832400	NONE	NONE	NONE	NONE	NONE	NONE	AT5G27760-AT5G27770	NONE	AT5G27760
chr5	10106701	10106800	AT5G28100	-	transposable_element_gene	transposable element gene	AT5TE36825	ATLANTYS2:LTR/Gypsy	NONE	NONE	NONE
chr5	10274601	10274700	NONE	NONE	NONE	NONE	AT5TE37525	ATHATN10:DNA/HAT	AT5G28285-AT5G28287	NONE	NONE
chr5	10551301	10551400	AT5G28545	-	transposable_element_gene	transposable element gene	AT5TE38495	ATLINE1_6:LINE/L1	NONE	NONE	NONE
chr5	10979901	10980000	NONE	NONE	NONE	NONE	NONE	NONE	AT5G28935-AT5G28937	NONE	NONE
chr5	11148001	11148100	NONE	NONE	NONE	NONE	AT5TE40360	ATHILA4B_LTR:LTR/Gypsy	AT5G29075-AT5G29090	NONE	NONE
chr5	11457201	11457300	AT5G32103	+	transposable_element_gene	transposable element gene	AT5TE41420	ATENSPM10:DNA/En-Spm	NONE	NONE	NONE
chr5	11508601	11508700	AT5G31355	-	transposable_element_gene	transposable element gene	AT5TE41615	ATLANTYS2:LTR/Gypsy	NONE	NONE	NONE
chr5	11600701	11600800	AT5G30269	+	transposable_element_gene	transposable element gene	AT5TE41895	ATHILA4:LTR/Gypsy	NONE	NONE	NONE
chr5	11977801	11977900	AT5G32345	+	transposable_element_gene	transposable element gene	AT5TE42825	ATHILA2:LTR/Gypsy	NONE	NONE	NONE
chr5	12143801	12143900	AT5G32511	-	transposable_element_gene	transposable element gene	AT5TE43260	ATHILA6A:LTR/Gypsy	NONE	NONE	NONE
chr5	12145601	12145700	NONE	NONE	NONE	NONE	AT5TE43260	ATHILA6A:LTR/Gypsy	AT5G32511-AT5G32512	NONE	NONE
chr5	12178701	12178800	AT5G32518	+	transposable_element_gene	transposable element gene	AT5TE43345	ATGP1:LTR/Gypsy	NONE	NONE	NONE
chr5	12238201	12238300	AT5G32594	+	transposable_element_gene	transposable element gene	AT5TE43485	ATHILA4:LTR/Gypsy	NONE	NONE	NONE
chr5	12292901	12293000	AT5G32624	+	transposable_element_gene	transposable element gene	AT5TE43665	ATHILA6A:LTR/Gypsy	NONE	NONE	NONE
chr5	12349401	12349500	AT5G32690	+	pseudogene	Pseudogene of AT2G29880	AT5TE43825	ATHILA2:LTR/Gypsy	NONE	NONE	NONE
chr5	12751901	12752000	NONE	NONE	NONE	NONE	NONE	NONE	AT5G33434-AT5G33438	NONE	NONE
chr5	13308001	13308100	NONE	NONE	NONE	NONE	AT5TE47160	ATHILA3:LTR/Gypsy	AT5G35048-AT5G35050	NONE	NONE
chr5	13602701	13602800	NONE	NONE	NONE	NONE	AT5TE48330	ATREP11:RC/Helitron	AT5G35400-AT5G35405	AT5G35400	NONE
chr5	15302201	15302300	NONE	NONE	NONE	NONE	AT5TE55375	ATDNA2T9B:DNA/MuDR	AT5G38285-AT5G38290	NONE	NONE
chr5	15647801	15647900	AT5G39095	-	transposable_element_gene	transposable element gene	AT5TE56585	ATCOPIA25:LTR/Copia	NONE	NONE	NONE
chr5	15841001	15841100	NONE	NONE	NONE	NONE	NONE	NONE	AT5G39550-AT5G39560	AT5G39550	AT5G39560
chr5	16364701	16364800	NONE	NONE	NONE	NONE	NONE	NONE	AT5G40840-AT5G40847	AT5G40840	AT5G40847
chr5	17898401	17898500	AT5G44416	-	transposable_element_gene	transposable element gene	AT5TE64600	VANDAL6:DNA/MuDR	NONE	NONE	NONE
chr5	22464001	22464100	NONE	NONE	NONE	NONE	AT5TE80860	ATREP2A:RC/Helitron	AT5G55420-AT5G55430	AT5G55430	NONE

## Sheet: CHH hyper-DMRs
CHH hyper-DMRs identified in agdp1-1
chr	start	end	Gene	Strand	GeneType	GeneAnnot	TE	TEFamily	Intergenic	Promoter_1kb	Downstream_1kb
chr1	238301	238400	NONE	NONE	NONE	NONE	NONE	NONE	AT1G01650-AT1G01660	AT1G01650	NONE
chr1	257901	258000	NONE	NONE	NONE	NONE	AT1TE00840	AT9NMU1:DNA/MuDR	AT1G01695-AT1G01700	NONE	NONE
chr1	433201	433300	AT1G02228	-	transposable_element_gene	transposable element gene	AT1TE01405	ATLINE1A:LINE/L1	NONE	NONE	NONE
chr1	512901	513000	AT1G02470	-	protein_coding_gene	Polyketide cyclase/dehydrase and lipid transport superfamily protein	AT1TE01665	ATMU3N1:DNA/MuDR	NONE	NONE	AT1G02475
chr1	1161201	1161300	NONE	NONE	NONE	NONE	AT1TE03785	ATREP11A:RC/Helitron	AT1G04320-AT1G04330	NONE	AT1G04330
chr1	1185001	1185100	NONE	NONE	NONE	NONE	AT1TE03860	ATHPOGON1:DNA/Pogo	AT1G04390-AT1G04400	NONE	AT1G04400
chr1	1289201	1289300	AT1G04625	-	protein_coding_gene	Polynucleotidyl transferase, ribonuclease H-like superfamily protein	NONE	NONE	NONE	NONE	AT1G04630
chr1	1348901	1349000	AT1G04800	-	protein_coding_gene	glycine-rich protein	NONE	NONE	NONE	NONE	AT1G04790
chr1	1430901	1431000	NONE	NONE	NONE	NONE	AT1TE04675	TAG2:DNA/HAT	AT1G05000-AT1G05010	NONE	AT1G05010
chr1	1441501	1441600	NONE	NONE	NONE	NONE	AT1TE04700	ATDNAI27T9A:DNA/MuDR	AT1G05030-AT1G05040	AT1G05030	NONE
chr1	1441601	1441700	NONE	NONE	NONE	NONE	AT1TE04700;AT1TE04705	ATDNAI27T9A:DNA/MuDR;VANDAL5:DNA/MuDR	AT1G05030-AT1G05040	AT1G05030	NONE
chr1	1444401	1444500	NONE	NONE	NONE	NONE	AT1TE04725	ATDNAI27T9B:DNA/MuDR	AT1G05030-AT1G05040	NONE	NONE
chr1	1476701	1476800	NONE	NONE	NONE	NONE	AT1TE04830	ATDNATA1:DNA/Mariner	AT1G05120-AT1G05135	AT1G05120	NONE
chr1	1613501	1613600	NONE	NONE	NONE	NONE	AT1TE05280	ATREP16:DNA/MuDR	AT1G05470-AT1G05490	NONE	NONE
chr1	1617701	1617800	NONE	NONE	NONE	NONE	NONE	NONE	AT1G05470-AT1G05490	NONE	AT1G05490
chr1	2049001	2049100	AT1G06680	+	protein_coding_gene	photosystem II subunit P-1	NONE	NONE	NONE	NONE	AT1G06690
chr1	2049101	2049200	AT1G06680	+	protein_coding_gene	photosystem II subunit P-1	NONE	NONE	NONE	NONE	AT1G06690
chr1	2096001	2096100	AT1G06820	-	protein_coding_gene	carotenoid isomerase	NONE	NONE	NONE	NONE	NONE
chr1	2234301	2234400	NONE	NONE	NONE	NONE	AT1TE07290;AT1TE07300;AT1TE07295	ATHATN7:DNA/HAT;ATREP3:RC/Helitron;ATREP3:RC/Helitron	AT1G07270-AT1G07280	NONE	NONE
chr1	2338901	2339000	AT1G07590;AT1G07600	-	protein_coding_gene;protein_coding_gene	Tetratricopeptide repeat (TPR)-like superfamily protein;metallothionein 1A	NONE	NONE	NONE	NONE	AT1G07600
chr1	2533601	2533700	AT1G08105	-	transposable_element_gene	transposable element gene	AT1TE08240	TAG2:DNA/HAT	NONE	NONE	NONE
chr1	3074901	3075000	NONE	NONE	NONE	NONE	AT1TE09970	ATREP3:RC/Helitron	AT1G09520-AT1G09530	NONE	NONE
chr1	3136501	3136600	AT1G09690	-	protein_coding_gene	Translation protein SH3-like family protein	NONE	NONE	NONE	AT1G09680	NONE
chr1	3137301	3137400	AT1G09690	-	protein_coding_gene	Translation protein SH3-like family protein	NONE	NONE	NONE	NONE	AT1G09700
chr1	3497701	3497800	AT1G10586	-	protein_coding_gene	basic helix-loop-helix (bHLH) DNA-binding superfamily protein	AT1TE11380	HELITRONY1E:RC/Helitron	NONE	NONE	NONE
chr1	3771201	3771300	NONE	NONE	NONE	NONE	AT1TE12275	ATREP10D:RC/Helitron	AT1G11250-AT1G11260	NONE	NONE
chr1	4326401	4326500	NONE	NONE	NONE	NONE	NONE	NONE	AT1G12700-AT1G12710	AT1G12700	AT1G12710
chr1	4592701	4592800	AT1G13390	-	protein_coding_gene	unknown protein; BEST Arabidopsis thaliana protein match is: unknown protein (TAIR:AT1G68490.1); Has 114 Blast hits to 114 proteins in 18 species: Archae - 0; Bacteria - 0; Metazoa - 0; Fungi - 0; Plants - 114; Viruses - 0; Other Eukaryotes - 0 (source: NCBI BLink).	NONE	NONE	NONE	NONE	NONE
chr1	4786001	4786100	NONE	NONE	NONE	NONE	AT1TE15510	ATREP3:RC/Helitron	AT1G13970-AT1G13980	NONE	NONE
chr1	4896701	4896800	NONE	NONE	NONE	NONE	NONE	NONE	AT1G14330-AT1G14340	AT1G14340	NONE
chr1	5098401	5098500	NONE	NONE	NONE	NONE	NONE	NONE	AT1G14790-AT1G14800	AT1G14790	NONE
chr1	5099101	5099200	NONE	NONE	NONE	NONE	AT1TE16500	VANDAL6:DNA/MuDR	AT1G14790-AT1G14800	AT1G14800	NONE
chr1	5437001	5437100	NONE	NONE	NONE	NONE	AT1TE17555	ATREP1:RC/Helitron	AT1G15780-AT1G15790	AT1G15780	NONE
chr1	5531501	5531600	NONE	NONE	NONE	NONE	AT1TE17875	ATREP2A:RC/Helitron	AT1G16140-AT1G16150	AT1G16150	NONE
chr1	5657801	5657900	NONE	NONE	NONE	NONE	AT1TE18290	ATREP10B:RC/Helitron	AT1G16530-AT1G16540	NONE	NONE
chr1	5756401	5756500	AT1G16810	+	protein_coding_gene	unknown protein; CONTAINS InterPro DOMAIN/s: Protein of unknown function DUF1754, eukaryotic (InterPro:IPR013865); Has 395 Blast hits to 394 proteins in 162 species: Archae - 0; Bacteria - 0; Metazoa - 181; Fungi - 91; Plants - 65; Viruses - 0; Other Eukaryotes - 58 (source: NCBI BLink).	NONE	NONE	NONE	NONE	AT1G16820
chr1	5799101	5799200	NONE	NONE	NONE	NONE	NONE	NONE	AT1G16950-AT1G16960	AT1G16960	NONE
chr1	5799401	5799500	NONE	NONE	NONE	NONE	NONE	NONE	AT1G16950-AT1G16960	AT1G16960	NONE
chr1	5881401	5881500	AT1G17210	-	protein_coding_gene	IAP-like protein 1	NONE	NONE	NONE	NONE	NONE
chr1	5966101	5966200	NONE	NONE	NONE	NONE	AT1TE19285	SIMPLEHAT2:DNA/HAT	AT1G17400-AT1G17410	NONE	NONE
chr1	5975001	5975100	NONE	NONE	NONE	NONE	NONE	NONE	AT1G17410-AT1G17420	NONE	NONE
chr1	6075301	6075400	NONE	NONE	NONE	NONE	AT1TE19635	ATREP13:RC/Helitron	AT1G17665-AT1G17660	AT1G17665;AT1G17680	NONE
chr1	6157801	6157900	AT1G17900	-	transposable_element_gene	transposable element gene	AT1TE19910	VANDAL2N1:DNA/MuDR	NONE	NONE	NONE
chr1	6235001	6235100	NONE	NONE	NONE	NONE	AT1TE20180	ATREP10D:RC/Helitron	AT1G18120-AT1G18130	AT1G18130	NONE
chr1	6404501	6404600	NONE	NONE	NONE	NONE	AT1TE20755	ATREP6:RC/Helitron	AT1G18600-AT1G18610	NONE	NONE
chr1	6514501	6514600	NONE	NONE	NONE	NONE	AT1TE21130	ATREP1:RC/Helitron	AT1G18860-AT1G18870	AT1G18870	NONE
chr1	6541301	6541400	NONE	NONE	NONE	NONE	AT1TE21210	META1:LTR/Copia	AT1G18910-AT1G18930	NONE	NONE
chr1	6543501	6543600	NONE	NONE	NONE	NONE	AT1TE21210	META1:LTR/Copia	AT1G18930-AT1G18940	AT1G18940	NONE
chr1	6562601	6562700	AT1G19000	-	protein_coding_gene	Homeodomain-like superfamily protein	NONE	NONE	NONE	NONE	NONE
chr1	6708901	6709000	AT1G19392	+	transposable_element_gene	transposable element gene	AT1TE21710	META1:LTR/Copia	NONE	AT1G19394;AT1G19396	NONE
chr1	6743601	6743700	NONE	NONE	NONE	NONE	AT1TE21805	SIMPLEHAT1:DNA/HAT	AT1G19470-AT1G19480	AT1G19480	NONE
chr1	7023601	7023700	NONE	NONE	NONE	NONE	AT1TE22695	ATMU6N1:DNA/MuDR	AT1G20270-AT1G20280	AT1G20270;AT1G20280	NONE
chr1	7036101	7036200	NONE	NONE	NONE	NONE	AT1TE22750	ATREP3:RC/Helitron	AT1G20320-AT1G20330	NONE	NONE
chr1	7036601	7036700	NONE	NONE	NONE	NONE	AT1TE22750	ATREP3:RC/Helitron	AT1G20320-AT1G20330	NONE	NONE
chr1	7043101	7043200	AT1G20340	-	protein_coding_gene	Cupredoxin superfamily protein	NONE	NONE	NONE	AT1G20350	NONE
chr1	7145401	7145500	AT1G20620	+	protein_coding_gene	catalase 3	NONE	NONE	NONE	NONE	NONE
chr1	7255401	7255500	AT1G20860	-	protein_coding_gene	phosphate transporter 1;8	AT1TE23420	VANDAL1N1:DNA/MuDR	NONE	NONE	NONE
chr1	7256701	7256800	AT1G20860	-	protein_coding_gene	phosphate transporter 1;8	AT1TE23420	VANDAL1N1:DNA/MuDR	NONE	NONE	NONE
chr1	7344401	7344500	NONE	NONE	NONE	NONE	NONE	NONE	AT1G21000-AT1G21010	NONE	NONE
chr1	7392301	7392400	NONE	NONE	NONE	NONE	AT1TE23830	VANDAL13:DNA/MuDR	AT1G21110-AT1G21120	AT1G21110	NONE
chr1	7715001	7715100	NONE	NONE	NONE	NONE	AT1TE24850	ATCOPIA78:LTR/Copia	AT1G21930-AT1G21940	NONE	AT1G21930;AT1G21940
chr1	7725401	7725500	NONE	NONE	NONE	NONE	AT1TE24855	HELITRONY3:RC/Helitron	AT1G21950-AT1G21960	AT1G21960	NONE
chr1	7833201	7833300	NONE	NONE	NONE	NONE	AT1TE25210	ATREP7:RC/Helitron	AT1G22180-AT1G22190	NONE	NONE
chr1	7975901	7976000	NONE	NONE	NONE	NONE	AT1TE25655	ATHPOGON3:DNA/Pogo	AT1G22560-AT1G22570	NONE	AT1G22570
chr1	8016501	8016600	NONE	NONE	NONE	NONE	NONE	NONE	AT1G22651-AT1G22660	AT1G22650;AT1G22660	AT1G22651
chr1	8239601	8239700	NONE	NONE	NONE	NONE	AT1TE26535	HELITRONY3:RC/Helitron	AT1G23205-AT1G23210	AT1G23210	NONE
chr1	8375001	8375100	AT1G23670	-	protein_coding_gene	Domain of unknown function (DUF220)	AT1TE27030	HELITRONY3:RC/Helitron	NONE	NONE	NONE
chr1	8375101	8375200	AT1G23670	-	protein_coding_gene	Domain of unknown function (DUF220)	AT1TE27030	HELITRONY3:RC/Helitron	NONE	NONE	NONE
chr1	8453601	8453700	NONE	NONE	NONE	NONE	AT1TE27295	VANDAL6:DNA/MuDR	AT1G23910-AT1G23920	NONE	NONE
chr1	8645101	8645200	AT1G24370	-	transposable_element_gene	transposable element gene	AT1TE27905	ATIS112A:DNA/Harbinger	NONE	AT1G24380	NONE
chr1	8730401	8730500	AT1G24640	+	transposable_element_gene	transposable element gene	AT1TE28175	TA11:LINE/L1	NONE	NONE	NONE
chr1	8790201	8790300	AT1G24938	-	transposable_element_gene	transposable element gene	AT1TE28370	VANDAL5:DNA/MuDR	NONE	NONE	NONE
chr1	8790501	8790600	AT1G24938	-	transposable_element_gene	transposable element gene	AT1TE28370	VANDAL5:DNA/MuDR	NONE	NONE	NONE
chr1	8798101	8798200	NONE	NONE	NONE	NONE	AT1TE28390	VANDAL5A:DNA/MuDR	AT1G24967-AT1G25054	AT1G25054	NONE
chr1	8798201	8798300	NONE	NONE	NONE	NONE	AT1TE28390	VANDAL5A:DNA/MuDR	AT1G24967-AT1G25054	AT1G25054	NONE
chr1	9008701	9008800	AT1G25784	+	transposable_element_gene	transposable element gene	AT1TE29060	VANDAL2:DNA/MuDR	NONE	NONE	NONE
chr1	9175301	9175400	NONE	NONE	NONE	NONE	AT1TE29570	HARBINGER:DNA/Harbinger	AT1G26550-AT1G26558	NONE	NONE
chr1	9177501	9177600	AT1G26558	+	other_RNA	other RNA	AT1TE29570	HARBINGER:DNA/Harbinger	AT1G26558-AT1G26560	AT1G26560	NONE
chr1	9285801	9285900	AT1G26800	-	protein_coding_gene	RING/U-box superfamily protein	NONE	NONE	NONE	NONE	AT1G26810
chr1	9418201	9418300	NONE	NONE	NONE	NONE	AT1TE30365	ATREP1:RC/Helitron	AT1G27110-AT1G27120	AT1G27110	NONE
chr1	9577301	9577400	AT1G27570	+	protein_coding_gene	phosphatidylinositol 3- and 4-kinase family protein	NONE	NONE	NONE	NONE	NONE
chr1	9706401	9706500	NONE	NONE	NONE	NONE	NONE	NONE	AT1G27860-AT1G27870	AT1G27860	AT1G27870
chr1	9754501	9754600	NONE	NONE	NONE	NONE	NONE	NONE	AT1G27990-AT1G28000	AT1G27990	NONE
chr1	9754801	9754900	NONE	NONE	NONE	NONE	NONE	NONE	AT1G27990-AT1G28000	AT1G27990	NONE
chr1	9756401	9756500	NONE	NONE	NONE	NONE	NONE	NONE	AT1G27990-AT1G28000	NONE	AT1G28000
chr1	9779501	9779600	AT1G28060	+	protein_coding_gene	Pre-mRNA-splicing factor 3	NONE	NONE	NONE	NONE	NONE
chr1	9853501	9853600	NONE	NONE	NONE	NONE	AT1TE31710	HELITRONY3:RC/Helitron	AT1G28200-AT1G28210	AT1G28210	NONE
chr1	9863001	9863100	AT1G28230	-	protein_coding_gene	purine permease 1	AT1TE31755;AT1TE31750	ATREP13:RC/Helitron;ATREP13:RC/Helitron	NONE	NONE	NONE
chr1	9916401	9916500	NONE	NONE	NONE	NONE	AT1TE31970;AT1TE31975	BRODYAGA1A:DNA/MuDR;BRODYAGA1A:DNA/MuDR	AT1G28310-AT1G28320	NONE	NONE
chr1	10278601	10278700	AT1G29370	-	protein_coding_gene	Kinase-related protein of unknown function (DUF1296)	NONE	NONE	NONE	NONE	NONE
chr1	10358301	10358400	AT1G29650	+	transposable_element_gene	transposable element gene	AT1TE33490	TA11:LINE/L1	NONE	NONE	NONE
chr1	10362301	10362400	AT1G29650	+	transposable_element_gene	transposable element gene	AT1TE33490	TA11:LINE/L1	NONE	NONE	NONE
chr1	10528901	10529000	NONE	NONE	NONE	NONE	AT1TE34015	HELITRONY3:RC/Helitron	AT1G30016-AT1G30030	NONE	NONE
chr1	10529601	10529700	NONE	NONE	NONE	NONE	AT1TE34015;AT1TE34020	HELITRONY3:RC/Helitron;HELITRONY3:RC/Helitron	AT1G30016-AT1G30030	NONE	NONE
chr1	10579401	10579500	NONE	NONE	NONE	NONE	AT1TE34215	ATREP1:RC/Helitron	AT1G30100-AT1G30110	NONE	NONE
chr1	10579901	10580000	NONE	NONE	NONE	NONE	AT1TE34215	ATREP1:RC/Helitron	AT1G30100-AT1G30110	NONE	NONE
chr1	10725101	10725200	NONE	NONE	NONE	NONE	AT1TE34650	ATLINEIII:LINE/L1	AT1G30390-AT1G30400	NONE	NONE
chr1	10801301	10801400	NONE	NONE	NONE	NONE	NONE	NONE	AT1G30490-AT1G30500	AT1G30490	NONE
chr1	10802901	10803000	NONE	NONE	NONE	NONE	AT1TE34895	AT9NMU1:DNA/MuDR	AT1G30490-AT1G30500	NONE	NONE
chr1	10803001	10803100	NONE	NONE	NONE	NONE	AT1TE34895	AT9NMU1:DNA/MuDR	AT1G30490-AT1G30500	NONE	NONE
chr1	10867701	10867800	NONE	NONE	NONE	NONE	AT1TE35100;AT1TE35105	ATREP10D:RC/Helitron;ATREP13:RC/Helitron	AT1G30640-AT1G30650	AT1G30650	NONE
chr1	10915501	10915600	NONE	NONE	NONE	NONE	AT1TE35250	SIMPLEHAT1:DNA/HAT	AT1G30757-AT1G30760	NONE	NONE
chr1	10916301	10916400	NONE	NONE	NONE	NONE	NONE	NONE	AT1G30757-AT1G30760	NONE	NONE
chr1	10924901	10925000	AT1G30780	-	protein_coding_gene	F-box associated ubiquitination effector family protein	AT1TE35290	RP1_AT:DNA	NONE	NONE	NONE
chr1	10930101	10930200	NONE	NONE	NONE	NONE	AT1TE35305	VANDAL8:DNA/MuDR	AT1G30784-AT1G30790	NONE	NONE
chr1	10932201	10932300	NONE	NONE	NONE	NONE	AT1TE35325	TNAT1A:DNA	AT1G30784-AT1G30790	AT1G30790	NONE
chr1	10932301	10932400	NONE	NONE	NONE	NONE	AT1TE35325	TNAT1A:DNA	AT1G30784-AT1G30790	AT1G30790	NONE
chr1	10932501	10932600	NONE	NONE	NONE	NONE	AT1TE35325	TNAT1A:DNA	AT1G30784-AT1G30790	AT1G30790	NONE
chr1	11048901	11049000	NONE	NONE	NONE	NONE	AT1TE35680	VANDAL2N1:DNA/MuDR	AT1G30975-AT1G30980	NONE	NONE
chr1	11049001	11049100	NONE	NONE	NONE	NONE	AT1TE35680	VANDAL2N1:DNA/MuDR	AT1G30975-AT1G30980	NONE	NONE
chr1	11051101	11051200	NONE	NONE	NONE	NONE	AT1TE35680	VANDAL2N1:DNA/MuDR	AT1G30980-AT1G30990	AT1G30990	NONE
chr1	11051201	11051300	NONE	NONE	NONE	NONE	AT1TE35680	VANDAL2N1:DNA/MuDR	AT1G30980-AT1G30990	AT1G30990	NONE
chr1	11129001	11129100	AT1G31163	-	protein_coding_gene	F-box associated ubiquitination effector family protein	NONE	NONE	NONE	NONE	NONE
chr1	11129101	11129200	AT1G31163	-	protein_coding_gene	F-box associated ubiquitination effector family protein	NONE	NONE	NONE	NONE	NONE
chr1	11148101	11148200	NONE	NONE	NONE	NONE	NONE	NONE	AT1G31200-AT1G31210	AT1G31200	NONE
chr1	11287601	11287700	NONE	NONE	NONE	NONE	AT1TE36510	HELITRONY3:RC/Helitron	AT1G31530-AT1G31540	NONE	AT1G31540
chr1	11298501	11298600	NONE	NONE	NONE	NONE	AT1TE36550	ATREP7:RC/Helitron	AT1G31550-AT1G31570	NONE	NONE
chr1	11407801	11407900	NONE	NONE	NONE	NONE	AT1TE36890	ATREP5:RC/Helitron	AT1G31810-AT1G31812	NONE	NONE
chr1	11428101	11428200	NONE	NONE	NONE	NONE	AT1TE36960	HELITRONY3:RC/Helitron	AT1G31840-AT1G31850	NONE	NONE
chr1	11517401	11517500	NONE	NONE	NONE	NONE	AT1TE37260	ATREP7:RC/Helitron	AT1G32030-AT1G32040	NONE	NONE
chr1	11699701	11699800	NONE	NONE	NONE	NONE	AT1TE37890	ATREP3:RC/Helitron	AT1G32415-AT1G32420	NONE	NONE
chr1	11700901	11701000	NONE	NONE	NONE	NONE	AT1TE37890	ATREP3:RC/Helitron	AT1G32415-AT1G32420	AT1G32420	NONE
chr1	11710601	11710700	NONE	NONE	NONE	NONE	AT1TE37935	ATREP11:RC/Helitron	AT1G32430-AT1G32440	NONE	NONE
chr1	11710901	11711000	NONE	NONE	NONE	NONE	AT1TE37935	ATREP11:RC/Helitron	AT1G32430-AT1G32440	NONE	NONE
chr1	11736001	11736100	NONE	NONE	NONE	NONE	AT1TE38035	ATREP3:RC/Helitron	AT1G32450-AT1G32460	NONE	NONE
chr1	11736101	11736200	NONE	NONE	NONE	NONE	AT1TE38035	ATREP3:RC/Helitron	AT1G32450-AT1G32460	NONE	NONE
chr1	11752501	11752600	NONE	NONE	NONE	NONE	AT1TE38090	VANDAL2N1:DNA/MuDR	AT1G32500-AT1G32505	AT1G32500	NONE
chr1	11807901	11808000	NONE	NONE	NONE	NONE	NONE	NONE	AT1G32640-AT1G32650	NONE	NONE
chr1	11817701	11817800	NONE	NONE	NONE	NONE	AT1TE38300	SIMPLEHAT1:DNA/HAT	AT1G32670-AT1G32680	NONE	NONE
chr1	11835701	11835800	AT1G32720	+	protein_coding_gene	Cytochrome C oxidase polypeptide VIB family protein	AT1TE38350	VANDAL5A:DNA/MuDR	NONE	NONE	NONE
chr1	11891901	11892000	AT1G32830	-	transposable_element_gene	transposable element gene	AT1TE38530	ARNOLD2:DNA/MuDR	NONE	NONE	NONE
chr1	11895601	11895700	NONE	NONE	NONE	NONE	AT1TE38530	ARNOLD2:DNA/MuDR	AT1G32830-AT1G32840	NONE	NONE
chr1	11896901	11897000	AT1G32840	-	transposable_element_gene	transposable element gene	AT1TE38530	ARNOLD2:DNA/MuDR	NONE	NONE	NONE
chr1	12143101	12143200	NONE	NONE	NONE	NONE	AT1TE39400;AT1TE39405	BRODYAGA2:DNA/MuDR;ATREP10D:RC/Helitron	AT1G33460-AT1G33470	NONE	NONE
chr1	12183501	12183600	NONE	NONE	NONE	NONE	AT1TE39530;AT1TE39535	ATREP2A:RC/Helitron;ATREP2A:RC/Helitron	AT1G33600-AT1G33607	NONE	NONE
chr1	12302901	12303000	NONE	NONE	NONE	NONE	AT1TE40010	RP1_AT:DNA	AT1G33870-AT1G33880	AT1G33870	AT1G33880
chr1	12419001	12419100	AT1G34110	-	protein_coding_gene	Leucine-rich receptor-like protein kinase family protein	NONE	NONE	NONE	NONE	NONE
chr1	12517301	12517400	NONE	NONE	NONE	NONE	AT1TE40735	ATREP12:RC/Helitron	AT1G34315-AT1G34320	AT1G34315	NONE
chr1	12525601	12525700	NONE	NONE	NONE	NONE	AT1TE40770	ATREP11A:RC/Helitron	AT1G34320-AT1G34330	NONE	NONE
chr1	12577801	12577900	AT1G34410	+	protein_coding_gene	auxin response factor 21	NONE	NONE	NONE	NONE	NONE
chr1	12577901	12578000	AT1G34410	+	protein_coding_gene	auxin response factor 21	NONE	NONE	NONE	NONE	NONE
chr1	12730101	12730200	NONE	NONE	NONE	NONE	AT1TE41470	ATDNAI27T9A:DNA/MuDR	AT1G34740-AT1G34750	NONE	NONE
chr1	12733101	12733200	NONE	NONE	NONE	NONE	AT1TE41490	ATDNAI27T9A:DNA/MuDR	AT1G34740-AT1G34750	NONE	NONE
chr1	12733201	12733300	NONE	NONE	NONE	NONE	AT1TE41490	ATDNAI27T9A:DNA/MuDR	AT1G34740-AT1G34750	NONE	NONE
chr1	12818201	12818300	NONE	NONE	NONE	NONE	AT1TE41745	VANDAL5:DNA/MuDR	AT1G35050-AT1G35060	NONE	NONE
chr1	12818301	12818400	NONE	NONE	NONE	NONE	AT1TE41745	VANDAL5:DNA/MuDR	AT1G35050-AT1G35060	NONE	NONE
chr1	12839501	12839600	AT1G35110	-	transposable_element_gene	transposable element gene	AT1TE41745	VANDAL5:DNA/MuDR	NONE	NONE	NONE
chr1	12895101	12895200	NONE	NONE	NONE	NONE	AT1TE41985;AT1TE41980	BRODYAGA1A:DNA/MuDR;BRODYAGA1A:DNA/MuDR	AT1G35200-AT1G35210	NONE	NONE
chr1	12906201	12906300	NONE	NONE	NONE	NONE	AT1TE42070	ATDNAI27T9A:DNA/MuDR	AT1G35210-AT1G35220	NONE	NONE
chr1	12907501	12907600	NONE	NONE	NONE	NONE	AT1TE42080	LIMPET1:DNA/MuDR	AT1G35210-AT1G35220	NONE	NONE
chr1	12927001	12927100	NONE	NONE	NONE	NONE	AT1TE42150	ATMU10:DNA/MuDR	AT1G35230-AT1G35240	NONE	AT1G35240
chr1	13039401	13039500	NONE	NONE	NONE	NONE	AT1TE42560	RathE1_cons:RathE1_cons	AT1G35450-AT1G35460	AT1G35460	NONE
chr1	13085501	13085600	AT1G35520	-	protein_coding_gene	auxin response factor 15	AT1TE42735	ATCOPIA68:LTR/Copia	NONE	NONE	NONE
chr1	13087501	13087600	NONE	NONE	NONE	NONE	AT1TE42750	SIMPLEHAT2:DNA/HAT	AT1G35520-AT1G35530	NONE	NONE
chr1	13108801	13108900	AT1G35540	+	protein_coding_gene	auxin response factor 14	AT1TE42825	VANDAL17:DNA/MuDR	NONE	NONE	NONE
chr1	13109101	13109200	AT1G35540	+	protein_coding_gene	auxin response factor 14	NONE	NONE	NONE	NONE	NONE
chr1	13133201	13133300	AT1G35590	+	transposable_element_gene	transposable element gene	AT1TE42890	ATENSPM5:DNA/En-Spm	NONE	NONE	NONE
chr1	13148301	13148400	NONE	NONE	NONE	NONE	NONE	NONE	AT1G35612-AT1G35614	AT1G35614	NONE
chr1	13150201	13150300	NONE	NONE	NONE	NONE	AT1TE42915	ATDNA12T3_2:DNA	AT1G35614-AT1G35617	NONE	AT1G35614
chr1	13151901	13152000	NONE	NONE	NONE	NONE	AT1TE42930	SIMPLEHAT1:DNA/HAT	AT1G35614-AT1G35617	NONE	NONE
chr1	13226501	13226600	AT1G35720	+	protein_coding_gene	annexin 1	NONE	NONE	NONE	NONE	AT1G35730
chr1	13230701	13230800	NONE	NONE	NONE	NONE	NONE	NONE	AT1G35730-AT1G35735	AT1G35730	NONE
chr1	13230801	13230900	NONE	NONE	NONE	NONE	AT1TE43220	META1:LTR/Copia	AT1G35730-AT1G35735	NONE	NONE
chr1	13236101	13236200	NONE	NONE	NONE	NONE	NONE	NONE	AT1G35735-AT1G35740	NONE	NONE
chr1	13259801	13259900	NONE	NONE	NONE	NONE	NONE	NONE	AT1G35750-AT1G35760	NONE	NONE
chr1	13260001	13260100	NONE	NONE	NONE	NONE	NONE	NONE	AT1G35750-AT1G35760	NONE	NONE
chr1	13286801	13286900	NONE	NONE	NONE	NONE	NONE	NONE	AT1G35780-AT1G35790	NONE	NONE
chr1	13287501	13287600	NONE	NONE	NONE	NONE	NONE	NONE	AT1G35780-AT1G35790	NONE	NONE
chr1	13293901	13294000	NONE	NONE	NONE	NONE	AT1TE43420	ATHILA4:LTR/Gypsy	AT1G35780-AT1G35790	NONE	NONE
chr1	13313801	13313900	NONE	NONE	NONE	NONE	AT1TE43530	ATREP2:RC/Helitron	AT1G35820-AT1G35830	NONE	NONE
chr1	13408601	13408700	NONE	NONE	NONE	NONE	AT1TE43845	ATREP10B:RC/Helitron	AT1G35980-AT1G35990	NONE	NONE
chr1	13421601	13421700	NONE	NONE	NONE	NONE	AT1TE43885	ATREP5:RC/Helitron	AT1G35995-AT1G36000	AT1G36000	NONE
chr1	13567101	13567200	NONE	NONE	NONE	NONE	AT1TE44395	ARNOLDY2:DNA/MuDR	AT1G36185-AT1G36190	NONE	NONE
chr1	13584801	13584900	NONE	NONE	NONE	NONE	AT1TE44485	ATREP10D:RC/Helitron	AT1G36200-AT1G36210	NONE	NONE
chr1	13586301	13586400	NONE	NONE	NONE	NONE	AT1TE44490	HELITRONY3:RC/Helitron	AT1G36200-AT1G36210	NONE	NONE
chr1	13624001	13624100	NONE	NONE	NONE	NONE	AT1TE44625	ATREP13:RC/Helitron	AT1G36250-AT1G36260	NONE	NONE
chr1	13634401	13634500	NONE	NONE	NONE	NONE	NONE	NONE	AT1G36270-AT1G36272	NONE	AT1G36272
chr1	13639201	13639300	NONE	NONE	NONE	NONE	NONE	NONE	AT1G36272-AT1G36280	NONE	NONE
chr1	13666901	13667000	NONE	NONE	NONE	NONE	AT1TE44720	ATGP1:LTR/Gypsy	AT1G36305-AT1G36310	NONE	NONE
chr1	13667401	13667500	NONE	NONE	NONE	NONE	AT1TE44720	ATGP1:LTR/Gypsy	AT1G36305-AT1G36310	NONE	NONE
chr1	13682701	13682800	NONE	NONE	NONE	NONE	AT1TE44775	ATLANTYS1:LTR/Gypsy	AT1G36330-AT1G36340	NONE	AT1G36340
chr1	13705101	13705200	NONE	NONE	NONE	NONE	AT1TE44875	ATDNAI26T9:DNA/MuDR	AT1G36390-AT1G36395	NONE	NONE
chr1	13716601	13716700	NONE	NONE	NONE	NONE	AT1TE44930	VANDAL21:DNA/MuDR	AT1G36406-AT1G36420	NONE	NONE
chr1	13830601	13830700	AT1G36610	+	transposable_element_gene	transposable element gene	AT1TE45355	ATGP1:LTR/Gypsy	NONE	NONE	NONE
chr1	13850801	13850900	NONE	NONE	NONE	NONE	AT1TE45415	ATDNAI27T9C:DNA/MuDR	AT1G36630-AT1G36640	NONE	NONE
chr1	13850901	13851000	NONE	NONE	NONE	NONE	AT1TE45415	ATDNAI27T9C:DNA/MuDR	AT1G36630-AT1G36640	NONE	NONE
chr1	13851001	13851100	NONE	NONE	NONE	NONE	AT1TE45415	ATDNAI27T9C:DNA/MuDR	AT1G36630-AT1G36640	NONE	NONE
chr1	13852301	13852400	NONE	NONE	NONE	NONE	AT1TE45425	LIMPET1:DNA/MuDR	AT1G36630-AT1G36640	NONE	AT1G36640
chr1	13852401	13852500	NONE	NONE	NONE	NONE	AT1TE45425	LIMPET1:DNA/MuDR	AT1G36630-AT1G36640	NONE	AT1G36640
chr1	13884001	13884100	NONE	NONE	NONE	NONE	AT1TE45560	ATGP1:LTR/Gypsy	AT1G36710-AT1G36720	NONE	NONE
chr1	13884101	13884200	NONE	NONE	NONE	NONE	AT1TE45560	ATGP1:LTR/Gypsy	AT1G36710-AT1G36720	NONE	NONE
chr1	13906901	13907000	NONE	NONE	NONE	NONE	AT1TE45635;AT1TE45640	ARNOLDY1:DNA/MuDR;ARNOLDY2:DNA/MuDR	AT1G36732-AT1G36740	NONE	NONE
chr1	13949701	13949800	AT1G36800	-	transposable_element_gene	transposable element gene	AT1TE45795	ATGP2:LTR/Gypsy	NONE	NONE	NONE
chr1	14005101	14005200	AT1G36940	+	protein_coding_gene	unknown protein; Has 21 Blast hits to 21 proteins in 8 species: Archae - 0; Bacteria - 0; Metazoa - 0; Fungi - 0; Plants - 21; Viruses - 0; Other Eukaryotes - 0 (source: NCBI BLink).	NONE	NONE	NONE	NONE	AT1G36942
chr1	14072201	14072300	AT1G37040	+	transposable_element_gene	transposable element gene	AT1TE46235	ATENSPM9:DNA/En-Spm	NONE	NONE	NONE
chr1	14085601	14085700	AT1G37060	+	transposable_element_gene	transposable element gene	AT1TE46265	ATHILA6B:LTR/Gypsy	NONE	NONE	NONE
chr1	14088301	14088400	AT1G37060	+	transposable_element_gene	transposable element gene	AT1TE46265	ATHILA6B:LTR/Gypsy	NONE	NONE	NONE
chr1	14129301	14129400	NONE	NONE	NONE	NONE	NONE	NONE	AT1G37100-AT1G37110	NONE	NONE
chr1	14139601	14139700	NONE	NONE	NONE	NONE	AT1TE46420	ATDNAI27T9C:DNA/MuDR	AT1G37113-AT1G37120	NONE	NONE
chr1	14178101	14178200	NONE	NONE	NONE	NONE	AT1TE46575	ATHILA2:LTR/Gypsy	AT1G37150-AT1G37160	AT1G37150	NONE
chr1	14188101	14188200	NONE	NONE	NONE	NONE	AT1TE46625	VANDAL8:DNA/MuDR	AT1G37162-AT1G37170	NONE	NONE
chr1	14190801	14190900	AT1G37170	+	transposable_element_gene	transposable element gene	AT1TE46625	VANDAL8:DNA/MuDR	NONE	NONE	NONE
chr1	14190901	14191000	AT1G37170	+	transposable_element_gene	transposable element gene	AT1TE46625	VANDAL8:DNA/MuDR	AT1G37170-AT1G37180	NONE	NONE
chr1	14206201	14206300	AT1G37200	-	transposable_element_gene	transposable element gene	AT1TE46635	ATLANTYS1:LTR/Gypsy	NONE	NONE	NONE
chr1	14223601	14223700	AT1G37340	-	transposable_element_gene	transposable element gene	AT1TE46665	ATHILA3:LTR/Gypsy	NONE	NONE	NONE
chr1	14229901	14230000	AT1G37405	+	transposable_element_gene	transposable element gene	AT1TE46685	ATHILA2:LTR/Gypsy	NONE	NONE	NONE
chr1	14233701	14233800	NONE	NONE	NONE	NONE	AT1TE46700;AT1TE46690	ATHILA:LTR/Gypsy;ATHILA7:LTR/Gypsy	AT1G37405-AT1G37471	NONE	NONE
chr1	14243501	14243600	AT1G37603	+	transposable_element_gene	transposable element gene	AT1TE46755	ATHILA2:LTR/Gypsy	NONE	NONE	NONE
chr1	14281201	14281300	AT1G37999	-	transposable_element_gene	transposable element gene	AT1TE46835;AT1TE46830	ATHILA0_I:LTR/Gypsy;HELITRON4:RC/Helitron	NONE	NONE	NONE
chr1	14299101	14299200	NONE	NONE	NONE	NONE	AT1TE46950	ATREP3:RC/Helitron	AT1G38131-AT1G38140	NONE	NONE
chr1	14310501	14310600	NONE	NONE	NONE	NONE	AT1TE47020	VANDAL3:DNA/MuDR	AT1G38140-AT1G38149	NONE	NONE
chr1	14314301	14314400	AT1G38149	+	transposable_element_gene	transposable element gene	AT1TE47035	ATHILA4C:LTR/Gypsy	NONE	NONE	NONE
chr1	14316101	14316200	NONE	NONE	NONE	NONE	AT1TE47035;AT1TE47050	ATHILA4C:LTR/Gypsy;ATHILA2:LTR/Gypsy	AT1G38149-AT1G38158	NONE	NONE
chr1	14319801	14319900	NONE	NONE	NONE	NONE	AT1TE47035;AT1TE47050	ATHILA4C:LTR/Gypsy;ATHILA2:LTR/Gypsy	AT1G38158-AT1G38167	NONE	NONE
chr1	14483701	14483800	NONE	NONE	NONE	NONE	AT1TE47710	ATHILA2:LTR/Gypsy	AT1G38430-AT1G38440	NONE	NONE
chr1	14582501	14582600	AT1G38870	-	transposable_element_gene	transposable element gene	AT1TE48020	ATHILA6A:LTR/Gypsy	NONE	NONE	NONE
chr1	14601201	14601300	AT1G39270	-	transposable_element_gene	transposable element gene	AT1TE48045	ATLANTYS1:LTR/Gypsy	NONE	NONE	NONE
chr1	14678301	14678400	NONE	NONE	NONE	NONE	NONE	NONE	AT1G39511-AT1G39513	NONE	NONE
chr1	14704901	14705000	NONE	NONE	NONE	NONE	NONE	NONE	AT1G39511-AT1G39513	NONE	NONE
chr1	14743901	14744000	NONE	NONE	NONE	NONE	NONE	NONE	AT1G39513-AT1G39515	NONE	NONE
chr1	14968401	14968500	NONE	NONE	NONE	NONE	NONE	NONE	AT1G40085-AT1G40087	NONE	NONE
chr1	15073001	15073100	AT1G40101	-	transposable_element_gene	transposable element gene	AT1TE49320	ATHILA6B:LTR/Gypsy	NONE	NONE	NONE
chr1	15139701	15139800	NONE	NONE	NONE	NONE	AT1TE49675	ATENSPM6:DNA/En-Spm	AT1G40104-AT1G40105	NONE	NONE
chr1	15161301	15161400	AT1G40113	+	transposable_element_gene	transposable element gene	AT1TE49755	ATLANTYS2:LTR/Gypsy	NONE	NONE	NONE
chr1	15163501	15163600	AT1G40113	+	transposable_element_gene	transposable element gene	AT1TE49755	ATLANTYS2:LTR/Gypsy	NONE	NONE	NONE
chr1	15197801	15197900	NONE	NONE	NONE	NONE	AT1TE49885	ATREP18:DNA	AT1G40121-AT1G40123	NONE	NONE
chr1	15208401	15208500	NONE	NONE	NONE	NONE	AT1TE49950	ATREP18:DNA	AT1G40121-AT1G40123	NONE	NONE
chr1	15297801	15297900	NONE	NONE	NONE	NONE	AT1TE50365	ATREP18:DNA	AT1G40135-AT1G40137	NONE	NONE
chr1	15415801	15415900	AT1G40230	+	transposable_element_gene	transposable element gene	AT1TE50860	ATHILA6A:LTR/Gypsy	AT1G40230-AT1G40310	NONE	NONE
chr1	15422101	15422200	AT1G40076	+	transposable_element_gene	transposable element gene	AT1TE50890;AT1TE50895	ATREP18:DNA;ATHILA2:LTR/Gypsy	AT1G40310-AT1G40076	NONE	NONE
chr1	15425901	15426000	NONE	NONE	NONE	NONE	AT1TE50900;AT1TE50890	ATHILA4:LTR/Gypsy;ATREP18:DNA	AT1G40076-AT1G40390	NONE	NONE
chr1	15446601	15446700	NONE	NONE	NONE	NONE	AT1TE51000	ATHILA2:LTR/Gypsy	AT1G40470-AT1G40630	NONE	NONE
chr1	15449801	15449900	AT1G40630	-	transposable_element_gene	transposable element gene	AT1TE51005	ATHILA6B:LTR/Gypsy	NONE	NONE	NONE
chr1	15499701	15499800	NONE	NONE	NONE	NONE	AT1TE51050;AT1TE51055	ATHILA6B:LTR/Gypsy;ATHILA6A:LTR/Gypsy	AT1G41710-AT1G41720	NONE	NONE
chr1	15502101	15502200	AT1G41720	+	transposable_element_gene	transposable element gene	AT1TE51065	ATHILA2:LTR/Gypsy	NONE	NONE	NONE
chr1	15508301	15508400	NONE	NONE	NONE	NONE	AT1TE51070	ATHILA6A:LTR/Gypsy	AT1G41730-AT1G41740	NONE	NONE
chr1	15539601	15539700	AT1G41775	-	transposable_element_gene	transposable element gene	AT1TE51155	ATHILA2:LTR/Gypsy	NONE	NONE	NONE
chr1	15610301	15610400	NONE	NONE	NONE	NONE	NONE	NONE	AT1G41830-AT1G41835	NONE	NONE
chr1	15610501	15610600	AT1G41835	-	transposable_element_gene	transposable element gene	AT1TE51355	META1:LTR/Copia	AT1G41830-AT1G41835	NONE	NONE
chr1	15803501	15803600	AT1G42320	+	transposable_element_gene	transposable element gene	AT1TE52025	ATGP1:LTR/Gypsy	NONE	NONE	NONE
chr1	15808101	15808200	NONE	NONE	NONE	NONE	AT1TE52035	ATHILA4A:LTR/Gypsy	AT1G42320-AT1G42350	NONE	NONE
chr1	15812801	15812900	NONE	NONE	NONE	NONE	AT1TE52055	ARNOLD3:DNA/MuDR	AT1G42320-AT1G42350	NONE	NONE
chr1	15820801	15820900	AT1G42350	-	transposable_element_gene	transposable element gene	AT1TE52085;AT1TE52095	ATCOPIA49:LTR/Copia;ATHILA8A:LTR/Gypsy	NONE	NONE	NONE
chr1	15825601	15825700	AT1G42360	-	transposable_element_gene	transposable element gene	AT1TE52105;AT1TE52110	ATHILA2:LTR/Gypsy;ATHILA2:LTR/Gypsy	NONE	NONE	NONE
chr1	15852201	15852300	NONE	NONE	NONE	NONE	AT1TE52160	ATHILA4A:LTR/Gypsy	AT1G42377-AT1G42380	NONE	NONE
chr1	15879201	15879300	NONE	NONE	NONE	NONE	AT1TE52235;AT1TE52220	META1:LTR/Copia;VANDAL4:DNA/MuDR	AT1G42420-AT1G42430	NONE	NONE
chr1	15886301	15886400	NONE	NONE	NONE	NONE	AT1TE52275;AT1TE52280	ATREP10D:RC/Helitron;TNAT2A:DNA	AT1G42420-AT1G42430	NONE	NONE
chr1	15886601	15886700	NONE	NONE	NONE	NONE	AT1TE52280	TNAT2A:DNA	AT1G42420-AT1G42430	NONE	NONE
chr1	15939301	15939400	NONE	NONE	NONE	NONE	AT1TE52535;AT1TE52530	ATREP3:RC/Helitron;ATREP3:RC/Helitron	AT1G42480-AT1G42490	NONE	AT1G42480
chr1	15959101	15959200	AT1G42515	+	transposable_element_gene	transposable element gene	AT1TE52595	VANDAL3:DNA/MuDR	NONE	NONE	NONE
chr1	16004801	16004900	NONE	NONE	NONE	NONE	AT1TE52745	ATDNA2T9C:DNA/MuDR	AT1G42595-AT1G42600	NONE	NONE
chr1	16013201	16013300	NONE	NONE	NONE	NONE	AT1TE52795	ATGP1:LTR/Gypsy	AT1G42602-AT1G42605	NONE	NONE
chr1	16048001	16048100	AT1G42695	+	transposable_element_gene	transposable element gene	AT1TE52865	ATHILA4:LTR/Gypsy	NONE	NONE	NONE
chr1	16116701	16116800	NONE	NONE	NONE	NONE	AT1TE53080	ATMU10:DNA/MuDR	AT1G42888-AT1G42924	NONE	NONE
chr1	16231901	16232000	NONE	NONE	NONE	NONE	AT1TE53450	TSCL:LINE?	AT1G43130-AT1G43140	AT1G43130;AT1G43140	NONE
chr1	16268001	16268100	AT1G43170	+	protein_coding_gene	ribosomal protein 1	NONE	NONE	NONE	AT1G43171	NONE
chr1	16299501	16299600	NONE	NONE	NONE	NONE	AT1TE53660	VANDAL8:DNA/MuDR	AT1G43230-AT1G43240	NONE	NONE
chr1	16326401	16326500	NONE	NONE	NONE	NONE	AT1TE53750	ATREP3:RC/Helitron	AT1G43270-AT1G43280	NONE	NONE
chr1	16329201	16329300	NONE	NONE	NONE	NONE	AT1TE53760;AT1TE53765	ATREP10D:RC/Helitron;VANDAL22:DNA/MuDR	AT1G43270-AT1G43280	NONE	NONE
chr1	16335301	16335400	NONE	NONE	NONE	NONE	AT1TE53765	VANDAL22:DNA/MuDR	AT1G43290-AT1G43300	NONE	NONE
chr1	16370101	16370200	NONE	NONE	NONE	NONE	AT1TE53970	ATCOPIA69:LTR/Copia	AT1G43330-AT1G43387	NONE	NONE
chr1	16423401	16423500	NONE	NONE	NONE	NONE	AT1TE54120;AT1TE54135	HELITRONY1B:RC/Helitron;HELITRONY1B:RC/Helitron	AT1G43600-AT1G43610	NONE	NONE
chr1	16455201	16455300	NONE	NONE	NONE	NONE	AT1TE54250;AT1TE54255	ATREP15:RC/Helitron;ATDNAI27T9A:DNA/MuDR	AT1G43665-AT1G43666	NONE	NONE
chr1	16455301	16455400	NONE	NONE	NONE	NONE	AT1TE54255	ATDNAI27T9A:DNA/MuDR	AT1G43665-AT1G43666	NONE	NONE
chr1	16477701	16477800	NONE	NONE	NONE	NONE	AT1TE54370	ATREP13:RC/Helitron	AT1G43680-AT1G43690	AT1G43690	NONE
chr1	16586201	16586300	AT1G43830	+	transposable_element_gene	transposable element gene	AT1TE54655	ATHILA5:LTR/Gypsy	NONE	NONE	NONE
chr1	16647901	16648000	AT1G43890	+	protein_coding_gene	RAB GTPASE HOMOLOG B18	NONE	NONE	NONE	NONE	NONE
chr1	16697001	16697100	AT1G43990	-	transposable_element_gene	transposable element gene	AT1TE55075	ENDOVIR1:LTR/Copia	NONE	NONE	NONE
chr1	16707601	16707700	NONE	NONE	NONE	NONE	AT1TE55145	HELITRONY1D:RC/Helitron	AT1G43997-AT1G44000	NONE	AT1G44000
chr1	16723701	16723800	NONE	NONE	NONE	NONE	AT1TE55255	ARNOLDY2:DNA/MuDR	AT1G44020-AT1G44030	NONE	AT1G44030
chr1	16737901	16738000	NONE	NONE	NONE	NONE	AT1TE55305	HELITRONY3:RC/Helitron	AT1G44045-AT1G44050	NONE	NONE
chr1	16778601	16778700	NONE	NONE	NONE	NONE	AT1TE55450	ATREP15:RC/Helitron	AT1G44110-AT1G44125	NONE	NONE
chr1	16807301	16807400	NONE	NONE	NONE	NONE	AT1TE55590	ATREP3:RC/Helitron	AT1G44170-AT1G44180	NONE	AT1G44180
chr1	16816501	16816600	NONE	NONE	NONE	NONE	NONE	NONE	AT1G44191-AT1G44224	NONE	NONE
chr1	16859101	16859200	NONE	NONE	NONE	NONE	AT1TE55810;AT1TE55805	ATREP10C:RC/Helitron;ATREP2A:RC/Helitron	AT1G44510-AT1G44542	NONE	NONE
chr1	16868201	16868300	NONE	NONE	NONE	NONE	AT1TE55855	ATHILA8A:LTR/Gypsy	AT1G44542-AT1G44575	NONE	NONE
chr1	16989101	16989200	NONE	NONE	NONE	NONE	AT1TE56260;AT1TE56255	ATREP5:RC/Helitron;ATREP5:RC/Helitron	AT1G44935-AT1G44940	NONE	NONE
chr1	17035101	17035200	AT1G45063	-	protein_coding_gene	copper ion binding;electron carriers	AT1TE56420;AT1TE56425	VANDAL1:DNA/MuDR;VANDAL1:DNA/MuDR	AT1G45063-AT1G45070	AT1G45063	NONE
chr1	17077201	17077300	NONE	NONE	NONE	NONE	AT1TE56515	BOMZH1:DNA/MuDR	AT1G45145-AT1G45150	AT1G45145	AT1G45150
chr1	17111501	17111600	NONE	NONE	NONE	NONE	AT1TE56630;AT1TE56625;AT1TE56620	ATREP15:RC/Helitron;ATREP10A:RC/Helitron;ATREP15:RC/Helitron	AT1G45190-AT1G45191	NONE	NONE
chr1	17122301	17122400	NONE	NONE	NONE	NONE	AT1TE56680;AT1TE56685	RathE1_cons:RathE1_cons;ATREP10B:RC/Helitron	AT1G45191-AT1G45201	NONE	NONE
chr1	17143301	17143400	AT1G45225	+	pseudogene	Encodes a ECA1 gametogenesis related family protein [pseudogene]	AT1TE56790;AT1TE56785;AT1TE56795	ATREP11:RC/Helitron;ATREP1:RC/Helitron;HELITRONY1E:RC/Helitron	AT1G45225-AT1G45227	NONE	NONE
chr1	17268001	17268100	NONE	NONE	NONE	NONE	AT1TE57235	SIMPLEHAT1:DNA/HAT	AT1G46768-AT1G46840	NONE	NONE
chr1	17305801	17305900	NONE	NONE	NONE	NONE	NONE	NONE	AT1G47220-AT1G47230	AT1G47230	AT1G47220
chr1	17305901	17306000	NONE	NONE	NONE	NONE	NONE	NONE	AT1G47220-AT1G47230	AT1G47230	AT1G47220
chr1	17448601	17448700	NONE	NONE	NONE	NONE	AT1TE57820	ARNOLDY2:DNA/MuDR	AT1G47520-AT1G47530	NONE	NONE
chr1	17491101	17491200	NONE	NONE	NONE	NONE	NONE	NONE	AT1G47595-AT1G47600	AT1G47600	NONE
chr1	17503101	17503200	AT1G47606	-	transposable_element_gene	transposable element gene	AT1TE58005	ATLINE1_2:LINE/L1	NONE	NONE	NONE
chr1	17503201	17503300	AT1G47606	-	transposable_element_gene	transposable element gene	AT1TE58005	ATLINE1_2:LINE/L1	NONE	NONE	NONE
chr1	17552101	17552200	NONE	NONE	NONE	NONE	AT1TE58195;AT1TE58205	ATREP3:RC/Helitron;ATHATN7:DNA/HAT	AT1G47705-AT1G47710	NONE	NONE
chr1	17584901	17585000	NONE	NONE	NONE	NONE	NONE	NONE	AT1G47765-AT1G47770	NONE	NONE
chr1	17611801	17611900	NONE	NONE	NONE	NONE	AT1TE58455	VANDAL18:DNA/MuDR	AT1G47816-AT1G47820	AT1G47820	NONE
chr1	17621201	17621300	AT1G47860	-	transposable_element_gene	transposable element gene	NONE	NONE	NONE	NONE	NONE
chr1	17621301	17621400	AT1G47860	-	transposable_element_gene	transposable element gene	NONE	NONE	NONE	NONE	NONE
chr1	17632501	17632600	NONE	NONE	NONE	NONE	AT1TE58525	ATREP2A:RC/Helitron	AT1G47860-AT1G47870	NONE	NONE
chr1	17632601	17632700	NONE	NONE	NONE	NONE	AT1TE58525	ATREP2A:RC/Helitron	AT1G47860-AT1G47870	NONE	NONE
chr1	17660201	17660300	AT1G47910	+	transposable_element_gene	transposable element gene	AT1TE58625	ATLINE1A:LINE/L1	AT1G47910-AT1G47915	AT1G47915;AT1G47920	NONE
chr1	17664701	17664800	NONE	NONE	NONE	NONE	AT1TE58640	ATHATN5:DNA/HAT	AT1G47930-AT1G47940	NONE	NONE
chr1	17666201	17666300	NONE	NONE	NONE	NONE	AT1TE58650;AT1TE58655	BRODYAGA2:DNA/MuDR;BRODYAGA2:DNA/MuDR	AT1G47930-AT1G47940	NONE	NONE
chr1	17709701	17709800	NONE	NONE	NONE	NONE	AT1TE58820	HELITRONY3:RC/Helitron	AT1G48000-AT1G48010	NONE	NONE
chr1	17714201	17714300	NONE	NONE	NONE	NONE	AT1TE58825	ATGP1:LTR/Gypsy	AT1G48010-AT1G48020	NONE	NONE
chr1	17759101	17759200	NONE	NONE	NONE	NONE	NONE	NONE	AT1G48090-AT1G48095	AT1G48090;AT1G48095	NONE
chr1	17759201	17759300	NONE	NONE	NONE	NONE	NONE	NONE	AT1G48090-AT1G48095	AT1G48090;AT1G48095	NONE
chr1	17874101	17874200	NONE	NONE	NONE	NONE	AT1TE59320	ATLINE2:LINE/L1	AT1G48360-AT1G48370	AT1G48370	NONE
chr1	17874201	17874300	NONE	NONE	NONE	NONE	AT1TE59320	ATLINE2:LINE/L1	AT1G48360-AT1G48370	AT1G48370	NONE
chr1	17901301	17901400	NONE	NONE	NONE	NONE	AT1TE59415	ATREP3:RC/Helitron	AT1G48422-AT1G48430	NONE	NONE
chr1	18007201	18007300	NONE	NONE	NONE	NONE	AT1TE59745	ATCOPIA49:LTR/Copia	AT1G48680-AT1G48690	NONE	NONE
chr1	18095901	18096000	NONE	NONE	NONE	NONE	NONE	NONE	AT1G48912-AT1G48920	NONE	AT1G48912
chr1	18111101	18111200	AT1G48953	-	protein_coding_gene	unknown protein; BEST Arabidopsis thaliana protein match is: unknown protein (TAIR:AT5G35066.1); Has 30201 Blast hits to 17322 proteins in 780 species: Archae - 12; Bacteria - 1396; Metazoa - 17338; Fungi - 3422; Plants - 5037; Viruses - 0; Other Eukaryotes - 2996 (source: NCBI BLink).	NONE	NONE	NONE	NONE	AT1G48950
chr1	18165401	18165500	NONE	NONE	NONE	NONE	NONE	NONE	AT1G49090-AT1G49100	NONE	AT1G49100
chr1	18211601	18211700	NONE	NONE	NONE	NONE	NONE	NONE	AT1G49230-AT1G49240	NONE	NONE
chr1	18211701	18211800	NONE	NONE	NONE	NONE	NONE	NONE	AT1G49230-AT1G49240	NONE	NONE
chr1	18321001	18321100	NONE	NONE	NONE	NONE	AT1TE60725	ATREP19:DNA	AT1G49490-AT1G49500	AT1G49490	AT1G49500
chr1	18342701	18342800	AT1G49560	+	protein_coding_gene	Homeodomain-like superfamily protein	NONE	NONE	NONE	NONE	NONE
chr1	18387301	18387400	NONE	NONE	NONE	NONE	AT1TE60925	BRODYAGA2:DNA/MuDR	AT1G49680-AT1G49690	NONE	AT1G49680
chr1	18387401	18387500	NONE	NONE	NONE	NONE	AT1TE60925	BRODYAGA2:DNA/MuDR	AT1G49680-AT1G49690	NONE	AT1G49680
chr1	18549401	18549500	AT1G50055	-	other_RNA	TAS1B; other RNA	NONE	NONE	NONE	NONE	AT1G50050
chr1	18551501	18551600	AT1G50060	+	protein_coding_gene	CAP (Cysteine-rich secretory proteins, Antigen 5, and Pathogenesis-related 1 protein) superfamily protein	AT1TE61465;AT1TE61460	ATHPOGON1:DNA/Pogo;ATREP15:RC/Helitron	NONE	NONE	NONE
chr1	18579801	18579900	NONE	NONE	NONE	NONE	AT1TE61565	ATHPOGON3:DNA/Pogo	AT1G50140-AT1G50160	NONE	NONE
chr1	18790101	18790200	NONE	NONE	NONE	NONE	AT1TE62285	ATREP3:RC/Helitron	AT1G50720-AT1G50730	AT1G50720	NONE
chr1	19063601	19063700	NONE	NONE	NONE	NONE	AT1TE63170	ATREP3:RC/Helitron	AT1G51410-AT1G51420	NONE	NONE
chr1	19063901	19064000	NONE	NONE	NONE	NONE	AT1TE63170	ATREP3:RC/Helitron	AT1G51410-AT1G51420	NONE	AT1G51420
chr1	19085401	19085500	NONE	NONE	NONE	NONE	AT1TE63240	ATREP3:RC/Helitron	AT1G51460-AT1G51470	NONE	NONE
chr1	19085701	19085800	NONE	NONE	NONE	NONE	AT1TE63240	ATREP3:RC/Helitron	AT1G51460-AT1G51470	NONE	NONE
chr1	19327401	19327500	NONE	NONE	NONE	NONE	AT1TE64055	ATREP3:RC/Helitron	AT1G51980-AT1G51990	AT1G51980	NONE
chr1	19344901	19345000	AT1G52020	-	transposable_element_gene	transposable element gene	AT1TE64080	VANDAL2:DNA/MuDR	NONE	NONE	AT1G52030
chr1	19354201	19354300	NONE	NONE	NONE	NONE	AT1TE64110	ATREP10D:RC/Helitron	AT1G52040-AT1G52050	NONE	AT1G52050
chr1	19374601	19374700	NONE	NONE	NONE	NONE	AT1TE64170	VANDAL5:DNA/MuDR	AT1G52085-AT1G52087	NONE	NONE
chr1	19388301	19388400	AT1G52110	-	protein_coding_gene	Mannose-binding lectin superfamily protein	AT1TE64205	VANDAL2N1:DNA/MuDR	NONE	NONE	NONE
chr1	19389801	19389900	NONE	NONE	NONE	NONE	AT1TE64215;AT1TE64210	ATSINE4:SINE;ATSINE4:SINE	AT1G52110-AT1G52120	AT1G52110	NONE
chr1	19393101	19393200	NONE	NONE	NONE	NONE	AT1TE64240	ATREP4:RC/Helitron	AT1G52110-AT1G52120	NONE	NONE
chr1	19393201	19393300	NONE	NONE	NONE	NONE	AT1TE64240	ATREP4:RC/Helitron	AT1G52110-AT1G52120	NONE	NONE
chr1	19464301	19464400	AT1G52270	-	protein_coding_gene	unknown protein; BEST Arabidopsis thaliana protein match is: unknown protein (TAIR:AT4G28310.1); Has 29 Blast hits to 28 proteins in 9 species: Archae - 0; Bacteria - 0; Metazoa - 0; Fungi - 0; Plants - 29; Viruses - 0; Other Eukaryotes - 0 (source: NCBI BLink).	NONE	NONE	AT1G52270-AT1G52280	AT1G52270	AT1G52260
chr1	19465801	19465900	NONE	NONE	NONE	NONE	AT1TE64445	ATREP3:RC/Helitron	AT1G52270-AT1G52280	NONE	NONE
chr1	19466901	19467000	NONE	NONE	NONE	NONE	AT1TE64445	ATREP3:RC/Helitron	AT1G52270-AT1G52280	NONE	AT1G52280
chr1	19594501	19594600	NONE	NONE	NONE	NONE	AT1TE64820	HELITRONY1A:RC/Helitron	AT1G52600-AT1G52610	NONE	NONE
chr1	19666501	19666600	NONE	NONE	NONE	NONE	AT1TE65030	ATREP11:RC/Helitron	AT1G52800-AT1G52810	AT1G52810	NONE
chr1	19718401	19718500	AT1G52940	+	protein_coding_gene	purple acid phosphatase 5	AT1TE65160;AT1TE65165	ATREP10D:RC/Helitron;ATREP2A:RC/Helitron	NONE	NONE	NONE
chr1	19736201	19736300	NONE	NONE	NONE	NONE	AT1TE65235	ATREP19:DNA	AT1G52960-AT1G52970	NONE	AT1G52970
chr1	19749601	19749700	NONE	NONE	NONE	NONE	AT1TE65280	ATREP5:RC/Helitron	AT1G53010-AT1G53020	NONE	NONE
chr1	19808101	19808200	NONE	NONE	NONE	NONE	AT1TE65500	ATDNAI27T9C:DNA/MuDR	AT1G53160-AT1G53163	NONE	AT1G53160
chr1	19944501	19944600	NONE	NONE	NONE	NONE	AT1TE65925	HELITRONY3:RC/Helitron	AT1G53430-AT1G53440	NONE	NONE
chr1	19945301	19945400	NONE	NONE	NONE	NONE	AT1TE65925	HELITRONY3:RC/Helitron	AT1G53430-AT1G53440	AT1G53440	NONE
chr1	19964001	19964100	AT1G53480;AT1G53490	+	protein_coding_gene;protein_coding_gene	mto 1 responding down 1;RING/U-box superfamily protein	NONE	NONE	NONE	NONE	NONE
chr1	19994201	19994300	NONE	NONE	NONE	NONE	AT1TE66090	ATREP3:RC/Helitron	AT1G53580-AT1G53590	AT1G53580	NONE
chr1	20194401	20194500	NONE	NONE	NONE	NONE	AT1TE66730;AT1TE66725	ATTIRX1C:DNA;ATREP10D:RC/Helitron	AT1G54095-AT1G54100	NONE	AT1G54095;AT1G54100
chr1	20194701	20194800	NONE	NONE	NONE	NONE	AT1TE66730	ATTIRX1C:DNA	AT1G54095-AT1G54100	NONE	AT1G54095;AT1G54100
chr1	20278601	20278700	NONE	NONE	NONE	NONE	AT1TE67005	ATHPOGON1:DNA/Pogo	AT1G54320-AT1G54330	AT1G54320	AT1G54330
chr1	20330601	20330700	NONE	NONE	NONE	NONE	AT1TE67185	ATREP16:DNA/MuDR	AT1G54440-AT1G54445	NONE	NONE
chr1	20363001	20363100	NONE	NONE	NONE	NONE	NONE	NONE	AT1G54510-AT1G54520	AT1G54510;AT1G54520	NONE
chr1	20499101	20499200	NONE	NONE	NONE	NONE	AT1TE67715	ATLINE1A:LINE/L1	AT1G54955-AT1G54960	AT1G54960	NONE
chr1	20683701	20683800	NONE	NONE	NONE	NONE	AT1TE68310	VANDAL2N1:DNA/MuDR	AT1G55390-AT1G55400	AT1G55390	NONE
chr1	20684001	20684100	NONE	NONE	NONE	NONE	AT1TE68310	VANDAL2N1:DNA/MuDR	AT1G55390-AT1G55400	AT1G55390	NONE
chr1	20685401	20685500	NONE	NONE	NONE	NONE	AT1TE68310	VANDAL2N1:DNA/MuDR	AT1G55400-AT1G55410	NONE	NONE
chr1	20685501	20685600	NONE	NONE	NONE	NONE	AT1TE68310	VANDAL2N1:DNA/MuDR	AT1G55400-AT1G55410	NONE	NONE
chr1	20686701	20686800	NONE	NONE	NONE	NONE	AT1TE68315	LIMPET1:DNA/MuDR	AT1G55400-AT1G55410	NONE	NONE
chr1	20703901	20704000	NONE	NONE	NONE	NONE	NONE	NONE	AT1G55440-AT1G55450	AT1G55440	AT1G55450
chr1	20972501	20972600	NONE	NONE	NONE	NONE	AT1TE69270	ATREP5:RC/Helitron	AT1G56070-AT1G56080	AT1G56070	NONE
chr1	21105401	21105500	NONE	NONE	NONE	NONE	AT1TE69735	ATHPOGON1:DNA/Pogo	AT1G56380-AT1G56385	NONE	AT1G56385
chr1	21105601	21105700	NONE	NONE	NONE	NONE	AT1TE69735	ATHPOGON1:DNA/Pogo	AT1G56380-AT1G56385	NONE	AT1G56385
chr1	21210201	21210300	NONE	NONE	NONE	NONE	AT1TE70100	HELITRONY3:RC/Helitron	AT1G56600-AT1G56605	NONE	AT1G56600
chr1	21211101	21211200	NONE	NONE	NONE	NONE	AT1TE70100	HELITRONY3:RC/Helitron	AT1G56605-AT1G56610	AT1G56610	NONE
chr1	21336301	21336400	NONE	NONE	NONE	NONE	AT1TE70470	ATREP2A:RC/Helitron	AT1G57600-AT1G57610	NONE	AT1G57610
chr1	21341501	21341600	NONE	NONE	NONE	NONE	AT1TE70480	ATMUN2:DNA/MuDR	AT1G57613-AT1G57620	NONE	AT1G57613
chr1	21346201	21346300	NONE	NONE	NONE	NONE	AT1TE70490	ATCOPIA22:LTR/Copia	AT1G57630-AT1G57640	NONE	AT1G57630
chr1	21687701	21687800	AT1G58370	+	protein_coding_gene	glycosyl hydrolase family 10 protein / carbohydrate-binding domain-containing protein	NONE	NONE	NONE	NONE	NONE
chr1	21757801	21757900	AT1G58602	+	protein_coding_gene	LRR and NB-ARC domains-containing disease resistance protein	AT1TE71825	VANDAL1N1:DNA/MuDR	NONE	NONE	NONE
chr1	21884101	21884200	AT1G59580	+	protein_coding_gene	mitogen-activated protein kinase homolog 2	NONE	NONE	NONE	NONE	AT1G59560
chr1	21946701	21946800	NONE	NONE	NONE	NONE	AT1TE72435	ATREP6:RC/Helitron	AT1G59722-AT1G59725	NONE	NONE
chr1	21995501	21995600	AT1G59780	-	protein_coding_gene	NB-ARC domain-containing disease resistance protein	AT1TE72630	ARNOLDY1:DNA/MuDR	NONE	NONE	NONE
chr1	22043301	22043400	NONE	NONE	NONE	NONE	AT1TE72790	ATLINE1A:LINE/L1	AT1G59885-AT1G59890	AT1G59890	AT1G59885
chr1	22116601	22116700	AT1G60030	-	protein_coding_gene	nucleobase-ascorbate transporter 7	NONE	NONE	NONE	NONE	NONE
chr1	22167701	22167800	NONE	NONE	NONE	NONE	AT1TE73205	VANDAL20:DNA/MuDR	AT1G60095-AT1G60110	AT1G60110	NONE
chr1	22451301	22451400	NONE	NONE	NONE	NONE	AT1TE74085	ATREP3:RC/Helitron	AT1G60970-AT1G60980	NONE	NONE
chr1	22562901	22563000	NONE	NONE	NONE	NONE	AT1TE74430	ATMU6N1:DNA/MuDR	AT1G61190-AT1G61200	NONE	AT1G61200
chr1	22694801	22694900	AT1G61510	-	transposable_element_gene	transposable element gene	AT1TE74860	HARBINGER:DNA/Harbinger	AT1G61500-AT1G61510	NONE	NONE
chr1	22700601	22700700	AT1G61520	+	protein_coding_gene	photosystem I light harvesting complex gene 3	NONE	NONE	NONE	NONE	NONE
chr1	22700801	22700900	AT1G61520	+	protein_coding_gene	photosystem I light harvesting complex gene 3	NONE	NONE	NONE	NONE	NONE
chr1	22779601	22779700	NONE	NONE	NONE	NONE	AT1TE75105	ARNOLDY1:DNA/MuDR	AT1G61685-AT1G61688	NONE	NONE
chr1	22844901	22845000	NONE	NONE	NONE	NONE	AT1TE75290	TNAT2A:DNA	AT1G61830-AT1G61840	NONE	NONE
chr1	22872701	22872800	NONE	NONE	NONE	NONE	AT1TE75405	ATDNA2T9A:DNA/MuDR	AT1G61890-AT1G61900	NONE	NONE
chr1	22885401	22885500	NONE	NONE	NONE	NONE	NONE	NONE	AT1G61900-AT1G61910	AT1G61900	NONE
chr1	22887901	22888000	NONE	NONE	NONE	NONE	NONE	NONE	AT1G61910-AT1G61920	AT1G61920	NONE
chr1	23017101	23017200	AT1G62300	-	protein_coding_gene	WRKY family transcription factor	NONE	NONE	NONE	NONE	NONE
chr1	23153101	23153200	AT1G62540	+	protein_coding_gene	flavin-monooxygenase glucosinolate S-oxygenase 2	AT1TE76325	ATN9_1:DNA/MuDR	NONE	NONE	NONE
chr1	23197601	23197700	NONE	NONE	NONE	NONE	AT1TE76470	DT1:DNA/Mariner	AT1G62650-AT1G62660	NONE	NONE
chr1	23213601	23213700	NONE	NONE	NONE	NONE	AT1TE76530	ATREP3:RC/Helitron	AT1G62695-AT1G62700	NONE	NONE
chr1	23240301	23240400	NONE	NONE	NONE	NONE	AT1TE76620	TAG2:DNA/HAT	AT1G62760-AT1G62766	NONE	NONE
chr1	23242401	23242500	AT1G62766	-	transposable_element_gene	transposable element gene	AT1TE76620	TAG2:DNA/HAT	NONE	NONE	NONE
chr1	23424101	23424200	NONE	NONE	NONE	NONE	AT1TE77135	ATMUN1:DNA/MuDR	AT1G63160-AT1G63170	AT1G63160	NONE
chr1	23424201	23424300	NONE	NONE	NONE	NONE	AT1TE77135	ATMUN1:DNA/MuDR	AT1G63160-AT1G63170	AT1G63160	NONE
chr1	23435801	23435900	NONE	NONE	NONE	NONE	NONE	NONE	AT1G63200-AT1G63205	NONE	NONE
chr1	23517501	23517600	AT1G63420	+	protein_coding_gene	Arabidopsis thaliana protein of unknown function (DUF821)	NONE	NONE	NONE	NONE	NONE
chr1	23521801	23521900	NONE	NONE	NONE	NONE	AT1TE77455;AT1TE77450	BRODYAGA2:DNA/MuDR;ATREP4:RC/Helitron	AT1G63420-AT1G63430	AT1G63430	NONE
chr1	23566401	23566500	NONE	NONE	NONE	NONE	AT1TE77600	RP1_AT:DNA	AT1G63535-AT1G63540	AT1G63535;AT1G63540	AT1G63530
chr1	23710601	23710700	AT1G63870	-	protein_coding_gene	Disease resistance protein (TIR-NBS-LRR class) family	AT1TE78070	HELITRONY3:RC/Helitron	NONE	NONE	NONE
chr1	24027401	24027500	NONE	NONE	NONE	NONE	AT1TE79030	ATREP11:RC/Helitron	AT1G64650-AT1G64660	AT1G64650	NONE
chr1	24223401	24223500	NONE	NONE	NONE	NONE	AT1TE79660	ATHATN3A:DNA/HAT	AT1G65200-AT1G65210	AT1G65200	NONE
chr1	24352701	24352800	NONE	NONE	NONE	NONE	AT1TE80035	VANDAL1N1:DNA/MuDR	AT1G65486-AT1G65490	NONE	NONE
chr1	24705801	24705900	NONE	NONE	NONE	NONE	AT1TE81150	SIMPLEGUY1:DNA/Harbinger	AT1G66270-AT1G66280	NONE	AT1G66280
chr1	24705901	24706000	NONE	NONE	NONE	NONE	AT1TE81150	SIMPLEGUY1:DNA/Harbinger	AT1G66270-AT1G66280	NONE	AT1G66280
chr1	24742101	24742200	NONE	NONE	NONE	NONE	AT1TE81275	HELITRONY3:RC/Helitron	AT1G66345-AT1G66350	NONE	NONE
chr1	24747701	24747800	NONE	NONE	NONE	NONE	NONE	NONE	AT1G66345-AT1G66350	AT1G66350	NONE
chr1	24831601	24831700	NONE	NONE	NONE	NONE	AT1TE81560	HELITRONY3:RC/Helitron	AT1G66553-AT1G66560	NONE	AT1G66553
chr1	24948301	24948400	AT1G66880	+	protein_coding_gene	Protein kinase superfamily protein	AT1TE81950	RP1_AT:DNA	NONE	NONE	NONE
chr1	25005601	25005700	AT1G67000	-	protein_coding_gene	Protein kinase superfamily protein	NONE	NONE	NONE	NONE	NONE
chr1	25013101	25013200	AT1G67025	-	protein_coding_gene	BEST Arabidopsis thaliana protein match is: Protein kinase superfamily protein (TAIR:AT1G18390.1); Has 221 Blast hits to 191 proteins in 10 species: Archae - 0; Bacteria - 0; Metazoa - 0; Fungi - 0; Plants - 221; Viruses - 0; Other Eukaryotes - 0 (source: NCBI BLink).	NONE	NONE	NONE	AT1G67020	NONE
chr1	25159101	25159200	AT1G67240	+	transposable_element_gene	transposable element gene	AT1TE82600	ATMU2:DNA/MuDR	NONE	NONE	NONE
chr1	25159401	25159500	AT1G67240	+	transposable_element_gene	transposable element gene	AT1TE82600	ATMU2:DNA/MuDR	NONE	NONE	NONE
chr1	25327101	25327200	AT1G67570	+	protein_coding_gene	Protein of unknown function (DUF3537)	NONE	NONE	NONE	NONE	AT1G67580
chr1	25357801	25357900	NONE	NONE	NONE	NONE	AT1TE83220;AT1TE83215	ATREP2A:RC/Helitron;HELITRONY1D:RC/Helitron	AT1G67645-AT1G67650	NONE	NONE
chr1	25357901	25358000	NONE	NONE	NONE	NONE	AT1TE83220	ATREP2A:RC/Helitron	AT1G67645-AT1G67650	NONE	NONE
chr1	25400801	25400900	NONE	NONE	NONE	NONE	AT1TE83355	SIMPLEGUY1:DNA/Harbinger	AT1G67740-AT1G67750	AT1G67750	NONE
chr1	25505201	25505300	AT1G68040	+	protein_coding_gene	S-adenosyl-L-methionine-dependent methyltransferases superfamily protein	NONE	NONE	AT1G68040-AT1G68050	NONE	AT1G68040
chr1	25723401	25723500	NONE	NONE	NONE	NONE	AT1TE84335	SIMPLEGUY1:DNA/Harbinger	AT1G68540-AT1G68550	NONE	NONE
chr1	26084001	26084100	NONE	NONE	NONE	NONE	NONE	NONE	AT1G69380-AT1G69390	AT1G69380;AT1G69390	NONE
chr1	26307201	26307300	NONE	NONE	NONE	NONE	AT1TE86175	ATREP2A:RC/Helitron	AT1G69850-AT1G69860	NONE	NONE
chr1	26374401	26374500	NONE	NONE	NONE	NONE	AT1TE86375	ATDNA2T9A:DNA/MuDR	AT1G70010-AT1G70020	NONE	NONE
chr1	26629801	26629900	AT1G70620	+	protein_coding_gene	cyclin-related	NONE	NONE	NONE	NONE	NONE
chr1	26650801	26650900	NONE	NONE	NONE	NONE	AT1TE87255	RathE1_cons:RathE1_cons	AT1G70680-AT1G70690	NONE	NONE
chr1	26710701	26710800	AT1G70830	-	protein_coding_gene	MLP-like protein 28	NONE	NONE	NONE	NONE	NONE
chr1	26779701	26779800	NONE	NONE	NONE	NONE	AT1TE87630	HELITRONY1D:RC/Helitron	AT1G71002-AT1G71010	NONE	NONE
chr1	26787401	26787500	AT1G71010	+	protein_coding_gene	FORMS APLOID AND BINUCLEATE CELLS 1C	NONE	NONE	NONE	NONE	NONE
chr1	26881101	26881200	NONE	NONE	NONE	NONE	AT1TE87970	ATREP2:RC/Helitron	AT1G71310-AT1G71320	NONE	NONE
chr1	27240801	27240900	NONE	NONE	NONE	NONE	AT1TE89135	ATREP2:RC/Helitron	AT1G72350-AT1G72360	AT1G72350;AT1G72360	NONE
chr1	27268501	27268600	AT1G72440	-	protein_coding_gene	CCAAT-binding factor	NONE	NONE	NONE	NONE	NONE
chr1	27569101	27569200	AT1G73330	-	protein_coding_gene	drought-repressed 4	NONE	NONE	NONE	AT1G73325	NONE
chr1	27569201	27569300	AT1G73330	-	protein_coding_gene	drought-repressed 4	NONE	NONE	NONE	NONE	NONE
chr1	27710601	27710700	NONE	NONE	NONE	NONE	NONE	NONE	AT1G73680-AT1G73687	NONE	NONE
chr1	27860701	27860800	NONE	NONE	NONE	NONE	AT1TE91165	HELITRONY3:RC/Helitron	AT1G74080-AT1G74088	AT1G74088	NONE
chr1	28522301	28522400	NONE	NONE	NONE	NONE	AT1TE93300	ATREP10A:RC/Helitron	AT1G75970-AT1G75980	NONE	AT1G75980
chr1	28703001	28703100	NONE	NONE	NONE	NONE	AT1TE93910	ATENSPM5:DNA/En-Spm	AT1G76490-AT1G76500	NONE	NONE
chr1	28827901	28828000	NONE	NONE	NONE	NONE	AT1TE94305	ATREP10D:RC/Helitron	AT1G76790-AT1G76800	NONE	NONE
chr1	28867801	28867900	AT1G76878;AT1G76880	+	other_RNA;protein_coding_gene	other RNA;Duplicated homeodomain-like superfamily protein	NONE	NONE	NONE	NONE	NONE
chr1	28891701	28891800	NONE	NONE	NONE	NONE	AT1TE94495	ATREP2:RC/Helitron	AT1G76910-AT1G76920	AT1G76920	NONE
chr1	29263301	29263400	AT1G77815	-	protein_coding_gene	BEST Arabidopsis thaliana protein match is: Polynucleotidyl transferase, ribonuclease H-like superfamily protein (TAIR:AT1G27870.1); Has 74 Blast hits to 74 proteins in 2 species: Archae - 0; Bacteria - 0; Metazoa - 0; Fungi - 0; Plants - 74; Viruses - 0; Other Eukaryotes - 0 (source: NCBI BLink).	NONE	NONE	AT1G77810-AT1G77815	AT1G77810	AT1G77815
chr1	29319701	29319800	AT1G77990	-	protein_coding_gene	STAS domain / Sulfate transporter family	AT1TE95915	ATREP3:RC/Helitron	NONE	NONE	NONE
chr1	29428401	29428500	NONE	NONE	NONE	NONE	NONE	NONE	AT1G78220-AT1G78230	NONE	NONE
chr1	29612201	29612300	NONE	NONE	NONE	NONE	AT1TE96860;AT1TE96855	TAG2:DNA/HAT;SIMPLEGUY1:DNA/Harbinger	AT1G78740-AT1G78750	AT1G78740	AT1G78750
chr1	30200301	30200400	NONE	NONE	NONE	NONE	NONE	NONE	AT1G80330-AT1G80340	AT1G80330	AT1G80340
chr1	30251301	30251400	NONE	NONE	NONE	NONE	AT1TE98910	ATREP3:RC/Helitron	AT1G80460-AT1G80470	NONE	NONE
chr2	66101	66200	AT2G01040	-	transposable_element_gene	transposable element gene	AT2TE00115;AT2TE00120	ATGP1:LTR/Gypsy;ATGP2N:LTR/Gypsy	NONE	NONE	NONE
chr2	134201	134300	AT2G01250	-	protein_coding_gene	Ribosomal protein L30/L7 family protein	NONE	NONE	NONE	NONE	AT2G01260
chr2	149301	149400	AT2G01280;AT2G01290	-	protein_coding_gene;protein_coding_gene	Cyclin/Brf1-like TBP-binding protein;ribose-5-phosphate isomerase 2	NONE	NONE	NONE	NONE	AT2G01280
chr2	171801	171900	NONE	NONE	NONE	NONE	NONE	NONE	AT2G01372-AT2G01390	AT2G01390	NONE
chr2	268501	268600	NONE	NONE	NONE	NONE	NONE	NONE	AT2G01590-AT2G01600	AT2G01600	AT2G01590
chr2	293401	293500	NONE	NONE	NONE	NONE	AT2TE01205	ATREP8:RC/Helitron	AT2G01660-AT2G01667	AT2G01660	NONE
chr2	395201	395300	NONE	NONE	NONE	NONE	AT2TE01630	ATREP3:RC/Helitron	AT2G01880-AT2G01890	NONE	NONE
chr2	396201	396300	NONE	NONE	NONE	NONE	AT2TE01630	ATREP3:RC/Helitron	AT2G01880-AT2G01890	NONE	AT2G01890
chr2	542801	542900	NONE	NONE	NONE	NONE	AT2TE02335	ATREP3:RC/Helitron	AT2G02135-AT2G02140	NONE	NONE
chr2	571401	571500	AT2G02200	-	transposable_element_gene	transposable element gene	AT2TE02465	ARNOLD1:DNA/MuDR	NONE	NONE	NONE
chr2	612801	612900	NONE	NONE	NONE	NONE	AT2TE02595	RathE2_cons:RathE2_cons	AT2G02320-AT2G02330	AT2G02320	NONE
chr2	626001	626100	NONE	NONE	NONE	NONE	AT2TE02665;AT2TE02660	ATREP10D:RC/Helitron;TNAT1A:DNA	AT2G02370-AT2G02380	AT2G02380	NONE
chr2	631101	631200	AT2G02390	+	protein_coding_gene	glutathione S-transferase zeta 1	AT2TE02680	RP1_AT:DNA	AT2G02390-AT2G02400	NONE	AT2G02390;AT2G02400
chr2	631201	631300	AT2G02400	-	protein_coding_gene	NAD(P)-binding Rossmann-fold superfamily protein	AT2TE02680	RP1_AT:DNA	AT2G02390-AT2G02400	NONE	AT2G02390;AT2G02400
chr2	709801	709900	NONE	NONE	NONE	NONE	AT2TE03055	ATREP3:RC/Helitron	AT2G02600-AT2G02610	AT2G02610	NONE
chr2	753101	753200	NONE	NONE	NONE	NONE	AT2TE03285	ATGP9B:LTR/Gypsy	AT2G02690-AT2G02700	NONE	NONE
chr2	773001	773100	AT2G02750	-	protein_coding_gene	Pentatricopeptide repeat (PPR) superfamily protein	NONE	NONE	NONE	AT2G02760	NONE
chr2	825501	825600	NONE	NONE	NONE	NONE	AT2TE03635	HELITRON5:RC/Helitron	AT2G02840-AT2G02850	NONE	AT2G02850
chr2	905001	905100	NONE	NONE	NONE	NONE	NONE	NONE	AT2G03060-AT2G03070	AT2G03070	AT2G03060
chr2	910401	910500	NONE	NONE	NONE	NONE	AT2TE04085	META1:LTR/Copia	AT2G03070-AT2G03080	NONE	NONE
chr2	914101	914200	NONE	NONE	NONE	NONE	AT2TE04085	META1:LTR/Copia	AT2G03080-AT2G03090	NONE	NONE
chr2	931201	931300	NONE	NONE	NONE	NONE	NONE	NONE	AT2G03100-AT2G03110	NONE	NONE
chr2	980001	980100	NONE	NONE	NONE	NONE	AT2TE04385	ATREP3:RC/Helitron	AT2G03240-AT2G03250	NONE	NONE
chr2	1010401	1010500	AT2G03330	+	protein_coding_gene	unknown protein; BEST Arabidopsis thaliana protein match is: unknown protein (TAIR:AT3G11810.1); Has 370 Blast hits to 370 proteins in 33 species: Archae - 0; Bacteria - 0; Metazoa - 0; Fungi - 0; Plants - 368; Viruses - 0; Other Eukaryotes - 2 (source: NCBI BLink).	NONE	NONE	NONE	NONE	NONE
chr2	1038701	1038800	NONE	NONE	NONE	NONE	AT2TE04630	ATREP1:RC/Helitron	AT2G03430-AT2G03440	NONE	AT2G03440
chr2	1048901	1049000	NONE	NONE	NONE	NONE	AT2TE04675	ATREP8:RC/Helitron	AT2G03470-AT2G03480	NONE	NONE
chr2	1050301	1050400	NONE	NONE	NONE	NONE	NONE	NONE	AT2G03470-AT2G03480	AT2G03480	NONE
chr2	1050401	1050500	NONE	NONE	NONE	NONE	NONE	NONE	AT2G03470-AT2G03480	AT2G03480	NONE
chr2	1065801	1065900	NONE	NONE	NONE	NONE	NONE	NONE	AT2G03505-AT2G03510	AT2G03510	AT2G03505
chr2	1076301	1076400	NONE	NONE	NONE	NONE	AT2TE04820	ATREP13:RC/Helitron	AT2G03540-AT2G03550	AT2G03550	NONE
chr2	1085301	1085400	NONE	NONE	NONE	NONE	AT2TE04865	HELITRONY3:RC/Helitron	AT2G03565-AT2G03570	NONE	AT2G03570
chr2	1241601	1241700	NONE	NONE	NONE	NONE	AT2TE05605	HELITRONY3:RC/Helitron	AT2G03955-AT2G03958	NONE	NONE
chr2	1242401	1242500	NONE	NONE	NONE	NONE	AT2TE05605	HELITRONY3:RC/Helitron	AT2G03955-AT2G03958	NONE	NONE
chr2	1271801	1271900	NONE	NONE	NONE	NONE	AT2TE05755	VANDAL21:DNA/MuDR	AT2G04010-AT2G04020	NONE	NONE
chr2	1314201	1314300	NONE	NONE	NONE	NONE	AT2TE05990	META1:LTR/Copia	AT2G04043-AT2G04045	AT2G04045	NONE
chr2	1370901	1371000	NONE	NONE	NONE	NONE	AT2TE06255	SIMPLEHAT2:DNA/HAT	AT2G04090-AT2G04100	NONE	NONE
chr2	1383601	1383700	NONE	NONE	NONE	NONE	AT2TE06350	ATREP1:RC/Helitron	AT2G04110-AT2G04115	NONE	NONE
chr2	1412401	1412500	NONE	NONE	NONE	NONE	AT2TE06470	ATGP1:LTR/Gypsy	AT2G04160-AT2G04170	NONE	NONE
chr2	1460001	1460100	NONE	NONE	NONE	NONE	AT2TE06750	ATREP3:RC/Helitron	AT2G04235-AT2G04240	NONE	NONE
chr2	1466201	1466300	NONE	NONE	NONE	NONE	NONE	NONE	AT2G04240-AT2G04250	NONE	NONE
chr2	1466401	1466500	NONE	NONE	NONE	NONE	NONE	NONE	AT2G04240-AT2G04250	NONE	NONE
chr2	1466801	1466900	NONE	NONE	NONE	NONE	AT2TE06795	VANDAL22:DNA/MuDR	AT2G04240-AT2G04250	NONE	NONE
chr2	1505401	1505500	NONE	NONE	NONE	NONE	AT2TE06955	VANDAL21:DNA/MuDR	AT2G04305-AT2G04310	NONE	NONE
chr2	1509001	1509100	NONE	NONE	NONE	NONE	AT2TE06955	VANDAL21:DNA/MuDR	AT2G04310-AT2G04320	NONE	NONE
chr2	1552801	1552900	AT2G04470	-	transposable_element_gene	transposable element gene	AT2TE07155;AT2TE07160	ATREP14:RC/Helitron;ATCOPIA95:LTR/Copia	NONE	NONE	NONE
chr2	1585001	1585100	NONE	NONE	NONE	NONE	AT2TE07295	TAG3N1:DNA/HAT	AT2G04540-AT2G04550	AT2G04540	NONE
chr2	1585201	1585300	NONE	NONE	NONE	NONE	AT2TE07295	TAG3N1:DNA/HAT	AT2G04540-AT2G04550	AT2G04540	NONE
chr2	1602501	1602600	NONE	NONE	NONE	NONE	AT2TE07395	ATDNA12T3_2:DNA	AT2G04580-AT2G04590	NONE	NONE
chr2	1609101	1609200	AT2G04600	-	transposable_element_gene	transposable element gene	AT2TE07425	ATGP5:LTR/Gypsy	NONE	NONE	NONE
chr2	1617701	1617800	NONE	NONE	NONE	NONE	AT2TE07460	META1:LTR/Copia	AT2G04622-AT2G04625	NONE	NONE
chr2	1617801	1617900	NONE	NONE	NONE	NONE	AT2TE07460	META1:LTR/Copia	AT2G04622-AT2G04625	NONE	NONE
chr2	1617901	1618000	NONE	NONE	NONE	NONE	AT2TE07475;AT2TE07460	HELITRONY1E:RC/Helitron;META1:LTR/Copia	AT2G04622-AT2G04625	NONE	AT2G04630
chr2	1629701	1629800	NONE	NONE	NONE	NONE	AT2TE07550	ATGP1:LTR/Gypsy	AT2G04660-AT2G04670	NONE	AT2G04660
chr2	1629801	1629900	NONE	NONE	NONE	NONE	AT2TE07550	ATGP1:LTR/Gypsy	AT2G04660-AT2G04670	NONE	AT2G04660
chr2	1698601	1698700	AT2G04842	-	protein_coding_gene	threonyl-tRNA synthetase, putative / threonine--tRNA ligase, putative	NONE	NONE	NONE	NONE	AT2G04840
chr2	1723501	1723600	AT2G04900	+	protein_coding_gene	unknown protein; FUNCTIONS IN: molecular_function unknown; INVOLVED IN: N-terminal protein myristoylation; LOCATED IN: cellular_component unknown; EXPRESSED IN: 23 plant structures; EXPRESSED DURING: 15 growth stages; CONTAINS InterPro DOMAIN/s: Protein of unknown function DUF423 (InterPro:IPR006696); Has 1824 Blast hits to 1824 proteins in 878 species: Archae - 0; Bacteria - 1498; Metazoa - 118;…	NONE	NONE	NONE	AT2G04890	AT2G04910
chr2	1740801	1740900	NONE	NONE	NONE	NONE	AT2TE08100	VANDAL7:DNA/MuDR	AT2G04940-AT2G04950	AT2G04940	NONE
chr2	1752101	1752200	AT2G04980	-	transposable_element_gene	transposable element gene	AT2TE08110	ARNOLD2:DNA/MuDR	NONE	NONE	NONE
chr2	1759201	1759300	AT2G04990	+	transposable_element_gene	transposable element gene	AT2TE08135	VANDAL6:DNA/MuDR	NONE	NONE	NONE
chr2	1762401	1762500	NONE	NONE	NONE	NONE	AT2TE08135	VANDAL6:DNA/MuDR	AT2G05000-AT2G05010	NONE	NONE
chr2	1776501	1776600	NONE	NONE	NONE	NONE	AT2TE08185	ATDNAI27T9C:DNA/MuDR	AT2G05025-AT2G05030	NONE	NONE
chr2	1779101	1779200	NONE	NONE	NONE	NONE	AT2TE08205	ATDNAI27T9A:DNA/MuDR	AT2G05025-AT2G05030	NONE	NONE
chr2	1779301	1779400	NONE	NONE	NONE	NONE	AT2TE08205	ATDNAI27T9A:DNA/MuDR	AT2G05025-AT2G05030	NONE	NONE
chr2	1779401	1779500	NONE	NONE	NONE	NONE	AT2TE08205;AT2TE08210	ATDNAI27T9A:DNA/MuDR;ATREP11:RC/Helitron	AT2G05025-AT2G05030	NONE	NONE
chr2	1779801	1779900	NONE	NONE	NONE	NONE	AT2TE08215;AT2TE08210	ATREP19:DNA;ATREP11:RC/Helitron	AT2G05025-AT2G05030	NONE	NONE
chr2	1781701	1781800	NONE	NONE	NONE	NONE	AT2TE08225	ATGP3:LTR/Gypsy	AT2G05025-AT2G05030	NONE	NONE
chr2	1783601	1783700	AT2G05040	+	transposable_element_gene	transposable element gene	AT2TE08225	ATGP3:LTR/Gypsy	NONE	NONE	NONE
chr2	1789801	1789900	NONE	NONE	NONE	NONE	AT2TE08255	HELITRONY1E:RC/Helitron	AT2G05040-AT2G05050	NONE	NONE
chr2	1822701	1822800	NONE	NONE	NONE	NONE	NONE	NONE	AT2G05090-AT2G05100	NONE	AT2G05100
chr2	1869201	1869300	NONE	NONE	NONE	NONE	AT2TE08605	BRODYAGA2:DNA/MuDR	AT2G05160-AT2G05170	AT2G05170	NONE
chr2	1879401	1879500	NONE	NONE	NONE	NONE	AT2TE08645	ATREP4:RC/Helitron	AT2G05190-AT2G05200	NONE	NONE
chr2	1882401	1882500	NONE	NONE	NONE	NONE	AT2TE08655	ATREP15:RC/Helitron	AT2G05190-AT2G05200	NONE	NONE
chr2	1890101	1890200	NONE	NONE	NONE	NONE	AT2TE08690	ATDNAI27T9A:DNA/MuDR	AT2G05200-AT2G05210	AT2G05210	NONE
chr2	1969301	1969400	NONE	NONE	NONE	NONE	NONE	NONE	AT2G05380-AT2G05390	NONE	NONE
chr2	2004701	2004800	AT2G05475	+	transposable_element_gene	transposable element gene	AT2TE09205	VANDAL1:DNA/MuDR	NONE	NONE	NONE
chr2	2010801	2010900	NONE	NONE	NONE	NONE	AT2TE09220	ATDNA12T3_2:DNA	AT2G05490-AT2G05500	NONE	NONE
chr2	2017001	2017100	NONE	NONE	NONE	NONE	AT2TE09250	HELITRONY3:RC/Helitron	AT2G05510-AT2G05518	NONE	AT2G05510
chr2	2033801	2033900	AT2G05540	+	protein_coding_gene	Glycine-rich protein family	NONE	NONE	NONE	NONE	NONE
chr2	2060701	2060800	NONE	NONE	NONE	NONE	NONE	NONE	AT2G05580-AT2G05590	NONE	NONE
chr2	2060801	2060900	NONE	NONE	NONE	NONE	NONE	NONE	AT2G05580-AT2G05590	NONE	NONE
chr2	2082201	2082300	NONE	NONE	NONE	NONE	NONE	NONE	AT2G05620-AT2G05630	AT2G05620	AT2G05630
chr2	2085901	2086000	NONE	NONE	NONE	NONE	AT2TE09540	ATN9_1:DNA/MuDR	AT2G05630-AT2G05632	NONE	NONE
chr2	2162601	2162700	NONE	NONE	NONE	NONE	AT2TE09950	HELITRONY3:RC/Helitron	AT2G05740-AT2G05750	NONE	NONE
chr2	2210501	2210600	NONE	NONE	NONE	NONE	AT2TE10190	BOMZH1:DNA/MuDR	AT2G05803-AT2G05810	NONE	NONE
chr2	2210601	2210700	NONE	NONE	NONE	NONE	AT2TE10190	BOMZH1:DNA/MuDR	AT2G05803-AT2G05810	NONE	NONE
chr2	2222101	2222200	NONE	NONE	NONE	NONE	AT2TE10265	ATENSPM3:DNA/En-Spm	AT2G05820-AT2G05830	NONE	NONE
chr2	2222401	2222500	NONE	NONE	NONE	NONE	AT2TE10265	ATENSPM3:DNA/En-Spm	AT2G05820-AT2G05830	NONE	NONE
chr2	2232301	2232400	NONE	NONE	NONE	NONE	AT2TE10330	SIMPLEGUY1:DNA/Harbinger	AT2G05830-AT2G05840	NONE	AT2G05830
chr2	2299201	2299300	NONE	NONE	NONE	NONE	AT2TE10605	ATREP2A:RC/Helitron	AT2G05950-AT2G05960	NONE	NONE
chr2	2404701	2404800	AT2G06150	-	transposable_element_gene	transposable element gene	AT2TE10980	ATHILA:LTR/Gypsy	NONE	NONE	NONE
chr2	2419301	2419400	AT2G06180	-	transposable_element_gene	transposable element gene	AT2TE11040;AT2TE11050	ATGP7:LTR/Gypsy;ATLANTYS1:LTR/Gypsy	AT2G06170-AT2G06180	NONE	NONE
chr2	2420401	2420500	AT2G06180	-	transposable_element_gene	transposable element gene	AT2TE11040;AT2TE11050	ATGP7:LTR/Gypsy;ATLANTYS1:LTR/Gypsy	NONE	NONE	NONE
chr2	2446401	2446500	AT2G06240	-	transposable_element_gene	transposable element gene	AT2TE11135	ATENSPM6:DNA/En-Spm	NONE	NONE	NONE
chr2	2446601	2446700	AT2G06240	-	transposable_element_gene	transposable element gene	NONE	NONE	NONE	NONE	NONE
chr2	2452201	2452300	NONE	NONE	NONE	NONE	AT2TE11145	ATHILA2:LTR/Gypsy	AT2G06250-AT2G06255	NONE	NONE
chr2	2501001	2501100	NONE	NONE	NONE	NONE	AT2TE11355	ATHILA:LTR/Gypsy	AT2G06335-AT2G06340	NONE	NONE
chr2	2548501	2548600	NONE	NONE	NONE	NONE	AT2TE11515	ARNOLD3:DNA/MuDR	AT2G06430-AT2G06440	NONE	NONE
chr2	2559201	2559300	NONE	NONE	NONE	NONE	AT2TE11515	ARNOLD3:DNA/MuDR	AT2G06450-AT2G06460	NONE	NONE
chr2	2577601	2577700	NONE	NONE	NONE	NONE	AT2TE11560	ATHILA6A:LTR/Gypsy	AT2G06490-AT2G06500	NONE	NONE
chr2	2604001	2604100	NONE	NONE	NONE	NONE	NONE	NONE	AT2G06550-AT2G06555	NONE	AT2G06555
chr2	2608001	2608100	NONE	NONE	NONE	NONE	AT2TE11725	ATDNA12T3_2:DNA	AT2G06555-AT2G06560	NONE	NONE
chr2	2632201	2632300	NONE	NONE	NONE	NONE	NONE	NONE	AT2G06580-AT2G06590	NONE	NONE
chr2	2643501	2643600	AT2G06610	+	transposable_element_gene	transposable element gene	AT2TE11815	VANDAL1:DNA/MuDR	NONE	NONE	NONE
chr2	2667001	2667100	NONE	NONE	NONE	NONE	AT2TE11900	VANDAL1:DNA/MuDR	AT2G06670-AT2G06680	NONE	NONE
chr2	2667101	2667200	NONE	NONE	NONE	NONE	AT2TE11900	VANDAL1:DNA/MuDR	AT2G06670-AT2G06680	NONE	NONE
chr2	2696401	2696500	NONE	NONE	NONE	NONE	AT2TE11970	HELITRONY3:RC/Helitron	AT2G06760-AT2G06770	NONE	NONE
chr2	2715001	2715100	AT2G06790	+	transposable_element_gene	transposable element gene	AT2TE12030	ATENSPM6:DNA/En-Spm	NONE	NONE	NONE
chr2	2731001	2731100	NONE	NONE	NONE	NONE	AT2TE12075	ATMUNX1:DNA/MuDR	AT2G06822-AT2G06830	NONE	NONE
chr2	2738401	2738500	NONE	NONE	NONE	NONE	NONE	NONE	AT2G06822-AT2G06830	NONE	NONE
chr2	2793001	2793100	NONE	NONE	NONE	NONE	AT2TE12310	ATHILA4A:LTR/Gypsy	AT2G06885-AT2G06890	NONE	NONE
chr2	2844401	2844500	NONE	NONE	NONE	NONE	AT2TE12465	ATREP8:RC/Helitron	AT2G06925-AT2G06930	NONE	NONE
chr2	2892201	2892300	NONE	NONE	NONE	NONE	AT2TE12615	ATDNA12T3_2:DNA	AT2G06983-AT2G06985	NONE	NONE
chr2	2994001	2994100	NONE	NONE	NONE	NONE	AT2TE13055	HELITRONY2:RC/Helitron	AT2G07210-AT2G07212	NONE	NONE
chr2	2995701	2995800	NONE	NONE	NONE	NONE	AT2TE13055;AT2TE13060	HELITRONY2:RC/Helitron;ATCOPIA32:LTR/Copia	AT2G07212-AT2G07213	NONE	AT2G07215
chr2	3014501	3014600	NONE	NONE	NONE	NONE	AT2TE13145	ARNOLD4:DNA/MuDR	AT2G07240-AT2G07250	NONE	NONE
chr2	3058501	3058600	NONE	NONE	NONE	NONE	AT2TE13320	BRODYAGA1:DNA/MuDR	AT2G07360-AT2G07362	AT2G07362	AT2G07363
chr2	3072201	3072300	AT2G07395	-	transposable_element_gene	transposable element gene	AT2TE13335	VANDAL3:DNA/MuDR	NONE	NONE	NONE
chr2	3112401	3112500	NONE	NONE	NONE	NONE	NONE	NONE	AT2G07470-AT2G07480	NONE	NONE
chr2	3251001	3251100	AT2G07777	-	protein_coding_gene	ATP synthase 9 mitochondrial	NONE	NONE	NONE	NONE	AT2G07671
chr2	3407101	3407200	NONE	NONE	NONE	NONE	NONE	NONE	AT2G07663-AT2G07713	AT2G07713	AT2G07714
chr2	3675501	3675600	NONE	NONE	NONE	NONE	AT2TE15990	HELITRON2:RC/Helitron	AT2G09795-AT2G09810	NONE	NONE
chr2	3865801	3865900	NONE	NONE	NONE	NONE	AT2TE16575	ATHILA2:LTR/Gypsy	AT2G10175-AT2G10180	NONE	NONE
chr2	3923501	3923600	AT2G10250	+	transposable_element_gene	transposable element gene	AT2TE16725	ATLINE1_6:LINE/L1	NONE	NONE	NONE
chr2	3965701	3965800	NONE	NONE	NONE	NONE	AT2TE16860	ATHILA2:LTR/Gypsy	AT2G10300-AT2G10310	NONE	NONE
chr2	3975901	3976000	NONE	NONE	NONE	NONE	AT2TE16890	ATHILA4A:LTR/Gypsy	AT2G10320-AT2G10330	NONE	NONE
chr2	3986501	3986600	NONE	NONE	NONE	NONE	AT2TE16930	VANDAL4:DNA/MuDR	AT2G10340-AT2G10350	NONE	NONE
chr2	4036601	4036700	AT2G10480	+	transposable_element_gene	transposable element gene	AT2TE17095;AT2TE17110	HELITRONY2:RC/Helitron;ATENSPM6:DNA/En-Spm	NONE	NONE	NONE
chr2	4074001	4074100	NONE	NONE	NONE	NONE	AT2TE17205	ATHILA4A:LTR/Gypsy	AT2G10530-AT2G10535	NONE	NONE
chr2	4078201	4078300	NONE	NONE	NONE	NONE	AT2TE17230	VANDAL18NA:DNA/MuDR	AT2G10530-AT2G10535	NONE	NONE
chr2	4079601	4079700	NONE	NONE	NONE	NONE	AT2TE17230	VANDAL18NA:DNA/MuDR	AT2G10530-AT2G10535	NONE	NONE
chr2	4301601	4301700	NONE	NONE	NONE	NONE	AT2TE18045	ATDNAI27T9A:DNA/MuDR	AT2G10910-AT2G10920	NONE	AT2G10920
chr2	4302501	4302600	AT2G10921	+	other_RNA	other RNA	AT2TE18055	LIMPET1:DNA/MuDR	NONE	AT2G10920	AT2G10930
chr2	4302901	4303000	AT2G10921	+	other_RNA	other RNA	AT2TE18055	LIMPET1:DNA/MuDR	NONE	AT2G10920	AT2G10930
chr2	4306001	4306100	NONE	NONE	NONE	NONE	AT2TE18080	ATREP2:RC/Helitron	AT2G10931-AT2G10940	AT2G10931	NONE
chr2	4334501	4334600	NONE	NONE	NONE	NONE	NONE	NONE	AT2G10970-AT2G10975	AT2G10970;AT2G10975	NONE
chr2	4336001	4336100	NONE	NONE	NONE	NONE	NONE	NONE	AT2G10975-AT2G10980	NONE	AT2G10975
chr2	4339101	4339200	NONE	NONE	NONE	NONE	AT2TE18245	ATMUN2:DNA/MuDR	AT2G10980-AT2G10990	NONE	NONE
chr2	4340601	4340700	NONE	NONE	NONE	NONE	AT2TE18255	TNAT1A:DNA	AT2G10990-AT2G11000	NONE	AT2G11000
chr2	4353601	4353700	NONE	NONE	NONE	NONE	AT2TE18315	ARNOLDY1:DNA/MuDR	AT2G11005-AT2G11010	NONE	NONE
chr2	4367201	4367300	AT2G11020	-	transposable_element_gene	transposable element gene	AT2TE18375	ATLANTYS1:LTR/Gypsy	NONE	NONE	AT2G11015
chr2	4459101	4459200	NONE	NONE	NONE	NONE	AT2TE18700	ATREP15:RC/Helitron	AT2G11210-AT2G11220	NONE	NONE
chr2	4466401	4466500	AT2G11230	+	transposable_element_gene	transposable element gene	AT2TE18720;AT2TE18710	ATHILA4A:LTR/Gypsy;ATCOPIA35:LTR/Copia	NONE	NONE	NONE
chr2	4472201	4472300	NONE	NONE	NONE	NONE	AT2TE18735	ATREP13:RC/Helitron	AT2G11235-AT2G11240	NONE	NONE
chr2	4473501	4473600	NONE	NONE	NONE	NONE	AT2TE18745	ATREP10A:RC/Helitron	AT2G11235-AT2G11240	NONE	NONE
chr2	4476401	4476500	NONE	NONE	NONE	NONE	AT2TE18775	META1:LTR/Copia	AT2G11235-AT2G11240	NONE	NONE
chr2	4522001	4522100	NONE	NONE	NONE	NONE	AT2TE18895	ATHILA6A:LTR/Gypsy	AT2G11340-AT2G11345	NONE	NONE
chr2	4558801	4558900	NONE	NONE	NONE	NONE	AT2TE18980	ATGP1:LTR/Gypsy	AT2G11420-AT2G11430	NONE	NONE
chr2	4604001	4604100	NONE	NONE	NONE	NONE	AT2TE19070	VANDAL5:DNA/MuDR	AT2G11485-AT2G11490	NONE	NONE
chr2	4618001	4618100	NONE	NONE	NONE	NONE	AT2TE19125	VANDAL5:DNA/MuDR	AT2G11510-AT2G11520	AT2G11520	NONE
chr2	4652101	4652200	NONE	NONE	NONE	NONE	NONE	NONE	AT2G11600-AT2G11610	NONE	NONE
chr2	4674301	4674400	NONE	NONE	NONE	NONE	AT2TE19420;AT2TE19400	ATHILA4B_LTR:LTR/Gypsy;HELITRON1:RC/Helitron	AT2G11640-AT2G11650	NONE	NONE
chr2	4674401	4674500	NONE	NONE	NONE	NONE	AT2TE19420;AT2TE19400	ATHILA4B_LTR:LTR/Gypsy;HELITRON1:RC/Helitron	AT2G11640-AT2G11650	NONE	NONE
chr2	4733901	4734000	NONE	NONE	NONE	NONE	AT2TE19615	VANDAL21:DNA/MuDR	AT2G11780-AT2G11790	NONE	NONE
chr2	4734001	4734100	NONE	NONE	NONE	NONE	AT2TE19615	VANDAL21:DNA/MuDR	AT2G11780-AT2G11790	NONE	NONE
chr2	4738301	4738400	AT2G11800	-	transposable_element_gene	transposable element gene	AT2TE19650	ATLINE1A:LINE/L1	NONE	NONE	NONE
chr2	4808101	4808200	NONE	NONE	NONE	NONE	NONE	NONE	AT2G11910-AT2G11930	AT2G11910	NONE
chr2	4854101	4854200	NONE	NONE	NONE	NONE	AT2TE20110;AT2TE20105	ATHILA8A:LTR/Gypsy;ATHILA3:LTR/Gypsy	AT2G12025-AT2G12040	NONE	NONE
chr2	4874901	4875000	AT2G12100	+	transposable_element_gene	transposable element gene	AT2TE20160	VANDAL1:DNA/MuDR	NONE	NONE	NONE
chr2	4887201	4887300	AT2G12150	-	transposable_element_gene	transposable element gene	AT2TE20160	VANDAL1:DNA/MuDR	AT2G12150-AT2G12160	NONE	NONE
chr2	4888001	4888100	AT2G12160	-	pseudogene	pseudogene, hypothetical protein	AT2TE20160	VANDAL1:DNA/MuDR	AT2G12150-AT2G12160	NONE	NONE
chr2	4921201	4921300	NONE	NONE	NONE	NONE	NONE	NONE	AT2G12270-AT2G12280	AT2G12280	NONE
chr2	4991501	4991600	NONE	NONE	NONE	NONE	AT2TE20440	ATHILA6A:LTR/Gypsy	AT2G12380-AT2G12385	NONE	NONE
chr2	4997001	4997100	NONE	NONE	NONE	NONE	AT2TE20460;AT2TE20465	ATCOPIA59:LTR/Copia;HELITRONY1A:RC/Helitron	AT2G12385-AT2G12390	NONE	NONE
chr2	5010601	5010700	NONE	NONE	NONE	NONE	AT2TE20545;AT2TE20540	ATREP1:RC/Helitron;ATREP2:RC/Helitron	AT2G12400-AT2G12405	NONE	AT2G12405
chr2	5018601	5018700	NONE	NONE	NONE	NONE	AT2TE20615	RathE1_cons:RathE1_cons	AT2G12408-AT2G12410	NONE	NONE
chr2	5022501	5022600	NONE	NONE	NONE	NONE	NONE	NONE	AT2G12408-AT2G12410	NONE	NONE
chr2	5022901	5023000	NONE	NONE	NONE	NONE	AT2TE20635	VANDAL5A:DNA/MuDR	AT2G12408-AT2G12410	NONE	NONE
chr2	5041101	5041200	NONE	NONE	NONE	NONE	AT2TE20735	ATLANTYS1:LTR/Gypsy	AT2G12440-AT2G12450	NONE	NONE
chr2	5046001	5046100	AT2G12460	-	transposable_element_gene	transposable element gene	AT2TE20735	ATLANTYS1:LTR/Gypsy	NONE	NONE	NONE
chr2	5057901	5058000	NONE	NONE	NONE	NONE	AT2TE20810	ATGP1:LTR/Gypsy	AT2G12465-AT2G12470	NONE	NONE
chr2	5080701	5080800	NONE	NONE	NONE	NONE	AT2TE20875	ATREP5:RC/Helitron	AT2G12490-AT2G12500	NONE	NONE
chr2	5105501	5105600	AT2G12520	-	transposable_element_gene	transposable element gene	AT2TE20960	ATLANTYS1:LTR/Gypsy	NONE	NONE	NONE
chr2	5109501	5109600	AT2G12540	-	transposable_element_gene	transposable element gene	AT2TE20960;AT2TE20965	ATLANTYS1:LTR/Gypsy;ATGP2N:LTR/Gypsy	NONE	NONE	NONE
chr2	5119601	5119700	NONE	NONE	NONE	NONE	AT2TE21010	ARNOLDY2:DNA/MuDR	AT2G12550-AT2G12557	NONE	AT2G12550
chr2	5131401	5131500	NONE	NONE	NONE	NONE	AT2TE21045	ATHILA2:LTR/Gypsy	AT2G12570-AT2G12580	NONE	NONE
chr2	5222001	5222100	AT2G12740	-	transposable_element_gene	transposable element gene	AT2TE21345	ATGP1:LTR/Gypsy	NONE	NONE	NONE
chr2	5222101	5222200	AT2G12740	-	transposable_element_gene	transposable element gene	AT2TE21345	ATGP1:LTR/Gypsy	NONE	NONE	NONE
chr2	5331501	5331600	NONE	NONE	NONE	NONE	AT2TE21705	ATGP1:LTR/Gypsy	AT2G12960-AT2G12970	NONE	NONE
chr2	5348401	5348500	NONE	NONE	NONE	NONE	AT2TE21725	ATHILA4A:LTR/Gypsy	AT2G13000-AT2G13010	NONE	NONE
chr2	5369601	5369700	AT2G13050	+	transposable_element_gene	transposable element gene	AT2TE21760;AT2TE21765	ATLANTYS1:LTR/Gypsy;ATLANTYS1:LTR/Gypsy	NONE	NONE	NONE
chr2	5376301	5376400	AT2G13060	-	transposable_element_gene	transposable element gene	AT2TE21760;AT2TE21765	ATLANTYS1:LTR/Gypsy;ATLANTYS1:LTR/Gypsy	NONE	NONE	NONE
chr2	5393901	5394000	NONE	NONE	NONE	NONE	AT2TE21845	BRODYAGA1A:DNA/MuDR	AT2G13100-AT2G13110	NONE	NONE
chr2	5515901	5516000	NONE	NONE	NONE	NONE	AT2TE22305	ATREP10D:RC/Helitron	AT2G13295-AT2G13300	NONE	NONE
chr2	5516201	5516300	NONE	NONE	NONE	NONE	NONE	NONE	AT2G13295-AT2G13300	NONE	NONE
chr2	5523701	5523800	NONE	NONE	NONE	NONE	AT2TE22335	ATENSPM1A:DNA/En-Spm	AT2G13300-AT2G13310	NONE	NONE
chr2	5533101	5533200	AT2G13335	-	transposable_element_gene	transposable element gene	AT2TE22345	ATLANTYS1:LTR/Gypsy	NONE	NONE	NONE
chr2	5577301	5577400	AT2G13400	+	transposable_element_gene	transposable element gene	AT2TE22520	ATHILA2:LTR/Gypsy	NONE	NONE	NONE
chr2	5606301	5606400	NONE	NONE	NONE	NONE	AT2TE22640	RP1_AT:DNA	AT2G13460-AT2G13463	NONE	NONE
chr2	5609801	5609900	NONE	NONE	NONE	NONE	AT2TE22680	ATREP15:RC/Helitron	AT2G13460-AT2G13463	NONE	AT2G13463
chr2	5734501	5734600	NONE	NONE	NONE	NONE	NONE	NONE	AT2G13750-AT2G13760	NONE	AT2G13760
chr2	5740901	5741000	NONE	NONE	NONE	NONE	AT2TE23255	ARNOLDY1:DNA/MuDR	AT2G13770-AT2G13790	AT2G13790	NONE
chr2	5765501	5765600	NONE	NONE	NONE	NONE	AT2TE23430	ATDNAI27T9B:DNA/MuDR	AT2G13800-AT2G13810	NONE	NONE
chr2	5792001	5792100	NONE	NONE	NONE	NONE	NONE	NONE	AT2G13840-AT2G13850	AT2G13840	NONE
chr2	5792201	5792300	NONE	NONE	NONE	NONE	AT2TE23540	ATREP5:RC/Helitron	AT2G13840-AT2G13850	NONE	NONE
chr2	5798301	5798400	NONE	NONE	NONE	NONE	AT2TE23555	ATDNAI27T9A:DNA/MuDR	AT2G13850-AT2G13851	NONE	NONE
chr2	5802601	5802700	NONE	NONE	NONE	NONE	AT2TE23610	LIMPET1:DNA/MuDR	AT2G13851-AT2G13860	NONE	NONE
chr2	5823401	5823500	NONE	NONE	NONE	NONE	AT2TE23715	BOMZH1:DNA/MuDR	AT2G13870-AT2G13890	NONE	NONE
chr2	5850301	5850400	AT2G13930	-	transposable_element_gene	transposable element gene	AT2TE23845	ATCOPIA49:LTR/Copia	NONE	NONE	NONE
chr2	5990101	5990200	AT2G14180	+	transposable_element_gene	transposable element gene	AT2TE24385	ATHILA6A:LTR/Gypsy	NONE	NONE	NONE
chr2	6027001	6027100	AT2G14220	-	transposable_element_gene	transposable element gene	AT2TE24525;AT2TE24520	ATENSPM1A:DNA/En-Spm;ATCOPIA77:LTR/Copia	AT2G14220-AT2G14230	NONE	NONE
chr2	6036601	6036700	NONE	NONE	NONE	NONE	NONE	NONE	AT2G14247-AT2G14255	AT2G14255	NONE
chr2	6061201	6061300	AT2G14300	-	transposable_element_gene	transposable element gene	AT2TE24680	HELITRON2:RC/Helitron	NONE	NONE	NONE
chr2	6113301	6113400	NONE	NONE	NONE	NONE	NONE	NONE	AT2G14390-AT2G14400	NONE	NONE
chr2	6124801	6124900	NONE	NONE	NONE	NONE	AT2TE24905	ATHILA8A:LTR/Gypsy	AT2G14410-AT2G14415	NONE	NONE
chr2	6179901	6180000	NONE	NONE	NONE	NONE	AT2TE25110	ATHILA4:LTR/Gypsy	AT2G14510-AT2G14520	NONE	NONE
chr2	6217601	6217700	NONE	NONE	NONE	NONE	AT2TE25325;AT2TE25320	ARNOLD2:DNA/MuDR;ARNOLD2:DNA/MuDR	AT2G14560-AT2G14570	NONE	NONE
chr2	6250001	6250100	NONE	NONE	NONE	NONE	AT2TE25470	ATREP8:RC/Helitron	AT2G14620-AT2G14630	NONE	NONE
chr2	6250201	6250300	NONE	NONE	NONE	NONE	AT2TE25470	ATREP8:RC/Helitron	AT2G14620-AT2G14630	NONE	NONE
chr2	6265201	6265300	NONE	NONE	NONE	NONE	AT2TE25540	ATGP1:LTR/Gypsy	AT2G14640-AT2G14650	NONE	NONE
chr2	6288301	6288400	NONE	NONE	NONE	NONE	AT2TE25630	ATREP13:RC/Helitron	AT2G14692-AT2G14700	NONE	AT2G14692
chr2	6297701	6297800	NONE	NONE	NONE	NONE	AT2TE25695	ATREP10D:RC/Helitron	AT2G14700-AT2G14710	AT2G14710	NONE
chr2	6320201	6320300	NONE	NONE	NONE	NONE	NONE	NONE	AT2G14750-AT2G14760	NONE	NONE
chr2	6330501	6330600	AT2G14770	+	transposable_element_gene	transposable element gene	AT2TE25840	VANDAL2:DNA/MuDR	NONE	NONE	NONE
chr2	6350601	6350700	NONE	NONE	NONE	NONE	NONE	NONE	AT2G14793-AT2G14796	NONE	NONE
chr2	6350801	6350900	NONE	NONE	NONE	NONE	NONE	NONE	AT2G14793-AT2G14796	NONE	NONE
chr2	6383001	6383100	NONE	NONE	NONE	NONE	AT2TE26020	ATHATN7:DNA/HAT	AT2G14846-AT2G14850	NONE	AT2G14846
chr2	6422601	6422700	AT2G14930	-	transposable_element_gene	transposable element gene	AT2TE26230	ATCOPIA9:LTR/Copia	AT2G14920-AT2G14930	NONE	NONE
chr2	6442801	6442900	NONE	NONE	NONE	NONE	AT2TE26285	ATHILA7A:LTR/Gypsy	AT2G14940-AT2G14950	NONE	NONE
chr2	6497001	6497100	NONE	NONE	NONE	NONE	NONE	NONE	AT2G15020-AT2G15025	NONE	NONE
chr2	6527801	6527900	AT2G15060	-	transposable_element_gene	transposable element gene	AT2TE26680;AT2TE26685	ATENSPM10:DNA/En-Spm;ATHILA4A:LTR/Gypsy	NONE	NONE	NONE
chr2	6566101	6566200	NONE	NONE	NONE	NONE	NONE	NONE	AT2G15130-AT2G15140	NONE	AT2G15130
chr2	6568401	6568500	AT2G15140	+	transposable_element_gene	transposable element gene	AT2TE26855	ARNOLD2:DNA/MuDR	NONE	NONE	NONE
chr2	6571801	6571900	NONE	NONE	NONE	NONE	AT2TE26855	ARNOLD2:DNA/MuDR	AT2G15140-AT2G15145	NONE	NONE
chr2	6571901	6572000	NONE	NONE	NONE	NONE	AT2TE26855	ARNOLD2:DNA/MuDR	AT2G15140-AT2G15145	NONE	NONE
chr2	6629801	6629900	NONE	NONE	NONE	NONE	AT2TE26995;AT2TE27010	ATREP10D:RC/Helitron;ATREP13:RC/Helitron	AT2G15250-AT2G15260	AT2G15260	NONE
chr2	6661201	6661300	NONE	NONE	NONE	NONE	AT2TE27165	ARNOLDY2:DNA/MuDR	AT2G15310-AT2G15318	NONE	NONE
chr2	6662401	6662500	NONE	NONE	NONE	NONE	AT2TE27165	ARNOLDY2:DNA/MuDR	AT2G15310-AT2G15318	NONE	NONE
chr2	6662901	6663000	NONE	NONE	NONE	NONE	AT2TE27165	ARNOLDY2:DNA/MuDR	AT2G15310-AT2G15318	NONE	NONE
chr2	6717401	6717500	NONE	NONE	NONE	NONE	NONE	NONE	AT2G15400-AT2G15410	NONE	NONE
chr2	6730801	6730900	NONE	NONE	NONE	NONE	AT2TE27490;AT2TE27495;AT2TE27500	ARNOLDY1:DNA/MuDR;ARNOLD3:DNA/MuDR;BRODYAGA2:DNA/MuDR	AT2G15420-AT2G15430	NONE	NONE
chr2	6736801	6736900	NONE	NONE	NONE	NONE	AT2TE27520	HELITRONY3:RC/Helitron	AT2G15430-AT2G15440	NONE	NONE
chr2	6738401	6738500	NONE	NONE	NONE	NONE	AT2TE27530	LIMPET1:DNA/MuDR	AT2G15430-AT2G15440	NONE	NONE
chr2	6738601	6738700	NONE	NONE	NONE	NONE	AT2TE27530	LIMPET1:DNA/MuDR	AT2G15430-AT2G15440	NONE	NONE
chr2	6738701	6738800	NONE	NONE	NONE	NONE	NONE	NONE	AT2G15430-AT2G15440	NONE	NONE
chr2	6740101	6740200	NONE	NONE	NONE	NONE	AT2TE27540	ATREP3:RC/Helitron	AT2G15430-AT2G15440	NONE	NONE
chr2	6761201	6761300	AT2G15480	+	protein_coding_gene	UDP-glucosyl transferase 73B5	NONE	NONE	NONE	AT2G15490	NONE
chr2	6804301	6804400	NONE	NONE	NONE	NONE	AT2TE27750	ATREP3:RC/Helitron	AT2G15590-AT2G15600	NONE	NONE
chr2	6828101	6828200	AT2G15670	+	protein_coding_gene	BEST Arabidopsis thaliana protein match is: SEC14 cytosolic factor family protein / phosphoglyceride transfer family protein (TAIR:AT3G51670.1); Has 15 Blast hits to 15 proteins in 5 species: Archae - 0; Bacteria - 0; Metazoa - 0; Fungi - 0; Plants - 15; Viruses - 0; Other Eukaryotes - 0 (source: NCBI BLink).	NONE	NONE	AT2G15660-AT2G15670	AT2G15670	NONE
chr2	6843001	6843100	AT2G15710	+	protein_coding_gene	TRAF-like family protein	AT2TE27870	ATCOPIA37:LTR/Copia	NONE	NONE	NONE
chr2	6860901	6861000	NONE	NONE	NONE	NONE	AT2TE27935	HELITRONY3:RC/Helitron	AT2G15740-AT2G15750	NONE	NONE
chr2	6925301	6925400	NONE	NONE	NONE	NONE	AT2TE28205	ATREP3:RC/Helitron	AT2G15890-AT2G15900	NONE	NONE
chr2	6944301	6944400	AT2G15940	+	transposable_element_gene	transposable element gene	NONE	NONE	NONE	NONE	NONE
chr2	7018501	7018600	AT2G16180	-	transposable_element_gene	transposable element gene	AT2TE28565	VANDAL1:DNA/MuDR	NONE	NONE	NONE
chr2	7066701	7066800	NONE	NONE	NONE	NONE	AT2TE28755	VANDAL1:DNA/MuDR	AT2G16310-AT2G16320	NONE	NONE
chr2	7068001	7068100	AT2G16320	+	transposable_element_gene	transposable element gene	AT2TE28755	VANDAL1:DNA/MuDR	NONE	NONE	NONE
chr2	7069901	7070000	NONE	NONE	NONE	NONE	AT2TE28760	VANDAL1N1:DNA/MuDR	AT2G16330-AT2G16340	NONE	NONE
chr2	7070001	7070100	NONE	NONE	NONE	NONE	AT2TE28760	VANDAL1N1:DNA/MuDR	AT2G16330-AT2G16340	NONE	NONE
chr2	7081401	7081500	NONE	NONE	NONE	NONE	AT2TE28800	ATHAT7:DNA/HAT	AT2G16367-AT2G16370	NONE	AT2G16370
chr2	7178001	7178100	NONE	NONE	NONE	NONE	AT2TE29225	ATREP1:RC/Helitron	AT2G16560-AT2G16570	NONE	NONE
chr2	7193501	7193600	NONE	NONE	NONE	NONE	NONE	NONE	AT2G16586-AT2G16592	NONE	NONE
chr2	7235001	7235100	AT2G16680	-	transposable_element_gene	transposable element gene	AT2TE29460	TA11:LINE/L1	NONE	NONE	NONE
chr2	7242101	7242200	NONE	NONE	NONE	NONE	NONE	NONE	AT2G16690-AT2G16700	NONE	NONE
chr2	7289201	7289300	NONE	NONE	NONE	NONE	AT2TE29725	VANDAL2N1:DNA/MuDR	AT2G16810-AT2G16820	AT2G16810	NONE
chr2	7290301	7290400	AT2G16820	-	transposable_element_gene	transposable element gene	AT2TE29725	VANDAL2N1:DNA/MuDR	NONE	NONE	NONE
chr2	7295501	7295600	NONE	NONE	NONE	NONE	AT2TE29730	VANDAL2N1:DNA/MuDR	AT2G16832-AT2G16835	AT2G16835	NONE
chr2	7340501	7340600	NONE	NONE	NONE	NONE	AT2TE29970	ATREP2:RC/Helitron	AT2G16920-AT2G16930	AT2G16930	NONE
chr2	7421601	7421700	NONE	NONE	NONE	NONE	AT2TE30430	VANDAL18NB:DNA/MuDR	AT2G17055-AT2G17060	AT2G17060	NONE
chr2	7421701	7421800	NONE	NONE	NONE	NONE	AT2TE30430	VANDAL18NB:DNA/MuDR	AT2G17055-AT2G17060	AT2G17060	NONE
chr2	7439101	7439200	NONE	NONE	NONE	NONE	AT2TE30505	ATREP14:RC/Helitron	AT2G17090-AT2G17110	NONE	NONE
chr2	7450901	7451000	AT2G17115	-	transposable_element_gene	transposable element gene	AT2TE30555	ATCOPIA71:LTR/Copia	NONE	NONE	NONE
chr2	7581601	7581700	NONE	NONE	NONE	NONE	AT2TE31215	VANDAL2N1:DNA/MuDR	AT2G17450-AT2G17460	NONE	NONE
chr2	7584001	7584100	NONE	NONE	NONE	NONE	AT2TE31215	VANDAL2N1:DNA/MuDR	AT2G17460-AT2G17470	NONE	AT2G17470
chr2	7595601	7595700	NONE	NONE	NONE	NONE	AT2TE31275	ARNOLDY2:DNA/MuDR	AT2G17480-AT2G17490	NONE	NONE
chr2	7650501	7650600	NONE	NONE	NONE	NONE	AT2TE31520	BRODYAGA1A:DNA/MuDR	AT2G17580-AT2G17590	NONE	AT2G17580;AT2G17590
chr2	7691601	7691700	NONE	NONE	NONE	NONE	AT2TE31715	ATHPOGON3:DNA/Pogo	AT2G17700-AT2G17705	AT2G17705	NONE
chr2	7720501	7720600	NONE	NONE	NONE	NONE	NONE	NONE	AT2G17760-AT2G17770	NONE	NONE
chr2	7730301	7730400	NONE	NONE	NONE	NONE	AT2TE31895	ATREP10A:RC/Helitron	AT2G17785-AT2G17787	AT2G17787	NONE
chr2	7778301	7778400	NONE	NONE	NONE	NONE	AT2TE32125;AT2TE32120	TA11:LINE/L1;TA11:LINE/L1	AT2G17900-AT2G17910	NONE	NONE
chr2	7861501	7861600	NONE	NONE	NONE	NONE	AT2TE32535	ATHPOGON1:DNA/Pogo	AT2G18080-AT2G18090	NONE	NONE
chr2	7906001	7906100	NONE	NONE	NONE	NONE	NONE	NONE	AT2G18162-AT2G18170	NONE	NONE
chr2	7916801	7916900	NONE	NONE	NONE	NONE	AT2TE32815;AT2TE32810	ATDNA2T9C:DNA/MuDR;ATREP3:RC/Helitron	AT2G18190-AT2G18193	AT2G18190	AT2G18193
chr2	7919801	7919900	NONE	NONE	NONE	NONE	NONE	NONE	AT2G18193-AT2G18196	AT2G18193	AT2G18196
chr2	8016601	8016700	NONE	NONE	NONE	NONE	AT2TE33285	ATDNAI27T9A:DNA/MuDR	AT2G18480-AT2G18490	NONE	NONE
chr2	8021501	8021600	NONE	NONE	NONE	NONE	AT2TE33305	LIMPET1:DNA/MuDR	AT2G18490-AT2G18500	NONE	AT2G18490
chr2	8045801	8045900	NONE	NONE	NONE	NONE	AT2TE33405	ATREP2A:RC/Helitron	AT2G18540-AT2G18550	AT2G18540	NONE
chr2	8062001	8062100	NONE	NONE	NONE	NONE	AT2TE33465	ATREP8:RC/Helitron	AT2G18560-AT2G18570	NONE	AT2G18560
chr2	8102701	8102800	NONE	NONE	NONE	NONE	AT2TE33645	ATREP13:RC/Helitron	AT2G18690-AT2G18700	NONE	NONE
chr2	8102901	8103000	NONE	NONE	NONE	NONE	NONE	NONE	AT2G18690-AT2G18700	NONE	NONE
chr2	8173401	8173500	AT2G18880	+	protein_coding_gene	vernalization5/VIN3-like	AT2TE33970	ATREP1:RC/Helitron	NONE	NONE	AT2G18876
chr2	8202901	8203000	NONE	NONE	NONE	NONE	AT2TE34125	ATMU2:DNA/MuDR	AT2G18938-AT2G18940	NONE	AT2G18938;AT2G18940
chr2	8302601	8302700	NONE	NONE	NONE	NONE	AT2TE34525	ATREP13:RC/Helitron	AT2G19140-AT2G19146	NONE	NONE
chr2	8382101	8382200	AT2G19360	+	protein_coding_gene	Protein of Unknown Function (DUF239)	AT2TE34915	HARBINGER:DNA/Harbinger	NONE	NONE	NONE
chr2	8555501	8555600	AT2G19825	+	transposable_element_gene	transposable element gene	AT2TE35805	HELITRONY3:RC/Helitron	AT2G19825-AT2G19830	NONE	NONE
chr2	8566601	8566700	NONE	NONE	NONE	NONE	AT2TE35840	ATCOPIA69:LTR/Copia	AT2G19840-AT2G19850	NONE	NONE
chr2	8575401	8575500	NONE	NONE	NONE	NONE	AT2TE35880	TAG3N1:DNA/HAT	AT2G19860-AT2G19870	AT2G19870	NONE
chr2	8578601	8578700	NONE	NONE	NONE	NONE	AT2TE35895	RathE1_cons:RathE1_cons	AT2G19870-AT2G19880	NONE	AT2G19870
chr2	8658101	8658200	NONE	NONE	NONE	NONE	NONE	NONE	AT2G20050-AT2G20060	AT2G20060	NONE
chr2	8855001	8855100	NONE	NONE	NONE	NONE	AT2TE37235	ATREP10:RC/Helitron	AT2G20562-AT2G20570	AT2G20570	NONE
chr2	8883901	8884000	NONE	NONE	NONE	NONE	AT2TE37380	ARNOLDY2:DNA/MuDR	AT2G20610-AT2G20613	NONE	NONE
chr2	8884101	8884200	NONE	NONE	NONE	NONE	AT2TE37380	ARNOLDY2:DNA/MuDR	AT2G20610-AT2G20613	NONE	NONE
chr2	8884201	8884300	NONE	NONE	NONE	NONE	AT2TE37380	ARNOLDY2:DNA/MuDR	AT2G20610-AT2G20613	NONE	NONE
chr2	8907501	8907600	NONE	NONE	NONE	NONE	AT2TE37495	ATREP2A:RC/Helitron	AT2G20650-AT2G20660	AT2G20650	NONE
chr2	8911401	8911500	NONE	NONE	NONE	NONE	NONE	NONE	AT2G20660-AT2G20670	NONE	AT2G20670
chr2	8917101	8917200	NONE	NONE	NONE	NONE	NONE	NONE	AT2G20670-AT2G20680	NONE	NONE
chr2	9057301	9057400	NONE	NONE	NONE	NONE	AT2TE38245	ATDNAI27T9A:DNA/MuDR	AT2G21130-AT2G21140	NONE	NONE
chr2	9091101	9091200	NONE	NONE	NONE	NONE	AT2TE38420;AT2TE38415;AT2TE38410	ATREP11:RC/Helitron;HELITRONY1E:RC/Helitron;HELITRONY1E:RC/Helitron	AT2G21220-AT2G21230	NONE	NONE
chr2	9311801	9311900	NONE	NONE	NONE	NONE	AT2TE39505	VANDAL18NA:DNA/MuDR	AT2G21840-AT2G21850	NONE	NONE
chr2	9312401	9312500	NONE	NONE	NONE	NONE	AT2TE39505	VANDAL18NA:DNA/MuDR	AT2G21840-AT2G21850	NONE	NONE
chr2	9387801	9387900	AT2G22080	+	protein_coding_gene	unknown protein; Has 96314 Blast hits to 34847 proteins in 1702 species: Archae - 612; Bacteria - 27969; Metazoa - 24311; Fungi - 12153; Plants - 4409; Viruses - 1572; Other Eukaryotes - 25288 (source: NCBI BLink).	AT2TE39860	ATMU5:DNA/MuDR	NONE	AT2G22088	AT2G22090
chr2	9447001	9447100	AT2G22210	+	transposable_element_gene	transposable element gene	AT2TE40160	ATLINE1_4:LINE/L1	NONE	NONE	NONE
chr2	9455301	9455400	NONE	NONE	NONE	NONE	AT2TE40200	ATREP1:RC/Helitron	AT2G22241-AT2G22250	NONE	AT2G22241
chr2	9476001	9476100	AT2G22300	+	protein_coding_gene	signal responsive 1	NONE	NONE	NONE	NONE	AT2G22310
chr2	9530001	9530100	NONE	NONE	NONE	NONE	NONE	NONE	AT2G22440-AT2G22450	AT2G22450	AT2G22440
chr2	9530101	9530200	NONE	NONE	NONE	NONE	NONE	NONE	AT2G22440-AT2G22450	AT2G22450	AT2G22440
chr2	9559601	9559700	NONE	NONE	NONE	NONE	NONE	NONE	AT2G22490-AT2G22496	NONE	NONE
chr2	9655701	9655800	NONE	NONE	NONE	NONE	AT2TE41180	BOMZH1:DNA/MuDR	AT2G22710-AT2G22720	NONE	NONE
chr2	9693201	9693300	NONE	NONE	NONE	NONE	NONE	NONE	AT2G22780-AT2G22790	NONE	NONE
chr2	9797601	9797700	NONE	NONE	NONE	NONE	AT2TE41850	ARNOLDY2:DNA/MuDR	AT2G23000-AT2G23010	NONE	NONE
chr2	9891501	9891600	NONE	NONE	NONE	NONE	AT2TE42320	ATREP2A:RC/Helitron	AT2G23220-AT2G23230	NONE	NONE
chr2	9896801	9896900	NONE	NONE	NONE	NONE	AT2TE42355	SIMPLEGUY1:DNA/Harbinger	AT2G23240-AT2G23250	AT2G23240	AT2G23250
chr2	9982201	9982300	NONE	NONE	NONE	NONE	AT2TE42725	ATLINE1_1:LINE/L1	AT2G23440-AT2G23450	NONE	NONE
chr2	10018101	10018200	NONE	NONE	NONE	NONE	AT2TE42855	ATREP5:RC/Helitron	AT2G23520-AT2G23530	NONE	NONE
chr2	10019101	10019200	NONE	NONE	NONE	NONE	AT2TE42855	ATREP5:RC/Helitron	AT2G23520-AT2G23530	NONE	NONE
chr2	10085501	10085600	NONE	NONE	NONE	NONE	AT2TE43160;AT2TE43165	VANDAL6:DNA/MuDR;VANDAL6:DNA/MuDR	AT2G23700-AT2G23710	NONE	NONE
chr2	10093501	10093600	NONE	NONE	NONE	NONE	AT2TE43165	VANDAL6:DNA/MuDR	AT2G23720-AT2G23740	NONE	NONE
chr2	10152301	10152400	NONE	NONE	NONE	NONE	AT2TE43435	TNAT2A:DNA	AT2G23834-AT2G23840	NONE	NONE
chr2	10194901	10195000	NONE	NONE	NONE	NONE	AT2TE43600	RP1_AT:DNA	AT2G23950-AT2G23960	NONE	NONE
chr2	10255401	10255500	NONE	NONE	NONE	NONE	AT2TE43875	ARNOLDY2:DNA/MuDR	AT2G24120-AT2G24130	AT2G24120	NONE
chr2	10256001	10256100	NONE	NONE	NONE	NONE	AT2TE43880	ATREP13:RC/Helitron	AT2G24120-AT2G24130	NONE	NONE
chr2	10306101	10306200	NONE	NONE	NONE	NONE	AT2TE44115	RathE1_cons:RathE1_cons	AT2G24230-AT2G24240	NONE	NONE
chr2	10354001	10354100	NONE	NONE	NONE	NONE	NONE	NONE	AT2G24330-AT2G24340	NONE	NONE
chr2	10397101	10397200	NONE	NONE	NONE	NONE	NONE	NONE	AT2G24470-AT2G24490	AT2G24470;AT2G24480	AT2G24490
chr2	10436801	10436900	NONE	NONE	NONE	NONE	AT2TE44750	BOMZH1:DNA/MuDR	AT2G24560-AT2G24570	NONE	AT2G24570
chr2	11101101	11101200	NONE	NONE	NONE	NONE	AT2TE47890	HELITRONY1E:RC/Helitron	AT2G26050-AT2G26060	NONE	NONE
chr2	11163001	11163100	NONE	NONE	NONE	NONE	AT2TE48185;AT2TE48190	LIMPET1:DNA/MuDR;LIMPET1:DNA/MuDR	AT2G26220-AT2G26230	NONE	NONE
chr2	11266801	11266900	NONE	NONE	NONE	NONE	AT2TE48710	BRODYAGA1:DNA/MuDR	AT2G26480-AT2G26490	NONE	NONE
chr2	11597301	11597400	NONE	NONE	NONE	NONE	AT2TE50335	ATREP2A:RC/Helitron	AT2G27130-AT2G27140	NONE	AT2G27130;AT2G27140
chr2	11643101	11643200	NONE	NONE	NONE	NONE	AT2TE50560;AT2TE50565	TNAT2A:DNA;TNAT2A:DNA	AT2G27220-AT2G27229	NONE	NONE
chr2	11643601	11643700	NONE	NONE	NONE	NONE	AT2TE50570	TNAT2A:DNA	AT2G27220-AT2G27229	NONE	NONE
chr2	11908901	11909000	NONE	NONE	NONE	NONE	AT2TE51815	ATREP1:RC/Helitron	AT2G27950-AT2G27960	NONE	NONE
chr2	11909001	11909100	NONE	NONE	NONE	NONE	AT2TE51815	ATREP1:RC/Helitron	AT2G27950-AT2G27960	NONE	NONE
chr2	11949201	11949300	NONE	NONE	NONE	NONE	AT2TE52005	VANDALNX2:DNA/MuDR	AT2G28056-AT2G28060	NONE	AT2G28060
chr2	12101601	12101700	NONE	NONE	NONE	NONE	AT2TE52710	ATREP11:RC/Helitron	AT2G28330-AT2G28340	AT2G28330	NONE
chr2	12144701	12144800	NONE	NONE	NONE	NONE	AT2TE52900	ATREP9:RC/Helitron	AT2G28390-AT2G28400	NONE	NONE
chr2	12410001	12410100	NONE	NONE	NONE	NONE	NONE	NONE	AT2G28890-AT2G28900	NONE	NONE
chr2	12725401	12725500	NONE	NONE	NONE	NONE	AT2TE55625	RP1_AT:DNA	AT2G29800-AT2G29810	AT2G29800	AT2G29810
chr2	13101801	13101900	NONE	NONE	NONE	NONE	AT2TE57420	ATREP2:RC/Helitron	AT2G30750-AT2G30760	AT2G30750	NONE
chr2	13223101	13223200	AT2G31080	-	transposable_element_gene	transposable element gene	AT2TE58010	Unassigned:Unassigned	NONE	AT2G31070	NONE
chr2	13227701	13227800	NONE	NONE	NONE	NONE	NONE	NONE	AT2G31080-AT2G31081	NONE	NONE
chr2	13300301	13300400	AT2G31215	+	protein_coding_gene	basic helix-loop-helix (bHLH) DNA-binding superfamily protein	NONE	NONE	AT2G31215-AT2G31218	NONE	AT2G31215
chr2	13499501	13499600	AT2G31750;AT2G31751	-	protein_coding_gene;other_RNA	UDP-glucosyl transferase 74D1;unknown gene	NONE	NONE	NONE	NONE	NONE
chr2	13660801	13660900	NONE	NONE	NONE	NONE	NONE	NONE	AT2G32150-AT2G32160	NONE	AT2G32150
chr2	13861501	13861600	AT2G32680	-	protein_coding_gene	receptor like protein 23	NONE	NONE	NONE	NONE	NONE
chr2	13907401	13907500	NONE	NONE	NONE	NONE	AT2TE61325	ATREP3:RC/Helitron	AT2G32790-AT2G32795	NONE	NONE
chr2	13908201	13908300	NONE	NONE	NONE	NONE	AT2TE61325	ATREP3:RC/Helitron	AT2G32790-AT2G32795	NONE	NONE
chr2	14311101	14311200	NONE	NONE	NONE	NONE	AT2TE63320;AT2TE63325	HELITRONY3:RC/Helitron;ATHPOGON1:DNA/Pogo	AT2G33830-AT2G33835	AT2G33830	AT2G33835
chr2	14402201	14402300	AT2G34100;AT2G34110	+	protein_coding_gene;protein_coding_gene	unknown protein; Has 35333 Blast hits to 34131 proteins in 2444 species: Archae - 798; Bacteria - 22429; Metazoa - 974; Fungi - 991; Plants - 531; Viruses - 0; Other Eukaryotes - 9610 (source: NCBI BLink).;BEST Arabidopsis thaliana protein match is: forkhead-associated (FHA) domain-containing protein (TAIR:AT1G34355.1); Has 19 Blast hits to 19 proteins in 5 species: Archae - 0; Bacteria - 0; Meta…	AT2TE63770	VANDAL5A:DNA/MuDR	NONE	NONE	NONE
chr2	14402301	14402400	AT2G34100;AT2G34110	+	protein_coding_gene;protein_coding_gene	unknown protein; Has 35333 Blast hits to 34131 proteins in 2444 species: Archae - 798; Bacteria - 22429; Metazoa - 974; Fungi - 991; Plants - 531; Viruses - 0; Other Eukaryotes - 9610 (source: NCBI BLink).;BEST Arabidopsis thaliana protein match is: forkhead-associated (FHA) domain-containing protein (TAIR:AT1G34355.1); Has 19 Blast hits to 19 proteins in 5 species: Archae - 0; Bacteria - 0; Meta…	AT2TE63770	VANDAL5A:DNA/MuDR	NONE	NONE	NONE
chr2	14410101	14410200	AT2G34100;AT2G34130	+	protein_coding_gene;transposable_element_gene	unknown protein; Has 35333 Blast hits to 34131 proteins in 2444 species: Archae - 798; Bacteria - 22429; Metazoa - 974; Fungi - 991; Plants - 531; Viruses - 0; Other Eukaryotes - 9610 (source: NCBI BLink).;transposable element gene	AT2TE63800	ATENSPM1:DNA/En-Spm	NONE	NONE	NONE
chr2	14411501	14411600	AT2G34100;AT2G34130	+	protein_coding_gene;transposable_element_gene	unknown protein; Has 35333 Blast hits to 34131 proteins in 2444 species: Archae - 798; Bacteria - 22429; Metazoa - 974; Fungi - 991; Plants - 531; Viruses - 0; Other Eukaryotes - 9610 (source: NCBI BLink).;transposable element gene	AT2TE63800	ATENSPM1:DNA/En-Spm	NONE	NONE	NONE
chr2	14458501	14458600	NONE	NONE	NONE	NONE	AT2TE64040	VANDAL22:DNA/MuDR	AT2G34230-AT2G34238	AT2G34238;AT2G34240	NONE
chr2	14860601	14860700	NONE	NONE	NONE	NONE	NONE	NONE	AT2G35280-AT2G35290	AT2G35280	AT2G35290
chr2	14860701	14860800	NONE	NONE	NONE	NONE	NONE	NONE	AT2G35280-AT2G35290	AT2G35280	AT2G35290
chr2	14907201	14907300	NONE	NONE	NONE	NONE	NONE	NONE	AT2G35460-AT2G35470	NONE	AT2G35460
chr2	14952001	14952100	NONE	NONE	NONE	NONE	AT2TE66465	BOMZH1:DNA/MuDR	AT2G35610-AT2G35612	AT2G35610	NONE
chr2	15321401	15321500	AT2G36530	-	protein_coding_gene	Enolase	NONE	NONE	NONE	NONE	NONE
chr2	15342701	15342800	AT2G36580	+	protein_coding_gene	Pyruvate kinase family protein	NONE	NONE	NONE	NONE	AT2G36590
chr2	15492001	15492100	AT2G36900	-	protein_coding_gene	membrin 11	NONE	NONE	NONE	NONE	NONE
chr2	15566901	15567000	NONE	NONE	NONE	NONE	AT2TE69490	ATREP12:RC/Helitron	AT2G37040-AT2G37050	NONE	NONE
chr2	15597101	15597200	NONE	NONE	NONE	NONE	AT2TE69630	ATMU7:DNA/MuDR	AT2G37120-AT2G37130	NONE	AT2G37130
chr2	15619901	15620000	AT2G37190	-	protein_coding_gene	Ribosomal protein L11 family protein	NONE	NONE	NONE	AT2G37195	AT2G37180
chr2	15620001	15620100	AT2G37190	-	protein_coding_gene	Ribosomal protein L11 family protein	NONE	NONE	NONE	AT2G37195	AT2G37180
chr2	15884601	15884700	NONE	NONE	NONE	NONE	AT2TE71055	ATHATN2:DNA/HAT	AT2G37950-AT2G37960	AT2G37950	NONE
chr2	16003701	16003800	AT2G38195	+	protein_coding_gene	RING/U-box superfamily protein	NONE	NONE	NONE	NONE	AT2G38185
chr2	16007901	16008000	AT2G38220	+	protein_coding_gene	RING/U-box superfamily protein	NONE	NONE	NONE	NONE	AT2G38210
chr2	16021001	16021100	NONE	NONE	NONE	NONE	NONE	NONE	AT2G38250-AT2G38255	NONE	AT2G38255
chr2	16085301	16085400	AT2G38400	+	protein_coding_gene	alanine:glyoxylate aminotransferase 3	NONE	NONE	NONE	NONE	NONE
chr2	16335801	16335900	AT2G39170	-	protein_coding_gene	unknown protein; CONTAINS InterPro DOMAIN/s: Protein of unknown function NEP (InterPro:IPR019320); Has 57 Blast hits to 57 proteins in 26 species: Archae - 0; Bacteria - 0; Metazoa - 19; Fungi - 0; Plants - 34; Viruses - 0; Other Eukaryotes - 4 (source: NCBI BLink).	NONE	NONE	NONE	NONE	NONE
chr2	16560601	16560700	NONE	NONE	NONE	NONE	AT2TE74405	DT1:DNA/Mariner	AT2G39705-AT2G39710	NONE	NONE
chr2	16567701	16567800	AT2G39720	-	protein_coding_gene	RING-H2 finger C2A	NONE	NONE	NONE	NONE	NONE
chr2	16876101	16876200	NONE	NONE	NONE	NONE	AT2TE75960	HELITRONY3:RC/Helitron	AT2G40410-AT2G40420	NONE	AT2G40410
chr2	17190201	17190300	NONE	NONE	NONE	NONE	AT2TE77480	ATLINE1A:LINE/L1	AT2G41220-AT2G41225	NONE	AT2G41225
chr2	17253701	17253800	NONE	NONE	NONE	NONE	AT2TE77780	ATREP3:RC/Helitron	AT2G41380-AT2G41390	NONE	AT2G41380
chr2	17256701	17256800	NONE	NONE	NONE	NONE	AT2TE77800	TAG2:DNA/HAT	AT2G41380-AT2G41390	AT2G41390	NONE
chr2	17274701	17274800	NONE	NONE	NONE	NONE	AT2TE77895	TAG1:DNA/HAT	AT2G41440-AT2G41445	AT2G41445	AT2G41440
chr2	17289401	17289500	NONE	NONE	NONE	NONE	NONE	NONE	AT2G41460-AT2G41470	NONE	AT2G41460;AT2G41470
chr2	17488101	17488200	NONE	NONE	NONE	NONE	AT2TE78945	ATDNAI27T9C:DNA/MuDR	AT2G41890-AT2G41900	NONE	NONE
chr2	17488401	17488500	NONE	NONE	NONE	NONE	AT2TE78945	ATDNAI27T9C:DNA/MuDR	AT2G41890-AT2G41900	NONE	NONE
chr2	17546301	17546400	AT2G42050	-	transposable_element_gene	transposable element gene	AT2TE79235	SIMPLEGUY1:DNA/Harbinger	NONE	NONE	NONE
chr2	17992801	17992900	NONE	NONE	NONE	NONE	AT2TE81445	ATREP2A:RC/Helitron	AT2G43290-AT2G43300	AT2G43290	NONE
chr2	18227701	18227800	AT2G44060	+	protein_coding_gene	Late embryogenesis abundant protein, group 2	NONE	NONE	NONE	AT2G44065	NONE
chr2	19162801	19162900	NONE	NONE	NONE	NONE	AT2TE87240	ATREP10B:RC/Helitron	AT2G46662-AT2G46670	NONE	NONE
chr2	19163201	19163300	NONE	NONE	NONE	NONE	AT2TE87240	ATREP10B:RC/Helitron	AT2G46662-AT2G46670	NONE	NONE
chr2	19172201	19172300	NONE	NONE	NONE	NONE	AT2TE87285	ATREP2:RC/Helitron	AT2G46680-AT2G46685	NONE	NONE
chr2	19172501	19172600	NONE	NONE	NONE	NONE	AT2TE87285	ATREP2:RC/Helitron	AT2G46680-AT2G46685	NONE	NONE
chr2	19235801	19235900	NONE	NONE	NONE	NONE	AT2TE87610	ARNOLDY1:DNA/MuDR	AT2G46790-AT2G46800	NONE	AT2G46790
chr2	19269001	19269100	NONE	NONE	NONE	NONE	AT2TE87760	ATREP10D:RC/Helitron	AT2G46890-AT2G46900	AT2G46890;AT2G46900	NONE
chr2	19528401	19528500	NONE	NONE	NONE	NONE	AT2TE89040	ATREP10B:RC/Helitron	AT2G47600-AT2G47610	AT2G47600	NONE
chr2	19642901	19643000	AT2G48010	+	protein_coding_gene	receptor-like kinase in in flowers 3	NONE	NONE	NONE	NONE	NONE
chr3	1304801	1304900	AT3G04760	-	protein_coding_gene	Pentatricopeptide repeat (PPR-like) superfamily protein	NONE	NONE	NONE	NONE	NONE
chr3	1602101	1602200	NONE	NONE	NONE	NONE	AT3TE06740	ATREP6:RC/Helitron	AT3G05520-AT3G05530	NONE	AT3G05520
chr3	1681801	1681900	NONE	NONE	NONE	NONE	NONE	NONE	AT3G05690-AT3G05700	NONE	AT3G05700
chr3	1968901	1969000	NONE	NONE	NONE	NONE	NONE	NONE	AT3G06433-AT3G06435	NONE	AT3G06435
chr3	1969701	1969800	AT3G06435	-	protein_coding_gene	Expressed protein	AT3TE08290	RathE2_cons:RathE2_cons	NONE	NONE	NONE
chr3	2139201	2139300	NONE	NONE	NONE	NONE	AT3TE09015	SIMPLEGUY1:DNA/Harbinger	AT3G06770-AT3G06778	NONE	AT3G06778
chr3	2259101	2259200	NONE	NONE	NONE	NONE	AT3TE09500	LIMPET1:DNA/MuDR	AT3G07130-AT3G07140	NONE	NONE
chr3	2259701	2259800	NONE	NONE	NONE	NONE	AT3TE09505	ATDNAI27T9A:DNA/MuDR	AT3G07130-AT3G07140	NONE	NONE
chr3	2259801	2259900	NONE	NONE	NONE	NONE	AT3TE09505	ATDNAI27T9A:DNA/MuDR	AT3G07130-AT3G07140	NONE	NONE
chr3	2260001	2260100	NONE	NONE	NONE	NONE	AT3TE09505	ATDNAI27T9A:DNA/MuDR	AT3G07130-AT3G07140	NONE	NONE
chr3	2601301	2601400	AT3G08560	+	protein_coding_gene	vacuolar H+-ATPase subunit E isoform 2	AT3TE10950	TAG3N1:DNA/HAT	NONE	NONE	AT3G08570
chr3	2628901	2629000	NONE	NONE	NONE	NONE	AT3TE11075	ATREP10A:RC/Helitron	AT3G08650-AT3G08660	NONE	NONE
chr3	3327001	3327100	AT3G10650	-	protein_coding_gene	BEST Arabidopsis thaliana protein match is: nucleoporin-related (TAIR:AT5G20200.1); Has 61042 Blast hits to 31782 proteins in 2093 species: Archae - 202; Bacteria - 16480; Metazoa - 16017; Fungi - 12552; Plants - 1653; Viruses - 629; Other Eukaryotes - 13509 (source: NCBI BLink).	NONE	NONE	NONE	NONE	NONE
chr3	3423601	3423700	NONE	NONE	NONE	NONE	NONE	NONE	AT3G10940-AT3G10950	AT3G10940;AT3G10950	NONE
chr3	3478601	3478700	NONE	NONE	NONE	NONE	AT3TE14615	SIMPLEGUY1:DNA/Harbinger	AT3G11100-AT3G11110	NONE	NONE
chr3	4288901	4289000	NONE	NONE	NONE	NONE	AT3TE18065;AT3TE18060	ATREP5:RC/Helitron;HELITRON1:RC/Helitron	AT3G13270-AT3G13275	NONE	AT3G13275
chr3	4551501	4551600	NONE	NONE	NONE	NONE	AT3TE19190;AT3TE19195	ATREP4:RC/Helitron;ATREP11:RC/Helitron	AT3G13820-AT3G13825	NONE	AT3G13820
chr3	4672901	4673000	AT3G14100	+	protein_coding_gene	RNA-binding (RRM/RBD/RNP motifs) family protein	AT3TE19725	VANDAL2N1:DNA/MuDR	AT3G14090-AT3G14100	AT3G14100	NONE
chr3	4929201	4929300	NONE	NONE	NONE	NONE	AT3TE20780	VANDAL21:DNA/MuDR	AT3G14670-AT3G14680	NONE	AT3G14670
chr3	5264201	5264300	AT3G15540	+	protein_coding_gene	indole-3-acetic acid inducible 19	NONE	NONE	NONE	NONE	NONE
chr3	5304701	5304800	NONE	NONE	NONE	NONE	NONE	NONE	AT3G15640-AT3G15650	NONE	NONE
chr3	5328701	5328800	NONE	NONE	NONE	NONE	NONE	NONE	AT3G15720-AT3G15730	NONE	NONE
chr3	5514201	5514300	AT3G16270	+	protein_coding_gene	ENTH/VHS family protein	NONE	NONE	NONE	NONE	AT3G16260
chr3	5652001	5652100	NONE	NONE	NONE	NONE	AT3TE23740	VANDAL22:DNA/MuDR	AT3G16590-AT3G16600	AT3G16590	AT3G16600
chr3	5669701	5669800	AT3G16640	-	protein_coding_gene	translationally controlled tumor protein	NONE	NONE	NONE	NONE	NONE
chr3	5706701	5706800	AT3G16770	+	protein_coding_gene	ethylene-responsive element binding protein	NONE	NONE	NONE	NONE	NONE
chr3	5862101	5862200	AT3G17185	+	other_RNA	TAS3/TASIR-ARF (TRANS-ACTING SIRNA3); other RNA	NONE	NONE	NONE	NONE	NONE
chr3	5930601	5930700	NONE	NONE	NONE	NONE	AT3TE24910	ATDNAI27T9A:DNA/MuDR	AT3G17340-AT3G17350	NONE	NONE
chr3	6073501	6073600	NONE	NONE	NONE	NONE	AT3TE25510	ATLINE1A:LINE/L1	AT3G17740-AT3G17750	AT3G17740;AT3G17750	NONE
chr3	6309201	6309300	AT3G18370	+	protein_coding_gene	C2 domain-containing protein	NONE	NONE	NONE	NONE	NONE
chr3	6396401	6396500	AT3G18570	-	protein_coding_gene	Oleosin family protein	NONE	NONE	NONE	NONE	AT3G18580
chr3	6486701	6486800	NONE	NONE	NONE	NONE	AT3TE27270	AT9NMU1:DNA/MuDR	AT3G18820-AT3G18827	NONE	AT3G18820
chr3	6668801	6668900	NONE	NONE	NONE	NONE	NONE	NONE	AT3G19250-AT3G19260	AT3G19250	AT3G19260
chr3	6705301	6705400	NONE	NONE	NONE	NONE	NONE	NONE	AT3G19340-AT3G19350	AT3G19350	NONE
chr3	6708001	6708100	AT3G19360	+	protein_coding_gene	Zinc finger (CCCH-type) family protein	NONE	NONE	NONE	NONE	NONE
chr3	6767501	6767600	AT3G19515	-	protein_coding_gene	CONTAINS InterPro DOMAIN/s: Apoptosis inhibitory 5 (InterPro:IPR008383); BEST Arabidopsis thaliana protein match is: unknown protein (TAIR:AT1G23935.1); Has 546 Blast hits to 394 proteins in 84 species: Archae - 0; Bacteria - 3; Metazoa - 210; Fungi - 15; Plants - 143; Viruses - 0; Other Eukaryotes - 175 (source: NCBI BLink).	NONE	NONE	NONE	AT3G19510	NONE
chr3	7232001	7232100	AT3G20690	-	protein_coding_gene	F-box and associated interaction domains-containing protein	NONE	NONE	NONE	AT3G20680	NONE
chr3	7235301	7235400	NONE	NONE	NONE	NONE	NONE	NONE	AT3G20700-AT3G20705	AT3G20700	NONE
chr3	7318501	7318600	NONE	NONE	NONE	NONE	AT3TE30755	ATREP11:RC/Helitron	AT3G20880-AT3G20885	NONE	NONE
chr3	7713601	7713700	NONE	NONE	NONE	NONE	NONE	NONE	AT3G21890-AT3G21900	NONE	NONE
chr3	7766101	7766200	NONE	NONE	NONE	NONE	AT3TE32605	ATREP2:RC/Helitron	AT3G22050-AT3G22053	NONE	AT3G22050
chr3	7766701	7766800	NONE	NONE	NONE	NONE	AT3TE32610;AT3TE32605	ATREP13:RC/Helitron;ATREP2:RC/Helitron	AT3G22050-AT3G22053	AT3G22053	NONE
chr3	7766801	7766900	NONE	NONE	NONE	NONE	AT3TE32610	ATREP13:RC/Helitron	AT3G22050-AT3G22053	AT3G22053	NONE
chr3	7806001	7806100	AT3G22142	-	protein_coding_gene	Bifunctional inhibitor/lipid-transfer protein/seed storage 2S albumin superfamily protein	NONE	NONE	NONE	NONE	NONE
chr3	7844401	7844500	AT3G22230	-	protein_coding_gene	Ribosomal L27e protein family	NONE	NONE	NONE	NONE	NONE
chr3	7851401	7851500	NONE	NONE	NONE	NONE	NONE	NONE	AT3G22232-AT3G22234	NONE	NONE
chr3	7856901	7857000	NONE	NONE	NONE	NONE	AT3TE32960;AT3TE32965	ATREP3:RC/Helitron;HELITRONY1B:RC/Helitron	AT3G22235-AT3G22237	NONE	NONE
chr3	7921101	7921200	NONE	NONE	NONE	NONE	AT3TE33205	ATREP10B:RC/Helitron	AT3G22380-AT3G22400	NONE	NONE
chr3	7980201	7980300	NONE	NONE	NONE	NONE	AT3TE33460	ATREP2:RC/Helitron	AT3G22530-AT3G22540	NONE	NONE
chr3	7995801	7995900	AT3G22555	+	pseudogene	pseudogene, putative DNA methyltransferase	AT3TE33545	ATREP3:RC/Helitron	NONE	NONE	NONE
chr3	8003501	8003600	NONE	NONE	NONE	NONE	NONE	NONE	AT3G22580-AT3G22590	AT3G22580;AT3G22590	NONE
chr3	8409001	8409100	NONE	NONE	NONE	NONE	AT3TE35250	ATREP10A:RC/Helitron	AT3G23440-AT3G23450	NONE	NONE
chr3	8409201	8409300	NONE	NONE	NONE	NONE	AT3TE35250	ATREP10A:RC/Helitron	AT3G23440-AT3G23450	NONE	NONE
chr3	8537701	8537800	NONE	NONE	NONE	NONE	AT3TE35825	ATGP7:LTR/Gypsy	AT3G23720-AT3G23725	NONE	AT3G23715
chr3	8543001	8543100	NONE	NONE	NONE	NONE	AT3TE35825	ATGP7:LTR/Gypsy	AT3G23725-AT3G23727	NONE	NONE
chr3	8649101	8649200	AT3G23940	+	protein_coding_gene	dehydratase family	NONE	NONE	NONE	NONE	NONE
chr3	8752201	8752300	NONE	NONE	NONE	NONE	AT3TE36690	TAG2:DNA/HAT	AT3G24200-AT3G24210	AT3G24200	NONE
chr3	8873201	8873300	NONE	NONE	NONE	NONE	AT3TE37110	ATHILA4D_LTR:LTR/Gypsy	AT3G24430-AT3G24440	AT3G24430	NONE
chr3	8883301	8883400	NONE	NONE	NONE	NONE	AT3TE37150;AT3TE37155	ATREP7:RC/Helitron;HELITRONY3A:RC/Helitron	AT3G24450-AT3G24460	NONE	NONE
chr3	8883401	8883500	NONE	NONE	NONE	NONE	AT3TE37155	HELITRONY3A:RC/Helitron	AT3G24450-AT3G24460	NONE	NONE
chr3	8895001	8895100	AT3G24465	-	protein_coding_gene	Plant thionin family protein	NONE	NONE	NONE	NONE	NONE
chr3	8977101	8977200	AT3G24610	-	protein_coding_gene	Galactose oxidase/kelch repeat superfamily protein	NONE	NONE	NONE	NONE	NONE
chr3	9228201	9228300	AT3G25450	+	transposable_element_gene	transposable element gene	AT3TE38565	ATCOPIA65:LTR/Copia	NONE	NONE	NONE
chr3	9389601	9389700	AT3G25725	+	transposable_element_gene	transposable element gene	AT3TE39220	ATCOPIA17:LTR/Copia	NONE	NONE	NONE
chr3	9406101	9406200	NONE	NONE	NONE	NONE	AT3TE39280	RathE3_cons:RathE3_cons	AT3G25760-AT3G25770	AT3G25770	AT3G25760
chr3	9540901	9541000	NONE	NONE	NONE	NONE	AT3TE39820	ATREP11:RC/Helitron	AT3G26100-AT3G26110	AT3G26110	AT3G26100
chr3	9608101	9608200	NONE	NONE	NONE	NONE	AT3TE40125	ATDNAI27T9A:DNA/MuDR	AT3G26240-AT3G26250	AT3G26240	NONE
chr3	9693701	9693800	AT3G26483	-	transposable_element_gene	transposable element gene	AT3TE40420	ATCOPIA82:LTR/Copia	NONE	NONE	NONE
chr3	9739701	9739800	NONE	NONE	NONE	NONE	AT3TE40545	BRODYAGA2:DNA/MuDR	AT3G26530-AT3G26539	NONE	NONE
chr3	9977401	9977500	AT3G27040	-	protein_coding_gene	Meprin and TRAF (MATH) homology domain-containing protein	AT3TE41515	RP1_AT:DNA	NONE	NONE	AT3G27050
chr3	10049201	10049300	NONE	NONE	NONE	NONE	AT3TE41835	ATREP13:RC/Helitron	AT3G27210-AT3G27220	NONE	NONE
chr3	10066601	10066700	NONE	NONE	NONE	NONE	AT3TE41915	ATREP6:RC/Helitron	AT3G27250-AT3G27260	AT3G27260	NONE
chr3	10082701	10082800	NONE	NONE	NONE	NONE	AT3TE41970	ATREP11:RC/Helitron	AT3G27290-AT3G27300	NONE	AT3G27300
chr3	10109001	10109100	AT3G27327	+	transposable_element_gene	transposable element gene	AT3TE42075	ATCOPIA49:LTR/Copia	NONE	NONE	NONE
chr3	10222901	10223000	NONE	NONE	NONE	NONE	AT3TE42490	TSCL:LINE?	AT3G27590-AT3G27600	NONE	AT3G27600
chr3	10255001	10255100	AT3G27680	-	protein_coding_gene	Plant self-incompatibility protein S1 family	NONE	NONE	NONE	AT3G27690	NONE
chr3	10320901	10321000	NONE	NONE	NONE	NONE	AT3TE42870	ATREP3:RC/Helitron	AT3G27831-AT3G27835	AT3G27831	AT3G27835
chr3	10440501	10440600	NONE	NONE	NONE	NONE	AT3TE43355	VANDAL16:DNA/MuDR	AT3G28040-AT3G28050	NONE	NONE
chr3	10461901	10462000	AT3G28110	+	transposable_element_gene	transposable element gene	AT3TE43460	VANDAL1:DNA/MuDR	NONE	NONE	AT3G28100
chr3	10476101	10476200	NONE	NONE	NONE	NONE	AT3TE43525	ATHPOGON1:DNA/Pogo	AT3G28150-AT3G28153	NONE	NONE
chr3	10522201	10522300	NONE	NONE	NONE	NONE	AT3TE43700	ATCOPIA37:LTR/Copia	AT3G28210-AT3G28216	NONE	AT3G28210;AT3G28216
chr3	10546401	10546500	NONE	NONE	NONE	NONE	AT3TE43820	ATHILA4D_LTR:LTR/Gypsy	AT3G28280-AT3G28290	NONE	NONE
chr3	10546501	10546600	NONE	NONE	NONE	NONE	AT3TE43820	ATHILA4D_LTR:LTR/Gypsy	AT3G28280-AT3G28290	AT3G28290	NONE
chr3	10554801	10554900	NONE	NONE	NONE	NONE	AT3TE43875	ATREP10A:RC/Helitron	AT3G28291-AT3G28295	NONE	NONE
chr3	10575001	10575100	NONE	NONE	NONE	NONE	AT3TE43990	ATREP3:RC/Helitron	AT3G28300-AT3G28310	NONE	NONE
chr3	10584101	10584200	NONE	NONE	NONE	NONE	AT3TE44010	ATREP4:RC/Helitron	AT3G28321-AT3G28330	AT3G28321	NONE
chr3	10654101	10654200	NONE	NONE	NONE	NONE	NONE	NONE	AT3G28415-AT3G28420	NONE	AT3G28420
chr3	10816201	10816300	NONE	NONE	NONE	NONE	AT3TE44965	VANDAL2N1:DNA/MuDR	AT3G28790-AT3G28800	AT3G28790	NONE
chr3	10819901	10820000	NONE	NONE	NONE	NONE	AT3TE44975	ATREP3:RC/Helitron	AT3G28800-AT3G28810	NONE	NONE
chr3	10827201	10827300	NONE	NONE	NONE	NONE	NONE	NONE	AT3G28810-AT3G28820	AT3G28820	NONE
chr3	10827401	10827500	NONE	NONE	NONE	NONE	NONE	NONE	AT3G28810-AT3G28820	AT3G28820	NONE
chr3	10834701	10834800	NONE	NONE	NONE	NONE	NONE	NONE	AT3G28830-AT3G28840	NONE	NONE
chr3	10835401	10835500	NONE	NONE	NONE	NONE	AT3TE45040	HELITRONY3:RC/Helitron	AT3G28830-AT3G28840	NONE	NONE
chr3	10841501	10841600	NONE	NONE	NONE	NONE	AT3TE45080;AT3TE45075;AT3TE45070	ATREP10B:RC/Helitron;ATREP10B:RC/Helitron;ATREP10B:RC/Helitron	AT3G28840-AT3G28850	NONE	NONE
chr3	10933401	10933500	NONE	NONE	NONE	NONE	AT3TE45440;AT3TE45445	HELITRONY1B:RC/Helitron;ATREP5:RC/Helitron	AT3G28918-AT3G28920	NONE	AT3G28918
chr3	10938001	10938100	NONE	NONE	NONE	NONE	NONE	NONE	AT3G28918-AT3G28920	NONE	NONE
chr3	11000201	11000300	NONE	NONE	NONE	NONE	NONE	NONE	AT3G28985-AT3G28990	NONE	NONE
chr3	11054201	11054300	NONE	NONE	NONE	NONE	AT3TE45970	ARNOLDY1:DNA/MuDR	AT3G29075-AT3G29076	NONE	NONE
chr3	11058501	11058600	AT3G29076	-	transposable_element_gene	transposable element gene	AT3TE45980	ATGP1:LTR/Gypsy	NONE	NONE	NONE
chr3	11089101	11089200	NONE	NONE	NONE	NONE	AT3TE46115	ATREP8:RC/Helitron	AT3G29110-AT3G29120	NONE	NONE
chr3	11097201	11097300	NONE	NONE	NONE	NONE	AT3TE46170	TAG2:DNA/HAT	AT3G29110-AT3G29120	NONE	NONE
chr3	11097301	11097400	NONE	NONE	NONE	NONE	AT3TE46170	TAG2:DNA/HAT	AT3G29110-AT3G29120	NONE	NONE
chr3	11099401	11099500	NONE	NONE	NONE	NONE	AT3TE46170	TAG2:DNA/HAT	AT3G29120-AT3G29130	NONE	NONE
chr3	11152301	11152400	NONE	NONE	NONE	NONE	AT3TE46370	ATREP11A:RC/Helitron	AT3G29180-AT3G29185	NONE	AT3G29180
chr3	11152801	11152900	NONE	NONE	NONE	NONE	AT3TE46370;AT3TE46375	ATREP11A:RC/Helitron;ATREP11A:RC/Helitron	AT3G29180-AT3G29185	NONE	NONE
chr3	11162801	11162900	AT3G29190	-	protein_coding_gene	Terpenoid cyclases/Protein prenyltransferases superfamily protein	AT3TE46410	RathE2_cons:RathE2_cons	NONE	NONE	AT3G29195
chr3	11167001	11167100	NONE	NONE	NONE	NONE	AT3TE46430	ATREP13:RC/Helitron	AT3G29200-AT3G29205	AT3G29200	NONE
chr3	11167101	11167200	NONE	NONE	NONE	NONE	AT3TE46430	ATREP13:RC/Helitron	AT3G29200-AT3G29205	AT3G29200	NONE
chr3	11199801	11199900	NONE	NONE	NONE	NONE	NONE	NONE	AT3G29252-AT3G29255	NONE	NONE
chr3	11204801	11204900	NONE	NONE	NONE	NONE	AT3TE46665	ATREP11:RC/Helitron	AT3G29252-AT3G29255	NONE	NONE
chr3	11205301	11205400	NONE	NONE	NONE	NONE	AT3TE46670	ATGP1:LTR/Gypsy	AT3G29252-AT3G29255	NONE	NONE
chr3	11217501	11217600	NONE	NONE	NONE	NONE	AT3TE46725	TNAT1A:DNA	AT3G29260-AT3G29265	AT3G29260	NONE
chr3	11266001	11266100	NONE	NONE	NONE	NONE	AT3TE46960	ARNOLDY2:DNA/MuDR	AT3G29350-AT3G29360	AT3G29350	AT3G29360
chr3	11268401	11268500	AT3G29360	-	protein_coding_gene	UDP-glucose 6-dehydrogenase family protein	NONE	NONE	NONE	NONE	NONE
chr3	11321701	11321800	AT3G29440	-	transposable_element_gene	transposable element gene	AT3TE47210	META1:LTR/Copia	NONE	AT3G29450	NONE
chr3	11335401	11335500	NONE	NONE	NONE	NONE	AT3TE47230	ATGP1:LTR/Gypsy	AT3G29480-AT3G29510	NONE	NONE
chr3	11335501	11335600	NONE	NONE	NONE	NONE	AT3TE47230;AT3TE47235	ATGP1:LTR/Gypsy;ATCOPIA27:LTR/Copia	AT3G29480-AT3G29510	NONE	NONE
chr3	11377001	11377100	NONE	NONE	NONE	NONE	AT3TE47400	ATGP1:LTR/Gypsy	AT3G29572-AT3G29575	NONE	NONE
chr3	11396601	11396700	NONE	NONE	NONE	NONE	AT3TE47525	HELITRONY3:RC/Helitron	AT3G29580-AT3G29590	AT3G29580	NONE
chr3	11432401	11432500	NONE	NONE	NONE	NONE	AT3TE47640	HELITRONY3:RC/Helitron	AT3G29615-AT3G29618	NONE	NONE
chr3	11435501	11435600	NONE	NONE	NONE	NONE	AT3TE47665	HELITRONY1E:RC/Helitron	AT3G29618-AT3G29620	NONE	NONE
chr3	11452401	11452500	NONE	NONE	NONE	NONE	NONE	NONE	AT3G29630-AT3G29633	NONE	AT3G29633
chr3	11470801	11470900	NONE	NONE	NONE	NONE	NONE	NONE	AT3G29636-AT3G29638	NONE	NONE
chr3	11480301	11480400	NONE	NONE	NONE	NONE	NONE	NONE	AT3G29639-AT3G29640	AT3G29639	NONE
chr3	11496801	11496900	NONE	NONE	NONE	NONE	AT3TE47890	ATHILA4B_LTR:LTR/Gypsy	AT3G29632-AT3G29642	NONE	NONE
chr3	11603201	11603300	AT3G29788	-	pseudogene	unknown pseudogene	AT3TE48215	SIMPLEGUY1:DNA/Harbinger	NONE	NONE	NONE
chr3	11660201	11660300	NONE	NONE	NONE	NONE	AT3TE48465;AT3TE48455	VANDAL2N1:DNA/MuDR;ATLINEIII:LINE/L1	AT3G29777-AT3G29778	NONE	NONE
chr3	11674901	11675000	NONE	NONE	NONE	NONE	AT3TE48505;AT3TE48510	BRODYAGA1A:DNA/MuDR;BRODYAGA1A:DNA/MuDR	AT3G29780-AT3G29781	NONE	NONE
chr3	11708901	11709000	AT3G29796	+	protein_coding_gene	unknown protein; Has 28 Blast hits to 20 proteins in 8 species: Archae - 0; Bacteria - 0; Metazoa - 18; Fungi - 0; Plants - 1; Viruses - 0; Other Eukaryotes - 9 (source: NCBI BLink).	AT3TE48700;AT3TE48695	HELITRONY1A:RC/Helitron;ARNOLD3:DNA/MuDR	NONE	NONE	NONE
chr3	11711301	11711400	AT3G29796	+	protein_coding_gene	unknown protein; Has 28 Blast hits to 20 proteins in 8 species: Archae - 0; Bacteria - 0; Metazoa - 18; Fungi - 0; Plants - 1; Viruses - 0; Other Eukaryotes - 9 (source: NCBI BLink).	AT3TE48740	HELITRONY1B:RC/Helitron	NONE	NONE	NONE
chr3	11723201	11723300	NONE	NONE	NONE	NONE	AT3TE48825	ATGP1:LTR/Gypsy	AT3G29800-AT3G29805	NONE	NONE
chr3	11727001	11727100	AT3G29805	-	transposable_element_gene	transposable element gene	AT3TE48840	HELITRONY3:RC/Helitron	NONE	NONE	NONE
chr3	11895301	11895400	NONE	NONE	NONE	NONE	NONE	NONE	AT3G30250-AT3G30260	NONE	NONE
chr3	11896301	11896400	NONE	NONE	NONE	NONE	AT3TE49530	ATGP8:LTR/Gypsy	AT3G30250-AT3G30260	NONE	NONE
chr3	11968201	11968300	NONE	NONE	NONE	NONE	AT3TE49835	ATREP3:RC/Helitron	AT3G30370-AT3G30380	NONE	NONE
chr3	11972701	11972800	NONE	NONE	NONE	NONE	NONE	NONE	AT3G30370-AT3G30380	NONE	NONE
chr3	11980701	11980800	NONE	NONE	NONE	NONE	AT3TE49895	BOMZH2:DNA/MuDR	AT3G30390-AT3G30383	NONE	NONE
chr3	11997601	11997700	NONE	NONE	NONE	NONE	AT3TE50005;AT3TE50010	ATCOPIA94:LTR/Copia;ATHILA4D_LTR:LTR/Gypsy	AT3G30391-AT3G30393	AT3G30391	NONE
chr3	12015101	12015200	NONE	NONE	NONE	NONE	NONE	NONE	AT3G30400-AT3G30405	NONE	NONE
chr3	12050101	12050200	NONE	NONE	NONE	NONE	AT3TE50165	ATHILA2:LTR/Gypsy	AT3G30416-AT3G30418	NONE	NONE
chr3	12054401	12054500	AT3G30418	-	transposable_element_gene	transposable element gene	AT3TE50185	ATHILA2:LTR/Gypsy	NONE	NONE	NONE
chr3	12068701	12068800	AT3G30433	-	transposable_element_gene	transposable element gene	AT3TE50260	ATHILA4:LTR/Gypsy	NONE	NONE	NONE
chr3	12068801	12068900	AT3G30433	-	transposable_element_gene	transposable element gene	AT3TE50260	ATHILA4:LTR/Gypsy	NONE	NONE	NONE
chr3	12077401	12077500	NONE	NONE	NONE	NONE	AT3TE50295	ARNOLD2:DNA/MuDR	AT3G30436-AT3G30440	NONE	NONE
chr3	12077501	12077600	NONE	NONE	NONE	NONE	AT3TE50295	ARNOLD2:DNA/MuDR	AT3G30436-AT3G30440	NONE	NONE
chr3	12077601	12077700	NONE	NONE	NONE	NONE	AT3TE50295	ARNOLD2:DNA/MuDR	AT3G30436-AT3G30440	NONE	NONE
chr3	12091201	12091300	NONE	NONE	NONE	NONE	AT3TE50295	ARNOLD2:DNA/MuDR	AT3G30455-AT3G30456	NONE	NONE
chr3	12106101	12106200	NONE	NONE	NONE	NONE	AT3TE50375	VANDAL3:DNA/MuDR	AT3G30460-AT3G30465	NONE	NONE
chr3	12121301	12121400	NONE	NONE	NONE	NONE	AT3TE50375	VANDAL3:DNA/MuDR	AT3G30510-AT3G30520	NONE	NONE
chr3	12135701	12135800	NONE	NONE	NONE	NONE	AT3TE50455	HELITRONY3:RC/Helitron	AT3G30520-AT3G30530	NONE	NONE
chr3	12135801	12135900	NONE	NONE	NONE	NONE	AT3TE50455	HELITRONY3:RC/Helitron	AT3G30520-AT3G30530	NONE	NONE
chr3	12200201	12200300	NONE	NONE	NONE	NONE	AT3TE50610	VANDAL3:DNA/MuDR	AT3G30645-AT3G30650	NONE	NONE
chr3	12243101	12243200	NONE	NONE	NONE	NONE	AT3TE50745;AT3TE50750	LIMPET1:DNA/MuDR;LIMPET1:DNA/MuDR	AT3G30685-AT3G30690	NONE	NONE
chr3	12250201	12250300	AT3G30695	-	transposable_element_gene	transposable element gene	AT3TE50760	ATHILA2:LTR/Gypsy	NONE	NONE	NONE
chr3	12250301	12250400	AT3G30695	-	transposable_element_gene	transposable element gene	AT3TE50760	ATHILA2:LTR/Gypsy	NONE	NONE	NONE
chr3	12294101	12294200	AT3G30710	-	transposable_element_gene	transposable element gene	AT3TE50890	ATLANTYS1:LTR/Gypsy	AT3G30710-AT3G30712	NONE	NONE
chr3	12353301	12353400	NONE	NONE	NONE	NONE	AT3TE51160	ATLINE1A:LINE/L1	AT3G30725-AT3G30727	NONE	AT3G30725
chr3	12455101	12455200	NONE	NONE	NONE	NONE	AT3TE51435	ATMUN2:DNA/MuDR	AT3G30775-AT3G30778	NONE	NONE
chr3	12460701	12460800	NONE	NONE	NONE	NONE	AT3TE51450	ATHILA4:LTR/Gypsy	AT3G30778-AT3G30780	NONE	NONE
chr3	12464601	12464700	AT3G30780	-	transposable_element_gene	transposable element gene	AT3TE51460	ATENSPM2:DNA/En-Spm	NONE	NONE	NONE
chr3	12479101	12479200	NONE	NONE	NONE	NONE	AT3TE51505	ATGP1:LTR/Gypsy	AT3G30800-AT3G30802	NONE	NONE
chr3	12480001	12480100	AT3G30802	+	transposable_element_gene	transposable element gene	AT3TE51505	ATGP1:LTR/Gypsy	NONE	NONE	NONE
chr3	12480101	12480200	AT3G30802	+	transposable_element_gene	transposable element gene	AT3TE51505	ATGP1:LTR/Gypsy	NONE	NONE	NONE
chr3	12481701	12481800	AT3G30802	+	transposable_element_gene	transposable element gene	AT3TE51505	ATGP1:LTR/Gypsy	NONE	NONE	NONE
chr3	12483101	12483200	AT3G30802	+	transposable_element_gene	transposable element gene	AT3TE51505	ATGP1:LTR/Gypsy	NONE	NONE	NONE
chr3	12484301	12484400	AT3G30802	+	transposable_element_gene	transposable element gene	AT3TE51505	ATGP1:LTR/Gypsy	AT3G30802-AT3G30803	NONE	NONE
chr3	12486001	12486100	AT3G30803	-	transposable_element_gene	transposable element gene	AT3TE51505	ATGP1:LTR/Gypsy	NONE	NONE	NONE
chr3	12497201	12497300	AT3G30811	-	transposable_element_gene	transposable element gene	AT3TE51535	ATLANTYS1:LTR/Gypsy	NONE	NONE	NONE
chr3	12499501	12499600	AT3G30811	-	transposable_element_gene	transposable element gene	AT3TE51535	ATLANTYS1:LTR/Gypsy	NONE	NONE	NONE
chr3	12555401	12555500	NONE	NONE	NONE	NONE	AT3TE51685	ATGP6:LTR/Gypsy	AT3G30833-AT3G30834	NONE	NONE
chr3	12602901	12603000	AT3G30844	-	transposable_element_gene	transposable element gene	AT3TE51880	ATREP10D:RC/Helitron	NONE	NONE	NONE
chr3	12610601	12610700	NONE	NONE	NONE	NONE	AT3TE51910	VANDAL18NA:DNA/MuDR	AT3G30843-AT3G30846	NONE	NONE
chr3	12634701	12634800	AT3G30852	-	transposable_element_gene	transposable element gene	NONE	NONE	NONE	NONE	NONE
chr3	12639501	12639600	NONE	NONE	NONE	NONE	AT3TE51985;AT3TE52005	VANDAL21:DNA/MuDR;ATHPOGON1:DNA/Pogo	AT3G30859-AT3G30867	NONE	NONE
chr3	12651601	12651700	AT3G30875	-	pseudogene	pseudogene, putative multidrug resistance protein, similar to multidrug resistance protein 1 homolog GB:T06165 GI:7442649 from (Hordeum vulgare); blastp match of 54% identity and 0. P-value to GP|2292907|emb|CAA71179.1||Y10099 P-glycoprotein homologue {Hordeum vulgare subsp. vulgare}	NONE	NONE	NONE	NONE	NONE
chr3	12658501	12658600	NONE	NONE	NONE	NONE	AT3TE52075;AT3TE52070;AT3TE52065	LIMPET1:DNA/MuDR;LIMPET1:DNA/MuDR;LIMPET1:DNA/MuDR	AT3G30885-AT3G31005	NONE	NONE
chr3	12660001	12660100	NONE	NONE	NONE	NONE	AT3TE52090	ATREP5:RC/Helitron	AT3G30885-AT3G31005	NONE	NONE
chr3	12669101	12669200	AT3G31005	-	pseudogene	Pseudogene of AT1G66520; PDE194 (PIGMENT DEFECTIVE 194); formyltetrahydrofolate deformylase/ hydroxymethyl-, formyl- and related transferase	AT3TE52115	ATDNAI27T9A:DNA/MuDR	NONE	NONE	NONE
chr3	12669201	12669300	AT3G31005	-	pseudogene	Pseudogene of AT1G66520; PDE194 (PIGMENT DEFECTIVE 194); formyltetrahydrofolate deformylase/ hydroxymethyl-, formyl- and related transferase	NONE	NONE	NONE	NONE	NONE
chr3	12670401	12670500	AT3G31005;AT3G31161	+	pseudogene;pseudogene	Pseudogene of AT1G66520; PDE194 (PIGMENT DEFECTIVE 194); formyltetrahydrofolate deformylase/ hydroxymethyl-, formyl- and related transferase;pseudogene, hypothetical protein	AT3TE52120	LIMPET1:DNA/MuDR	NONE	NONE	NONE
chr3	12670501	12670600	AT3G31005	-	pseudogene	Pseudogene of AT1G66520; PDE194 (PIGMENT DEFECTIVE 194); formyltetrahydrofolate deformylase/ hydroxymethyl-, formyl- and related transferase	AT3TE52120	LIMPET1:DNA/MuDR	NONE	NONE	NONE
chr3	12670601	12670700	AT3G31005	-	pseudogene	Pseudogene of AT1G66520; PDE194 (PIGMENT DEFECTIVE 194); formyltetrahydrofolate deformylase/ hydroxymethyl-, formyl- and related transferase	AT3TE52120	LIMPET1:DNA/MuDR	NONE	NONE	NONE
chr3	12854501	12854600	AT3G31630	+	transposable_element_gene	transposable element gene	AT3TE52805;AT3TE52800	ATGP1:LTR/Gypsy;ATLINE1_6:LINE/L1	NONE	NONE	NONE
chr3	12856101	12856200	AT3G31630	+	transposable_element_gene	transposable element gene	AT3TE52805;AT3TE52800	ATGP1:LTR/Gypsy;ATLINE1_6:LINE/L1	NONE	NONE	NONE
chr3	12872401	12872500	NONE	NONE	NONE	NONE	NONE	NONE	AT3G31810-AT3G31900	NONE	NONE
chr3	12905101	12905200	NONE	NONE	NONE	NONE	NONE	NONE	AT3G31908-AT3G31909	NONE	NONE
chr3	12951301	12951400	AT3G31950	+	protein_coding_gene	BEST Arabidopsis thaliana protein match is: nucleic acid binding;zinc ion binding (TAIR:AT4G06526.1); Has 13 Blast hits to 13 proteins in 4 species: Archae - 0; Bacteria - 0; Metazoa - 3; Fungi - 0; Plants - 10; Viruses - 0; Other Eukaryotes - 0 (source: NCBI BLink).	NONE	NONE	NONE	NONE	NONE
chr3	12961401	12961500	NONE	NONE	NONE	NONE	AT3TE53170	ATGP1:LTR/Gypsy	AT3G31960-AT3G31970	NONE	NONE
chr3	12987401	12987500	NONE	NONE	NONE	NONE	AT3TE53215	ATHILA2:LTR/Gypsy	AT3G32000-AT3G32010	NONE	NONE
chr3	13019701	13019800	NONE	NONE	NONE	NONE	AT3TE53305	ATHILA4C:LTR/Gypsy	AT3G32033-AT3G32029	NONE	NONE
chr3	13046701	13046800	NONE	NONE	NONE	NONE	AT3TE53435;AT3TE53440	ATREP10D:RC/Helitron;ATREP10D:RC/Helitron	AT3G32036-AT3G32040	NONE	AT3G32040
chr3	13059001	13059100	NONE	NONE	NONE	NONE	NONE	NONE	AT3G32043-AT3G32047	NONE	NONE
chr3	13119901	13120000	AT3G32118	+	transposable_element_gene	transposable element gene	AT3TE53690	ATHILA:LTR/Gypsy	NONE	NONE	NONE
chr3	13143101	13143200	NONE	NONE	NONE	NONE	AT3TE53755	ATHILA4A:LTR/Gypsy	AT3G32140-AT3G32150	AT3G32150	NONE
chr3	13152501	13152600	NONE	NONE	NONE	NONE	NONE	NONE	AT3G32164-AT3G32168	NONE	NONE
chr3	13189401	13189500	AT3G32210	-	transposable_element_gene	transposable element gene	AT3TE53970	ATHILA:LTR/Gypsy	AT3G32205-AT3G32210	NONE	NONE
chr3	13328301	13328400	NONE	NONE	NONE	NONE	AT3TE54480	ATREP3:RC/Helitron	AT3G32387-AT3G32389	NONE	NONE
chr3	13355501	13355600	AT3G32397	-	transposable_element_gene	transposable element gene	AT3TE54510	VANDAL2:DNA/MuDR	NONE	NONE	NONE
chr3	13383301	13383400	AT3G32425	-	transposable_element_gene	transposable element gene	AT3TE54575	ATMU9:DNA/MuDR	NONE	NONE	NONE
chr3	13443501	13443600	AT3G32899	-	transposable_element_gene	transposable element gene	AT3TE54780	ATLANTYS1:LTR/Gypsy	NONE	NONE	NONE
chr3	13453801	13453900	NONE	NONE	NONE	NONE	AT3TE54815;AT3TE54810	ARNOLD3:DNA/MuDR;ATREP11:RC/Helitron	AT3G32904-AT3G32901	AT3G32904	NONE
chr3	13453901	13454000	NONE	NONE	NONE	NONE	AT3TE54815	ARNOLD3:DNA/MuDR	AT3G32904-AT3G32901	NONE	NONE
chr3	13473701	13473800	NONE	NONE	NONE	NONE	AT3TE54845	ARNOLD2:DNA/MuDR	AT3G32914-AT3G32917	NONE	NONE
chr3	13478501	13478600	AT3G32917	-	transposable_element_gene	transposable element gene	AT3TE54865	ATGP1:LTR/Gypsy	NONE	NONE	NONE
chr3	13479901	13480000	NONE	NONE	NONE	NONE	AT3TE54865	ATGP1:LTR/Gypsy	AT3G32917-AT3G32920	NONE	NONE
chr3	13480501	13480600	NONE	NONE	NONE	NONE	AT3TE54865	ATGP1:LTR/Gypsy	AT3G32917-AT3G32920	NONE	NONE
chr3	13481001	13481100	NONE	NONE	NONE	NONE	AT3TE54875	HELITRONY1B:RC/Helitron	AT3G32917-AT3G32920	NONE	NONE
chr3	13522601	13522700	AT3G32975	-	transposable_element_gene	transposable element gene	AT3TE55035	ATHILA6B:LTR/Gypsy	NONE	NONE	NONE
chr3	13544201	13544300	NONE	NONE	NONE	NONE	AT3TE55140	VANDAL2:DNA/MuDR	AT3G33004-AT3G33005	NONE	NONE
chr3	13636901	13637000	AT3G33071	-	transposable_element_gene	transposable element gene	AT3TE55375	ATHILA2:LTR/Gypsy	NONE	NONE	NONE
chr3	13649201	13649300	AT3G33073	-	transposable_element_gene	transposable element gene	AT3TE55395	ATHILA6A:LTR/Gypsy	AT3G33073-AT3G33067	NONE	NONE
chr3	13686901	13687000	NONE	NONE	NONE	NONE	NONE	NONE	AT3G33084-AT3G33076	NONE	NONE
chr3	13690401	13690500	NONE	NONE	NONE	NONE	NONE	NONE	AT3G33084-AT3G33076	NONE	NONE
chr3	13700901	13701000	NONE	NONE	NONE	NONE	NONE	NONE	AT3G33084-AT3G33076	NONE	NONE
chr3	13713201	13713300	NONE	NONE	NONE	NONE	NONE	NONE	AT3G33084-AT3G33076	NONE	NONE
chr3	13716101	13716200	NONE	NONE	NONE	NONE	AT3TE55825	ATDNA12T3_2:DNA	AT3G33084-AT3G33076	NONE	NONE
chr3	13767801	13767900	NONE	NONE	NONE	NONE	NONE	NONE	AT3G33076-AT3G33069	NONE	NONE
chr3	13769801	13769900	NONE	NONE	NONE	NONE	NONE	NONE	AT3G33076-AT3G33069	NONE	NONE
chr3	13778401	13778500	NONE	NONE	NONE	NONE	NONE	NONE	AT3G33076-AT3G33069	NONE	NONE
chr3	13810201	13810300	NONE	NONE	NONE	NONE	AT3TE56655	ATDNA12T3_2:DNA	AT3G33069-AT3G33080	NONE	NONE
chr3	13821901	13822000	NONE	NONE	NONE	NONE	AT3TE56710	ATHILA6A:LTR/Gypsy	AT3G33094-AT3G33097	NONE	NONE
chr3	13856201	13856300	NONE	NONE	NONE	NONE	NONE	NONE	AT3G33103-AT3G33106	NONE	NONE
chr3	13874801	13874900	AT3G33109	+	transposable_element_gene	transposable element gene	AT3TE57050	ATHILA:LTR/Gypsy	NONE	NONE	NONE
chr3	13893101	13893200	AT3G33118	-	transposable_element_gene	transposable element gene	AT3TE57085	ATLANTYS2:LTR/Gypsy	AT3G33118-AT3G33121	NONE	NONE
chr3	13909701	13909800	NONE	NONE	NONE	NONE	AT3TE57150;AT3TE57145;AT3TE57140	ATHILA6A:LTR/Gypsy;ATHILA6A:LTR/Gypsy;ATHILA2:LTR/Gypsy	AT3G33124-AT3G33127	NONE	NONE
chr3	14066001	14066100	NONE	NONE	NONE	NONE	AT3TE57660;AT3TE57665;AT3TE57655	ATHILA2:LTR/Gypsy;ATREP17:DNA/MuDR;TA11:LINE/L1	AT3G33565-AT3G33555	NONE	NONE
chr3	14067301	14067400	NONE	NONE	NONE	NONE	AT3TE57660;AT3TE57655	ATHILA2:LTR/Gypsy;TA11:LINE/L1	AT3G33565-AT3G33555	NONE	NONE
chr3	14084501	14084600	NONE	NONE	NONE	NONE	AT3TE57720	ATENSPM7:DNA/En-Spm	AT3G33528-AT3G33530	AT3G33528;AT3G33530	NONE
chr3	14096001	14096100	NONE	NONE	NONE	NONE	AT3TE57775;AT3TE57770	VANDAL16:DNA/MuDR;HELITRON1:RC/Helitron	AT3G33520-AT3G33448	AT3G33520	NONE
chr3	14096101	14096200	NONE	NONE	NONE	NONE	AT3TE57775;AT3TE57770	VANDAL16:DNA/MuDR;HELITRON1:RC/Helitron	AT3G33520-AT3G33448	AT3G33520	NONE
chr3	14190701	14190800	NONE	NONE	NONE	NONE	AT3TE58250	ATDNA12T3_2:DNA	AT3G41345-AT3G41762	NONE	NONE
chr3	14210601	14210700	NONE	NONE	NONE	NONE	AT3TE58355	ATDNA12T3_2:DNA	AT3G41979-AT3G42047	NONE	NONE
chr3	14247301	14247400	AT3G42057	+	transposable_element_gene	transposable element gene	AT3TE58575	ATLANTYS3:LTR/Gypsy	NONE	NONE	NONE
chr3	14272901	14273000	NONE	NONE	NONE	NONE	AT3TE58650;AT3TE58655	ATREP10A:RC/Helitron;HELITRON5:RC/Helitron	AT3G42086-AT3G42090	NONE	NONE
chr3	14286201	14286300	NONE	NONE	NONE	NONE	AT3TE58660	ATREP10B:RC/Helitron	AT3G42110-AT3G42115	NONE	NONE
chr3	14297801	14297900	NONE	NONE	NONE	NONE	AT3TE58725;AT3TE58730	ATREP8:RC/Helitron;ATDNAI27T9A:DNA/MuDR	AT3G42120-AT3G42130	NONE	AT3G42130
chr3	14306201	14306300	NONE	NONE	NONE	NONE	AT3TE58780;AT3TE58775	HELITRONY3:RC/Helitron;LIMPET1:DNA/MuDR	AT3G42140-AT3G42148	NONE	NONE
chr3	14307201	14307300	NONE	NONE	NONE	NONE	AT3TE58780	HELITRONY3:RC/Helitron	AT3G42140-AT3G42148	NONE	AT3G42148
chr3	14318801	14318900	NONE	NONE	NONE	NONE	NONE	NONE	AT3G42160-AT3G42170	NONE	NONE
chr3	14320301	14320400	NONE	NONE	NONE	NONE	AT3TE58835	ATREP11:RC/Helitron	AT3G42160-AT3G42170	AT3G42170	NONE
chr3	14559101	14559200	AT3G42433	-	transposable_element_gene	transposable element gene	AT3TE59630	ATREP7:RC/Helitron	NONE	NONE	NONE
chr3	14563501	14563600	NONE	NONE	NONE	NONE	NONE	NONE	AT3G42433-AT3G42434	NONE	NONE
chr3	14600201	14600300	AT3G42466	+	pseudogene	Pseudogene of AT2G26730; leucine-rich repeat transmembrane protein kinase, putative	AT3TE59770	ATDNA1T9A:DNA/MuDR	NONE	NONE	NONE
chr3	14650701	14650800	NONE	NONE	NONE	NONE	AT3TE59945	VANDAL18NB:DNA/MuDR	AT3G42542-AT3G42545	NONE	NONE
chr3	14650801	14650900	NONE	NONE	NONE	NONE	AT3TE59945	VANDAL18NB:DNA/MuDR	AT3G42542-AT3G42545	NONE	NONE
chr3	14679301	14679400	NONE	NONE	NONE	NONE	AT3TE60030	ATHILA4C:LTR/Gypsy	AT3G42557-AT3G42560	AT3G42560	NONE
chr3	14771501	14771600	NONE	NONE	NONE	NONE	AT3TE60400	VANDAL20:DNA/MuDR	AT3G42690-AT3G42700	NONE	NONE
chr3	14783001	14783100	NONE	NONE	NONE	NONE	AT3TE60410	VANDAL20:DNA/MuDR	AT3G42712-AT3G42713	NONE	NONE
chr3	14814501	14814600	NONE	NONE	NONE	NONE	AT3TE60510	ATHILA2:LTR/Gypsy	AT3G42727-AT3G42717	NONE	NONE
chr3	14821501	14821600	NONE	NONE	NONE	NONE	AT3TE60525	ATHILA2:LTR/Gypsy	AT3G42717-AT3G42718	NONE	NONE
chr3	14844901	14845000	NONE	NONE	NONE	NONE	AT3TE60610	VANDAL2:DNA/MuDR	AT3G42725-AT3G42730	NONE	NONE
chr3	14859601	14859700	NONE	NONE	NONE	NONE	AT3TE60610;AT3TE60615	VANDAL2:DNA/MuDR;VANDAL2N1:DNA/MuDR	AT3G42763-AT3G42766	NONE	NONE
chr3	14860001	14860100	NONE	NONE	NONE	NONE	NONE	NONE	AT3G42763-AT3G42766	NONE	NONE
chr3	14911201	14911300	NONE	NONE	NONE	NONE	AT3TE60845	VANDAL18NB:DNA/MuDR	AT3G42803-AT3G42806	NONE	NONE
chr3	14928801	14928900	NONE	NONE	NONE	NONE	AT3TE60890	HELITRONY1D:RC/Helitron	AT3G42820-AT3G42830	NONE	AT3G42830
chr3	14949001	14949100	NONE	NONE	NONE	NONE	AT3TE60975	ATREP11:RC/Helitron	AT3G42860-AT3G42870	AT3G42860;AT3G42870	NONE
chr3	14949701	14949800	AT3G42870	+	protein_coding_gene	unknown protein; BEST Arabidopsis thaliana protein match is: unknown protein (TAIR:AT3G30520.1); Has 47 Blast hits to 47 proteins in 2 species: Archae - 0; Bacteria - 0; Metazoa - 0; Fungi - 0; Plants - 47; Viruses - 0; Other Eukaryotes - 0 (source: NCBI BLink).	NONE	NONE	NONE	NONE	NONE
chr3	15005101	15005200	NONE	NONE	NONE	NONE	AT3TE61195;AT3TE61190	ATHILA4B_LTR:LTR/Gypsy;ATLANTYS1:LTR/Gypsy	AT3G42935-AT3G42940	NONE	NONE
chr3	15020801	15020900	NONE	NONE	NONE	NONE	AT3TE61220;AT3TE61225	ATREP4:RC/Helitron;ATREP11:RC/Helitron	AT3G42960-AT3G42970	NONE	NONE
chr3	15082701	15082800	NONE	NONE	NONE	NONE	AT3TE61450	ATGP8:LTR/Gypsy	AT3G43083-AT3G43090	NONE	NONE
chr3	15082801	15082900	NONE	NONE	NONE	NONE	AT3TE61450	ATGP8:LTR/Gypsy	AT3G43083-AT3G43090	NONE	NONE
chr3	15084101	15084200	AT3G43090	-	transposable_element_gene	transposable element gene	AT3TE61455	ATGP8:LTR/Gypsy	NONE	NONE	NONE
chr3	15086901	15087000	NONE	NONE	NONE	NONE	AT3TE61470	BRODYAGA1:DNA/MuDR	AT3G43090-AT3G43095	NONE	NONE
chr3	15169301	15169400	NONE	NONE	NONE	NONE	AT3TE61665	TNAT1A:DNA	AT3G43160-AT3G43170	NONE	NONE
chr3	15187801	15187900	NONE	NONE	NONE	NONE	AT3TE61725	ATREP13:RC/Helitron	AT3G43205-AT3G43210	NONE	NONE
chr3	15220801	15220900	AT3G43260	+	protein_coding_gene	BEST Arabidopsis thaliana protein match is: ARM repeat superfamily protein (TAIR:AT3G62530.1); Has 64 Blast hits to 58 proteins in 16 species: Archae - 0; Bacteria - 0; Metazoa - 8; Fungi - 0; Plants - 53; Viruses - 0; Other Eukaryotes - 3 (source: NCBI BLink).	AT3TE61895	ATHPOGON3:DNA/Pogo	NONE	NONE	NONE
chr3	15225401	15225500	AT3G43270	-	protein_coding_gene	Plant invertase/pectin methylesterase inhibitor superfamily	AT3TE61910	RathE1_cons:RathE1_cons	AT3G43270-AT3G43280	AT3G43270	NONE
chr3	15233201	15233300	NONE	NONE	NONE	NONE	NONE	NONE	AT3G43291-AT3G43300	NONE	AT3G43300
chr3	15245601	15245700	NONE	NONE	NONE	NONE	NONE	NONE	AT3G43300-AT3G43302	AT3G43300	NONE
chr3	15245701	15245800	NONE	NONE	NONE	NONE	NONE	NONE	AT3G43300-AT3G43302	AT3G43300	NONE
chr3	15263701	15263800	AT3G43307	+	transposable_element_gene	transposable element gene	AT3TE62025;AT3TE62030	ATHILA2:LTR/Gypsy;ATHILA:LTR/Gypsy	NONE	NONE	NONE
chr3	15271001	15271100	NONE	NONE	NONE	NONE	AT3TE62080	VANDAL18NB:DNA/MuDR	AT3G43310-AT3G43315	NONE	NONE
chr3	15364601	15364700	AT3G43436	+	transposable_element_gene	transposable element gene	AT3TE62395	Unassigned:Unassigned	NONE	NONE	NONE
chr3	15372201	15372300	NONE	NONE	NONE	NONE	AT3TE62430	VANDAL22:DNA/MuDR	AT3G43440-AT3G43442	NONE	NONE
chr3	15398301	15398400	NONE	NONE	NONE	NONE	NONE	NONE	AT3G43485-AT3G43490	AT3G43490	NONE
chr3	15428501	15428600	AT3G43530	-	transposable_element_gene	transposable element gene	AT3TE62595	VANDAL17:DNA/MuDR	NONE	NONE	NONE
chr3	15456501	15456600	NONE	NONE	NONE	NONE	AT3TE62685	ATHILA0_I:LTR/Gypsy	AT3G43550-AT3G43563	NONE	NONE
chr3	15476401	15476500	NONE	NONE	NONE	NONE	AT3TE62720	ATGP1:LTR/Gypsy	AT3G43570-AT3G43572	NONE	NONE
chr3	15476501	15476600	NONE	NONE	NONE	NONE	AT3TE62720	ATGP1:LTR/Gypsy	AT3G43570-AT3G43572	NONE	NONE
chr3	15613201	15613300	NONE	NONE	NONE	NONE	AT3TE63125	RP1_AT:DNA	AT3G43715-AT3G43720	NONE	NONE
chr3	15619801	15619900	NONE	NONE	NONE	NONE	AT3TE63155;AT3TE63160	ATDNAI27T9B:DNA/MuDR;BRODYAGA2:DNA/MuDR	AT3G43720-AT3G43722	NONE	NONE
chr3	15651101	15651200	NONE	NONE	NONE	NONE	AT3TE63285	VANDAL5:DNA/MuDR	AT3G43770-AT3G43780	NONE	NONE
chr3	15734001	15734100	NONE	NONE	NONE	NONE	AT3TE63580	ATDNAI27T9C:DNA/MuDR	AT3G43870-AT3G43880	NONE	NONE
chr3	15784601	15784700	AT3G43990	-	protein_coding_gene	Bromo-adjacent homology (BAH) domain-containing protein	AT3TE63820	RathE1_cons:RathE1_cons	NONE	NONE	NONE
chr3	15786601	15786700	NONE	NONE	NONE	NONE	AT3TE63825	ATSINE4:SINE	AT3G43990-AT3G44000	NONE	NONE
chr3	15798101	15798200	NONE	NONE	NONE	NONE	AT3TE63870	ATGP6:LTR/Gypsy	AT3G44006-AT3G44010	NONE	NONE
chr3	15814601	15814700	NONE	NONE	NONE	NONE	AT3TE63945;AT3TE63950	BRODYAGA1A:DNA/MuDR;META1:LTR/Copia	AT3G44042-AT3G44045	NONE	NONE
chr3	15817301	15817400	NONE	NONE	NONE	NONE	AT3TE63950	META1:LTR/Copia	AT3G44042-AT3G44045	NONE	NONE
chr3	15916801	15916900	AT3G44210	+	protein_coding_gene	unknown protein; BEST Arabidopsis thaliana protein match is: unknown protein (TAIR:AT3G43870.1); Has 15 Blast hits to 15 proteins in 2 species: Archae - 0; Bacteria - 0; Metazoa - 0; Fungi - 0; Plants - 15; Viruses - 0; Other Eukaryotes - 0 (source: NCBI BLink).	AT3TE64410	ATGP8:LTR/Gypsy	NONE	NONE	NONE
chr3	15989201	15989300	NONE	NONE	NONE	NONE	AT3TE64730	RathE1_cons:RathE1_cons	AT3G44310-AT3G44320	NONE	AT3G44310
chr3	16066301	16066400	NONE	NONE	NONE	NONE	AT3TE65015	META1:LTR/Copia	AT3G44425-AT3G44428	NONE	AT3G44428
chr3	16066701	16066800	NONE	NONE	NONE	NONE	AT3TE65015	META1:LTR/Copia	AT3G44425-AT3G44428	NONE	AT3G44428
chr3	16066801	16066900	NONE	NONE	NONE	NONE	AT3TE65015	META1:LTR/Copia	AT3G44425-AT3G44428	NONE	AT3G44428
chr3	16066901	16067000	NONE	NONE	NONE	NONE	AT3TE65015	META1:LTR/Copia	AT3G44425-AT3G44428	NONE	AT3G44428
chr3	16067001	16067100	NONE	NONE	NONE	NONE	AT3TE65015	META1:LTR/Copia	AT3G44425-AT3G44428	NONE	AT3G44428
chr3	16071901	16072000	NONE	NONE	NONE	NONE	NONE	NONE	AT3G44440-AT3G44444	NONE	AT3G44440
chr3	16079201	16079300	NONE	NONE	NONE	NONE	AT3TE65065	ATCOPIA95:LTR/Copia	AT3G44450-AT3G44460	NONE	AT3G44460
chr3	16087001	16087100	NONE	NONE	NONE	NONE	AT3TE65100	ARNOLD1:DNA/MuDR	AT3G44470-AT3G44480	NONE	NONE
chr3	16106001	16106100	AT3G44500	+	transposable_element_gene	transposable element gene	AT3TE65175	ARNOLD2:DNA/MuDR	AT3G44500-AT3G44510	NONE	NONE
chr3	16159001	16159100	AT3G44570	+	protein_coding_gene	Arabidopsis retrotransposon ORF-1 protein	NONE	NONE	NONE	NONE	NONE
chr3	16159101	16159200	AT3G44570	+	protein_coding_gene	Arabidopsis retrotransposon ORF-1 protein	NONE	NONE	NONE	NONE	NONE
chr3	16182601	16182700	NONE	NONE	NONE	NONE	AT3TE65545;AT3TE65540	VANDAL20:DNA/MuDR;HELITRONY1D:RC/Helitron	AT3G44605-AT3G44610	NONE	NONE
chr3	16205101	16205200	NONE	NONE	NONE	NONE	AT3TE65635	ARNOLDY1:DNA/MuDR	AT3G44630-AT3G44640	NONE	NONE
chr3	16235001	16235100	NONE	NONE	NONE	NONE	AT3TE65760;AT3TE65765	ATREP2:RC/Helitron;ATHPOGO:DNA/Pogo	AT3G44690-AT3G44700	AT3G44690	NONE
chr3	16241601	16241700	NONE	NONE	NONE	NONE	AT3TE65820	VANDAL18NA:DNA/MuDR	AT3G44700-AT3G44704	NONE	NONE
chr3	16266801	16266900	NONE	NONE	NONE	NONE	AT3TE65875;AT3TE65915	ATREP10D:RC/Helitron;ATREP13:RC/Helitron	AT3G44718-AT3G44720	AT3G44718	NONE
chr3	16276201	16276300	NONE	NONE	NONE	NONE	AT3TE65950	ATREP11:RC/Helitron	AT3G44720-AT3G44730	NONE	NONE
chr3	16280001	16280100	NONE	NONE	NONE	NONE	AT3TE65970	ATREP11:RC/Helitron	AT3G44720-AT3G44730	NONE	NONE
chr3	16332901	16333000	NONE	NONE	NONE	NONE	AT3TE66160	BRODYAGA1:DNA/MuDR	AT3G44793-AT3G44796	NONE	NONE
chr3	16353401	16353500	NONE	NONE	NONE	NONE	AT3TE66215	SIMPLEHAT2:DNA/HAT	AT3G44805-AT3G44810	NONE	NONE
chr3	16408101	16408200	NONE	NONE	NONE	NONE	AT3TE66470	ATREP11:RC/Helitron	AT3G44930-AT3G44935	AT3G44935	NONE
chr3	16418001	16418100	NONE	NONE	NONE	NONE	AT3TE66525	ARNOLDY2:DNA/MuDR	AT3G44940-AT3G44950	NONE	NONE
chr3	16418701	16418800	NONE	NONE	NONE	NONE	AT3TE66525	ARNOLDY2:DNA/MuDR	AT3G44940-AT3G44950	NONE	NONE
chr3	16451601	16451700	NONE	NONE	NONE	NONE	AT3TE66705	ATREP3:RC/Helitron	AT3G44990-AT3G45000	NONE	NONE
chr3	16641201	16641300	NONE	NONE	NONE	NONE	AT3TE67445	VANDAL7:DNA/MuDR	AT3G45350-AT3G45360	NONE	NONE
chr3	16682001	16682100	NONE	NONE	NONE	NONE	NONE	NONE	AT3G45470-AT3G45480	AT3G45470	NONE
chr3	16682101	16682200	NONE	NONE	NONE	NONE	NONE	NONE	AT3G45470-AT3G45480	AT3G45470	NONE
chr3	16826401	16826500	NONE	NONE	NONE	NONE	AT3TE68145	ATREP10D:RC/Helitron	AT3G45790-AT3G45800	AT3G45790	NONE
chr3	17011201	17011300	NONE	NONE	NONE	NONE	NONE	NONE	AT3G46280-AT3G46290	NONE	NONE
chr3	17033201	17033300	NONE	NONE	NONE	NONE	AT3TE69035	ATREP10A:RC/Helitron	AT3G46345-AT3G46350	NONE	NONE
chr3	17033301	17033400	NONE	NONE	NONE	NONE	AT3TE69035	ATREP10A:RC/Helitron	AT3G46345-AT3G46350	NONE	NONE
chr3	17048001	17048100	NONE	NONE	NONE	NONE	AT3TE69105	ATN9_1:DNA/MuDR	AT3G46360-AT3G46370	NONE	NONE
chr3	17059701	17059800	AT3G46380	-	protein_coding_gene	unknown protein; Has 2 Blast hits to 2 proteins in 1 species: Archae - 0; Bacteria - 0; Metazoa - 0; Fungi - 0; Plants - 2; Viruses - 0; Other Eukaryotes - 0 (source: NCBI BLink).	NONE	NONE	NONE	NONE	NONE
chr3	17062401	17062500	NONE	NONE	NONE	NONE	AT3TE69155	ATREP3:RC/Helitron	AT3G46380-AT3G46382	NONE	NONE
chr3	17141701	17141800	NONE	NONE	NONE	NONE	AT3TE69465;AT3TE69460	ATREP3:RC/Helitron;ATN9_1:DNA/MuDR	AT3G46560-AT3G46570	NONE	NONE
chr3	17261201	17261300	NONE	NONE	NONE	NONE	NONE	NONE	AT3G46860-AT3G46870	NONE	AT3G46860
chr3	17276801	17276900	NONE	NONE	NONE	NONE	AT3TE70035	ATREP3:RC/Helitron	AT3G46904-AT3G46910	NONE	NONE
chr3	17363101	17363200	NONE	NONE	NONE	NONE	AT3TE70410	META1:LTR/Copia	AT3G47160-AT3G47165	AT3G47160	NONE
chr3	17368001	17368100	NONE	NONE	NONE	NONE	AT3TE70410	META1:LTR/Copia	AT3G47165-AT3G47170	NONE	AT3G47170
chr3	17382901	17383000	NONE	NONE	NONE	NONE	AT3TE70480;AT3TE70475	SIMPLEHAT2:DNA/HAT;ATHPOGON3:DNA/Pogo	AT3G47200-AT3G47210	NONE	NONE
chr3	17402401	17402500	NONE	NONE	NONE	NONE	AT3TE70580	ATREP2:RC/Helitron	AT3G47250-AT3G47260	AT3G47250	NONE
chr3	17402601	17402700	NONE	NONE	NONE	NONE	AT3TE70585	ARNOLD3:DNA/MuDR	AT3G47250-AT3G47260	AT3G47250	NONE
chr3	17405301	17405400	AT3G47260	+	transposable_element_gene	transposable element gene	AT3TE70590	ARNOLD3:DNA/MuDR	NONE	NONE	NONE
chr3	17406101	17406200	AT3G47260	+	transposable_element_gene	transposable element gene	AT3TE70590	ARNOLD3:DNA/MuDR	NONE	NONE	NONE
chr3	17434201	17434300	NONE	NONE	NONE	NONE	AT3TE70635	VANDAL6:DNA/MuDR	AT3G47320-AT3G47330	NONE	NONE
chr3	17494601	17494700	AT3G47470	-	protein_coding_gene	light-harvesting chlorophyll-protein complex I subunit A4	NONE	NONE	NONE	NONE	NONE
chr3	17516701	17516800	NONE	NONE	NONE	NONE	NONE	NONE	AT3G47520-AT3G47530	NONE	AT3G47530
chr3	17640201	17640300	NONE	NONE	NONE	NONE	NONE	NONE	AT3G47810-AT3G47820	AT3G47810	NONE
chr3	17641501	17641600	NONE	NONE	NONE	NONE	NONE	NONE	AT3G47810-AT3G47820	NONE	NONE
chr3	17656401	17656500	NONE	NONE	NONE	NONE	NONE	NONE	AT3G47850-AT3G47860	AT3G47850	AT3G47860
chr3	17662901	17663000	NONE	NONE	NONE	NONE	AT3TE71555	HELITRONY1D:RC/Helitron	AT3G47870-AT3G47875	NONE	NONE
chr3	17775601	17775700	NONE	NONE	NONE	NONE	AT3TE72000	ATDNAI27T9A:DNA/MuDR	AT3G48131-AT3G48140	AT3G48131	AT3G48120
chr3	17777301	17777400	NONE	NONE	NONE	NONE	AT3TE72005	ATREP3:RC/Helitron	AT3G48131-AT3G48140	AT3G48140	NONE
chr3	17982801	17982900	AT3G48523	-	transposable_element_gene	transposable element gene	AT3TE72850	ATCOPIA44:LTR/Copia	NONE	NONE	NONE
chr3	18019001	18019100	NONE	NONE	NONE	NONE	AT3TE73025	ATREP3:RC/Helitron	AT3G48630-AT3G48640	AT3G48630	NONE
chr3	18087801	18087900	NONE	NONE	NONE	NONE	NONE	NONE	AT3G48770-AT3G48780	AT3G48770	NONE
chr3	18110301	18110400	NONE	NONE	NONE	NONE	AT3TE73430	VANDAL3:DNA/MuDR	AT3G48830-AT3G48840	NONE	AT3G48830
chr3	18243801	18243900	NONE	NONE	NONE	NONE	AT3TE74020	HELITRONY3:RC/Helitron	AT3G49210-AT3G49220	NONE	NONE
chr3	18268501	18268600	NONE	NONE	NONE	NONE	AT3TE74110	RP1_AT:DNA	AT3G49270-AT3G49280	AT3G49270	NONE
chr3	18357501	18357600	NONE	NONE	NONE	NONE	AT3TE74480	RathE1_cons:RathE1_cons	AT3G49510-AT3G49520	NONE	AT3G49510
chr3	18495301	18495400	NONE	NONE	NONE	NONE	AT3TE75045	ATREP1:RC/Helitron	AT3G49870-AT3G49880	AT3G49880	NONE
chr3	18495601	18495700	NONE	NONE	NONE	NONE	AT3TE75045	ATREP1:RC/Helitron	AT3G49870-AT3G49880	AT3G49880	NONE
chr3	18630901	18631000	NONE	NONE	NONE	NONE	AT3TE75575	ATDNA2T9A:DNA/MuDR	AT3G50250-AT3G50260	AT3G50250	NONE
chr3	18632001	18632100	NONE	NONE	NONE	NONE	AT3TE75575	ATDNA2T9A:DNA/MuDR	AT3G50250-AT3G50260	NONE	NONE
chr3	18632101	18632200	NONE	NONE	NONE	NONE	AT3TE75575	ATDNA2T9A:DNA/MuDR	AT3G50250-AT3G50260	NONE	NONE
chr3	18634101	18634200	NONE	NONE	NONE	NONE	AT3TE75595	ATREP2:RC/Helitron	AT3G50250-AT3G50260	AT3G50260	NONE
chr3	18720501	18720600	NONE	NONE	NONE	NONE	AT3TE75950;AT3TE75945	RathE1_cons:RathE1_cons;ATREP15:RC/Helitron	AT3G50440-AT3G50450	NONE	NONE
chr3	18792901	18793000	AT3G50625	+	transposable_element_gene	transposable element gene	AT3TE76225	ATCOPIA52:LTR/Copia	NONE	NONE	NONE
chr3	18887401	18887500	NONE	NONE	NONE	NONE	AT3TE76580	ATREP2:RC/Helitron	AT3G50800-AT3G50808	NONE	AT3G50808
chr3	18927701	18927800	NONE	NONE	NONE	NONE	AT3TE76770	ATREP3:RC/Helitron	AT3G50925-AT3G50930	NONE	NONE
chr3	18928001	18928100	NONE	NONE	NONE	NONE	NONE	NONE	AT3G50925-AT3G50930	NONE	NONE
chr3	18928301	18928400	NONE	NONE	NONE	NONE	NONE	NONE	AT3G50925-AT3G50930	NONE	NONE
chr3	19134101	19134200	NONE	NONE	NONE	NONE	AT3TE77610	AT9NMU1:DNA/MuDR	AT3G51580-AT3G51590	AT3G51580	NONE
chr3	19138901	19139000	AT3G51600	-	protein_coding_gene	lipid transfer protein 5	NONE	NONE	NONE	NONE	AT3G51610
chr3	19311601	19311700	AT3G52060	-	protein_coding_gene	Core-2/I-branching beta-1,6-N-acetylglucosaminyltransferase family protein	NONE	NONE	NONE	NONE	NONE
chr3	19422501	19422600	AT3G52380	+	protein_coding_gene	chloroplast RNA-binding protein 33	NONE	NONE	NONE	NONE	AT3G52390
chr3	19428401	19428500	AT3G52410	+	transposable_element_gene	transposable element gene	AT3TE78850	HELITRONY3:RC/Helitron	NONE	NONE	NONE
chr3	19441301	19441400	AT3G52450	-	protein_coding_gene	plant U-box 22	NONE	NONE	NONE	NONE	NONE
chr3	19482801	19482900	NONE	NONE	NONE	NONE	AT3TE79075	ATHATN7:DNA/HAT	AT3G52527-AT3G52530	NONE	NONE
chr3	19520601	19520700	NONE	NONE	NONE	NONE	AT3TE79235;AT3TE79240	ATREP2A:RC/Helitron;ATREP2A:RC/Helitron	AT3G52640-AT3G52660	AT3G52640;AT3G52660	NONE
chr3	19622201	19622300	NONE	NONE	NONE	NONE	AT3TE79695	ATREP11:RC/Helitron	AT3G52910-AT3G52920	NONE	NONE
chr3	19622301	19622400	NONE	NONE	NONE	NONE	AT3TE79695	ATREP11:RC/Helitron	AT3G52910-AT3G52920	NONE	NONE
chr3	19622401	19622500	NONE	NONE	NONE	NONE	AT3TE79695	ATREP11:RC/Helitron	AT3G52910-AT3G52920	NONE	NONE
chr3	19622501	19622600	NONE	NONE	NONE	NONE	AT3TE79695	ATREP11:RC/Helitron	AT3G52910-AT3G52920	NONE	NONE
chr3	20309901	20310000	NONE	NONE	NONE	NONE	AT3TE82555	ATGP3:LTR/Gypsy	AT3G54823-AT3G54826	AT3G54826	NONE
chr3	20484101	20484200	NONE	NONE	NONE	NONE	AT3TE83275	ATREP3:RC/Helitron	AT3G55254-AT3G55258	NONE	NONE
chr3	20486101	20486200	NONE	NONE	NONE	NONE	AT3TE83280;AT3TE83285	ATREP3:RC/Helitron;ATHATN7:DNA/HAT	AT3G55254-AT3G55258	NONE	NONE
chr3	20685701	20685800	NONE	NONE	NONE	NONE	AT3TE84110	ATMU2:DNA/MuDR	AT3G55730-AT3G55734	NONE	NONE
chr3	20726601	20726700	NONE	NONE	NONE	NONE	AT3TE84280	VANDAL22:DNA/MuDR	AT3G55850-AT3G55860	AT3G55850	AT3G55860
chr3	20764301	20764400	NONE	NONE	NONE	NONE	NONE	NONE	AT3G55960-AT3G55970	NONE	NONE
chr3	20797001	20797100	AT3G56040	-	protein_coding_gene	UDP-glucose pyrophosphorylase 3	NONE	NONE	NONE	NONE	AT3G56050
chr3	21008401	21008500	NONE	NONE	NONE	NONE	AT3TE85480	ATLINE1_5:LINE/L1	AT3G56710-AT3G56720	AT3G56710	NONE
chr3	21323101	21323200	AT3G57586	+	transposable_element_gene	transposable element gene	AT3TE86800	TA11:LINE/L1	NONE	AT3G57580	NONE
chr3	21436601	21436700	NONE	NONE	NONE	NONE	AT3TE87270	BRODYAGA1A:DNA/MuDR	AT3G57880-AT3G57890	NONE	NONE
chr3	21608501	21608600	NONE	NONE	NONE	NONE	AT3TE87990	ATREP3:RC/Helitron	AT3G58410-AT3G58420	NONE	AT3G58420
chr3	21616901	21617000	NONE	NONE	NONE	NONE	AT3TE88030	ATHPOGON1:DNA/Pogo	AT3G58430-AT3G58440	AT3G58430	NONE
chr3	22002301	22002400	AT3G59570	-	protein_coding_gene	Ypt/Rab-GAP domain of gyp1p superfamily protein	NONE	NONE	NONE	NONE	NONE
chr3	22114001	22114100	AT3G59860	-	transposable_element_gene	transposable element gene	AT3TE90030	VANDAL2N1:DNA/MuDR	NONE	NONE	NONE
chr3	22114401	22114500	AT3G59860	-	transposable_element_gene	transposable element gene	AT3TE90030	VANDAL2N1:DNA/MuDR	NONE	NONE	NONE
chr3	22365101	22365200	NONE	NONE	NONE	NONE	NONE	NONE	AT3G60520-AT3G60530	NONE	NONE
chr3	22370601	22370700	NONE	NONE	NONE	NONE	NONE	NONE	AT3G60520-AT3G60530	NONE	NONE
chr3	22539001	22539100	NONE	NONE	NONE	NONE	AT3TE91815	ATREP11:RC/Helitron	AT3G60960-AT3G60961	NONE	AT3G60960
chr3	22626501	22626600	AT3G61140	+	protein_coding_gene	26S proteasome, regulatory subunit Rpn7;Proteasome component (PCI) domain	NONE	NONE	NONE	NONE	AT3G61130
chr3	22737701	22737800	AT3G61440	+	protein_coding_gene	cysteine synthase C1	NONE	NONE	NONE	AT3G61450	NONE
chr3	23117501	23117600	NONE	NONE	NONE	NONE	NONE	NONE	AT3G62490-AT3G62499	NONE	NONE
chr4	77001	77100	NONE	NONE	NONE	NONE	NONE	NONE	AT4G00180-AT4G00190	NONE	NONE
chr4	298601	298700	NONE	NONE	NONE	NONE	AT4TE01555	BOMZH1:DNA/MuDR	AT4G00720-AT4G00730	NONE	AT4G00730
chr4	298701	298800	NONE	NONE	NONE	NONE	AT4TE01555	BOMZH1:DNA/MuDR	AT4G00720-AT4G00730	NONE	AT4G00730
chr4	298801	298900	NONE	NONE	NONE	NONE	AT4TE01555	BOMZH1:DNA/MuDR	AT4G00720-AT4G00730	NONE	AT4G00730
chr4	518501	518600	AT4G01240	-	protein_coding_gene	S-adenosyl-L-methionine-dependent methyltransferases superfamily protein	NONE	NONE	NONE	NONE	NONE
chr4	572101	572200	NONE	NONE	NONE	NONE	AT4TE02995	VANDAL8:DNA/MuDR	AT4G01390-AT4G01400	AT4G01390	AT4G01400
chr4	631101	631200	AT4G01490	+	transposable_element_gene	transposable element gene	AT4TE03295	ATLINE1_6:LINE/L1	AT4G01480-AT4G01490	NONE	NONE
chr4	664101	664200	AT4G01530	+	transposable_element_gene	transposable element gene	AT4TE03430	ATLINE1A:LINE/L1	NONE	NONE	NONE
chr4	823901	824000	NONE	NONE	NONE	NONE	AT4TE04220	ATREP2:RC/Helitron	AT4G01900-AT4G01910	NONE	AT4G01900;AT4G01910
chr4	862901	863000	NONE	NONE	NONE	NONE	AT4TE04415	ATIS112A:DNA/Harbinger	AT4G01975-AT4G01980	NONE	NONE
chr4	869801	869900	NONE	NONE	NONE	NONE	NONE	NONE	AT4G01985-AT4G01990	NONE	NONE
chr4	869901	870000	NONE	NONE	NONE	NONE	AT4TE04440	VANDAL22:DNA/MuDR	AT4G01985-AT4G01990	NONE	NONE
chr4	1001201	1001300	NONE	NONE	NONE	NONE	AT4TE05105	ATREP3:RC/Helitron	AT4G02280-AT4G02290	NONE	NONE
chr4	1014301	1014400	NONE	NONE	NONE	NONE	AT4TE05180	HELITRONY1B:RC/Helitron	AT4G02300-AT4G02310	NONE	AT4G02310
chr4	1016701	1016800	NONE	NONE	NONE	NONE	NONE	NONE	AT4G02310-AT4G02312	AT4G02310	NONE
chr4	1016801	1016900	NONE	NONE	NONE	NONE	AT4TE05190	ATENSPM1:DNA/En-Spm	AT4G02310-AT4G02312	NONE	NONE
chr4	1042101	1042200	NONE	NONE	NONE	NONE	NONE	NONE	AT4G02360-AT4G02370	AT4G02370	AT4G02360
chr4	1141901	1142000	NONE	NONE	NONE	NONE	AT4TE05825	HELITRONY3:RC/Helitron	AT4G02590-AT4G02600	NONE	NONE
chr4	1229301	1229400	AT4G02770	-	protein_coding_gene	photosystem I subunit D-1	NONE	NONE	NONE	AT4G02760	NONE
chr4	1230501	1230600	NONE	NONE	NONE	NONE	AT4TE06290	BRODYAGA2:DNA/MuDR	AT4G02770-AT4G02780	AT4G02770	NONE
chr4	1231701	1231800	NONE	NONE	NONE	NONE	AT4TE06300	BRODYAGA2:DNA/MuDR	AT4G02770-AT4G02780	NONE	NONE
chr4	1280801	1280900	NONE	NONE	NONE	NONE	AT4TE06555	ATREP5:RC/Helitron	AT4G02890-AT4G02900	AT4G02890	NONE
chr4	1282401	1282500	NONE	NONE	NONE	NONE	AT4TE06555	ATREP5:RC/Helitron	AT4G02890-AT4G02900	NONE	NONE
chr4	1282501	1282600	NONE	NONE	NONE	NONE	AT4TE06555	ATREP5:RC/Helitron	AT4G02890-AT4G02900	NONE	NONE
chr4	1350101	1350200	NONE	NONE	NONE	NONE	AT4TE06880	ATREP3:RC/Helitron	AT4G03050-AT4G03060	NONE	NONE
chr4	1449701	1449800	AT4G03300	+	transposable_element_gene	transposable element gene	NONE	NONE	NONE	NONE	NONE
chr4	1487501	1487600	AT4G03380	-	protein_coding_gene	BEST Arabidopsis thaliana protein match is: nuclear assembly factor 1 (TAIR:AT1G03530.1); Has 29 Blast hits to 29 proteins in 8 species: Archae - 0; Bacteria - 0; Metazoa - 0; Fungi - 0; Plants - 29; Viruses - 0; Other Eukaryotes - 0 (source: NCBI BLink).	AT4TE07570	ATREP16:DNA/MuDR	NONE	NONE	NONE
chr4	1690301	1690400	AT4G03790	-	transposable_element_gene	transposable element gene	AT4TE08475;AT4TE08465	ATHILA2:LTR/Gypsy;ATHILA3:LTR/Gypsy	NONE	NONE	NONE
chr4	1705701	1705800	NONE	NONE	NONE	NONE	NONE	NONE	AT4G03795-AT4G03800	NONE	NONE
chr4	1755401	1755500	NONE	NONE	NONE	NONE	NONE	NONE	AT4G03810-AT4G03811	NONE	NONE
chr4	1757001	1757100	AT4G03811	+	other_RNA	other RNA	NONE	NONE	AT4G03811-AT4G03813	NONE	NONE
chr4	1757301	1757400	NONE	NONE	NONE	NONE	NONE	NONE	AT4G03811-AT4G03813	NONE	NONE
chr4	1765201	1765300	AT4G03816	-	transposable_element_gene	transposable element gene	AT4TE08850	ATHILA2:LTR/Gypsy	NONE	NONE	NONE
chr4	1796601	1796700	NONE	NONE	NONE	NONE	AT4TE08980	ATGP2:LTR/Gypsy	AT4G03837-AT4G03840	NONE	NONE
chr4	1802601	1802700	NONE	NONE	NONE	NONE	AT4TE08985;AT4TE08980	ATGP2N:LTR/Gypsy;ATGP2:LTR/Gypsy	AT4G03840-AT4G03850	NONE	NONE
chr4	1816501	1816600	NONE	NONE	NONE	NONE	AT4TE09000;AT4TE09020	VANDAL3:DNA/MuDR;ATHILA2:LTR/Gypsy	AT4G03870-AT4G03873	NONE	NONE
chr4	1930101	1930200	AT4G04010	-	transposable_element_gene	transposable element gene	AT4TE09320	ARNOLD2:DNA/MuDR	NONE	NONE	NONE
chr4	1930801	1930900	NONE	NONE	NONE	NONE	AT4TE09320	ARNOLD2:DNA/MuDR	AT4G04010-AT4G04020	NONE	NONE
chr4	1981401	1981500	AT4G04130	+	transposable_element_gene	transposable element gene	AT4TE09480	VANDAL20:DNA/MuDR	NONE	NONE	NONE
chr4	1981601	1981700	AT4G04130	+	transposable_element_gene	transposable element gene	AT4TE09480	VANDAL20:DNA/MuDR	NONE	NONE	NONE
chr4	1985201	1985300	AT4G04140	-	transposable_element_gene	transposable element gene	AT4TE09480	VANDAL20:DNA/MuDR	NONE	NONE	NONE
chr4	2008701	2008800	AT4G04165	-	transposable_element_gene	transposable element gene	AT4TE09560	ATLANTYS2:LTR/Gypsy	NONE	NONE	NONE
chr4	2009401	2009500	AT4G04165	-	transposable_element_gene	transposable element gene	AT4TE09560	ATLANTYS2:LTR/Gypsy	NONE	NONE	NONE
chr4	2048701	2048800	NONE	NONE	NONE	NONE	AT4TE09735	TAT1_ATH:LTR/Gypsy	AT4G04250-AT4G04255	NONE	NONE
chr4	2087101	2087200	AT4G04300	-	transposable_element_gene	transposable element gene	AT4TE09905	HELITRON5:RC/Helitron	NONE	NONE	NONE
chr4	2095201	2095300	AT4G04315	+	other_RNA	other RNA	AT4TE09940	ATDNAI27T9A:DNA/MuDR	AT4G04310-AT4G04315	NONE	NONE
chr4	2117401	2117500	AT4G04330	-	protein_coding_gene	Chaperonin-like RbcX protein	AT4TE10035	ATHATN1:DNA/HAT	NONE	NONE	AT4G04320
chr4	2122001	2122100	NONE	NONE	NONE	NONE	AT4TE10080	ATHATN4:DNA/HAT	AT4G04330-AT4G04340	AT4G04340	NONE
chr4	2169501	2169600	NONE	NONE	NONE	NONE	AT4TE10230	ATN9_1:DNA/MuDR	AT4G04404-AT4G04405	NONE	NONE
chr4	2170601	2170700	NONE	NONE	NONE	NONE	NONE	NONE	AT4G04404-AT4G04405	NONE	NONE
chr4	2260201	2260300	AT4G04540	+	protein_coding_gene	cysteine-rich RLK (RECEPTOR-like protein kinase) 39	NONE	NONE	NONE	NONE	NONE
chr4	2311201	2311300	NONE	NONE	NONE	NONE	AT4TE10720	ATREP3:RC/Helitron	AT4G04601-AT4G04610	NONE	NONE
chr4	2313401	2313500	NONE	NONE	NONE	NONE	NONE	NONE	AT4G04601-AT4G04610	NONE	NONE
chr4	2340201	2340300	NONE	NONE	NONE	NONE	AT4TE10855;AT4TE10840	BRODYAGA1:DNA/MuDR;ATREP7:RC/Helitron	AT4G04632-AT4G04635	AT4G04632	NONE
chr4	2345801	2345900	NONE	NONE	NONE	NONE	AT4TE10890	HELITRONY1E:RC/Helitron	AT4G04632-AT4G04635	NONE	NONE
chr4	2359201	2359300	AT4G04655	+	transposable_element_gene	transposable element gene	AT4TE10980	TA11:LINE/L1	NONE	NONE	NONE
chr4	2359301	2359400	AT4G04655	+	transposable_element_gene	transposable element gene	AT4TE10980	TA11:LINE/L1	NONE	NONE	NONE
chr4	2393701	2393800	NONE	NONE	NONE	NONE	AT4TE11155	RathE3_cons:RathE3_cons	AT4G04710-AT4G04720	AT4G04710	AT4G04720
chr4	2412701	2412800	AT4G04745	-	protein_coding_gene	unknown protein; BEST Arabidopsis thaliana protein match is: unknown protein (TAIR:AT4G21902.1); Has 32 Blast hits to 32 proteins in 9 species: Archae - 0; Bacteria - 0; Metazoa - 0; Fungi - 0; Plants - 32; Viruses - 0; Other Eukaryotes - 0 (source: NCBI BLink).	AT4TE11245	RathE1_cons:RathE1_cons	AT4G04740-AT4G04745	NONE	AT4G04745
chr4	2467801	2467900	NONE	NONE	NONE	NONE	NONE	NONE	AT4G04880-AT4G04885	AT4G04880	NONE
chr4	2532201	2532300	NONE	NONE	NONE	NONE	NONE	NONE	AT4G04957-AT4G04960	AT4G04960	NONE
chr4	2639601	2639700	NONE	NONE	NONE	NONE	AT4TE12345	ATDNA2T9A:DNA/MuDR	AT4G05130-AT4G05133	AT4G05130	NONE
chr4	2639901	2640000	NONE	NONE	NONE	NONE	AT4TE12345	ATDNA2T9A:DNA/MuDR	AT4G05130-AT4G05133	AT4G05130	NONE
chr4	2673001	2673100	AT4G05180	-	protein_coding_gene	photosystem II subunit Q-2	NONE	NONE	NONE	NONE	NONE
chr4	2704001	2704100	NONE	NONE	NONE	NONE	AT4TE12615	VANDAL2:DNA/MuDR	AT4G05280-AT4G05290	NONE	NONE
chr4	2712901	2713000	AT4G05306	-	transposable_element_gene	transposable element gene	AT4TE12615	VANDAL2:DNA/MuDR	NONE	NONE	NONE
chr4	2713801	2713900	NONE	NONE	NONE	NONE	AT4TE12615	VANDAL2:DNA/MuDR	AT4G05306-AT4G05310	AT4G05310	NONE
chr4	2797401	2797500	NONE	NONE	NONE	NONE	AT4TE13110	ARNOLDY2:DNA/MuDR	AT4G05510-AT4G05520	NONE	NONE
chr4	2809901	2810000	NONE	NONE	NONE	NONE	NONE	NONE	AT4G05523-AT4G05526	AT4G05523	NONE
chr4	2815501	2815600	NONE	NONE	NONE	NONE	NONE	NONE	AT4G05526-AT4G05530	AT4G05530	NONE
chr4	2868001	2868100	AT4G05585	-	transposable_element_gene	transposable element gene	AT4TE13450	ATGP1:LTR/Gypsy	NONE	NONE	NONE
chr4	2872301	2872400	AT4G05585	-	transposable_element_gene	transposable element gene	AT4TE13450	ATGP1:LTR/Gypsy	NONE	NONE	NONE
chr4	2872401	2872500	AT4G05585	-	transposable_element_gene	transposable element gene	AT4TE13450	ATGP1:LTR/Gypsy	NONE	NONE	NONE
chr4	2893901	2894000	AT4G05589	+	transposable_element_gene	transposable element gene	AT4TE13505	ATHILA2:LTR/Gypsy	NONE	NONE	NONE
chr4	2915401	2915500	AT4G05597	-	transposable_element_gene	transposable element gene	AT4TE13555	ATLANTYS1:LTR/Gypsy	NONE	NONE	NONE
chr4	3055601	3055700	NONE	NONE	NONE	NONE	NONE	NONE	AT4G06474-AT4G06477	NONE	NONE
chr4	3111401	3111500	NONE	NONE	NONE	NONE	AT4TE14330	ATLANTYS1:LTR/Gypsy	AT4G06488-AT4G06489	NONE	NONE
chr4	3178201	3178300	AT4G06506	-	transposable_element_gene	transposable element gene	AT4TE14540	ATHILA2:LTR/Gypsy	NONE	NONE	NONE
chr4	3189501	3189600	AT4G06509	+	transposable_element_gene	transposable element gene	AT4TE14565	ATHILA4:LTR/Gypsy	NONE	NONE	NONE
chr4	3237701	3237800	NONE	NONE	NONE	NONE	AT4TE14840	ATREP18:DNA	AT4G06510-AT4G06511	NONE	NONE
chr4	3243301	3243400	NONE	NONE	NONE	NONE	AT4TE14850;AT4TE14855	ATREP18:DNA;ATREP18:DNA	AT4G06510-AT4G06511	NONE	NONE
chr4	3279501	3279600	NONE	NONE	NONE	NONE	AT4TE15025;AT4TE15005;AT4TE15030	ATHILA0_I:LTR/Gypsy;ATHILA3:LTR/Gypsy;ATHILA6A:LTR/Gypsy	AT4G06516-AT4G06517	NONE	NONE
chr4	3344201	3344300	NONE	NONE	NONE	NONE	AT4TE15250	ARNOLDY1:DNA/MuDR	AT4G06529-AT4G06530	NONE	NONE
chr4	3358801	3358900	NONE	NONE	NONE	NONE	AT4TE15320	ATREP11:RC/Helitron	AT4G06534-AT4G06535	NONE	AT4G06534
chr4	3381401	3381500	NONE	NONE	NONE	NONE	AT4TE15420	ATHILA2:LTR/Gypsy	AT4G06542-AT4G06543	NONE	NONE
chr4	3420101	3420200	AT4G06548	+	transposable_element_gene	transposable element gene	AT4TE15565	VANDAL15:DNA/MuDR	NONE	NONE	NONE
chr4	3621701	3621800	NONE	NONE	NONE	NONE	AT4TE16165	ATLANTYS1:LTR/Gypsy	AT4G06590-AT4G06591	NONE	NONE
chr4	3686301	3686400	AT4G06604	-	transposable_element_gene	transposable element gene	AT4TE16390;AT4TE16380	ATLANTYS2:LTR/Gypsy;ATHILA2:LTR/Gypsy	NONE	NONE	NONE
chr4	3709401	3709500	AT4G06608	+	pseudogene	pseudogene, hypothetical protein, temporary gene name assignment	NONE	NONE	NONE	NONE	NONE
chr4	3742501	3742600	AT4G06626	-	transposable_element_gene	transposable element gene	AT4TE16570	ATHILA6B:LTR/Gypsy	NONE	NONE	NONE
chr4	3771301	3771400	NONE	NONE	NONE	NONE	AT4TE16665;AT4TE16670	ATREP4:RC/Helitron;ATREP11:RC/Helitron	AT4G06634-AT4G06636	NONE	NONE
chr4	3772201	3772300	NONE	NONE	NONE	NONE	NONE	NONE	AT4G06634-AT4G06636	NONE	NONE
chr4	3773901	3774000	NONE	NONE	NONE	NONE	AT4TE16685	HELITRONY3:RC/Helitron	AT4G06634-AT4G06636	NONE	NONE
chr4	3781501	3781600	NONE	NONE	NONE	NONE	AT4TE16710	VANDAL16:DNA/MuDR	AT4G06636-AT4G06638	NONE	NONE
chr4	3849401	3849500	AT4G06656	-	transposable_element_gene	transposable element gene	AT4TE16910	ATHILA6A:LTR/Gypsy	NONE	NONE	NONE
chr4	3874701	3874800	AT4G06666	-	transposable_element_gene	transposable element gene	AT4TE16945	ATHILA:LTR/Gypsy	NONE	NONE	NONE
chr4	3881001	3881100	NONE	NONE	NONE	NONE	AT4TE16965	ATCOPIA37:LTR/Copia	AT4G06668-AT4G06670	NONE	NONE
chr4	3903201	3903300	NONE	NONE	NONE	NONE	AT4TE17065	ATLANTYS1:LTR/Gypsy	AT4G06676-AT4G06678	NONE	NONE
chr4	3987101	3987200	NONE	NONE	NONE	NONE	NONE	NONE	AT4G06708-AT4G06710	NONE	NONE
chr4	3990001	3990100	NONE	NONE	NONE	NONE	AT4TE17360	ATHILA:LTR/Gypsy	AT4G06710-AT4G06712	NONE	NONE
chr4	4057401	4057500	NONE	NONE	NONE	NONE	NONE	NONE	AT4G06742-AT4G06744	NONE	NONE
chr4	4058601	4058700	NONE	NONE	NONE	NONE	NONE	NONE	AT4G06742-AT4G06744	NONE	NONE
chr4	4060201	4060300	NONE	NONE	NONE	NONE	NONE	NONE	AT4G06742-AT4G06744	NONE	NONE
chr4	4060801	4060900	NONE	NONE	NONE	NONE	NONE	NONE	AT4G06742-AT4G06744	NONE	NONE
chr4	4060901	4061000	NONE	NONE	NONE	NONE	NONE	NONE	AT4G06742-AT4G06744	NONE	NONE
chr4	4064001	4064100	NONE	NONE	NONE	NONE	NONE	NONE	AT4G06742-AT4G06744	NONE	NONE
chr4	4065701	4065800	NONE	NONE	NONE	NONE	NONE	NONE	AT4G06742-AT4G06744	NONE	NONE
chr4	4069401	4069500	NONE	NONE	NONE	NONE	NONE	NONE	AT4G06742-AT4G06744	NONE	NONE
chr4	4181101	4181200	NONE	NONE	NONE	NONE	AT4TE18065	ATHILA2:LTR/Gypsy	AT4G07355-AT4G07360	NONE	NONE
chr4	4208201	4208300	NONE	NONE	NONE	NONE	AT4TE18155	LIMPET1:DNA/MuDR	AT4G07410-AT4G07415	NONE	NONE
chr4	4208801	4208900	NONE	NONE	NONE	NONE	AT4TE18160	ATREP18:DNA	AT4G07410-AT4G07415	NONE	NONE
chr4	4238701	4238800	NONE	NONE	NONE	NONE	AT4TE18235	ATHPOGON1:DNA/Pogo	AT4G07454-AT4G07456	NONE	NONE
chr4	4255701	4255800	NONE	NONE	NONE	NONE	AT4TE18275;AT4TE18270	ATHILA4C:LTR/Gypsy;ATHILA4A:LTR/Gypsy	AT4G07458-AT4G07460	NONE	NONE
chr4	4274401	4274500	AT4G07490	-	transposable_element_gene	transposable element gene	AT4TE18315	ATHILA3:LTR/Gypsy	NONE	NONE	NONE
chr4	4284101	4284200	AT4G07494	+	transposable_element_gene	transposable element gene	AT4TE18330	ATHILA3:LTR/Gypsy	NONE	NONE	NONE
chr4	4305001	4305100	AT4G07502	-	transposable_element_gene	transposable element gene	AT4TE18365	ATHILA4C:LTR/Gypsy	NONE	NONE	NONE
chr4	4340101	4340200	NONE	NONE	NONE	NONE	AT4TE18470	VANDAL8:DNA/MuDR	AT4G07522-AT4G07523	NONE	NONE
chr4	4406401	4406500	NONE	NONE	NONE	NONE	AT4TE18675	ATHILA6A:LTR/Gypsy	AT4G07586-AT4G07590	NONE	NONE
chr4	4508801	4508900	AT4G07725	-	transposable_element_gene	transposable element gene	AT4TE18995	ATLANTYS1:LTR/Gypsy	NONE	NONE	NONE
chr4	4548001	4548100	NONE	NONE	NONE	NONE	AT4TE19110	ATDNAI27T9A:DNA/MuDR	AT4G07747-AT4G07750	NONE	NONE
chr4	4645301	4645400	AT4G07825	+	protein_coding_gene	unknown protein; Has 4 Blast hits to 4 proteins in 2 species: Archae - 0; Bacteria - 0; Metazoa - 0; Fungi - 0; Plants - 4; Viruses - 0; Other Eukaryotes - 0 (source: NCBI BLink).	AT4TE19530	ATGP1:LTR/Gypsy	AT4G07825-AT4G07830	NONE	AT4G07825
chr4	4647001	4647100	AT4G07830	-	transposable_element_gene	transposable element gene	AT4TE19530	ATGP1:LTR/Gypsy	NONE	NONE	NONE
chr4	4657401	4657500	NONE	NONE	NONE	NONE	AT4TE19585	ATDNAI27T9B:DNA/MuDR	AT4G07840-AT4G07841	NONE	NONE
chr4	4659301	4659400	NONE	NONE	NONE	NONE	AT4TE19595	VANDAL5A:DNA/MuDR	AT4G07840-AT4G07841	NONE	NONE
chr4	4690101	4690200	NONE	NONE	NONE	NONE	AT4TE19715	META1:LTR/Copia	AT4G07862-AT4G07868	NONE	NONE
chr4	4712101	4712200	NONE	NONE	NONE	NONE	AT4TE19755	ATHILA8A:LTR/Gypsy	AT4G07896-AT4G07915	NONE	NONE
chr4	4718001	4718100	AT4G07915	-	transposable_element_gene	transposable element gene	AT4TE19815;AT4TE19810	ATGP1:LTR/Gypsy;ATLINE1_6:LINE/L1	NONE	NONE	NONE
chr4	4724601	4724700	AT4G07920	+	transposable_element_gene	transposable element gene	AT4TE19830	ATLANTYS1:LTR/Gypsy	NONE	NONE	NONE
chr4	4751001	4751100	AT4G07946	+	transposable_element_gene	transposable element gene	AT4TE19885	ATENSPM2:DNA/En-Spm	NONE	NONE	NONE
chr4	4770101	4770200	NONE	NONE	NONE	NONE	AT4TE19915	ATHILA2:LTR/Gypsy	AT4G07939-AT4G07941	NONE	NONE
chr4	4843801	4843900	NONE	NONE	NONE	NONE	NONE	NONE	AT4G08020-AT4G08022	NONE	NONE
chr4	4898601	4898700	AT4G08050	-	transposable_element_gene	transposable element gene	AT4TE20400	ATHILA2:LTR/Gypsy	NONE	NONE	NONE
chr4	5011401	5011500	NONE	NONE	NONE	NONE	AT4TE20930	ATHILA4A:LTR/Gypsy	AT4G08099-AT4G08101	NONE	NONE
chr4	5018201	5018300	AT4G08103	+	transposable_element_gene	transposable element gene	AT4TE20955	ATHILA4:LTR/Gypsy	NONE	NONE	NONE
chr4	5023401	5023500	AT4G08105	-	transposable_element_gene	transposable element gene	AT4TE20975	ATGP1:LTR/Gypsy	NONE	NONE	NONE
chr4	5074801	5074900	NONE	NONE	NONE	NONE	AT4TE21095	ATHILA:LTR/Gypsy	AT4G08114-AT4G08115	NONE	NONE
chr4	5078801	5078900	NONE	NONE	NONE	NONE	NONE	NONE	AT4G08115-AT4G08100	NONE	NONE
chr4	5121201	5121300	NONE	NONE	NONE	NONE	AT4TE21275	ATHILA4B_LTR:LTR/Gypsy	AT4G08135-AT4G08136	NONE	NONE
chr4	5127501	5127600	NONE	NONE	NONE	NONE	AT4TE21295	ATGP1:LTR/Gypsy	AT4G08136-AT4G08138	NONE	NONE
chr4	5134301	5134400	NONE	NONE	NONE	NONE	AT4TE21295	ATGP1:LTR/Gypsy	AT4G08138-AT4G08140	NONE	NONE
chr4	5138301	5138400	NONE	NONE	NONE	NONE	AT4TE21315	ATIS112A:DNA/Harbinger	AT4G08140-AT4G08145	NONE	NONE
chr4	5179601	5179700	NONE	NONE	NONE	NONE	AT4TE21540	ATHILA6A:LTR/Gypsy	AT4G08190-AT4G08200	NONE	NONE
chr4	5194301	5194400	NONE	NONE	NONE	NONE	AT4TE21630	ATREP10A:RC/Helitron	AT4G08230-AT4G08240	AT4G08240	NONE
chr4	5200501	5200600	NONE	NONE	NONE	NONE	AT4TE21670	VANDAL5A:DNA/MuDR	AT4G08250-AT4G08260	AT4G08260	NONE
chr4	5203901	5204000	NONE	NONE	NONE	NONE	AT4TE21690;AT4TE21685	ATREP4:RC/Helitron;LIMPET1:DNA/MuDR	AT4G08260-AT4G08262	NONE	NONE
chr4	5219801	5219900	NONE	NONE	NONE	NONE	AT4TE21735	ATGP1:LTR/Gypsy	AT4G08270-AT4G08275	NONE	NONE
chr4	5272301	5272400	NONE	NONE	NONE	NONE	AT4TE21910	ATGP1:LTR/Gypsy	AT4G08340-AT4G08347	NONE	NONE
chr4	5279701	5279800	NONE	NONE	NONE	NONE	AT4TE21955;AT4TE21950	HELITRONY3:RC/Helitron;HELITRONY3:RC/Helitron	AT4G08340-AT4G08347	NONE	NONE
chr4	5293501	5293600	NONE	NONE	NONE	NONE	AT4TE22040	SIMPLEHAT1:DNA/HAT	AT4G08351-AT4G08360	AT4G08351	NONE
chr4	5303401	5303500	NONE	NONE	NONE	NONE	AT4TE22085	ATCOPIA94:LTR/Copia	AT4G08370-AT4G08375	AT4G08370	NONE
chr4	5331501	5331600	NONE	NONE	NONE	NONE	AT4TE22180	META1:LTR/Copia	AT4G08405-AT4G08406	NONE	AT4G08406
chr4	5354501	5354600	NONE	NONE	NONE	NONE	AT4TE22315	ATREP3:RC/Helitron	AT4G08430-AT4G08450	NONE	NONE
chr4	5391801	5391900	NONE	NONE	NONE	NONE	AT4TE22535;AT4TE22530	HELITRONY3:RC/Helitron;ATREP2:RC/Helitron	AT4G08480-AT4G08485	AT4G08480	NONE
chr4	5391901	5392000	NONE	NONE	NONE	NONE	AT4TE22535	HELITRONY3:RC/Helitron	AT4G08480-AT4G08485	AT4G08480	NONE
chr4	5402801	5402900	NONE	NONE	NONE	NONE	AT4TE22570	ATHILA4:LTR/Gypsy	AT4G08490-AT4G08500	NONE	AT4G08500
chr4	5474001	5474100	NONE	NONE	NONE	NONE	AT4TE22925	ATREP10D:RC/Helitron	AT4G08593-AT4G08596	NONE	NONE
chr4	5518101	5518200	NONE	NONE	NONE	NONE	AT4TE23110;AT4TE23105	AT9MU1:DNA/MuDR;ATREP8:RC/Helitron	AT4G08645-AT4G08650	NONE	NONE
chr4	5541801	5541900	NONE	NONE	NONE	NONE	AT4TE23185;AT4TE23180	HELITRONY1B:RC/Helitron;ATREP3:RC/Helitron	AT4G08670-AT4G08680	NONE	NONE
chr4	5594101	5594200	AT4G08765	+	transposable_element_gene	transposable element gene	AT4TE23430	ATCOPIA75:LTR/Copia	NONE	NONE	NONE
chr4	5654601	5654700	NONE	NONE	NONE	NONE	AT4TE23700	ATHILA4C:LTR/Gypsy	AT4G08871-AT4G08872	NONE	NONE
chr4	5664301	5664400	NONE	NONE	NONE	NONE	AT4TE23745	ATGP1:LTR/Gypsy	AT4G08873-AT4G08868	NONE	NONE
chr4	5688301	5688400	AT4G08880	+	transposable_element_gene	transposable element gene	AT4TE23825	VANDAL2:DNA/MuDR	NONE	NONE	NONE
chr4	5697001	5697100	NONE	NONE	NONE	NONE	AT4TE23825	VANDAL2:DNA/MuDR	AT4G08890-AT4G08895	AT4G08895	NONE
chr4	5727501	5727600	NONE	NONE	NONE	NONE	AT4TE23990	ATGP1:LTR/Gypsy	AT4G08920-AT4G08930	NONE	AT4G08920
chr4	5727601	5727700	NONE	NONE	NONE	NONE	AT4TE23990	ATGP1:LTR/Gypsy	AT4G08920-AT4G08930	NONE	AT4G08920
chr4	5743601	5743700	NONE	NONE	NONE	NONE	AT4TE24100	HELITRONY3:RC/Helitron	AT4G08953-AT4G08956	NONE	NONE
chr4	5773101	5773200	NONE	NONE	NONE	NONE	AT4TE24235	ATREP3:RC/Helitron	AT4G08995-AT4G09000	NONE	NONE
chr4	5773201	5773300	NONE	NONE	NONE	NONE	AT4TE24235	ATREP3:RC/Helitron	AT4G08995-AT4G09000	NONE	NONE
chr4	5933801	5933900	NONE	NONE	NONE	NONE	AT4TE25005	VANDAL18NA:DNA/MuDR	AT4G09350-AT4G09360	NONE	NONE
chr4	5934501	5934600	NONE	NONE	NONE	NONE	AT4TE25005	VANDAL18NA:DNA/MuDR	AT4G09350-AT4G09360	NONE	NONE
chr4	5934701	5934800	NONE	NONE	NONE	NONE	AT4TE25005	VANDAL18NA:DNA/MuDR	AT4G09350-AT4G09360	NONE	NONE
chr4	5934901	5935000	NONE	NONE	NONE	NONE	AT4TE25010	ARNOLDY2:DNA/MuDR	AT4G09350-AT4G09360	NONE	NONE
chr4	5936401	5936500	NONE	NONE	NONE	NONE	AT4TE25010;AT4TE25015	ARNOLDY2:DNA/MuDR;HELITRONY1D:RC/Helitron	AT4G09350-AT4G09360	NONE	NONE
chr4	5961401	5961500	NONE	NONE	NONE	NONE	AT4TE25065	VANDAL7:DNA/MuDR	AT4G09410-AT4G09420	NONE	AT4G09420
chr4	5966001	5966100	NONE	NONE	NONE	NONE	AT4TE25100	ATCOPIA69:LTR/Copia	AT4G09420-AT4G09425	NONE	NONE
chr4	6054501	6054600	NONE	NONE	NONE	NONE	NONE	NONE	AT4G09580-AT4G09584	AT4G09580	NONE
chr4	6054701	6054800	NONE	NONE	NONE	NONE	NONE	NONE	AT4G09580-AT4G09584	AT4G09580	NONE
chr4	6055401	6055500	NONE	NONE	NONE	NONE	NONE	NONE	AT4G09580-AT4G09584	NONE	NONE
chr4	6123701	6123800	NONE	NONE	NONE	NONE	AT4TE25850	BOMZH2:DNA/MuDR	AT4G09680-AT4G09690	NONE	AT4G09680
chr4	6165801	6165900	NONE	NONE	NONE	NONE	AT4TE26050	ATREP3:RC/Helitron	AT4G09790-AT4G09795	NONE	NONE
chr4	6165901	6166000	NONE	NONE	NONE	NONE	AT4TE26050	ATREP3:RC/Helitron	AT4G09790-AT4G09795	NONE	NONE
chr4	6166201	6166300	NONE	NONE	NONE	NONE	AT4TE26050	ATREP3:RC/Helitron	AT4G09790-AT4G09795	NONE	NONE
chr4	6198801	6198900	NONE	NONE	NONE	NONE	AT4TE26270	VANDAL1N1:DNA/MuDR	AT4G09860-AT4G09870	NONE	NONE
chr4	6199501	6199600	NONE	NONE	NONE	NONE	AT4TE26270	VANDAL1N1:DNA/MuDR	AT4G09860-AT4G09870	AT4G09870	NONE
chr4	6294601	6294700	AT4G10060	+	protein_coding_gene	Beta-glucosidase, GBA2 type family protein	NONE	NONE	NONE	NONE	AT4G10070
chr4	6332701	6332800	NONE	NONE	NONE	NONE	AT4TE26965	ATLINE1_5:LINE/L1	AT4G10150-AT4G10160	NONE	NONE
chr4	6343001	6343100	NONE	NONE	NONE	NONE	AT4TE27010	ATREP3:RC/Helitron	AT4G10160-AT4G10170	NONE	NONE
chr4	6359801	6359900	AT4G10201;AT4G10210	+	pseudogene;protein_coding_gene	Pseudogene of AT3G21130; F-box family protein-related;Protein of Unknown Function (DUF239)	AT4TE27090	RathE1_cons:RathE1_cons	NONE	NONE	NONE
chr4	6366601	6366700	AT4G10201;AT4G10230	+	pseudogene;protein_coding_gene	Pseudogene of AT3G21130; F-box family protein-related;unknown protein; BEST Arabidopsis thaliana protein match is: unknown protein (TAIR:AT1G24380.1); Has 216 Blast hits to 216 proteins in 30 species: Archae - 0; Bacteria - 8; Metazoa - 10; Fungi - 4; Plants - 160; Viruses - 0; Other Eukaryotes - 34 (source: NCBI BLink).	NONE	NONE	NONE	NONE	NONE
chr4	6428701	6428800	NONE	NONE	NONE	NONE	AT4TE27445	HELITRONY1B:RC/Helitron	AT4G10370-AT4G10380	NONE	NONE
chr4	6470301	6470400	AT4G10460	+	transposable_element_gene	transposable element gene	AT4TE27640	ATCOPIA50:LTR/Copia	NONE	NONE	NONE
chr4	6533101	6533200	AT4G10580	-	transposable_element_gene	transposable element gene	AT4TE27915	ATGP1:LTR/Gypsy	NONE	NONE	NONE
chr4	6534501	6534600	AT4G10580	-	transposable_element_gene	transposable element gene	AT4TE27915	ATGP1:LTR/Gypsy	NONE	NONE	NONE
chr4	6536201	6536300	NONE	NONE	NONE	NONE	AT4TE27915	ATGP1:LTR/Gypsy	AT4G10580-AT4G10590	NONE	NONE
chr4	6549001	6549100	NONE	NONE	NONE	NONE	NONE	NONE	AT4G10600-AT4G10603	AT4G10600	NONE
chr4	6579301	6579400	NONE	NONE	NONE	NONE	AT4TE28145	ATREP4:RC/Helitron	AT4G10655-AT4G10660	NONE	NONE
chr4	6650401	6650500	NONE	NONE	NONE	NONE	NONE	NONE	AT4G10820-AT4G10830	NONE	NONE
chr4	6678001	6678100	NONE	NONE	NONE	NONE	AT4TE28625	ATDNA12T3_2:DNA	AT4G10850-AT4G10860	NONE	AT4G10860
chr4	6681001	6681100	NONE	NONE	NONE	NONE	AT4TE28645;AT4TE28640	ATLINE1_5:LINE/L1;ATREP10D:RC/Helitron	AT4G10860-AT4G10865	NONE	NONE
chr4	6699101	6699200	AT4G10920	-	protein_coding_gene	transcriptional coactivator p15 (PC4) family protein (KELP)	NONE	NONE	AT4G10920-AT4G10925	AT4G10920	NONE
chr4	6753801	6753900	NONE	NONE	NONE	NONE	AT4TE29015	BRODYAGA1A:DNA/MuDR	AT4G11050-AT4G11060	NONE	AT4G11060
chr4	6812901	6813000	AT4G11170	+	protein_coding_gene	Disease resistance protein (TIR-NBS-LRR class) family	AT4TE29290	ATMUNX1:DNA/MuDR	NONE	NONE	NONE
chr4	6874501	6874600	NONE	NONE	NONE	NONE	AT4TE29620	RP1_AT:DNA	AT4G11300-AT4G11310	AT4G11300	NONE
chr4	6899701	6899800	NONE	NONE	NONE	NONE	AT4TE29740;AT4TE29745	HELITRONY1D:RC/Helitron;HELITRONY1E:RC/Helitron	AT4G11340-AT4G11350	AT4G11340	NONE
chr4	6909101	6909200	NONE	NONE	NONE	NONE	AT4TE29795	HELITRONY3:RC/Helitron	AT4G11370-AT4G11375	NONE	AT4G11370
chr4	6912301	6912400	NONE	NONE	NONE	NONE	AT4TE29805	ATREP10:RC/Helitron	AT4G11370-AT4G11375	NONE	NONE
chr4	6914701	6914800	NONE	NONE	NONE	NONE	AT4TE29830	ATCOPIA22:LTR/Copia	AT4G11370-AT4G11375	NONE	NONE
chr4	6935101	6935200	NONE	NONE	NONE	NONE	NONE	NONE	AT4G11393-AT4G11400	NONE	NONE
chr4	7012701	7012800	NONE	NONE	NONE	NONE	AT4TE30310	VANDALNX2:DNA/MuDR	AT4G11600-AT4G11610	NONE	AT4G11610
chr4	7028601	7028700	NONE	NONE	NONE	NONE	AT4TE30405	ATDNAI27T9B:DNA/MuDR	AT4G11650-AT4G11653	NONE	NONE
chr4	7067301	7067400	AT4G11730	+	protein_coding_gene	Cation transporter/ E1-E2 ATPase family protein	AT4TE30640	DT1:DNA/Mariner	NONE	NONE	AT4G11720
chr4	7102401	7102500	NONE	NONE	NONE	NONE	AT4TE30830	SIMPLEGUY1:DNA/Harbinger	AT4G11800-AT4G11810	NONE	NONE
chr4	7231401	7231500	NONE	NONE	NONE	NONE	AT4TE31485	ATREP1:RC/Helitron	AT4G12060-AT4G12070	AT4G12070	NONE
chr4	7404001	7404100	NONE	NONE	NONE	NONE	AT4TE32245	ATREP10D:RC/Helitron	AT4G12470-AT4G12480	NONE	NONE
chr4	7508301	7508400	AT4G12770	-	protein_coding_gene	Chaperone DnaJ-domain superfamily protein	NONE	NONE	NONE	NONE	NONE
chr4	7526401	7526500	NONE	NONE	NONE	NONE	AT4TE32835	ATDNAI27T9C:DNA/MuDR	AT4G12810-AT4G12820	NONE	AT4G12820
chr4	7555801	7555900	NONE	NONE	NONE	NONE	AT4TE32975	ATREP9:RC/Helitron	AT4G12910-AT4G12915	NONE	NONE
chr4	7578001	7578100	NONE	NONE	NONE	NONE	AT4TE33100	ARNOLDY2:DNA/MuDR	AT4G12950-AT4G12960	NONE	AT4G12950
chr4	7630301	7630400	NONE	NONE	NONE	NONE	AT4TE33365	ATREP10D:RC/Helitron	AT4G13080-AT4G13090	NONE	NONE
chr4	7821401	7821500	AT4G13455	+	transposable_element_gene	transposable element gene	AT4TE34305	META1:LTR/Copia	NONE	NONE	NONE
chr4	7838401	7838500	NONE	NONE	NONE	NONE	AT4TE34395	ATREP13:RC/Helitron	AT4G13480-AT4G13490	NONE	AT4G13480;AT4G13490
chr4	7908601	7908700	NONE	NONE	NONE	NONE	AT4TE34755	ATMUNX1:DNA/MuDR	AT4G13590-AT4G13600	NONE	NONE
chr4	7944501	7944600	NONE	NONE	NONE	NONE	NONE	NONE	AT4G13650-AT4G13660	NONE	NONE
chr4	7969901	7970000	NONE	NONE	NONE	NONE	AT4TE35080	BRODYAGA1:DNA/MuDR	AT4G13720-AT4G13730	AT4G13720;AT4G13730	NONE
chr4	8056701	8056800	AT4G13940	+	protein_coding_gene	S-adenosyl-L-homocysteine hydrolase	NONE	NONE	NONE	NONE	NONE
chr4	8065401	8065500	NONE	NONE	NONE	NONE	AT4TE35580	ATREP3:RC/Helitron	AT4G13960-AT4G13965	NONE	AT4G13965
chr4	8421601	8421700	NONE	NONE	NONE	NONE	AT4TE37370	ATREP10D:RC/Helitron	AT4G14695-AT4G14700	AT4G14700	AT4G14695
chr4	8465801	8465900	NONE	NONE	NONE	NONE	AT4TE37575	RathE1_cons:RathE1_cons	AT4G14746-AT4G14750	NONE	NONE
chr4	8670501	8670600	NONE	NONE	NONE	NONE	NONE	NONE	AT4G15210-AT4G15215	NONE	NONE
chr4	8725201	8725300	AT4G15290	-	protein_coding_gene	Cellulose synthase family protein	AT4TE38955	ATREP2A:RC/Helitron	NONE	NONE	NONE
chr4	8803601	8803700	NONE	NONE	NONE	NONE	AT4TE39330	HELITRONY3:RC/Helitron	AT4G15390-AT4G15393	AT4G15393	NONE
chr4	8858701	8858800	NONE	NONE	NONE	NONE	AT4TE39595	BOMZH1:DNA/MuDR	AT4G15500-AT4G15510	AT4G15500	NONE
chr4	9183501	9183600	AT4G16220	+	protein_coding_gene	GDSL-like Lipase/Acylhydrolase superfamily protein	NONE	NONE	NONE	NONE	NONE
chr4	9284901	9285000	AT4G16460	+	protein_coding_gene	unknown protein; Has 58 Blast hits to 58 proteins in 23 species: Archae - 0; Bacteria - 0; Metazoa - 30; Fungi - 4; Plants - 16; Viruses - 0; Other Eukaryotes - 8 (source: NCBI BLink).	AT4TE41820	META1:LTR/Copia	AT4G16451-AT4G16460	AT4G16460	NONE
chr4	9369201	9369300	NONE	NONE	NONE	NONE	AT4TE42280	ATREP13:RC/Helitron	AT4G16640-AT4G16650	AT4G16640	NONE
chr4	9438801	9438900	NONE	NONE	NONE	NONE	AT4TE42635	ATREP3:RC/Helitron	AT4G16770-AT4G16780	NONE	NONE
chr4	9439701	9439800	NONE	NONE	NONE	NONE	AT4TE42635	ATREP3:RC/Helitron	AT4G16770-AT4G16780	NONE	NONE
chr4	9440101	9440200	NONE	NONE	NONE	NONE	AT4TE42640	BRODYAGA1A:DNA/MuDR	AT4G16770-AT4G16780	NONE	NONE
chr4	9440201	9440300	NONE	NONE	NONE	NONE	AT4TE42640	BRODYAGA1A:DNA/MuDR	AT4G16770-AT4G16780	NONE	NONE
chr4	9572301	9572400	NONE	NONE	NONE	NONE	AT4TE43250	META1:LTR/Copia	AT4G17000-AT4G17005	NONE	NONE
chr4	9575401	9575500	NONE	NONE	NONE	NONE	AT4TE43250	META1:LTR/Copia	AT4G17005-AT4G17010	AT4G17010	NONE
chr4	9575501	9575600	NONE	NONE	NONE	NONE	AT4TE43250	META1:LTR/Copia	AT4G17005-AT4G17010	AT4G17010	NONE
chr4	9735201	9735300	AT4G17450	-	transposable_element_gene	transposable element gene	AT4TE44080	ATCOPIA1:LTR/Copia	NONE	NONE	NONE
chr4	9737601	9737700	NONE	NONE	NONE	NONE	AT4TE44080	ATCOPIA1:LTR/Copia	AT4G17450-AT4G17453	NONE	AT4G17453
chr4	9798501	9798600	NONE	NONE	NONE	NONE	AT4TE44420	ATDNAI27T9A:DNA/MuDR	AT4G17587-AT4G17590	NONE	NONE
chr4	9841701	9841800	NONE	NONE	NONE	NONE	AT4TE44650	ATREP3:RC/Helitron	AT4G17670-AT4G17680	NONE	NONE
chr4	9909101	9909200	AT4G17820	-	transposable_element_gene	transposable element gene	AT4TE44990	META1:LTR/Copia	AT4G17810-AT4G17820	NONE	NONE
chr4	9955301	9955400	NONE	NONE	NONE	NONE	AT4TE45190	VANDAL8:DNA/MuDR	AT4G17910-AT4G17914	NONE	NONE
chr4	9956301	9956400	NONE	NONE	NONE	NONE	AT4TE45190	VANDAL8:DNA/MuDR	AT4G17910-AT4G17914	NONE	NONE
chr4	9956801	9956900	NONE	NONE	NONE	NONE	AT4TE45190	VANDAL8:DNA/MuDR	AT4G17910-AT4G17914	NONE	NONE
chr4	9981201	9981300	NONE	NONE	NONE	NONE	AT4TE45320	ATREP19:DNA	AT4G17980-AT4G17990	NONE	NONE
chr4	10011101	10011200	NONE	NONE	NONE	NONE	AT4TE45475	RathE3_cons:RathE3_cons	AT4G18020-AT4G18030	NONE	NONE
chr4	10270501	10270600	NONE	NONE	NONE	NONE	AT4TE46800	HELITRONY3:RC/Helitron	AT4G18650-AT4G18660	NONE	NONE
chr4	10271401	10271500	NONE	NONE	NONE	NONE	AT4TE46800	HELITRONY3:RC/Helitron	AT4G18650-AT4G18660	NONE	NONE
chr4	10284101	10284200	NONE	NONE	NONE	NONE	NONE	NONE	AT4G18690-AT4G18692	AT4G18692	AT4G18690
chr4	10537401	10537500	NONE	NONE	NONE	NONE	AT4TE48175	ATDNA2T9A:DNA/MuDR	AT4G19260-AT4G19270	NONE	AT4G19270
chr4	10632601	10632700	NONE	NONE	NONE	NONE	AT4TE48660	SIMPLEGUY1:DNA/Harbinger	AT4G19500-AT4G19510	AT4G19510	NONE
chr4	10758301	10758400	NONE	NONE	NONE	NONE	NONE	NONE	AT4G19790-AT4G19800	NONE	NONE
chr4	10793801	10793900	NONE	NONE	NONE	NONE	AT4TE49460	BRODYAGA2:DNA/MuDR	AT4G19902-AT4G19905	NONE	AT4G19905
chr4	10870801	10870900	NONE	NONE	NONE	NONE	AT4TE49845	ATREP10:RC/Helitron	AT4G20090-AT4G20095	AT4G20090	AT4G20095
chr4	10898101	10898200	AT4G20170	+	protein_coding_gene	Domain of unknown function (DUF23)	NONE	NONE	NONE	NONE	NONE
chr4	10903001	10903100	AT4G20180	+	transposable_element_gene	transposable element gene	AT4TE49990	META1:LTR/Copia	NONE	NONE	NONE
chr4	10903501	10903600	AT4G20180	+	transposable_element_gene	transposable element gene	AT4TE49990	META1:LTR/Copia	NONE	NONE	NONE
chr4	10903801	10903900	AT4G20180	+	transposable_element_gene	transposable element gene	AT4TE49990	META1:LTR/Copia	NONE	NONE	NONE
chr4	10904401	10904500	AT4G20180	+	transposable_element_gene	transposable element gene	AT4TE49990	META1:LTR/Copia	AT4G20180-AT4G20190	NONE	NONE
chr4	11660001	11660100	AT4G22000	-	protein_coding_gene	unknown protein; Has 30201 Blast hits to 17322 proteins in 780 species: Archae - 12; Bacteria - 1396; Metazoa - 17338; Fungi - 3422; Plants - 5037; Viruses - 0; Other Eukaryotes - 2996 (source: NCBI BLink).	NONE	NONE	NONE	AT4G21990	NONE
chr4	11678501	11678600	AT4G22040	-	transposable_element_gene	transposable element gene	AT4TE53965	ATCOPIA22:LTR/Copia	NONE	NONE	NONE
chr4	11824701	11824800	AT4G22415	-	transposable_element_gene	transposable element gene	NONE	NONE	NONE	NONE	AT4G22420
chr4	12007101	12007200	AT4G22890	+	protein_coding_gene	PGR5-LIKE A	NONE	NONE	NONE	AT4G22880	NONE
chr4	12052701	12052800	NONE	NONE	NONE	NONE	NONE	NONE	AT4G22990-AT4G23000	AT4G22990	NONE
chr4	12713301	12713400	NONE	NONE	NONE	NONE	NONE	NONE	AT4G24620-AT4G24630	AT4G24620	NONE
chr4	12899801	12899900	AT4G25130	-	protein_coding_gene	peptide met sulfoxide reductase 4	NONE	NONE	NONE	AT4G25140	NONE
chr4	13055401	13055500	AT4G25570	-	protein_coding_gene	Cytochrome b561/ferric reductase transmembrane protein family	NONE	NONE	NONE	AT4G25580	NONE
chr4	13537701	13537800	NONE	NONE	NONE	NONE	AT4TE63700	ATREP6:RC/Helitron	AT4G26950-AT4G26960	NONE	AT4G26960
chr4	13537801	13537900	NONE	NONE	NONE	NONE	AT4TE63700	ATREP6:RC/Helitron	AT4G26950-AT4G26960	NONE	AT4G26960
chr4	13902601	13902700	AT4G27930	-	protein_coding_gene	unknown protein; Has 4 Blast hits to 4 proteins in 2 species: Archae - 0; Bacteria - 0; Metazoa - 0; Fungi - 0; Plants - 4; Viruses - 0; Other Eukaryotes - 0 (source: NCBI BLink).	AT4TE65600;AT4TE65595	ATHPOGON3:DNA/Pogo;ATREP19:DNA	AT4G27920-AT4G27930	NONE	AT4G27920;AT4G27930
chr4	13954701	13954800	AT4G28080	-	protein_coding_gene	Tetratricopeptide repeat (TPR)-like superfamily protein	NONE	NONE	NONE	NONE	NONE
chr4	14280201	14280300	NONE	NONE	NONE	NONE	AT4TE67560	VANDAL6:DNA/MuDR	AT4G28950-AT4G28960	NONE	AT4G28950
chr4	14457801	14457900	NONE	NONE	NONE	NONE	AT4TE68380	ATREP2:RC/Helitron	AT4G29370-AT4G29380	AT4G29380	NONE
chr4	14457901	14458000	NONE	NONE	NONE	NONE	AT4TE68380	ATREP2:RC/Helitron	AT4G29370-AT4G29380	AT4G29380	NONE
chr4	14458001	14458100	NONE	NONE	NONE	NONE	AT4TE68380	ATREP2:RC/Helitron	AT4G29370-AT4G29380	AT4G29380	NONE
chr4	14582301	14582400	NONE	NONE	NONE	NONE	AT4TE69050	ATCOPIA95:LTR/Copia	AT4G29780-AT4G29790	AT4G29790	AT4G29780
chr4	14582401	14582500	NONE	NONE	NONE	NONE	AT4TE69050	ATCOPIA95:LTR/Copia	AT4G29780-AT4G29790	AT4G29790	AT4G29780
[truncated: 431 more rows]

## Sheet: CG hypo-DMRs
CG hypo-DMRs identified in agdp1-1
[truncated: 1,457 more rows]

## Sheet: CHG hypo-DMRs
CHG hypo-DMRs identified in agdp1-1
[truncated: 9,634 more rows]

[truncated: 1 more sheets: CHH hypo-DMRs]
