# Supplementary material for: Arabidopsis AGDP1 links H3K9me2 to DNA methylation in heterochromatin
Source: Nat Commun. 2018 Oct 31;9:4547. doi: 10.1038/s41467-018-06965-w (PMC6208443; doi:10.1038/s41467-018-06965-w)
Supplement: Supplementary file 7 — Supplementary Data 4 [file 41467_2018_6965_MOESM7_ESM.xlsx]

## Sheet: Sheet1
Classification analysis for TE families
	avg_length	Total number in genome	Percentage in genome	TE number overlap with CHG hypo-DMRs	Percentage of TE number overlap with CHG hypo-DMRs	Number overlap with CHH hypo-DMRs	Percentage of TE number overlap with CHG hypo-DMRs
DNA	375.7	1829	5.86425	31	0.990732	82	2.74891
DNA/En-Spm	1251.3	941	3.01709	267	8.53308	124	4.15689
DNA/HAT	445.5	1035	3.31848	83	2.6526	105	3.51995
DNA/Harbinger	655.4	379	1.21517	43	1.37424	59	1.97787
DNA/Mariner	231.9	151	0.484145	2	0.0639182	15	0.502849
DNA/MuDR	765.7	5410	17.3459	491	15.6919	531	17.8009
DNA/Pogo	389.3	344	1.10295	9	0.287632	34	1.13979
DNA/Tc1	215.8	95	0.304595	2	0.0639182	1	0.0335233
LINE/L1	914.3	1366	4.37975	281	8.9805	199	6.67114
LINE?	327.1	81	0.259707	7	0.223714	18	0.603419
LTR/Copia	1077.4	1781	5.71035	325	10.3867	243	8.14616
LTR/Gypsy	1668.1	4181	13.4054	1100	35.155	623	20.885
RC/Helitron	583.1	12945	41.505	436	13.9342	861	28.8636
RathE1_cons	135.4	213	0.682933	6	0.191755	26	0.871606
RathE2_cons	163.1	74	0.237263	3	0.0958773	13	0.435803
RathE3_cons	135	104	0.333451	7	0.223714	19	0.636943
SINE	244.1	131	0.42002	10	0.319591	14	0.469326
Unassigned	1723.3	129	0.413607	36	1.15053	16	0.536373
(sum)		31189		3139		2983
Truncated TE	518.502	10094	32.364	1500	47.7859	742	24.8743
Full length TE	7654.56	674	2.16102	456	14.5269	374	12.5377
