# Supplementary material for: Arabidopsis AGDP1 links H3K9me2 to DNA methylation in heterochromatin
Source: Nat Commun. 2018 Oct 31;9:4547. doi: 10.1038/s41467-018-06965-w (PMC6208443; doi:10.1038/s41467-018-06965-w)
Supplement: Supplementary file 8 — Supplementary Data 5 [file 41467_2018_6965_MOESM8_ESM.xlsx]

## Sheet: Sheet1
List of Flag-AGDP1 enriched peaks
#chr	start	end	Flag-AGDP1_count	WT_count	p_value	fold_change	FDR	Gene	Strand	GeneType	GeneAnnot	TE	TEFamily	Intergenic	Promoter_1kb	Downstream_1kb
1	238401	239399	297	202	2.42053e-17	1.69357	3.02644e-17	NONE	NONE	NONE	NONE	NONE	NONE	AT1G01650-AT1G01660	AT1G01650	AT1G01660
1	335201	337599	499	413	1.03139e-12	1.39171	1.1594e-12	AT1G01960	-	protein_coding_gene	SEC7-like guanine nucleotide exchange family protein	NONE	NONE	AT1G01960-AT1G01970	AT1G01960;AT1G01970	NONE
1	431201	433799	1030	364	1.96193e-221	3.25937	9.79503e-221	AT1G02228	-	transposable_element_gene	transposable element gene	AT1TE01400;AT1TE01390;AT1TE01405;AT1TE01395	TAG2:DNA/HAT;TAG2:DNA/HAT;ATLINE1A:LINE/L1;SIMPLEGUY1:DNA/Harbinger	AT1G02220-AT1G02228	AT1G02220	NONE
1	1441201	1446199	2894	831	0	4.0114	0	AT1G05030	-	protein_coding_gene	Major facilitator superfamily protein	AT1TE04700;AT1TE04725;AT1TE04705;AT1TE04720;AT1TE04715;AT1TE04710	ATDNAI27T9A:DNA/MuDR;ATDNAI27T9B:DNA/MuDR;VANDAL5:DNA/MuDR;ATDNAI27T9C:DNA/MuDR;ATDNAI27T9B:DNA/MuDR;ATDNAI27T9B:DNA/MuDR	AT1G05030-AT1G05040	AT1G05030	NONE
1	1513801	1515399	338	230	1.98834e-19	1.69273	2.61503e-19	AT1G05230	-	protein_coding_gene	homeodomain GLABROUS 2	NONE	NONE	NONE	NONE	AT1G05220
1	2164401	2164999	174	102	3.5709e-16	1.96493	4.33488e-16	AT1G07050	-	protein_coding_gene	CCT motif family protein	NONE	NONE	NONE	NONE	NONE
1	2415201	2415999	214	123	2.4048e-20	2.00404	3.23739e-20	AT1G07800	+	transposable_element_gene	transposable element gene	AT1TE07880	ATLINE1_1:LINE/L1	AT1G07800-AT1G07810	AT1G07810	AT1G07795
1	2531401	2535599	874	424	2.97967e-111	2.37434	9.98562e-111	AT1G08105;AT1G08110	+	transposable_element_gene;protein_coding_gene	transposable element gene;lactoylglutathione lyase family protein / glyoxalase I family protein	AT1TE08245;AT1TE08240	ATHAT1:DNA/HAT;TAG2:DNA/HAT	AT1G08100-AT1G08105;AT1G08105-AT1G08110	AT1G08110	NONE
1	2799801	2799999	124	20	1.59487e-62	7.14151	4.00173e-62	AT1G08740	-	transposable_element_gene	transposable element gene	AT1TE09080	VANDAL14:DNA/MuDR	NONE	NONE	NONE
1	3785601	3786399	277	130	3.05558e-39	2.45434	5.98175e-39	AT1G11270	-	protein_coding_gene	F-box and associated interaction domains-containing protein	AT1TE12295	ATCOPIA78:LTR/Copia	NONE	NONE	AT1G11280
1	3892801	3894599	513	253	3.41283e-64	2.33558	8.70166e-64	AT1G11590	+	protein_coding_gene	Plant invertase/pectin methylesterase inhibitor superfamily	NONE	NONE	NONE	NONE	NONE
1	4061401	4063199	358	330	2.04956e-05	1.24959	2.11463e-05	AT1G12020	-	protein_coding_gene	unknown protein; BEST Arabidopsis thaliana protein match is: unknown protein (TAIR:AT1G62422.1); Has 89 Blast hits to 88 proteins in 16 species: Archae - 0; Bacteria - 0; Metazoa - 0; Fungi - 0; Plants - 87; Viruses - 0; Other Eukaryotes - 2 (source: NCBI BLink).	NONE	NONE	AT1G12015-AT1G12020	NONE	AT1G12020
1	4329801	4334599	5861	782	0	8.63303	0	AT1G12720;AT1G12725	-	transposable_element_gene;transposable_element_gene	transposable element gene;transposable element gene	AT1TE14085	ATMU4:DNA/MuDR	AT1G12710-AT1G12720;AT1G12720-AT1G12725;AT1G12725-AT1G12730	AT1G12730	NONE
1	4406001	4406799	296	95	2.58025e-74	3.58894	7.08413e-74	AT1G12935	-	transposable_element_gene	transposable element gene	AT1TE14315	META1:LTR/Copia	AT1G12930-AT1G12935;AT1G12935-AT1G12938	AT1G12930	NONE
1	4682601	4684599	425	214	2.13218e-51	2.28756	4.81582e-51	AT1G13660	+	transposable_element_gene	transposable element gene	AT1TE15170;AT1TE15175	AT9MU1:DNA/MuDR;ATMU1:DNA/MuDR	AT1G13650-AT1G13660	AT1G13650	NONE
1	4830601	4831799	281	208	1.85696e-12	1.55611	2.07654e-12	AT1G14110	+	protein_coding_gene	fucosyltransferase 9	NONE	NONE	NONE	NONE	NONE
1	5098401	5101999	1607	469	0	3.94676	0	AT1G14800	+	protein_coding_gene	Nucleic acid-binding, OB-fold-like protein	AT1TE16505;AT1TE16500	VANDAL6:DNA/MuDR;VANDAL6:DNA/MuDR	AT1G14790-AT1G14800	AT1G14790;AT1G14800	AT1G14810
1	5682801	5684799	423	350	4.49073e-11	1.3921	4.90913e-11	AT1G16630	-	protein_coding_gene	unknown protein; LOCATED IN: chloroplast; BEST Arabidopsis thaliana protein match is: unknown protein (TAIR:AT2G16270.1); Has 10587 Blast hits to 5736 proteins in 617 species: Archae - 88; Bacteria - 963; Metazoa - 3686; Fungi - 820; Plants - 541; Viruses - 438; Other Eukaryotes - 4051 (source: NCBI BLink).	NONE	NONE	NONE	NONE	NONE
1	5691601	5696599	7613	757	0	11.584	0	AT1G16660	+	transposable_element_gene	transposable element gene	AT1TE18410	ATCOPIA89:LTR/Copia	AT1G16650-AT1G16660;AT1G16660-AT1G16670	AT1G16670	AT1G16650
1	5911401	5917399	4294	845	0	5.85334	0	AT1G17270;AT1G17275;AT1G17277;AT1G17280	-	protein_coding_gene;transposable_element_gene;transposable_element_gene;protein_coding_gene	O-fucosyltransferase family protein;transposable element gene;transposable element gene;ubiquitin-conjugating enzyme 34	AT1TE19130;AT1TE19135	ATMU3:DNA/MuDR;ATMU7:DNA/MuDR	AT1G17270-AT1G17275;AT1G17275-AT1G17277;AT1G17277-AT1G17280	AT1G17270	AT1G17280
1	5958601	5959599	342	145	3.21173e-57	2.71679	7.66412e-57	AT1G17390	-	transposable_element_gene	transposable element gene	AT1TE19270	ATLINE1_2:LINE/L1	AT1G17380-AT1G17390	NONE	AT1G17400
1	5966001	5966599	182	80	9.73418e-30	2.62047	1.60871e-29	NONE	NONE	NONE	NONE	AT1TE19285	SIMPLEHAT2:DNA/HAT	AT1G17400-AT1G17410	NONE	NONE
1	6009401	6014399	3921	792	0	5.70256	0	AT1G17490;AT1G17495	-	protein_coding_gene;transposable_element_gene	unknown protein; BEST Arabidopsis thaliana protein match is: unknown protein (TAIR:AT1G72690.1); Has 57 Blast hits to 45 proteins in 9 species: Archae - 0; Bacteria - 0; Metazoa - 0; Fungi - 0; Plants - 57; Viruses - 0; Other Eukaryotes - 0 (source: NCBI BLink).;transposable element gene	AT1TE19430;AT1TE19435	ATCOPIA64:LTR/Copia;ATCOPIA65:LTR/Copia	AT1G17490-AT1G17495;AT1G17495-AT1G17500	NONE	AT1G17490
1	6157201	6158799	369	218	2.49347e-31	1.9497	4.2566e-31	AT1G17900	-	transposable_element_gene	transposable element gene	AT1TE19910	VANDAL2N1:DNA/MuDR	AT1G17890-AT1G17900;AT1G17900-AT1G17910	AT1G17910	NONE
1	6211001	6212199	290	198	8.86271e-17	1.68706	1.09033e-16	AT1G18050;AT1G18060	-	protein_coding_gene;protein_coding_gene	SWAP (Suppressor-of-White-APricot)/surp RNA-binding domain-containing protein;unknown protein; INVOLVED IN: biological_process unknown; LOCATED IN: chloroplast; EXPRESSED IN: 22 plant structures; EXPRESSED DURING: 13 growth stages; Has 74 Blast hits to 74 proteins in 29 species: Archae - 0; Bacteria - 19; Metazoa - 0; Fungi - 0; Plants - 49; Viruses - 0; Other Eukaryotes - 6 (source: NCBI BLink).	AT1TE20085;AT1TE20090	VANDAL12:DNA/MuDR;ATREP16:DNA/MuDR	AT1G18050-AT1G18060	AT1G18050	AT1G18060
1	6538401	6538599	83	37	2.01846e-14	2.58389	2.34874e-14	NONE	NONE	NONE	NONE	AT1TE21210	META1:LTR/Copia	AT1G18910-AT1G18930	AT1G18910	NONE
1	6540801	6541799	286	86	7.70586e-78	3.83059	2.16216e-77	NONE	NONE	NONE	NONE	AT1TE21210	META1:LTR/Copia	AT1G18910-AT1G18930	NONE	NONE
1	6542801	6543599	312	59	1.18263e-134	6.09117	4.47197e-134	AT1G18930	+	transposable_element_gene	transposable element gene	AT1TE21210	META1:LTR/Copia	AT1G18910-AT1G18930;AT1G18930-AT1G18940	AT1G18940	NONE
1	6588201	6593199	4559	752	0	6.98313	0	AT1G19086;AT1G19090	+	protein_coding_gene;protein_coding_gene	unknown protein; LOCATED IN: endomembrane system; Has 30201 Blast hits to 17322 proteins in 780 species: Archae - 12; Bacteria - 1396; Metazoa - 17338; Fungi - 3422; Plants - 5037; Viruses - 0; Other Eukaryotes - 2996 (source: NCBI BLink).;receptor-like serine/threonine kinase 2	AT1TE21360;AT1TE21355;AT1TE21370	RP1_AT:DNA;ATREP10A:RC/Helitron;ATREP10D:RC/Helitron	AT1G19080-AT1G19086;AT1G19086-AT1G19090;AT1G19090-AT1G19100	AT1G19086;AT1G19090	AT1G19086;AT1G19090
1	6657201	6659399	660	261	4.96635e-121	2.91274	1.75483e-120	AT1G19260	-	protein_coding_gene	TTF-type zinc finger protein with HAT dimerisation domain	NONE	NONE	AT1G19250-AT1G19260	NONE	AT1G19260
1	6708601	6709599	308	155	6.33138e-38	2.28885	1.21333e-37	AT1G19392	+	transposable_element_gene	transposable element gene	AT1TE21710	META1:LTR/Copia	AT1G19392-AT1G19394	AT1G19394;AT1G19396	NONE
1	6743201	6743999	242	136	5.99565e-24	2.04963	8.791e-24	NONE	NONE	NONE	NONE	AT1TE21805	SIMPLEHAT1:DNA/HAT	AT1G19470-AT1G19480	AT1G19480	AT1G19470
1	7254201	7255599	356	225	2.41098e-25	1.82249	3.65292e-25	AT1G20860	-	protein_coding_gene	phosphate transporter 1;8	AT1TE23420	VANDAL1N1:DNA/MuDR	NONE	NONE	AT1G20850
1	7355401	7356199	429	37	0	13.3553	0	AT1G21020	+	transposable_element_gene	transposable element gene	AT1TE23740	VANDAL14:DNA/MuDR	NONE	NONE	NONE
1	7357801	7357999	132	13	8.96997e-92	11.6958	2.74526e-91	AT1G21020	+	transposable_element_gene	transposable element gene	AT1TE23740	VANDAL14:DNA/MuDR	AT1G21020-AT1G21040	NONE	NONE
1	7430001	7431999	471	296	2.26751e-33	1.83285	4.03397e-33	AT1G21230	+	protein_coding_gene	wall associated kinase 5	NONE	NONE	NONE	NONE	NONE
1	7717001	7722599	1160	550	1.41311e-153	2.42937	5.71426e-153	AT1G21945	+	transposable_element_gene	transposable element gene	AT1TE24850	ATCOPIA78:LTR/Copia	AT1G21940-AT1G21945;AT1G21945-AT1G21950	AT1G21940	AT1G21950
1	7744401	7747399	579	424	1.41998e-24	1.57294	2.11439e-24	AT1G22000	+	protein_coding_gene	FBD, F-box and Leucine Rich Repeat domains containing protein	NONE	NONE	NONE	NONE	NONE
1	7969401	7974599	7563	821	0	10.6108	0	AT1G22560	+	transposable_element_gene	transposable element gene	AT1TE25645	TA11:LINE/L1	AT1G22550-AT1G22560;AT1G22560-AT1G22570	AT1G22550	NONE
1	8453401	8461999	2312	669	0	3.9807	0	AT1G23920;AT1G23930;AT1G23935	+	transposable_element_gene;transposable_element_gene;protein_coding_gene	transposable element gene;transposable element gene;CONTAINS InterPro DOMAIN/s: Apoptosis inhibitory 5 (InterPro:IPR008383); BEST Arabidopsis thaliana protein match is: unknown protein (TAIR:AT3G19515.2); Has 219 Blast hits to 219 proteins in 67 species: Archae - 0; Bacteria - 0; Metazoa - 128; Fungi - 0; Plants - 77; Viruses - 0; Other Eukaryotes - 14 (source: NCBI BLink).	AT1TE27295;AT1TE27300	VANDAL6:DNA/MuDR;VANDAL6:DNA/MuDR	AT1G23910-AT1G23920;AT1G23920-AT1G23930;AT1G23930-AT1G23935	AT1G23935	NONE
1	8490601	8492599	654	307	2.25196e-89	2.45379	6.8182e-89	AT1G23990	+	transposable_element_gene	transposable element gene	AT1TE27405	ATLINEIII:LINE/L1	AT1G23980-AT1G23990	NONE	NONE
1	8648001	8648799	247	141	1.5627e-23	2.01779	2.27078e-23	AT1G24388;AT1G24390	+	protein_coding_gene;protein_coding_gene	unknown protein; FUNCTIONS IN: molecular_function unknown; INVOLVED IN: biological_process unknown; LOCATED IN: cellular_component unknown; BEST Arabidopsis thaliana protein match is: unknown protein (TAIR:AT4G17700.1); Has 30201 Blast hits to 17322 proteins in 780 species: Archae - 12; Bacteria - 1396; Metazoa - 17338; Fungi - 3422; Plants - 5037; Viruses - 0; Other Eukaryotes - 2996 (source: NC…	NONE	NONE	AT1G24380-AT1G24388	AT1G24388;AT1G24390	AT1G24380;AT1G24388
1	8729001	8733599	6325	775	0	9.40063	0	AT1G24640	+	transposable_element_gene	transposable element gene	AT1TE28170;AT1TE28175	TA11:LINE/L1;TA11:LINE/L1	AT1G24625-AT1G24640;AT1G24640-AT1G24650	AT1G24650	NONE
1	8831801	8832199	249	31	2.19942e-147	9.25201	8.72286e-147	AT1G25209	+	pseudogene	pseudogene of UDP-3-O-acyl N-acetylglucosamine deacetylase family protein/F-box protein related	NONE	NONE	NONE	AT1G25210	NONE
1	9004801	9016999	6618	1006	0	7.57752	0	AT1G25784;AT1G25886;AT1G25988	-	transposable_element_gene;transposable_element_gene;protein_coding_gene	transposable element gene;transposable element gene;Family of unknown function (DUF572)	AT1TE29055;AT1TE29060	VANDAL2N1:DNA/MuDR;VANDAL2:DNA/MuDR	AT1G25682-AT1G25784;AT1G25784-AT1G25886;AT1G25886-AT1G25988	AT1G25682	AT1G25988
1	9175401	9177599	913	333	5.85684e-188	3.15809	2.65016e-187	AT1G26558	+	other_RNA	other RNA	AT1TE29570	HARBINGER:DNA/Harbinger	AT1G26550-AT1G26558;AT1G26558-AT1G26560	AT1G26560	NONE
1	9304801	9305799	267	139	5.75227e-31	2.21256	9.76992e-31	AT1G26860	-	transposable_element_gene	transposable element gene	AT1TE29990	ATLINE1A:LINE/L1	AT1G26850-AT1G26860	AT1G26850	NONE
1	9368001	9373599	4296	838	0	5.90498	0	AT1G26990	-	transposable_element_gene	transposable element gene	AT1TE30195;AT1TE30190;AT1TE30200;AT1TE30185	ATCOPIA16:LTR/Copia;ATCOPIA61:LTR/Copia;ATCOPIA16:LTR/Copia;ATREP11A:RC/Helitron	AT1G26985-AT1G26990;AT1G26990-AT1G27000	AT1G27000	NONE
1	9574401	9583799	4474	1380	0	3.73435	0	AT1G27565;AT1G27570	+	protein_coding_gene;protein_coding_gene	unknown protein; FUNCTIONS IN: molecular_function unknown; INVOLVED IN: biological_process unknown; LOCATED IN: cellular_component unknown; BEST Arabidopsis thaliana protein match is: unknown protein (TAIR:AT1G52905.1); Has 3 Blast hits to 3 proteins in 1 species: Archae - 0; Bacteria - 0; Metazoa - 0; Fungi - 0; Plants - 3; Viruses - 0; Other Eukaryotes - 0 (source: NCBI BLink).;phosphatidylinos…	AT1TE30860;AT1TE30865;AT1TE30850;AT1TE30845;AT1TE30875;AT1TE30870	ATREP10D:RC/Helitron;ATREP11:RC/Helitron;ATENSPM10:DNA/En-Spm;HELITRON1:RC/Helitron;ATLINE2:LINE/L1;HELITRONY1A:RC/Helitron	AT1G27560-AT1G27565;AT1G27565-AT1G27570;AT1G27570-AT1G27580	AT1G27565;AT1G27570	AT1G27565;AT1G27570
1	9706801	9709199	588	342	1.41573e-50	1.98038	3.16693e-50	AT1G27870;AT1G27880	+	protein_coding_gene;protein_coding_gene	Polynucleotidyl transferase, ribonuclease H-like superfamily protein;DEAD/DEAH box RNA helicase family protein	NONE	NONE	AT1G27870-AT1G27880	AT1G27860;AT1G27870;AT1G27880	NONE
1	10152801	10154799	643	269	8.93583e-108	2.75332	2.94673e-107	AT1G29075	+	transposable_element_gene	transposable element gene	AT1TE32755;AT1TE32760	VANDAL1:DNA/MuDR;VANDAL2N1:DNA/MuDR	AT1G29071-AT1G29075;AT1G29075-AT1G29080	NONE	NONE
1	10156201	10156599	139	94	2.76355e-09	1.70328	2.94771e-09	NONE	NONE	NONE	NONE	AT1TE32765	VANDAL1N1:DNA/MuDR	AT1G29075-AT1G29080	NONE	AT1G29080
1	10181201	10182599	322	195	6.27113e-26	1.90204	9.65704e-26	AT1G29150	+	protein_coding_gene	non-ATPase subunit 9	NONE	NONE	NONE	NONE	NONE
1	10348801	10349399	177	70	3.09389e-34	2.91255	5.56319e-34	AT1G29620	+	protein_coding_gene	Cytochrome C oxidase polypeptide VIB family protein	AT1TE33465	VANDAL5:DNA/MuDR	AT1G29620-AT1G29630	AT1G29630	AT1G29620
1	10357201	10363199	8594	893	0	11.0852	0	AT1G29650	+	transposable_element_gene	transposable element gene	AT1TE33490	TA11:LINE/L1	AT1G29640-AT1G29650;AT1G29650-AT1G29660	AT1G29640	NONE
1	10532001	10534799	1080	400	6.28875e-217	3.11001	3.08794e-216	AT1G30030	+	transposable_element_gene	transposable element gene	AT1TE34040;AT1TE34050;AT1TE34055;AT1TE34045	ATLINE1_5:LINE/L1;ATLINE1_6:LINE/L1;ATLINE1A:LINE/L1;ATLINE1_4:LINE/L1	NONE	NONE	NONE
1	10603601	10604399	211	118	2.18713e-21	2.05967	3.02409e-21	AT1G30150	+	transposable_element_gene	transposable element gene	AT1TE34315	ATENSPM10:DNA/En-Spm	NONE	NONE	NONE
1	10696801	10701599	7677	754	0	11.7279	0	AT1G30340	+	transposable_element_gene	transposable element gene	AT1TE34580;AT1TE34585	ATCOPIA73:LTR/Copia;ATCOPIA15:LTR/Copia	AT1G30330-AT1G30340;AT1G30340-AT1G30350	NONE	NONE
1	10922801	10925199	438	336	6.10482e-16	1.50153	7.37752e-16	AT1G30780	-	protein_coding_gene	F-box associated ubiquitination effector family protein	AT1TE35290;AT1TE35285;AT1TE35280	RP1_AT:DNA;RP1_AT:DNA;SIMPLEGUY1:DNA/Harbinger	AT1G30760-AT1G30780	NONE	AT1G30780
1	11049801	11050799	258	171	1.46773e-16	1.73789	1.79639e-16	AT1G30980	-	transposable_element_gene	transposable element gene	AT1TE35680	VANDAL2N1:DNA/MuDR	AT1G30980-AT1G30990	NONE	NONE
1	11064601	11066999	696	348	7.44453e-84	2.30371	2.16355e-83	AT1G31030	-	transposable_element_gene	transposable element gene	AT1TE35720	ATLINEIII:LINE/L1	NONE	NONE	NONE
1	11097201	11101399	1289	599	4.77645e-177	2.4787	2.07379e-176	AT1G31100	-	transposable_element_gene	transposable element gene	AT1TE35855;AT1TE35860	ATLINE2:LINE/L1;ATLINEIII:LINE/L1	AT1G31100-AT1G31110	NONE	NONE
1	11148201	11150399	556	90	1.36416e-269	7.11591	7.59565e-269	AT1G31210	-	transposable_element_gene	transposable element gene	AT1TE36030;AT1TE36035	ATCOPIA25:LTR/Copia;ATCOPIA51:LTR/Copia	AT1G31200-AT1G31210	AT1G31200	NONE
1	11151401	11152799	263	53	6.91309e-108	5.71581	2.28111e-107	AT1G31210	-	transposable_element_gene	transposable element gene	AT1TE36040;AT1TE36045;AT1TE36050;AT1TE36035	ATCOPIA52:LTR/Copia;ATCOPIA79:LTR/Copia;ATREP3:RC/Helitron;ATCOPIA51:LTR/Copia	AT1G31210-AT1G31220	NONE	NONE
1	11302601	11310399	6868	1137	0	6.95774	0	AT1G31570	-	transposable_element_gene	transposable element gene	AT1TE36570	ATENSPM3:DNA/En-Spm	AT1G31550-AT1G31570;AT1G31570-AT1G31580	AT1G31580	NONE
1	11479001	11480399	319	260	2.03629e-09	1.41324	2.17371e-09	AT1G31960;AT1G31970	+	protein_coding_gene;protein_coding_gene	unknown protein; Has 4 Blast hits to 4 proteins in 2 species: Archae - 0; Bacteria - 0; Metazoa - 0; Fungi - 0; Plants - 4; Viruses - 0; Other Eukaryotes - 0 (source: NCBI BLink).;DEA(D/H)-box RNA helicase family protein	AT1TE37140	ATDNA12T3_2:DNA	AT1G31950-AT1G31960;AT1G31960-AT1G31970	AT1G31960;AT1G31970	AT1G31950;AT1G31960
1	11502801	11512999	8262	1409	0	6.75418	0	AT1G31983;AT1G31993;AT1G32000;AT1G32010;AT1G32020	-	pseudogene;transposable_element_gene;protein_coding_gene;protein_coding_gene;protein_coding_gene	pseudogene, hypothetical protein;transposable element gene;unknown protein; FUNCTIONS IN: molecular_function unknown; INVOLVED IN: biological_process unknown; LOCATED IN: chloroplast; BEST Arabidopsis thaliana protein match is: unknown protein (TAIR:AT5G38190.1); Has 14 Blast hits to 14 proteins in 2 species: Archae - 0; Bacteria - 0; Metazoa - 0; Fungi - 0; Plants - 14; Viruses - 0; Other Eukary…	AT1TE37220;AT1TE37215;AT1TE37210	VANDAL7:DNA/MuDR;ATLANTYS2:LTR/Gypsy;ATLANTYS3:LTR/Gypsy	AT1G31983-AT1G31993;AT1G31993-AT1G32000;AT1G32000-AT1G32010;AT1G32010-AT1G32020	AT1G32000;AT1G32010	AT1G32000;AT1G32010;AT1G32020
1	11518201	11521599	1073	485	1.30572e-155	2.54833	5.32416e-155	AT1G32040;AT1G32045	-	transposable_element_gene;transposable_element_gene	transposable element gene;transposable element gene	AT1TE37270;AT1TE37265	ATREP7:RC/Helitron;ATLANTYS2:LTR/Gypsy	AT1G32030-AT1G32040;AT1G32040-AT1G32045;AT1G32045-AT1G32049	NONE	NONE
1	11751201	11754199	795	448	4.39711e-73	2.04403	1.19742e-72	AT1G32500;AT1G32505	+	protein_coding_gene;transposable_element_gene	non-intrinsic ABC protein 6;transposable element gene	AT1TE38090	VANDAL2N1:DNA/MuDR	AT1G32500-AT1G32505;AT1G32505-AT1G32510	AT1G32500	NONE
1	11834601	11837599	1268	388	0	3.76431	0	AT1G32720	+	protein_coding_gene	Cytochrome C oxidase polypeptide VIB family protein	AT1TE38360;AT1TE38355;AT1TE38350;AT1TE38345	VANDAL5:DNA/MuDR;VANDAL4:DNA/MuDR;VANDAL5A:DNA/MuDR;VANDAL5:DNA/MuDR	AT1G32713-AT1G32720;AT1G32720-AT1G32730	AT1G32720	AT1G32710;AT1G32720
1	11888401	11890399	436	238	2.82569e-44	2.11012	5.92312e-44	AT1G32820	+	transposable_element_gene	transposable element gene	AT1TE38530	ARNOLD2:DNA/MuDR	AT1G32820-AT1G32830	NONE	NONE
1	11893401	11894799	298	139	1.61849e-42	2.46945	3.32122e-42	AT1G32830	-	transposable_element_gene	transposable element gene	AT1TE38530	ARNOLD2:DNA/MuDR	NONE	NONE	NONE
1	11901001	11901599	180	78	3.86932e-30	2.65813	6.44126e-30	NONE	NONE	NONE	NONE	AT1TE38530	ARNOLD2:DNA/MuDR	AT1G32840-AT1G32850	NONE	NONE
1	11959201	11961199	472	303	1.83577e-31	1.79431	3.14687e-31	AT1G33010	+	protein_coding_gene	F-box and associated interaction domains-containing protein	AT1TE38710	RathE3_cons:RathE3_cons	AT1G33000-AT1G33010;AT1G33010-AT1G33020	AT1G33010	AT1G33010
1	12014201	12020199	1928	793	0	2.80048	0	AT1G33130;AT1G33135	+	transposable_element_gene;transposable_element_gene	transposable element gene;transposable element gene	AT1TE38930;AT1TE38940;AT1TE38925;AT1TE38935	ATHATN4:DNA/HAT;ATENSPM1A:DNA/En-Spm;ATHAT7:DNA/HAT;HELITRONY1D:RC/Helitron	AT1G33120-AT1G33130;AT1G33130-AT1G33135;AT1G33135-AT1G33140	NONE	NONE
1	12138801	12143199	4141	694	0	6.87296	0	AT1G33450;AT1G33460	-	transposable_element_gene;transposable_element_gene	transposable element gene;transposable element gene	AT1TE39385;AT1TE39370;AT1TE39400;AT1TE39395;AT1TE39380;AT1TE39405;AT1TE39375;AT1TE39390	ATENSPM6:DNA/En-Spm;BRODYAGA2:DNA/MuDR;BRODYAGA2:DNA/MuDR;BRODYAGA2:DNA/MuDR;ATMU10:DNA/MuDR;ATREP10D:RC/Helitron;VANDAL12:DNA/MuDR;ATENSPM5:DNA/En-Spm	AT1G33440-AT1G33450;AT1G33450-AT1G33460;AT1G33460-AT1G33470	NONE	NONE
1	12273201	12275599	431	361	1.34798e-10	1.37521	1.46224e-10	AT1G33813;AT1G33817	-	transposable_element_gene;transposable_element_gene	transposable element gene;transposable element gene	AT1TE39875;AT1TE39880	ATREP3:RC/Helitron;ATCOPIA35:LTR/Copia	AT1G33811-AT1G33813;AT1G33813-AT1G33817	NONE	NONE
1	12376601	12380199	1788	528	0	3.9006	0	AT1G34041;AT1G34042	-	protein_coding_gene;protein_coding_gene	unknown protein; Has 30201 Blast hits to 17322 proteins in 780 species: Archae - 12; Bacteria - 1396; Metazoa - 17338; Fungi - 3422; Plants - 5037; Viruses - 0; Other Eukaryotes - 2996 (source: NCBI BLink).;unknown protein; Has 30201 Blast hits to 17322 proteins in 780 species: Archae - 12; Bacteria - 1396; Metazoa - 17338; Fungi - 3422; Plants - 5037; Viruses - 0; Other Eukaryotes - 2996 (source…	NONE	NONE	AT1G34040-AT1G34041;AT1G34041-AT1G34042;AT1G34042-AT1G34044	AT1G34041;AT1G34042	AT1G34040;AT1G34041;AT1G34042
1	12401601	12410199	6117	1296	0	5.43665	0	AT1G34070;AT1G34080;AT1G34090	+	protein_coding_gene;transposable_element_gene;transposable_element_gene	CONTAINS InterPro DOMAIN/s: Retrotransposon gag protein (InterPro:IPR005162); BEST Arabidopsis thaliana protein match is: unknown protein (TAIR:AT5G48050.1); Has 648 Blast hits to 647 proteins in 29 species: Archae - 0; Bacteria - 0; Metazoa - 16; Fungi - 25; Plants - 607; Viruses - 0; Other Eukaryotes - 0 (source: NCBI BLink).;transposable element gene;transposable element gene	AT1TE40350;AT1TE40360;AT1TE40340;AT1TE40345;AT1TE40355	ATCOPIA57:LTR/Copia;ATCOPIA57:LTR/Copia;ATLANTYS1:LTR/Gypsy;TAT1_ATH:LTR/Gypsy;ATCOPIA60:LTR/Copia	AT1G34065-AT1G34070;AT1G34070-AT1G34080;AT1G34080-AT1G34090;AT1G34090-AT1G34095	AT1G34065;AT1G34070	AT1G34070
1	12467201	12468999	398	241	1.50127e-31	1.90224	2.57676e-31	AT1G34230	-	transposable_element_gene	transposable element gene	AT1TE40585;AT1TE40575;AT1TE40580;AT1TE40570;AT1TE40565;AT1TE40560	ATREP10C:RC/Helitron;ATCOPIA13:LTR/Copia;ATREP10B:RC/Helitron;ATDNA12T3_2:DNA;HELITRONY1C:RC/Helitron;Unassigned:Unassigned	AT1G34230-AT1G34240	NONE	NONE
1	12514001	12515599	430	242	1.02713e-40	2.04669	2.0558e-40	AT1G34315	-	protein_coding_gene	unknown protein; FUNCTIONS IN: molecular_function unknown; INVOLVED IN: biological_process unknown; LOCATED IN: endomembrane system; BEST Arabidopsis thaliana protein match is: unknown protein (TAIR:AT3G31400.1); Has 4 Blast hits to 4 proteins in 1 species: Archae - 0; Bacteria - 0; Metazoa - 0; Fungi - 0; Plants - 4; Viruses - 0; Other Eukaryotes - 0 (source: NCBI BLink).	AT1TE40730	ATGP8:LTR/Gypsy	AT1G34310-AT1G34315	NONE	AT1G34315
1	12528401	12529199	210	109	5.64091e-25	2.21917	8.47479e-25	AT1G34330	+	pseudogene	pseudogene, putative peroxidase, similar to anionic peroxidase GI:559235 from (Petroselinum crispum); blastp match of 35% identity and 2.3e-53 P-value to GP|21426121|gb|AAM52318.1|AC105363_7|AC105363 Putative peroxidase {Oryza sativa (japonica cultivar-group)}	NONE	NONE	AT1G34330-AT1G34340	NONE	NONE
1	12565601	12572799	2308	911	0	2.9182	0	AT1G34400;AT1G34405	-	protein_coding_gene;transposable_element_gene	unknown protein; Has 5 Blast hits to 5 proteins in 1 species: Archae - 0; Bacteria - 0; Metazoa - 0; Fungi - 0; Plants - 5; Viruses - 0; Other Eukaryotes - 0 (source: NCBI BLink).;transposable element gene	AT1TE40940;AT1TE40950;AT1TE40960;AT1TE40935;AT1TE40945;AT1TE40955;AT1TE40930	ATGP2N:LTR/Gypsy;LIMPET1:DNA/MuDR;LIMPET1:DNA/MuDR;ATDNAI27T9A:DNA/MuDR;LIMPET1:DNA/MuDR;ATGP2:LTR/Gypsy;TAG3N1:DNA/HAT	AT1G34392-AT1G34400;AT1G34400-AT1G34405;AT1G34405-AT1G34410	AT1G34400	AT1G34400
1	12627201	12629999	608	498	7.07069e-16	1.40628	8.51596e-16	AT1G34530	+	transposable_element_gene	transposable element gene	AT1TE41230	ATENSPM1A:DNA/En-Spm	AT1G34520-AT1G34530	NONE	NONE
1	12664201	12673999	8409	1329	0	7.28815	0	AT1G34590;AT1G34600	-	transposable_element_gene;transposable_element_gene	transposable element gene;transposable element gene	AT1TE41345	ATLANTYS2:LTR/Gypsy	AT1G34580-AT1G34590;AT1G34590-AT1G34600;AT1G34600-AT1G34610	NONE	AT1G34580
1	12677201	12677799	171	34	6.11497e-72	5.79316	1.65181e-71	AT1G34610	+	transposable_element_gene	transposable element gene	AT1TE41350	VANDAL16:DNA/MuDR	NONE	NONE	NONE
1	12678801	12678999	111	12	1.63584e-73	10.6547	4.47292e-73	AT1G34610	+	transposable_element_gene	transposable element gene	AT1TE41350	VANDAL16:DNA/MuDR	NONE	NONE	NONE
1	12680001	12680999	302	47	2.87014e-152	7.40129	1.15452e-151	AT1G34620	-	transposable_element_gene	transposable element gene	AT1TE41350	VANDAL16:DNA/MuDR	AT1G34610-AT1G34620	NONE	NONE
1	12711801	12713799	534	288	3.36449e-55	2.13573	7.86074e-55	AT1G34690	+	pseudogene	pseudogene, putative maturase, blastp match of 75% identity and 2.2e-25 P-value to SP|Q9GF62|MATK_BARVU Maturase K (Intron maturase). (Yellow rocket) {Barbarea vulgaris}	AT1TE41455;AT1TE41460	VANDAL2N1:DNA/MuDR;VANDAL2:DNA/MuDR	AT1G34680-AT1G34690;AT1G34690-AT1G34700	NONE	NONE
1	12715001	12725999	3507	897	0	4.50341	0	AT1G34700;AT1G34710;AT1G34720;AT1G34730;AT1G34740	-	transposable_element_gene;transposable_element_gene;transposable_element_gene;transposable_element_gene;transposable_element_gene	transposable element gene;transposable element gene;transposable element gene;transposable element gene;transposable element gene	AT1TE41460	VANDAL2:DNA/MuDR	AT1G34700-AT1G34710;AT1G34710-AT1G34720;AT1G34720-AT1G34730;AT1G34730-AT1G34740	NONE	NONE
1	12726801	12728199	396	140	1.01589e-86	3.25811	3.0195e-86	AT1G34740	-	transposable_element_gene	transposable element gene	AT1TE41460	VANDAL2:DNA/MuDR	AT1G34740-AT1G34750	NONE	NONE
1	12833401	12836399	650	272	7.13154e-109	2.7526	2.36337e-108	AT1G35110	-	transposable_element_gene	transposable element gene	AT1TE41745	VANDAL5:DNA/MuDR	NONE	NONE	NONE
1	12837601	12839599	582	187	2.24133e-143	3.58492	8.73083e-143	AT1G35110	-	transposable_element_gene	transposable element gene	AT1TE41745	VANDAL5:DNA/MuDR	NONE	NONE	NONE
1	12847601	12849799	558	334	1.07681e-44	1.92436	2.26692e-44	AT1G35130	+	transposable_element_gene	transposable element gene	AT1TE41820	ATHILA4C:LTR/Gypsy	AT1G35120-AT1G35130;AT1G35130-AT1G35140	NONE	NONE
1	12856001	12862199	2274	983	0	2.66462	0	AT1G35146	-	transposable_element_gene	transposable element gene	AT1TE41850;AT1TE41860;AT1TE41855	ATREP3:RC/Helitron;TA11:LINE/L1;ATREP3:RC/Helitron	AT1G35143-AT1G35146;AT1G35146-AT1G35150	NONE	NONE
1	12905401	12906599	278	178	1.55985e-19	1.79897	2.05906e-19	NONE	NONE	NONE	NONE	AT1TE42070;AT1TE42080;AT1TE42075	ATDNAI27T9A:DNA/MuDR;LIMPET1:DNA/MuDR;LIMPET1:DNA/MuDR	AT1G35210-AT1G35220	NONE	NONE
1	12912001	12913599	354	288	2.45383e-10	1.41582	2.64843e-10	AT1G35220	+	protein_coding_gene	unknown protein; FUNCTIONS IN: molecular_function unknown; INVOLVED IN: biological_process unknown; LOCATED IN: cellular_component unknown; EXPRESSED IN: 22 plant structures; EXPRESSED DURING: 13 growth stages; Has 313 Blast hits to 185 proteins in 75 species: Archae - 0; Bacteria - 0; Metazoa - 200; Fungi - 0; Plants - 67; Viruses - 0; Other Eukaryotes - 46 (source: NCBI BLink).	NONE	NONE	NONE	NONE	NONE
1	12942401	12946399	963	614	3.72775e-63	1.80658	9.41063e-63	AT1G35280	+	transposable_element_gene	transposable element gene	AT1TE42210;AT1TE42205	ATENSPM3:DNA/En-Spm;ATSINE4:SINE	AT1G35270-AT1G35280	NONE	NONE
1	12950001	12952999	661	482	3.27686e-28	1.57962	5.27644e-28	AT1G35300	+	transposable_element_gene	transposable element gene	AT1TE42225	ATENSPM5:DNA/En-Spm	AT1G35290-AT1G35300;AT1G35300-AT1G35310	NONE	NONE
1	12995401	13014599	8013	2844	0	3.24537	0	AT1G35370;AT1G35375;AT1G35380;AT1G35390	+	transposable_element_gene;protein_coding_gene;transposable_element_gene;transposable_element_gene	transposable element gene;unknown protein; Has 0 Blast hits to 0 proteins in 0 species (source: NCBI BLink).;transposable element gene;transposable element gene	AT1TE42420;AT1TE42405;AT1TE42410;AT1TE42395;AT1TE42400;AT1TE42415	ATIS112A:DNA/Harbinger;ATGP9B:LTR/Gypsy;TA11:LINE/L1;ATGP3:LTR/Gypsy;ATGP3:LTR/Gypsy;ATLINE1_6:LINE/L1	AT1G35365-AT1G35370;AT1G35370-AT1G35375;AT1G35375-AT1G35380;AT1G35380-AT1G35390	AT1G35375	AT1G35375
1	13098801	13102599	833	592	1.6084e-38	1.62077	3.10671e-38	AT1G35535	+	transposable_element_gene	transposable element gene	AT1TE42800	ATCOPIA69:LTR/Copia	AT1G35535-AT1G35537	NONE	NONE
1	13126801	13127999	549	251	3.35875e-79	2.5194	9.50877e-79	NONE	NONE	NONE	NONE	AT1TE42875	ATSINE2A:SINE	AT1G35580-AT1G35590	NONE	NONE
1	13131401	13139999	3753	791	0	5.46513	0	AT1G35590;AT1G35600	+	transposable_element_gene;transposable_element_gene	transposable element gene;transposable element gene	AT1TE42890	ATENSPM5:DNA/En-Spm	AT1G35580-AT1G35590;AT1G35590-AT1G35600;AT1G35600-AT1G35610	NONE	NONE
1	13143401	13144999	402	257	1.94483e-27	1.80174	3.08252e-27	AT1G35610	-	protein_coding_gene	Cysteine/Histidine-rich C1 domain family protein	NONE	NONE	AT1G35610-AT1G35612	AT1G35610	NONE
1	13148401	13151199	1356	413	0	3.78188	0	AT1G35614	+	protein_coding_gene	unknown protein; BEST Arabidopsis thaliana protein match is: unknown protein (TAIR:AT1G35500.1); Has 6 Blast hits to 6 proteins in 2 species: Archae - 0; Bacteria - 0; Metazoa - 0; Fungi - 0; Plants - 6; Viruses - 0; Other Eukaryotes - 0 (source: NCBI BLink).	AT1TE42915;AT1TE42925;AT1TE42920	ATDNA12T3_2:DNA;ATMU10:DNA/MuDR;BRODYAGA1:DNA/MuDR	AT1G35612-AT1G35614;AT1G35614-AT1G35617	AT1G35614	AT1G35614
1	13152201	13154199	734	303	2.16132e-125	2.7903	7.84632e-125	AT1G35617	+	protein_coding_gene	unknown protein; Has 262 Blast hits to 207 proteins in 54 species: Archae - 0; Bacteria - 28; Metazoa - 70; Fungi - 8; Plants - 93; Viruses - 20; Other Eukaryotes - 43 (source: NCBI BLink).	AT1TE42930	SIMPLEHAT1:DNA/HAT	AT1G35614-AT1G35617;AT1G35617-AT1G35620	AT1G35617	AT1G35617
1	13173001	13193199	8514	2640	0	3.71474	0	AT1G35640;AT1G35645;AT1G35647;AT1G35650;AT1G35660	+	transposable_element_gene;transposable_element_gene;transposable_element_gene;transposable_element_gene;protein_coding_gene	transposable element gene;transposable element gene;transposable element gene;transposable element gene;unknown protein; FUNCTIONS IN: molecular_function unknown; INVOLVED IN: biological_process unknown; LOCATED IN: plasma membrane; EXPRESSED IN: 19 plant structures; EXPRESSED DURING: 11 growth stages; Has 309 Blast hits to 256 proteins in 99 species: Archae - 0; Bacteria - 11; Metazoa - 192; Fun…	AT1TE43060;AT1TE43055;AT1TE43045;AT1TE43025;AT1TE43010;AT1TE43040;AT1TE43050;AT1TE43030;AT1TE43015;AT1TE43035;AT1TE43020	ARNOLD2:DNA/MuDR;VANDAL6:DNA/MuDR;ATGP7:LTR/Gypsy;VANDAL14:DNA/MuDR;VANDAL14:DNA/MuDR;ATGP7:LTR/Gypsy;VANDAL14:DNA/MuDR;ATGP7:LTR/Gypsy;ATLANTYS3:LTR/Gypsy;ATGP7:LTR/Gypsy;ATLANTYS2:LTR/Gypsy	AT1G35630-AT1G35640;AT1G35640-AT1G35645;AT1G35645-AT1G35647;AT1G35647-AT1G35650;AT1G35650-AT1G35660	AT1G35660	NONE
1	13231001	13233799	598	364	1.20195e-45	1.89234	2.55951e-45	AT1G35735	-	transposable_element_gene	transposable element gene	AT1TE43225	ROMANIAT5:LTR/Copia	AT1G35730-AT1G35735	NONE	NONE
1	13263801	13275999	3681	1742	0	2.43397	0	AT1G35760;AT1G35770	-	transposable_element_gene;transposable_element_gene	transposable element gene;transposable element gene	AT1TE43355	VANDAL9:DNA/MuDR	AT1G35750-AT1G35760;AT1G35760-AT1G35770;AT1G35770-AT1G35780	NONE	NONE
1	13295001	13298199	857	471	1.96762e-83	2.09584	5.69674e-83	AT1G35790	-	transposable_element_gene	transposable element gene	AT1TE43435;AT1TE43420;AT1TE43430;AT1TE43425	ATGP8:LTR/Gypsy;ATHILA4:LTR/Gypsy;ATHILA4:LTR/Gypsy;ATHILA4A:LTR/Gypsy	AT1G35780-AT1G35790	NONE	NONE
1	13299001	13300199	336	177	1.92885e-37	2.18657	3.67015e-37	AT1G35790	-	transposable_element_gene	transposable element gene	AT1TE43445;AT1TE43440	ATHILA4:LTR/Gypsy;ATGP8:LTR/Gypsy	AT1G35790-AT1G35820	NONE	NONE
1	13325001	13340399	5667	2335	0	2.79553	0	AT1G35840;AT1G35850;AT1G35860;AT1G35870;AT1G35880	-	transposable_element_gene;protein_coding_gene;protein_coding_gene;transposable_element_gene;protein_coding_gene	transposable element gene;pumilio 17;translocon outer membrane complex 75-I;transposable element gene;unknown protein; Has 251 Blast hits to 234 proteins in 66 species: Archae - 2; Bacteria - 48; Metazoa - 87; Fungi - 9; Plants - 70; Viruses - 0; Other Eukaryotes - 35 (source: NCBI BLink).	AT1TE43600;AT1TE43585;AT1TE43605	ATGP3:LTR/Gypsy;ATCOPIA84:LTR/Copia;ATGP3:LTR/Gypsy	AT1G35840-AT1G35850;AT1G35850-AT1G35860;AT1G35860-AT1G35870;AT1G35870-AT1G35880	AT1G35850;AT1G35860;AT1G35890	AT1G35850;AT1G35860;AT1G35880
1	13372801	13374999	457	302	5.29737e-28	1.74304	8.49671e-28	AT1G35920	+	transposable_element_gene	transposable element gene	AT1TE43740	HELITRON1:RC/Helitron	NONE	NONE	NONE
1	13379201	13380799	348	193	1.57409e-34	2.07692	2.84375e-34	AT1G35940	+	transposable_element_gene	transposable element gene	AT1TE43740	HELITRON1:RC/Helitron	NONE	NONE	NONE
1	13391201	13396399	1168	739	7.3424e-78	1.82052	2.06125e-77	AT1G35960	-	transposable_element_gene	transposable element gene	AT1TE43795;AT1TE43780;AT1TE43785;AT1TE43790	BRODYAGA2:DNA/MuDR;TA11:LINE/L1;ATLINE1_4:LINE/L1;ATLINE1_6:LINE/L1	AT1G35960-AT1G35970	NONE	NONE
1	13398201	13400599	594	310	9.72344e-66	2.2071	2.51627e-65	AT1G35970	+	transposable_element_gene	transposable element gene	AT1TE43805	ATHILA4:LTR/Gypsy	NONE	NONE	NONE
1	13409801	13411399	345	246	5.71503e-17	1.61541	7.07061e-17	AT1G35990	-	transposable_element_gene	transposable element gene	AT1TE43860;AT1TE43865	TA11:LINE/L1;TA11:LINE/L1	NONE	NONE	NONE
1	13426601	13429999	936	519	5.14469e-89	2.07734	1.55501e-88	AT1G36010	+	transposable_element_gene	transposable element gene	AT1TE43910	ATLINE1_1:LINE/L1	NONE	NONE	NONE
1	13439401	13448399	4639	1444	0	3.70046	0	AT1G36035;AT1G36040	+	transposable_element_gene;transposable_element_gene	transposable element gene;transposable element gene	AT1TE43970;AT1TE43975	ATREP10B:RC/Helitron;ATCOPIA43:LTR/Copia	AT1G36030-AT1G36035;AT1G36035-AT1G36040;AT1G36040-AT1G36050	NONE	NONE
1	13485801	13488399	602	278	5.00314e-85	2.49431	1.46355e-84	AT1G36090	-	transposable_element_gene	transposable element gene	AT1TE44125	VANDAL6:DNA/MuDR	AT1G36080-AT1G36090	NONE	NONE
1	13490201	13495199	1309	733	1.30594e-120	2.057	4.59781e-120	AT1G36095;AT1G36100	+	protein_coding_gene;protein_coding_gene	DNA binding;myosin heavy chain-related	AT1TE44135;AT1TE44130;AT1TE44140;AT1TE44125	ATDNA12T3_2:DNA;ATENSPM7:DNA/En-Spm;TAT1_ATH:LTR/Gypsy;VANDAL6:DNA/MuDR	AT1G36090-AT1G36095;AT1G36095-AT1G36100	AT1G36095;AT1G36100	AT1G36095
1	13504401	13520599	7791	2412	0	3.72061	0	AT1G36110;AT1G36120;AT1G36130	-	transposable_element_gene;transposable_element_gene;transposable_element_gene	transposable element gene;transposable element gene;transposable element gene	AT1TE44240;AT1TE44205;AT1TE44210;AT1TE44245;AT1TE44230;AT1TE44235;AT1TE44215;AT1TE44225;AT1TE44220;AT1TE44255;AT1TE44250	ATHILA4A:LTR/Gypsy;ATCOPIA45:LTR/Copia;ATCOPIA64:LTR/Copia;ATHILA4C:LTR/Gypsy;ATGP1:LTR/Gypsy;ATHILA4A:LTR/Gypsy;ATCOPIA45:LTR/Copia;ATHILA4B_LTR:LTR/Gypsy;HELITRON2:RC/Helitron;HELITRONY2:RC/Helitron;ATHILA4:LTR/Gypsy	AT1G36110-AT1G36120;AT1G36120-AT1G36130;AT1G36130-AT1G36140	NONE	NONE
1	13559801	13565399	2297	842	0	3.1423	0	AT1G36185	+	transposable_element_gene	transposable element gene	AT1TE44385;AT1TE44380	ATREP10A:RC/Helitron;ATCOPIA89:LTR/Copia	AT1G36180-AT1G36185;AT1G36185-AT1G36190	NONE	NONE
1	13573401	13576999	1018	585	1.62741e-88	2.00443	4.89683e-88	AT1G36190	-	transposable_element_gene	transposable element gene	AT1TE44455;AT1TE44445;AT1TE44450	ATENSPM2:DNA/En-Spm;HELITRONY3:RC/Helitron;ATENSPM4:DNA/En-Spm	AT1G36185-AT1G36190;AT1G36190-AT1G36200	NONE	NONE
1	13578201	13581399	768	405	2.16003e-82	2.18426	6.21356e-82	AT1G36200	-	transposable_element_gene	transposable element gene	AT1TE44455	ATENSPM2:DNA/En-Spm	AT1G36200-AT1G36210	NONE	NONE
1	13592401	13598799	2042	943	3.13644e-282	2.49426	1.8006e-281	AT1G36210	+	transposable_element_gene	transposable element gene	AT1TE44535;AT1TE44530;AT1TE44515;AT1TE44520;AT1TE44525	ATHILA4B_LTR:LTR/Gypsy;ATHILA4A:LTR/Gypsy;HELITRON1:RC/Helitron;ATHILA4A:LTR/Gypsy;ATHILA4:LTR/Gypsy	AT1G36200-AT1G36210;AT1G36210-AT1G36220	NONE	NONE
1	13604801	13615199	2757	1490	2.01383e-273	2.13132	1.12952e-272	AT1G36225;AT1G36230;AT1G36240	+	transposable_element_gene;protein_coding_gene;protein_coding_gene	transposable element gene;unknown protein; Has 5786 Blast hits to 627 proteins in 69 species: Archae - 0; Bacteria - 5701; Metazoa - 46; Fungi - 22; Plants - 13; Viruses - 0; Other Eukaryotes - 4 (source: NCBI BLink).;Ribosomal protein L7Ae/L30e/S12e/Gadd45 family protein	AT1TE44590;AT1TE44585;AT1TE44575	HELITRONY3:RC/Helitron;VANDAL18:DNA/MuDR;VANDAL18:DNA/MuDR	AT1G36220-AT1G36225;AT1G36225-AT1G36230;AT1G36230-AT1G36240	AT1G36230;AT1G36240	AT1G36230
1	13624601	13634199	2535	1315	4.90216e-276	2.2205	2.76107e-275	AT1G36260;AT1G36270	-	transposable_element_gene;transposable_element_gene	transposable element gene;transposable element gene	AT1TE44630	ATENSPM2:DNA/En-Spm	AT1G36250-AT1G36260;AT1G36260-AT1G36270;AT1G36270-AT1G36272	NONE	NONE
1	13643801	13654399	3606	1595	0	2.60413	0	AT1G36290;AT1G36300	-	transposable_element_gene;transposable_element_gene	transposable element gene;transposable element gene	AT1TE44685;AT1TE44680;AT1TE44665;AT1TE44660;AT1TE44695;AT1TE44690;AT1TE44670;AT1TE44675	ATHILA6B:LTR/Gypsy;ATHILA6B:LTR/Gypsy;ATLINE1_5:LINE/L1;ATLINE1_5:LINE/L1;ATHILA6B:LTR/Gypsy;ATHILA2:LTR/Gypsy;ATHILA6B:LTR/Gypsy;ATHILA:LTR/Gypsy	AT1G36290-AT1G36300;AT1G36300-AT1G36305	NONE	AT1G36280
1	13659601	13667199	3457	966	0	4.12212	0	AT1G36305	+	transposable_element_gene	transposable element gene	AT1TE44720	ATGP1:LTR/Gypsy	AT1G36300-AT1G36305;AT1G36305-AT1G36310	NONE	NONE
1	13689401	13695199	2526	902	0	3.22571	0	AT1G36360	+	transposable_element_gene	transposable element gene	AT1TE44830;AT1TE44825;AT1TE44820	ATLINE1_4:LINE/L1;ATLINE1_4:LINE/L1;TA11:LINE/L1	AT1G36350-AT1G36360	NONE	AT1G36370
1	13707801	13713399	1444	845	7.31571e-119	1.96838	2.54224e-118	AT1G36395;AT1G36400;AT1G36403	-	transposable_element_gene;transposable_element_gene;transposable_element_gene	transposable element gene;transposable element gene;transposable element gene	AT1TE44900;AT1TE44890;AT1TE44905;AT1TE44910;AT1TE44895	VANDAL21:DNA/MuDR;VANDAL21:DNA/MuDR;ATHILA2:LTR/Gypsy;VANDAL21:DNA/MuDR;ATHILA5:LTR/Gypsy	AT1G36390-AT1G36395;AT1G36395-AT1G36400;AT1G36400-AT1G36403	NONE	NONE
1	13720401	13721599	339	196	1.52525e-30	1.99224	2.56617e-30	AT1G36420	+	transposable_element_gene	transposable element gene	AT1TE44945	ATGP8:LTR/Gypsy	AT1G36406-AT1G36420	NONE	NONE
1	13722601	13727999	1218	887	1.9839e-50	1.58169	4.42866e-50	AT1G36430;AT1G36440	+	transposable_element_gene;transposable_element_gene	transposable element gene;transposable element gene	AT1TE44980;AT1TE44965;AT1TE44970;AT1TE44960;AT1TE44975	VANDAL17:DNA/MuDR;ATGP9B:LTR/Gypsy;ATGP9B:LTR/Gypsy;ATGP9B:LTR/Gypsy;ATGP8:LTR/Gypsy	AT1G36420-AT1G36430;AT1G36430-AT1G36440;AT1G36440-AT1G36441	NONE	NONE
1	13737401	13738599	301	178	6.84835e-26	1.9478	1.05338e-25	AT1G36460	-	transposable_element_gene	transposable element gene	AT1TE45020	ATENSPM5:DNA/En-Spm	AT1G36460-AT1G36470	NONE	NONE
1	13768601	13798199	10606	4208	0	2.90318	0	AT1G36520;AT1G36530;AT1G36540;AT1G36550	+	transposable_element_gene;transposable_element_gene;transposable_element_gene;transposable_element_gene	transposable element gene;transposable element gene;transposable element gene;transposable element gene	AT1TE45135;AT1TE45185;AT1TE45175;AT1TE45195;AT1TE45180;AT1TE45145;AT1TE45160;AT1TE45155;AT1TE45150;AT1TE45140;AT1TE45165;AT1TE45170;AT1TE45200;AT1TE45190;AT1TE45130	ATHILA2:LTR/Gypsy;ATGP5:LTR/Gypsy;ATHILA6A:LTR/Gypsy;ATHILA2:LTR/Gypsy;ATHILA6A:LTR/Gypsy;ATLANTYS2:LTR/Gypsy;ATHILA4:LTR/Gypsy;ATHILA4A:LTR/Gypsy;ATHILA4B_LTR:LTR/Gypsy;ATHILA6A:LTR/Gypsy;ATHILA4B_LTR:LTR/Gypsy;ATGP5:LTR/Gypsy;ATHILA2:LTR/Gypsy;ATGP5:LTR/Gypsy;ATLANTYS2:LTR/Gypsy	AT1G36510-AT1G36520;AT1G36520-AT1G36530;AT1G36530-AT1G36540;AT1G36540-AT1G36550;AT1G36550-AT1G36560	NONE	NONE
1	13799801	13801799	522	300	1.62324e-46	2.00423	3.4899e-46	AT1G36560	-	transposable_element_gene	transposable element gene	AT1TE45215;AT1TE45210;AT1TE45205;AT1TE45200	ATHILA:LTR/Gypsy;ATHILA2:LTR/Gypsy;ATHILA6B:LTR/Gypsy;ATHILA2:LTR/Gypsy	AT1G36550-AT1G36560	NONE	NONE
1	13840001	13846799	2238	1057	4.70027e-296	2.43884	2.78792e-295	AT1G36630	-	transposable_element_gene	transposable element gene	AT1TE45375;AT1TE45385;AT1TE45380;AT1TE45390;AT1TE45395	ATENSPM3:DNA/En-Spm;ATENSPM7:DNA/En-Spm;ATENSPM7:DNA/En-Spm;ATGP10:LTR/Gypsy;ATENSPM7:DNA/En-Spm	AT1G36622-AT1G36630	NONE	NONE
1	13884401	13890399	1810	785	1.08393e-280	2.65587	6.18961e-280	AT1G36720	+	transposable_element_gene	transposable element gene	AT1TE45560	ATGP1:LTR/Gypsy	AT1G36710-AT1G36720;AT1G36720-AT1G36730	NONE	NONE
1	13894201	13894799	179	89	1.6579e-23	2.31665	2.40847e-23	NONE	NONE	NONE	NONE	AT1TE45570	ATDNA12T3_2:DNA	AT1G36720-AT1G36730	NONE	NONE
1	13912401	13925399	2927	1863	4.96966e-188	1.80971	2.25443e-187	AT1G36750;AT1G36756;AT1G36763;AT1G36770	+	transposable_element_gene;protein_coding_gene;transposable_element_gene;transposable_element_gene	transposable element gene;unknown protein; BEST Arabidopsis thaliana protein match is: unknown protein (TAIR:AT2G10602.1); Has 3 Blast hits to 3 proteins in 1 species: Archae - 0; Bacteria - 0; Metazoa - 0; Fungi - 0; Plants - 3; Viruses - 0; Other Eukaryotes - 0 (source: NCBI BLink).;transposable element gene;transposable element gene	AT1TE45695;AT1TE45680;AT1TE45720;AT1TE45685;AT1TE45700;AT1TE45710;AT1TE45705;AT1TE45715;AT1TE45675;AT1TE45690;AT1TE45670	ATHILA3:LTR/Gypsy;ATHILA0_I:LTR/Gypsy;ATHILA4A:LTR/Gypsy;ATHILA:LTR/Gypsy;ATHILA3:LTR/Gypsy;ATHILA2:LTR/Gypsy;ATHILA3:LTR/Gypsy;ATHILA4:LTR/Gypsy;ATHILA6A:LTR/Gypsy;ATHILA5:LTR/Gypsy;ATHILA3:LTR/Gypsy	AT1G36745-AT1G36750;AT1G36750-AT1G36756;AT1G36756-AT1G36763;AT1G36763-AT1G36770	AT1G36756	AT1G36745;AT1G36756
1	13939601	13963399	10511	3371	0	3.59156	0	AT1G36795;AT1G36800;AT1G36810;AT1G36830;AT1G36840;AT1G36850;AT1G36880	-	transposable_element_gene;transposable_element_gene;transposable_element_gene;transposable_element_gene;transposable_element_gene;transposable_element_gene;pseudogene	transposable element gene;transposable element gene;transposable element gene;transposable element gene;transposable element gene;transposable element gene;pseudogene, similar to P0529E05.9, blastp match of 46% identity and 1.9e-119 P-value to GP|18461196|dbj|BAB84393.1||AP003279 P0529E05.9 {Oryza sativa (japonica cultivar-group)}	AT1TE45785;AT1TE45800;AT1TE45790;AT1TE45815;AT1TE45825;AT1TE45810;AT1TE45780;AT1TE45805;AT1TE45795;AT1TE45820	ATENSPM2:DNA/En-Spm;ATLANTYS1:LTR/Gypsy;ATHILA6A:LTR/Gypsy;ATLANTYS1:LTR/Gypsy;ATHILA:LTR/Gypsy;ATCOPIA66:LTR/Copia;ATHILA4A:LTR/Gypsy;TA1-2:LTR/Copia;ATGP2:LTR/Gypsy;ATHILA6A:LTR/Gypsy	AT1G36790-AT1G36795;AT1G36795-AT1G36800;AT1G36800-AT1G36810;AT1G36810-AT1G36830;AT1G36830-AT1G36840;AT1G36840-AT1G36850;AT1G36850-AT1G36880	NONE	NONE
1	13966401	13976799	2674	1438	2.45203e-268	2.14191	1.36105e-267	AT1G36890;AT1G36910	-	transposable_element_gene;transposable_element_gene	transposable element gene;transposable element gene	AT1TE45860;AT1TE45865;AT1TE45845;AT1TE45850;AT1TE45855;AT1TE45870	ATGP2N:LTR/Gypsy;ATENSPM5:DNA/En-Spm;VANDAL3:DNA/MuDR;ATLINEIII:LINE/L1;ATLINE2:LINE/L1;ATENSPM9:DNA/En-Spm	AT1G36880-AT1G36890;AT1G36890-AT1G36910;AT1G36910-AT1G36915	NONE	NONE
1	13977601	13978999	359	213	3.26807e-30	1.94139	5.4539e-30	AT1G36915	-	transposable_element_gene	transposable element gene	AT1TE45855	ATLINE2:LINE/L1	AT1G36910-AT1G36915	NONE	NONE
1	14016601	14018199	348	251	1.96536e-16	1.597	2.39669e-16	AT1G36970	-	protein_coding_gene	Domain of unknown function (DUF1985)	AT1TE46045	VANDAL4:DNA/MuDR	NONE	NONE	NONE
1	14019201	14024599	3623	810	0	5.15207	0	AT1G36975	+	transposable_element_gene	transposable element gene	AT1TE46060;AT1TE46070;AT1TE46065	BRODYAGA1A:DNA/MuDR;ATGP3:LTR/Gypsy;ATGP3:LTR/Gypsy	AT1G36970-AT1G36975;AT1G36975-AT1G36980	AT1G36970;AT1G36980	NONE
1	14044601	14045199	176	132	3.99509e-08	1.53581	4.2061e-08	AT1G37015	+	transposable_element_gene	transposable element gene	AT1TE46140	ATHILA:LTR/Gypsy	AT1G37015-AT1G37020	NONE	NONE
1	14079001	14094399	4046	2176	0	2.14173	0	AT1G37045;AT1G37050;AT1G37057;AT1G37060	+	transposable_element_gene;transposable_element_gene;transposable_element_gene;transposable_element_gene	transposable element gene;transposable element gene;transposable element gene;transposable element gene	AT1TE46260;AT1TE46255;AT1TE46270;AT1TE46265	ATLINEIII:LINE/L1;ATHILA4A:LTR/Gypsy;ATLINEIII:LINE/L1;ATHILA6B:LTR/Gypsy	AT1G37040-AT1G37045;AT1G37045-AT1G37050;AT1G37050-AT1G37060;AT1G37060-AT1G37057	NONE	NONE
1	14099201	14102599	708	486	2.66384e-37	1.67801	5.0579e-37	AT1G37063	-	transposable_element_gene	transposable element gene	AT1TE46315;AT1TE46310;AT1TE46305	ATHILA0_I:LTR/Gypsy;ATHILA3:LTR/Gypsy;ATHILA0_I:LTR/Gypsy	AT1G37057-AT1G37063;AT1G37063-AT1G37070	NONE	NONE
1	14103401	14107399	894	561	1.34404e-61	1.83558	3.34729e-61	AT1G37070	-	transposable_element_gene	transposable element gene	AT1TE46310;AT1TE46320	ATHILA3:LTR/Gypsy;ATHILA3:LTR/Gypsy	AT1G37070-AT1G37080	NONE	NONE
1	14114401	14116799	546	366	1.34919e-31	1.71834	2.32019e-31	AT1G37090	-	transposable_element_gene	transposable element gene	AT1TE46340;AT1TE46345;AT1TE46355;AT1TE46350	ATHILA4C:LTR/Gypsy;ATHILA4C:LTR/Gypsy;ATHILA6B:LTR/Gypsy;ATHILA7:LTR/Gypsy	AT1G37080-AT1G37090	NONE	NONE
1	14118401	14128999	2519	1595	9.89052e-165	1.81914	4.16271e-164	AT1G37095;AT1G37100	-	transposable_element_gene;transposable_element_gene	transposable element gene;transposable element gene	AT1TE46390;AT1TE46395;AT1TE46370;AT1TE46385;AT1TE46380;AT1TE46375	ATHILA6B:LTR/Gypsy;ATHILA2:LTR/Gypsy;ATENSPM2:DNA/En-Spm;ATHILA2:LTR/Gypsy;ATHILA2:LTR/Gypsy;Unassigned:Unassigned	AT1G37090-AT1G37095;AT1G37095-AT1G37100;AT1G37100-AT1G37110	NONE	NONE
1	14130001	14134599	1371	678	1.79391e-166	2.3292	7.58593e-166	AT1G37110	-	transposable_element_gene	transposable element gene	AT1TE46405	ATCOPIA66:LTR/Copia	AT1G37100-AT1G37110;AT1G37110-AT1G37113	NONE	NONE
1	14136201	14138399	487	347	3.49095e-23	1.61658	5.03863e-23	AT1G37113	+	protein_coding_gene	unknown protein; LOCATED IN: chloroplast; Has 24 Blast hits to 24 proteins in 7 species: Archae - 0; Bacteria - 0; Metazoa - 4; Fungi - 0; Plants - 14; Viruses - 6; Other Eukaryotes - 0 (source: NCBI BLink).	NONE	NONE	AT1G37110-AT1G37113;AT1G37113-AT1G37120	AT1G37113	AT1G37113
1	14139401	14142999	697	537	9.47771e-24	1.49505	1.3851e-23	NONE	NONE	NONE	NONE	AT1TE46425;AT1TE46415;AT1TE46420;AT1TE46430	ATDNAI27T9A:DNA/MuDR;ATLINE1_2:LINE/L1;ATDNAI27T9C:DNA/MuDR;VANDAL4:DNA/MuDR	AT1G37113-AT1G37120	NONE	NONE
1	14144001	14146199	515	324	3.56704e-36	1.83088	6.62732e-36	AT1G37120	-	transposable_element_gene	transposable element gene	AT1TE46440;AT1TE46445	ATLINEIII:LINE/L1;ATLINE2:LINE/L1	AT1G37120-AT1G37130	NONE	NONE
1	14178001	14185199	2477	1047	0	2.72507	0	AT1G37160;AT1G37162	-	transposable_element_gene;protein_coding_gene	transposable element gene;unknown protein; Has 30201 Blast hits to 17322 proteins in 780 species: Archae - 12; Bacteria - 1396; Metazoa - 17338; Fungi - 3422; Plants - 5037; Viruses - 0; Other Eukaryotes - 2996 (source: NCBI BLink).	AT1TE46570;AT1TE46590;AT1TE46585;AT1TE46575;AT1TE46580	ATHILA2:LTR/Gypsy;HARBINGER:DNA/Harbinger;ATHILA2:LTR/Gypsy;ATHILA2:LTR/Gypsy;ATHILA2:LTR/Gypsy	AT1G37150-AT1G37160;AT1G37160-AT1G37162;AT1G37162-AT1G37170	AT1G37150;AT1G37162	AT1G37162
1	14187001	14191399	938	552	6.24645e-77	1.95732	1.74445e-76	AT1G37170	+	transposable_element_gene	transposable element gene	AT1TE46615;AT1TE46625;AT1TE46610;AT1TE46620	VANDAL7:DNA/MuDR;VANDAL8:DNA/MuDR;VANDAL7:DNA/MuDR;VANDAL7:DNA/MuDR	AT1G37162-AT1G37170;AT1G37170-AT1G37180	NONE	NONE
1	14192201	14206999	6845	2031	0	3.88206	0	AT1G37180;AT1G37190;AT1G37200	-	transposable_element_gene;transposable_element_gene;transposable_element_gene	transposable element gene;transposable element gene;transposable element gene	AT1TE46625;AT1TE46635;AT1TE46630	VANDAL8:DNA/MuDR;ATLANTYS1:LTR/Gypsy;Unassigned:Unassigned	AT1G37170-AT1G37180;AT1G37180-AT1G37190;AT1G37190-AT1G37200;AT1G37200-AT1G37210	NONE	NONE
1	14208801	14211399	820	363	4.40366e-124	2.60199	1.58154e-123	AT1G37210	+	transposable_element_gene	transposable element gene	AT1TE46645;AT1TE46650	ATHILA4:LTR/Gypsy;ATHILA4A:LTR/Gypsy	NONE	NONE	NONE
1	14212201	14255399	13706	6233	0	2.53286	0	AT1G37275;AT1G37340;AT1G37405;AT1G37471;AT1G37537;AT1G37603;AT1G37669	+	transposable_element_gene;transposable_element_gene;transposable_element_gene;transposable_element_gene;transposable_element_gene;transposable_element_gene;transposable_element_gene	transposable element gene;transposable element gene;transposable element gene;transposable element gene;transposable element gene;transposable element gene;transposable element gene	AT1TE46705;AT1TE46715;AT1TE46660;AT1TE46655;AT1TE46740;AT1TE46755;AT1TE46680;AT1TE46710;AT1TE46725;AT1TE46730;AT1TE46670;AT1TE46750;AT1TE46650;AT1TE46765;AT1TE46695;AT1TE46745;AT1TE46700;AT1TE46760;AT1TE46665;AT1TE46690;AT1TE46735;AT1TE46685;AT1TE46720	ATHILA:LTR/Gypsy;ATHILA2:LTR/Gypsy;VANDAL3:DNA/MuDR;ATHILA4B_LTR:LTR/Gypsy;ATHILA6B:LTR/Gypsy;ATHILA2:LTR/Gypsy;VANDAL3:DNA/MuDR;ATHILA6B:LTR/Gypsy;ATHILA:LTR/Gypsy;ATHILA2:LTR/Gypsy;ATHILA3:LTR/Gypsy;ATHILA6B:LTR/Gypsy;ATHILA4A:LTR/Gypsy;ATHILA2:LTR/Gypsy;ATHILA4C:LTR/Gypsy;ATHILA6A:LTR/Gypsy;ATHILA:LTR/Gypsy;ATHILA2:LTR/Gypsy;ATHILA3:LTR/Gypsy;ATHILA7:LTR/Gypsy;ATHILA:LTR/Gypsy;ATHILA2:LTR/Gyps…	AT1G37210-AT1G37275;AT1G37275-AT1G37340;AT1G37340-AT1G37405;AT1G37405-AT1G37471;AT1G37471-AT1G37537;AT1G37537-AT1G37603;AT1G37603-AT1G37669;AT1G37669-AT1G37735	NONE	NONE
1	14256201	14277199	5463	3151	0	1.99701	0	AT1G37735;AT1G37801;AT1G37867;AT1G37933	-	transposable_element_gene;transposable_element_gene;transposable_element_gene;transposable_element_gene	transposable element gene;transposable element gene;transposable element gene;transposable element gene	AT1TE46770;AT1TE46780;AT1TE46805;AT1TE46775;AT1TE46815;AT1TE46795;AT1TE46810;AT1TE46800;AT1TE46790;AT1TE46825;AT1TE46785	ATHILA2:LTR/Gypsy;ATHILA2:LTR/Gypsy;ATHILA3:LTR/Gypsy;ATHILA6B:LTR/Gypsy;ATHILA3:LTR/Gypsy;ATENSPM5:DNA/En-Spm;ATHILA3:LTR/Gypsy;ATHILA3:LTR/Gypsy;ATHILA2:LTR/Gypsy;VANDAL3:DNA/MuDR;ATHILA0_I:LTR/Gypsy	AT1G37669-AT1G37735;AT1G37735-AT1G37801;AT1G37801-AT1G37867;AT1G37867-AT1G37933;AT1G37933-AT1G37999	NONE	NONE
1	14280201	14283399	652	451	1.21389e-33	1.66521	2.16818e-33	AT1G37999	-	transposable_element_gene	transposable element gene	AT1TE46845;AT1TE46840;AT1TE46835;AT1TE46850;AT1TE46830	ATLANTYS2:LTR/Gypsy;ATLANTYS3:LTR/Gypsy;ATHILA0_I:LTR/Gypsy;ATLANTYS2:LTR/Gypsy;HELITRON4:RC/Helitron	AT1G37999-AT1G38065	NONE	NONE
1	14309801	14312199	441	333	4.4042e-17	1.52543	5.46524e-17	NONE	NONE	NONE	NONE	AT1TE47035;AT1TE47030;AT1TE47025;AT1TE47020;AT1TE47015;AT1TE47040	ATHILA4C:LTR/Gypsy;VANDAL3:DNA/MuDR;VANDAL3:DNA/MuDR;VANDAL3:DNA/MuDR;ATHILA4:LTR/Gypsy;ATHILA4C:LTR/Gypsy	AT1G38140-AT1G38149	NONE	NONE
1	14313001	14330199	4923	2408	0	2.3549	0	AT1G38149;AT1G38158;AT1G38167;AT1G38176	+	transposable_element_gene;transposable_element_gene;transposable_element_gene;transposable_element_gene	transposable element gene;transposable element gene;transposable element gene;transposable element gene	AT1TE47035;AT1TE47050;AT1TE47070;AT1TE47045;AT1TE47080;AT1TE47085;AT1TE47075	ATHILA4C:LTR/Gypsy;ATHILA2:LTR/Gypsy;ATHILA4C:LTR/Gypsy;ATHILA2:LTR/Gypsy;ATHILA:LTR/Gypsy;VANDAL3:DNA/MuDR;VANDAL3:DNA/MuDR	AT1G38140-AT1G38149;AT1G38149-AT1G38158;AT1G38158-AT1G38167;AT1G38167-AT1G38176;AT1G38176-AT1G38185	NONE	NONE
1	14333601	14340599	1823	1023	4.12714e-166	2.05262	1.7425e-165	AT1G38185;AT1G38194	+	transposable_element_gene;transposable_element_gene	transposable element gene;transposable element gene	AT1TE47100;AT1TE47105	HARBINGER:DNA/Harbinger;ATHILA2:LTR/Gypsy	AT1G38176-AT1G38185;AT1G38185-AT1G38194;AT1G38194-AT1G38203	NONE	NONE
1	14387201	14389599	658	339	1.33659e-74	2.23576	3.68094e-74	AT1G38270	+	transposable_element_gene	transposable element gene	AT1TE47340;AT1TE47345	ATHILA3:LTR/Gypsy;ATHILA0_I:LTR/Gypsy	NONE	NONE	NONE
1	14429401	14440199	3442	1310	0	3.02648	0	AT1G38340;AT1G38350;AT1G38360	+	transposable_element_gene;transposable_element_gene;transposable_element_gene	transposable element gene;transposable element gene;transposable element gene	AT1TE47540;AT1TE47545;AT1TE47550	ATHILA4C:LTR/Gypsy;ATHILA2:LTR/Gypsy;ATHILA2:LTR/Gypsy	AT1G38330-AT1G38340;AT1G38340-AT1G38350;AT1G38350-AT1G38360	NONE	NONE
1	14441001	14456599	3791	2233	1.36251e-302	1.95552	8.2365e-302	AT1G38360;AT1G38380;AT1G38390;AT1G38400	+	transposable_element_gene;transposable_element_gene;transposable_element_gene;transposable_element_gene	transposable element gene;transposable element gene;transposable element gene;transposable element gene	AT1TE47540;AT1TE47570;AT1TE47580;AT1TE47585;AT1TE47555;AT1TE47575;AT1TE47550	ATHILA4C:LTR/Gypsy;ATHILA2:LTR/Gypsy;ATHILA3:LTR/Gypsy;ATHILA0_I:LTR/Gypsy;ATHILA2:LTR/Gypsy;ATHILA4A:LTR/Gypsy;ATHILA2:LTR/Gypsy	AT1G38360-AT1G38380;AT1G38380-AT1G38390;AT1G38390-AT1G38400;AT1G38400-AT1G38410	NONE	NONE
1	14457601	14459399	386	272	1.59236e-19	1.63462	2.10095e-19	AT1G38410	+	transposable_element_gene	transposable element gene	AT1TE47600;AT1TE47595	ATHILA5:LTR/Gypsy;ATHILA5:LTR/Gypsy	AT1G38400-AT1G38410;AT1G38410-AT1G38416	NONE	NONE
1	14460601	14465599	1113	721	3.20576e-69	1.77811	8.51166e-69	AT1G38416	+	transposable_element_gene	transposable element gene	AT1TE47620;AT1TE47605;AT1TE47615;AT1TE47630;AT1TE47625;AT1TE47610	ATHILA4A:LTR/Gypsy;ATHILA3:LTR/Gypsy;ATHILA7A:LTR/Gypsy;ATHILA8A:LTR/Gypsy;ATHILA8A:LTR/Gypsy;ATHILA6B:LTR/Gypsy	AT1G38410-AT1G38416;AT1G38416-AT1G38423	NONE	NONE
1	14468201	14471999	849	472	1.84114e-80	2.07188	5.2456e-80	AT1G38423	-	transposable_element_gene	transposable element gene	AT1TE47645;AT1TE47650;AT1TE47655;AT1TE47660	ATHILA4A:LTR/Gypsy;ATHILA4:LTR/Gypsy;ATHILA4:LTR/Gypsy;ATCOPIA69:LTR/Copia	AT1G38423-AT1G38430	NONE	NONE
1	14475001	14480199	1422	740	6.50763e-155	2.21343	2.65151e-154	AT1G38430	-	transposable_element_gene	transposable element gene	AT1TE47695;AT1TE47685;AT1TE47700;AT1TE47675;AT1TE47680;AT1TE47690	ATHILA3:LTR/Gypsy;ATDNA12T3A:DNA;ATHILA2:LTR/Gypsy;ATHILA3:LTR/Gypsy;ATHILA2:LTR/Gypsy;ATLANTYS2:LTR/Gypsy	AT1G38423-AT1G38430	NONE	NONE
1	14481401	14505399	6666	3443	0	2.23011	0	AT1G38430;AT1G38440;AT1G38450;AT1G38460	+	transposable_element_gene;transposable_element_gene;transposable_element_gene;transposable_element_gene	transposable element gene;transposable element gene;transposable element gene;transposable element gene	AT1TE47705;AT1TE47770;AT1TE47740;AT1TE47745;AT1TE47750;AT1TE47730;AT1TE47725;AT1TE47775;AT1TE47735;AT1TE47720;AT1TE47715;AT1TE47710;AT1TE47780;AT1TE47765;AT1TE47760;AT1TE47755	ATGP10:LTR/Gypsy;ATHILA0_I:LTR/Gypsy;ATHILA2:LTR/Gypsy;ATHILA6A:LTR/Gypsy;ATHILA2:LTR/Gypsy;ATHILA6A:LTR/Gypsy;ATHILA2:LTR/Gypsy;ATHILA6B:LTR/Gypsy;ATHILA2:LTR/Gypsy;ATHILA2:LTR/Gypsy;ATHILA8A:LTR/Gypsy;ATHILA2:LTR/Gypsy;ATHILA2:LTR/Gypsy;ATHILA2:LTR/Gypsy;ATHILA2:LTR/Gypsy;ATHILA2:LTR/Gypsy	AT1G38430-AT1G38440;AT1G38440-AT1G38450;AT1G38450-AT1G38460;AT1G38460-AT1G38550	NONE	NONE
1	14506201	14508199	463	346	1.41561e-18	1.54136	1.82551e-18	AT1G38550	+	transposable_element_gene	transposable element gene	AT1TE47780	ATHILA2:LTR/Gypsy	AT1G38460-AT1G38550;AT1G38550-AT1G38630	NONE	NONE
1	14509801	14511599	424	278	9.24367e-27	1.75679	1.44587e-26	AT1G38630	-	protein_coding_gene	unknown protein; BEST Arabidopsis thaliana protein match is: unknown protein (TAIR:AT1G38790.1); Has 99 Blast hits to 6 proteins in 1 species: Archae - 0; Bacteria - 0; Metazoa - 0; Fungi - 0; Plants - 99; Viruses - 0; Other Eukaryotes - 0 (source: NCBI BLink).	NONE	NONE	AT1G38550-AT1G38630;AT1G38630-AT1G38710	AT1G38630	AT1G38630
1	14538801	14545199	1993	958	5.34523e-255	2.39629	2.89214e-254	AT1G38710;AT1G38790	-	transposable_element_gene;protein_coding_gene	transposable element gene;unknown protein; BEST Arabidopsis thaliana protein match is: unknown protein (TAIR:AT2G08986.1); Has 54 Blast hits to 6 proteins in 1 species: Archae - 0; Bacteria - 0; Metazoa - 0; Fungi - 0; Plants - 54; Viruses - 0; Other Eukaryotes - 0 (source: NCBI BLink).	AT1TE47885;AT1TE47880	ATGP6:LTR/Gypsy;ATGP7:LTR/Gypsy	AT1G38710-AT1G38790;AT1G38790-AT1G38870	AT1G38790	AT1G38790
1	14581801	14594199	3710	1978	0	2.16046	0	AT1G38870;AT1G38950;AT1G39030;AT1G39110	-	transposable_element_gene;protein_coding_gene;transposable_element_gene;transposable_element_gene	transposable element gene;unknown protein; Has 0 Blast hits to 0 proteins in 0 species (source: NCBI BLink).;transposable element gene;transposable element gene	AT1TE48035;AT1TE48020;AT1TE48030;AT1TE48025	ATENSPM5:DNA/En-Spm;ATHILA6A:LTR/Gypsy;ATHILA6B:LTR/Gypsy;ATHILA6A:LTR/Gypsy	AT1G38790-AT1G38870;AT1G38870-AT1G38950;AT1G38950-AT1G39030;AT1G39030-AT1G39110;AT1G39110-AT1G39190	AT1G38950	AT1G38950
1	14596401	14602799	1619	859	1.36071e-168	2.17096	5.79516e-168	AT1G39190;AT1G39270	-	transposable_element_gene;transposable_element_gene	transposable element gene;transposable element gene	AT1TE48035;AT1TE48045;AT1TE48040	ATENSPM5:DNA/En-Spm;ATLANTYS1:LTR/Gypsy;ATENSPM6:DNA/En-Spm	AT1G39190-AT1G39270	NONE	NONE
1	14893401	14896199	561	385	5.01607e-30	1.67842	8.33215e-30	AT1G40075	-	transposable_element_gene	transposable element gene	AT1TE48830	ATENSPM11:DNA/En-Spm	NONE	NONE	NONE
1	14924201	14926999	631	427	4.30366e-35	1.70216	7.84906e-35	AT1G40084;AT1G40085	+	transposable_element_gene;transposable_element_gene	transposable element gene;transposable element gene	AT1TE48905	ATHILA2:LTR/Gypsy	AT1G40084-AT1G40085;AT1G40085-AT1G40087	NONE	NONE
1	15049401	15050599	255	147	1.1315e-23	1.99812	1.64912e-23	AT1G40095	-	transposable_element_gene	transposable element gene	AT1TE49260	ATHILA6B:LTR/Gypsy	NONE	NONE	NONE
1	15053401	15057199	718	528	1.70601e-29	1.56635	2.80861e-29	AT1G40097;AT1G40099	+	transposable_element_gene;transposable_element_gene	transposable element gene;transposable element gene	AT1TE49265;AT1TE49280;AT1TE49270;AT1TE49275	VANDAL4:DNA/MuDR;VANDAL4:DNA/MuDR;VANDAL5A:DNA/MuDR;VANDAL3:DNA/MuDR	AT1G40095-AT1G40097;AT1G40097-AT1G40099	NONE	NONE
1	15063401	15065199	471	267	1.27604e-43	2.03193	2.65405e-43	AT1G40101	-	transposable_element_gene	transposable element gene	AT1TE49305;AT1TE49300	ATHILA2:LTR/Gypsy;ATHILA2:LTR/Gypsy	AT1G40099-AT1G40101	NONE	NONE
1	15066801	15081199	3589	2127	5.87429e-282	1.94359	3.36516e-281	AT1G40101;AT1G40103	-	transposable_element_gene;transposable_element_gene	transposable element gene;transposable element gene	AT1TE49330;AT1TE49315;AT1TE49350;AT1TE49345;AT1TE49325;AT1TE49300;AT1TE49335;AT1TE49340;AT1TE49320	ATHILA6A:LTR/Gypsy;ATHILA2:LTR/Gypsy;VANDAL4:DNA/MuDR;VANDAL4:DNA/MuDR;ATHILA2:LTR/Gypsy;ATHILA2:LTR/Gypsy;ATHILA6B:LTR/Gypsy;ATHILA6A:LTR/Gypsy;ATHILA6B:LTR/Gypsy	AT1G40101-AT1G40103	AT1G40104	NONE
1	15135401	15142999	2738	2656	1.0512e-18	1.18742	1.3582e-18	AT1G40105	+	transposable_element_gene	transposable element gene	AT1TE49685;AT1TE49680;AT1TE49670;AT1TE49665;AT1TE49650;AT1TE49655;AT1TE49675;AT1TE49660	ATENSPM9:DNA/En-Spm;ATENSPM6:DNA/En-Spm;ATENSPM6:DNA/En-Spm;ATREP18:DNA;ATREP18:DNA;ATREP18:DNA;ATENSPM6:DNA/En-Spm;ATREP18:DNA	AT1G40104-AT1G40105;AT1G40105-AT1G40107	NONE	NONE
1	15144801	15149599	1084	1149	0.00325896	1.08669	0.00333483	NONE	NONE	NONE	NONE	AT1TE49710;AT1TE49720;AT1TE49725;AT1TE49705;AT1TE49700;AT1TE49715	ATREP18:DNA;ATREP18:DNA;ATREP18:DNA;ATREP18:DNA;ATREP18:DNA;ATREP18:DNA	AT1G40105-AT1G40107	NONE	NONE
1	15151401	15152999	348	229	4.23899e-22	1.75042	5.97515e-22	AT1G40107	+	transposable_element_gene	transposable element gene	AT1TE49740	ATENSPM7:DNA/En-Spm	NONE	NONE	NONE
1	15156401	15158199	350	213	1.21913e-27	1.89272	1.9409e-27	AT1G40109	+	transposable_element_gene	transposable element gene	AT1TE49750;AT1TE49740	ATENSPM3:DNA/En-Spm;ATENSPM7:DNA/En-Spm	NONE	NONE	NONE
1	15159201	15166799	2287	1184	2.21774e-250	2.22491	1.18678e-249	AT1G40113	+	transposable_element_gene	transposable element gene	AT1TE49755;AT1TE49765;AT1TE49760	ATLANTYS2:LTR/Gypsy;ATREP18:DNA;ATREP18:DNA	AT1G40109-AT1G40113;AT1G40113-AT1G40115	NONE	NONE
1	15178201	15180799	923	612	9.41823e-54	1.73719	2.17113e-53	AT1G40115	+	transposable_element_gene	transposable element gene	AT1TE49840;AT1TE49830;AT1TE49845	ATREP18:DNA;ATREP18:DNA;ATHILA6B:LTR/Gypsy	AT1G40113-AT1G40115;AT1G40115-AT1G40117	NONE	NONE
1	15182001	15182799	222	105	1.87339e-31	2.43535	3.2093e-31	AT1G40117	+	transposable_element_gene	transposable element gene	AT1TE49845	ATHILA6B:LTR/Gypsy	NONE	NONE	NONE
1	15187001	15190799	722	428	1.23461e-58	1.94308	2.99682e-58	AT1G40119	+	transposable_element_gene	transposable element gene	AT1TE49850	ATHILA2:LTR/Gypsy	AT1G40117-AT1G40119;AT1G40119-AT1G40121	NONE	NONE
1	15191801	15192999	407	264	1.31584e-26	1.77578	2.05282e-26	AT1G40121	+	transposable_element_gene	transposable element gene	AT1TE49850	ATHILA2:LTR/Gypsy	AT1G40121-AT1G40123	NONE	NONE
1	15203201	15211599	2048	2027	9.71208e-12	1.16379	1.07263e-11	AT1G40123	+	transposable_element_gene	transposable element gene	AT1TE49935;AT1TE49920;AT1TE49930;AT1TE49950;AT1TE49940;AT1TE49945;AT1TE49955;AT1TE49925	ATREP18:DNA;ATREP18:DNA;ATREP18:DNA;ATREP18:DNA;ATREP18:DNA;ATREP18:DNA;ATENSPM5:DNA/En-Spm;ATREP18:DNA	AT1G40121-AT1G40123	NONE	NONE
1	15413801	15424199	2748	1630	5.31971e-216	1.9419	2.60258e-215	AT1G40076;AT1G40150;AT1G40230;AT1G40310	+	transposable_element_gene;transposable_element_gene;transposable_element_gene;transposable_element_gene	transposable element gene;transposable element gene;transposable element gene;transposable element gene	AT1TE50880;AT1TE50870;AT1TE50885;AT1TE50875;AT1TE50865;AT1TE50860;AT1TE50890;AT1TE50895	ATHILA6A:LTR/Gypsy;ATHILA6A:LTR/Gypsy;ATREP18:DNA;ATHILA2:LTR/Gypsy;ATHILA7A:LTR/Gypsy;ATHILA6A:LTR/Gypsy;ATREP18:DNA;ATHILA2:LTR/Gypsy	AT1G40150-AT1G40230;AT1G40230-AT1G40310;AT1G40310-AT1G40076;AT1G40076-AT1G40390	NONE	NONE
1	15431401	15434799	811	538	1.98066e-47	1.73635	4.29797e-47	AT1G40390	-	protein_coding_gene	DNAse I-like superfamily protein	AT1TE50940;AT1TE50950;AT1TE50945;AT1TE50935;AT1TE50955	ATREP18:DNA;ATHILA6A:LTR/Gypsy;ATHILA2:LTR/Gypsy;ATREP18:DNA;ATREP18:DNA	AT1G40076-AT1G40390;AT1G40390-AT1G40470	AT1G40390	AT1G40390
1	15437001	15460199	6260	3378	0	2.13458	0	AT1G40470;AT1G40630;AT1G41115	+	transposable_element_gene;transposable_element_gene;transposable_element_gene	transposable element gene;transposable element gene;transposable element gene	AT1TE51030;AT1TE51015;AT1TE50980;AT1TE50975;AT1TE51025;AT1TE50990;AT1TE51010;AT1TE50985;AT1TE51040;AT1TE51005;AT1TE51000;AT1TE51020;AT1TE51035;AT1TE50970;AT1TE50995	ATGP10:LTR/Gypsy;ATHILA6B:LTR/Gypsy;ATLANTYS2:LTR/Gypsy;ATLANTYS1:LTR/Gypsy;ATHILA2:LTR/Gypsy;ATHILA3:LTR/Gypsy;ATHILA2:LTR/Gypsy;ATGP10:LTR/Gypsy;ATHILA6A:LTR/Gypsy;ATHILA6B:LTR/Gypsy;ATHILA2:LTR/Gypsy;ATHILA2:LTR/Gypsy;ATDNA12T3A:DNA;ATLANTYS2:LTR/Gypsy;ATGP10:LTR/Gypsy	AT1G40390-AT1G40470;AT1G40470-AT1G40630;AT1G40630-AT1G41115	NONE	NONE
1	15482201	15484599	585	288	4.01384e-73	2.33971	1.09361e-72	AT1G41680	+	transposable_element_gene	transposable element gene	AT1TE51040	ATHILA6A:LTR/Gypsy	AT1G41660-AT1G41680;AT1G41680-AT1G41690	NONE	NONE
1	15486001	15520399	9872	4989	0	2.27924	0	AT1G41690;AT1G41700;AT1G41710;AT1G41720;AT1G41723;AT1G41726;AT1G41730;AT1G41740;AT1G41743;AT1G41746	-	transposable_element_gene;transposable_element_gene;transposable_element_gene;transposable_element_gene;transposable_element_gene;transposable_element_gene;transposable_element_gene;transposable_element_gene;transposable_element_gene;transposable_element_gene	transposable element gene;transposable element gene;transposable element gene;transposable element gene;transposable element gene;transposable element gene;transposable element gene;transposable element gene;transposable element gene;transposable element gene	AT1TE51060;AT1TE51075;AT1TE51045;AT1TE51040;AT1TE51080;AT1TE51050;AT1TE51055;AT1TE51085;AT1TE51070;AT1TE51065	ATHILA:LTR/Gypsy;ATGP5:LTR/Gypsy;ATHILA6B:LTR/Gypsy;ATHILA6A:LTR/Gypsy;ATHILA2:LTR/Gypsy;ATHILA6B:LTR/Gypsy;ATHILA6A:LTR/Gypsy;ATGP5:LTR/Gypsy;ATHILA6A:LTR/Gypsy;ATHILA2:LTR/Gypsy	AT1G41690-AT1G41700;AT1G41700-AT1G41723;AT1G41723-AT1G41710;AT1G41710-AT1G41720;AT1G41720-AT1G41726;AT1G41726-AT1G41730;AT1G41730-AT1G41740;AT1G41740-AT1G41743;AT1G41743-AT1G41746	NONE	NONE
1	15521401	15523399	439	285	1.84487e-28	1.77426	2.98498e-28	AT1G41750	-	transposable_element_gene	transposable element gene	AT1TE51085	ATGP5:LTR/Gypsy	AT1G41746-AT1G41750;AT1G41750-AT1G41755	NONE	NONE
1	15525601	15557999	8633	4740	0	2.09788	0	AT1G41755;AT1G41760;AT1G41770;AT1G41775;AT1G41790;AT1G41795	-	transposable_element_gene;transposable_element_gene;transposable_element_gene;transposable_element_gene;transposable_element_gene;transposable_element_gene	transposable element gene;transposable element gene;transposable element gene;transposable element gene;transposable element gene;transposable element gene	AT1TE51175;AT1TE51215;AT1TE51195;AT1TE51130;AT1TE51135;AT1TE51125;AT1TE51205;AT1TE51160;AT1TE51210;AT1TE51105;AT1TE51185;AT1TE51120;AT1TE51200;AT1TE51170;AT1TE51165;AT1TE51140;AT1TE51110;AT1TE51145;AT1TE51150;AT1TE51190;AT1TE51180;AT1TE51155	ATLANTYS2:LTR/Gypsy;ATHILA:LTR/Gypsy;ATHILA6B:LTR/Gypsy;ATHILA8B:LTR/Gypsy;ATHILA8A:LTR/Gypsy;ATGP10:LTR/Gypsy;ATHILA0_I:LTR/Gypsy;ATHILA4A:LTR/Gypsy;ATHILA:LTR/Gypsy;ATENSPM7:DNA/En-Spm;ATGP10:LTR/Gypsy;ATGP10:LTR/Gypsy;ATHILA:LTR/Gypsy;ATLANTYS2:LTR/Gypsy;ATLANTYS2:LTR/Gypsy;ATHILA3:LTR/Gypsy;ATENSPM7:DNA/En-Spm;ATHILA3:LTR/Gypsy;ATHILA8A:LTR/Gypsy;ATHILA:LTR/Gypsy;ATLANTYS2:LTR/Gypsy;ATHILA2:L…	AT1G41750-AT1G41755;AT1G41755-AT1G41760;AT1G41760-AT1G41770;AT1G41770-AT1G41775;AT1G41775-AT1G41790;AT1G41790-AT1G41795;AT1G41795-AT1G41797	NONE	NONE
1	15558801	15582799	6698	3372	0	2.288	0	AT1G41797;AT1G41798;AT1G41803;AT1G41810;AT1G41820	-	transposable_element_gene;transposable_element_gene;transposable_element_gene;transposable_element_gene;protein_coding_gene	transposable element gene;transposable element gene;transposable element gene;transposable element gene;unknown protein; Has 46 Blast hits to 46 proteins in 21 species: Archae - 0; Bacteria - 6; Metazoa - 8; Fungi - 2; Plants - 5; Viruses - 1; Other Eukaryotes - 24 (source: NCBI BLink).	AT1TE51215;AT1TE51220;AT1TE51230;AT1TE51270;AT1TE51255;AT1TE51245;AT1TE51240;AT1TE51250;AT1TE51265;AT1TE51275;AT1TE51260;AT1TE51235;AT1TE51225	ATHILA:LTR/Gypsy;ATHILA6B:LTR/Gypsy;ATHILA6B:LTR/Gypsy;ATHILA4A:LTR/Gypsy;ATGP10:LTR/Gypsy;ATGP2N:LTR/Gypsy;ATGP2N:LTR/Gypsy;ATHILA:LTR/Gypsy;ATGP10:LTR/Gypsy;ATGP5:LTR/Gypsy;ATLANTYS2:LTR/Gypsy;ATHILA:LTR/Gypsy;ATHILA:LTR/Gypsy	AT1G41795-AT1G41797;AT1G41797-AT1G41798;AT1G41798-AT1G41803;AT1G41803-AT1G41810;AT1G41810-AT1G41820	NONE	AT1G41820
1	15590201	15593999	940	523	1.16325e-88	2.07026	3.50217e-88	AT1G41825	+	transposable_element_gene	transposable element gene	AT1TE51295;AT1TE51300;AT1TE51305	ATHILA4A:LTR/Gypsy;ATHILA4:LTR/Gypsy;ATHILA4C:LTR/Gypsy	AT1G41820-AT1G41825	NONE	NONE
1	15610601	15623199	3247	1818	1.8895e-295	2.05725	1.11827e-294	AT1G41835;AT1G41840	-	transposable_element_gene;transposable_element_gene	transposable element gene;transposable element gene	AT1TE51380;AT1TE51355;AT1TE51360;AT1TE51370;AT1TE51375;AT1TE51390;AT1TE51365;AT1TE51385	ATLINEIII:LINE/L1;META1:LTR/Copia;ROMANIAT5:LTR/Copia;ATHILA2:LTR/Gypsy;ATLINE2:LINE/L1;ATLINE2:LINE/L1;ATCOPIA27:LTR/Copia;ATLINEIII:LINE/L1	AT1G41835-AT1G41840;AT1G41840-AT1G41850	NONE	NONE
1	15625401	15628199	607	389	4.87306e-40	1.79737	9.67037e-40	AT1G41850	+	transposable_element_gene	transposable element gene	AT1TE51405;AT1TE51410;AT1TE51420;AT1TE51415	ATHILA4C:LTR/Gypsy;ATHILA4:LTR/Gypsy;ATLINE1_4:LINE/L1;TA11:LINE/L1	AT1G41840-AT1G41850	NONE	NONE
1	15638001	15640799	664	383	5.13e-58	1.99695	1.23627e-57	AT1G41855;AT1G41860	+	transposable_element_gene;transposable_element_gene	transposable element gene;transposable element gene	AT1TE51475;AT1TE51485;AT1TE51480	ATHILA6A:LTR/Gypsy;ATHILA4:LTR/Gypsy;ATGP2N:LTR/Gypsy	AT1G41855-AT1G41860;AT1G41860-AT1G41870	NONE	NONE
1	15647401	15649799	685	356	3.97355e-76	2.21635	1.10566e-75	AT1G41870	+	transposable_element_gene	transposable element gene	AT1TE51555;AT1TE51560	ATHILA4A:LTR/Gypsy;ATLINE1_4:LINE/L1	AT1G41860-AT1G41870;AT1G41870-AT1G41875	AT1G41875	NONE
1	15653401	15656799	1030	491	3.09559e-135	2.41632	1.17139e-134	AT1G41890	-	pseudogene	pseudogene, proline transporter 2, similar to GB:CAA65053 from (Arabidopsis thaliana); blastp match of 57% identity and 6.6e-110 P-value to GP|7415521|dbj|BAA93437.1||AB022783 amino acid permease {Oryza sativa}	AT1TE51570	ATHILA6A:LTR/Gypsy	AT1G41890-AT1G41893	AT1G41880	NONE
1	15658001	15661199	799	394	1.20112e-98	2.33587	3.78179e-98	AT1G41893	+	transposable_element_gene	transposable element gene	AT1TE51580	ATCOPIA95:LTR/Copia	AT1G41893-AT1G41896	NONE	NONE
1	15665001	15674399	4922	1303	0	4.35106	0	AT1G41896;AT1G41900	-	transposable_element_gene;transposable_element_gene	transposable element gene;transposable element gene	AT1TE51615	ATLANTYS1:LTR/Gypsy	AT1G41893-AT1G41896;AT1G41896-AT1G41900;AT1G41900-AT1G41910	NONE	NONE
1	15676201	15679999	1004	587	1.41077e-83	1.97013	4.08895e-83	AT1G41910	+	transposable_element_gene	transposable element gene	AT1TE51645;AT1TE51650	ATHILA2:LTR/Gypsy;ATENSPM7:DNA/En-Spm	AT1G41900-AT1G41910	NONE	AT1G41920
1	15680801	15684399	853	560	1.98892e-51	1.75452	4.49603e-51	AT1G41920	-	protein_coding_gene	General transcription factor 2-related zinc finger protein	AT1TE51645;AT1TE51655	ATHILA2:LTR/Gypsy;ATHILA2:LTR/Gypsy	AT1G41910-AT1G41920	NONE	AT1G41920
1	15694201	15695799	412	267	5.57449e-27	1.7774	8.75524e-27	AT1G41930	+	transposable_element_gene	transposable element gene	AT1TE51690	ATHILA4A:LTR/Gypsy	AT1G41930-AT1G42045	NONE	NONE
1	15737801	15741199	887	431	1.64775e-112	2.37053	5.54628e-112	AT1G42140	-	transposable_element_gene	transposable element gene	AT1TE51825;AT1TE51820;AT1TE51830	ATHILA4A:LTR/Gypsy;ATENSPM3:DNA/En-Spm;ATHILA4:LTR/Gypsy	AT1G42140-AT1G42150	NONE	NONE
1	15742801	15746399	668	483	2.0976e-29	1.59304	3.44693e-29	AT1G42150	+	transposable_element_gene	transposable element gene	AT1TE51820;AT1TE51835	ATENSPM3:DNA/En-Spm;ATENSPM3:DNA/En-Spm	NONE	NONE	NONE
1	15755601	15756999	311	187	1.39775e-25	1.91565	2.13161e-25	AT1G42170	+	transposable_element_gene	transposable element gene	AT1TE51850;AT1TE51855	ATHILA4A:LTR/Gypsy;ATGP1:LTR/Gypsy	AT1G42160-AT1G42170	NONE	NONE
1	15758201	15760199	433	272	6.84573e-31	1.83365	1.16069e-30	AT1G42180	-	transposable_element_gene	transposable element gene	AT1TE51860;AT1TE51875;AT1TE51865;AT1TE51870	ATGP5:LTR/Gypsy;ATHILA4A:LTR/Gypsy;ATGP6:LTR/Gypsy;ATGP7:LTR/Gypsy	AT1G42170-AT1G42180;AT1G42180-AT1G42190	AT1G42190	NONE
1	15790201	15791999	376	312	6.52681e-10	1.38813	7.00355e-10	AT1G42300	-	transposable_element_gene	transposable element gene	AT1TE52005;AT1TE52000	HELITRON4:RC/Helitron;ATHILA2:LTR/Gypsy	AT1G42290-AT1G42300;AT1G42300-AT1G42310	NONE	NONE
1	15800801	15805999	1435	751	2.25275e-154	2.20095	9.15095e-154	AT1G42320	+	transposable_element_gene	transposable element gene	AT1TE52025	ATGP1:LTR/Gypsy	AT1G42310-AT1G42320;AT1G42320-AT1G42350	NONE	NONE
1	15813401	15814999	363	230	1.27603e-25	1.81793	1.94876e-25	AT1G42350	-	transposable_element_gene	transposable element gene	AT1TE52070	ATCOPIA49:LTR/Copia	AT1G42320-AT1G42350	NONE	NONE
1	15818001	15821199	724	467	2.02814e-46	1.78575	4.35343e-46	AT1G42350	-	transposable_element_gene	transposable element gene	AT1TE52085;AT1TE52090;AT1TE52095	ATCOPIA49:LTR/Copia;ATHILA4:LTR/Gypsy;ATHILA8A:LTR/Gypsy	NONE	NONE	NONE
1	15824601	15827999	894	351	7.50099e-165	2.93379	3.15949e-164	AT1G42360;AT1G42365	-	transposable_element_gene;transposable_element_gene	transposable element gene;transposable element gene	AT1TE52125;AT1TE52105;AT1TE52110;AT1TE52115;AT1TE52120	ATHILA2:LTR/Gypsy;ATHILA2:LTR/Gypsy;ATHILA2:LTR/Gypsy;ATHILA2:LTR/Gypsy;ATHILA2:LTR/Gypsy	AT1G42350-AT1G42360;AT1G42360-AT1G42365	NONE	NONE
1	15831601	15833399	692	216	2.76847e-176	3.69021	1.19907e-175	AT1G42365	-	transposable_element_gene	transposable element gene	AT1TE52125;AT1TE52105	ATHILA2:LTR/Gypsy;ATHILA2:LTR/Gypsy	NONE	NONE	NONE
1	15836601	15840199	1036	353	3.33718e-234	3.38052	1.71727e-233	AT1G42370;AT1G42375	-	transposable_element_gene;transposable_element_gene	transposable element gene;transposable element gene	AT1TE52125;AT1TE52105;AT1TE52130;AT1TE52135	ATHILA2:LTR/Gypsy;ATHILA2:LTR/Gypsy;ATHILA2:LTR/Gypsy;ATHILA2:LTR/Gypsy	AT1G42367-AT1G42370;AT1G42370-AT1G42375	NONE	NONE
1	15843801	15848399	1062	469	1.27737e-160	2.60825	5.28086e-160	AT1G42375	-	transposable_element_gene	transposable element gene	AT1TE52105;AT1TE52160	ATHILA2:LTR/Gypsy;ATHILA4A:LTR/Gypsy	AT1G42375-AT1G42377	NONE	NONE
1	15849601	15851599	547	302	1.5355e-53	2.08631	3.53211e-53	AT1G42377	-	transposable_element_gene	transposable element gene	AT1TE52160;AT1TE52165	ATHILA4A:LTR/Gypsy;ATHILA4A:LTR/Gypsy	AT1G42377-AT1G42380	NONE	NONE
1	15854001	15855399	306	185	7.46244e-25	1.90523	1.11895e-24	AT1G42380	-	transposable_element_gene	transposable element gene	AT1TE52175;AT1TE52170	ATHILA4B_LTR:LTR/Gypsy;ATCOPIA49:LTR/Copia	AT1G42380-AT1G42385	NONE	NONE
1	15857201	15860399	633	498	7.28635e-20	1.46411	9.68983e-20	AT1G42390	+	transposable_element_gene	transposable element gene	AT1TE52200	VANDAL4:DNA/MuDR	AT1G42385-AT1G42390	NONE	NONE
1	15867601	15873799	1314	841	2.40241e-84	1.79969	6.99714e-84	AT1G42410;AT1G42420	-	transposable_element_gene;transposable_element_gene	transposable element gene;transposable element gene	AT1TE52220;AT1TE52210;AT1TE52200;AT1TE52205;AT1TE52215	VANDAL4:DNA/MuDR;ATENSPM1:DNA/En-Spm;VANDAL4:DNA/MuDR;ATENSPM1:DNA/En-Spm;ATMU4:DNA/MuDR	AT1G42400-AT1G42410;AT1G42410-AT1G42420	NONE	NONE
1	15875801	15877999	436	306	4.31555e-22	1.64121	6.07827e-22	AT1G42420	-	transposable_element_gene	transposable element gene	AT1TE52220	VANDAL4:DNA/MuDR	NONE	NONE	NONE
1	15909001	15919399	3783	1465	0	2.97438	0	AT1G42450;AT1G42460	-	transposable_element_gene;transposable_element_gene	transposable element gene;transposable element gene	AT1TE52440;AT1TE52405;AT1TE52380;AT1TE52420;AT1TE52445;AT1TE52415;AT1TE52385;AT1TE52390;AT1TE52410;AT1TE52400;AT1TE52435;AT1TE52425;AT1TE52395	ATMUNX1:DNA/MuDR;ATGP6:LTR/Gypsy;VANDAL12:DNA/MuDR;VANDAL11:DNA/MuDR;ATHATN5:DNA/HAT;VANDAL12:DNA/MuDR;VANDAL9:DNA/MuDR;ATGP5:LTR/Gypsy;ATGP6:LTR/Gypsy;ATGP5:LTR/Gypsy;VANDAL9:DNA/MuDR;VANDAL9:DNA/MuDR;ATGP5:LTR/Gypsy	AT1G42440-AT1G42450;AT1G42450-AT1G42460;AT1G42460-AT1G42470	NONE	NONE
1	15950001	15957799	2376	1040	0	2.63155	0	AT1G42500;AT1G42510	-	transposable_element_gene;transposable_element_gene	transposable element gene;transposable element gene	AT1TE52590	ATENSPM2:DNA/En-Spm	AT1G42490-AT1G42500;AT1G42500-AT1G42510	NONE	NONE
1	15961601	15963199	351	228	3.86849e-23	1.77325	5.57603e-23	AT1G42520	+	transposable_element_gene	transposable element gene	AT1TE52610	ATENSPM2:DNA/En-Spm	AT1G42515-AT1G42520	NONE	NONE
1	15996001	16000399	814	659	8.07183e-22	1.42278	1.13153e-21	AT1G42590	+	transposable_element_gene	transposable element gene	AT1TE52735	VANDAL3:DNA/MuDR	AT1G42580-AT1G42590;AT1G42590-AT1G42595	NONE	NONE
1	16007601	16008799	282	176	3.18846e-21	1.84559	4.38935e-21	AT1G42600	+	transposable_element_gene	transposable element gene	AT1TE52765	VANDAL4:DNA/MuDR	AT1G42600-AT1G42602	NONE	NONE
1	16015001	16018799	1206	478	3.57047e-218	2.90615	1.76613e-217	AT1G42605	-	transposable_element_gene	transposable element gene	AT1TE52795	ATGP1:LTR/Gypsy	NONE	NONE	NONE
1	16046201	16049399	825	442	2.9325e-85	2.14996	8.6065e-85	AT1G42695	+	transposable_element_gene	transposable element gene	AT1TE52870;AT1TE52865	ATHILA4A:LTR/Gypsy;ATHILA4:LTR/Gypsy	AT1G42690-AT1G42695	NONE	NONE
1	16085201	16086399	311	208	5.05695e-19	1.72225	6.5798e-19	AT1G42727	+	transposable_element_gene	transposable element gene	AT1TE52950	ATENSPM6:DNA/En-Spm	AT1G42718-AT1G42727	NONE	NONE
1	16087201	16088999	399	257	1.14792e-26	1.78829	1.79294e-26	AT1G42727	+	transposable_element_gene	transposable element gene	AT1TE52950	ATENSPM6:DNA/En-Spm	AT1G42727-AT1G42736	NONE	NONE
1	16089801	16091799	366	269	4.66037e-16	1.56721	5.64339e-16	AT1G42736	+	transposable_element_gene	transposable element gene	AT1TE52970;AT1TE52960;AT1TE52965	ATHILA4A:LTR/Gypsy;ATHILA8A:LTR/Gypsy;ATHILA4:LTR/Gypsy	AT1G42727-AT1G42736;AT1G42736-AT1G42740	NONE	NONE
1	16107001	16113399	1490	895	2.42555e-114	1.91762	8.2629e-114	AT1G42852;AT1G42888	+	transposable_element_gene;transposable_element_gene	transposable element gene;transposable element gene	AT1TE53040;AT1TE53045;AT1TE53060;AT1TE53050;AT1TE53055;AT1TE53030;AT1TE53035	ATHILA4A:LTR/Gypsy;ATHILA4:LTR/Gypsy;ATHILA4:LTR/Gypsy;ATHILA8A:LTR/Gypsy;ATHILA8A:LTR/Gypsy;ATHAT3:DNA/HAT;ATHILA4D_LTR:LTR/Gypsy	AT1G42816-AT1G42852;AT1G42852-AT1G42888	NONE	NONE
1	16117201	16124999	3008	1146	0	3.02337	0	AT1G42924	+	transposable_element_gene	transposable element gene	AT1TE53095;AT1TE53090;AT1TE53105;AT1TE53085;AT1TE53100	ATCOPIA58:LTR/Copia;ENDOVIR1:LTR/Copia;SIMPLEHAT2:DNA/HAT;BRODYAGA1:DNA/MuDR;SIMPLEHAT2:DNA/HAT	AT1G42888-AT1G42924;AT1G42924-AT1G42960	AT1G42960	NONE
1	16194801	16205799	2420	1616	5.71156e-134	1.72493	2.15217e-133	AT1G43060	+	transposable_element_gene	transposable element gene	AT1TE53395;AT1TE53390	ATHILA5:LTR/Gypsy;ATGP6:LTR/Gypsy	AT1G43060-AT1G43070	NONE	NONE
1	16238201	16244399	1527	916	1.51722e-117	1.92018	5.25199e-117	AT1G43145;AT1G43150	+	protein_coding_gene;transposable_element_gene	unknown protein; FUNCTIONS IN: molecular_function unknown; INVOLVED IN: biological_process unknown; LOCATED IN: cellular_component unknown; Has 89 Blast hits to 88 proteins in 27 species: Archae - 0; Bacteria - 2; Metazoa - 65; Fungi - 5; Plants - 6; Viruses - 0; Other Eukaryotes - 11 (source: NCBI BLink).;transposable element gene	AT1TE53470	Unassigned:Unassigned	AT1G43140-AT1G43145;AT1G43145-AT1G43150	AT1G43145	AT1G43145
1	16279401	16280199	235	123	3.24561e-27	2.2007	5.12605e-27	AT1G43195	+	transposable_element_gene	transposable element gene	AT1TE53625;AT1TE53620	ATLANTYS1:LTR/Gypsy;ATCOPIA93:LTR/Copia	AT1G43195-AT1G43200	AT1G43190	NONE
1	16281601	16282199	196	124	7.82051e-15	1.82068	9.19596e-15	AT1G43200	+	transposable_element_gene	transposable element gene	AT1TE53635	VANDAL8:DNA/MuDR	AT1G43195-AT1G43200	NONE	NONE
1	16283401	16284799	416	196	2.4516e-57	2.44476	5.86328e-57	AT1G43200	+	transposable_element_gene	transposable element gene	AT1TE53635	VANDAL8:DNA/MuDR	NONE	NONE	NONE
1	16287801	16289999	426	240	2.94661e-40	2.04454	5.87131e-40	AT1G43210	-	transposable_element_gene	transposable element gene	AT1TE53635	VANDAL8:DNA/MuDR	AT1G43205-AT1G43210	NONE	NONE
1	16297201	16298999	453	199	1.31662e-70	2.62206	3.52105e-70	AT1G43220;AT1G43230	-	transposable_element_gene;transposable_element_gene	transposable element gene;transposable element gene	AT1TE53660	VANDAL8:DNA/MuDR	AT1G43220-AT1G43230;AT1G43230-AT1G43240	NONE	NONE
1	16299801	16301799	506	220	5.39445e-80	2.64927	1.53449e-79	AT1G43240	-	transposable_element_gene	transposable element gene	AT1TE53660	VANDAL8:DNA/MuDR	AT1G43230-AT1G43240	NONE	NONE
1	16310401	16317199	2644	1057	0	2.88127	0	AT1G43245;AT1G43250	+	protein_coding_gene;transposable_element_gene	SET domain-containing protein;transposable element gene	AT1TE53710	Unassigned:Unassigned	AT1G43245-AT1G43250;AT1G43250-AT1G43260	AT1G43245	NONE
1	16318001	16321599	1048	594	3.15572e-94	2.03223	9.7809e-94	AT1G43260;AT1G43270	+	protein_coding_gene;transposable_element_gene	hAT transposon superfamily protein;transposable element gene	AT1TE53730;AT1TE53725	ATLINE1_6:LINE/L1;TAG1:DNA/HAT	AT1G43250-AT1G43260;AT1G43260-AT1G43270	AT1G43260	AT1G43260
1	16329601	16332599	721	414	1.648e-63	2.00601	4.16819e-63	AT1G43280	+	transposable_element_gene	transposable element gene	AT1TE53765	VANDAL22:DNA/MuDR	AT1G43270-AT1G43280;AT1G43280-AT1G43290	NONE	NONE
1	16335601	16339199	860	550	3.89114e-56	1.80108	9.19132e-56	AT1G43300	-	transposable_element_gene	transposable element gene	AT1TE53765	VANDAL22:DNA/MuDR	AT1G43290-AT1G43300;AT1G43300-AT1G43310	NONE	NONE
1	16367801	16394399	11217	4091	0	3.15824	0	AT1G43387;AT1G43415;AT1G43444;AT1G43502	+	transposable_element_gene;protein_coding_gene;transposable_element_gene;transposable_element_gene	transposable element gene;unknown protein; Has 1 Blast hits to 1 proteins in 1 species: Archae - 0; Bacteria - 0; Metazoa - 0; Fungi - 0; Plants - 1; Viruses - 0; Other Eukaryotes - 0 (source: NCBI BLink).;transposable element gene;transposable element gene	AT1TE54000;AT1TE53985;AT1TE53990;AT1TE53960;AT1TE53970;AT1TE53980;AT1TE54005;AT1TE53965;AT1TE53995;AT1TE54010;AT1TE53955;AT1TE53975	ATGP3:LTR/Gypsy;ATHILA4B_LTR:LTR/Gypsy;ATGP1:LTR/Gypsy;ATLANTYS2:LTR/Gypsy;ATCOPIA69:LTR/Copia;ATLANTYS2:LTR/Gypsy;ATDNA12T3A:DNA;ATCOPIA69:LTR/Copia;ATGP1:LTR/Gypsy;ATHILA4A:LTR/Gypsy;ATLANTYS2:LTR/Gypsy;ATLANTYS2:LTR/Gypsy	AT1G43330-AT1G43387;AT1G43387-AT1G43415;AT1G43415-AT1G43444;AT1G43444-AT1G43502;AT1G43502-AT1G43560	AT1G43415	AT1G43415
1	16430401	16434199	1324	574	3.41827e-206	2.65689	1.63067e-205	AT1G43624	-	protein_coding_gene	unknown protein; Has 30201 Blast hits to 17322 proteins in 780 species: Archae - 12; Bacteria - 1396; Metazoa - 17338; Fungi - 3422; Plants - 5037; Viruses - 0; Other Eukaryotes - 2996 (source: NCBI BLink).	AT1TE54165;AT1TE54160;AT1TE54175;AT1TE54180;AT1TE54185;AT1TE54170;AT1TE54190	ATDNA12T3_2:DNA;ATHATN2:DNA/HAT;ATDNA12T3_2:DNA;ATDNA12T3_2:DNA;ATDNA12T3_2:DNA;ATDNA12T3_2:DNA;ATDNA12T3_2:DNA	AT1G43620-AT1G43624;AT1G43624-AT1G43630	AT1G43620;AT1G43624	AT1G43624
1	16489001	16491799	1609	437	0	4.24104	0	AT1G43715	-	transposable_element_gene	transposable element gene	AT1TE54400	ATCOPIA48:LTR/Copia	AT1G43710-AT1G43715;AT1G43715-AT1G43720	AT1G43710	NONE
1	16495001	16497199	556	308	5.85134e-54	2.07932	1.35295e-53	AT1G43720;AT1G43722	+	protein_coding_gene;protein_coding_gene	unknown protein; BEST Arabidopsis thaliana protein match is: unknown protein (TAIR:AT3G42870.1); Has 51 Blast hits to 51 proteins in 3 species: Archae - 0; Bacteria - 0; Metazoa - 2; Fungi - 0; Plants - 49; Viruses - 0; Other Eukaryotes - 0 (source: NCBI BLink).;unknown protein; BEST Arabidopsis thaliana protein match is: unknown protein (TAIR:AT5G28730.1); Has 924 Blast hits to 912 proteins in 1…	AT1TE54420	HARBINGER:DNA/Harbinger	AT1G43715-AT1G43720;AT1G43720-AT1G43722	AT1G43720;AT1G43722	AT1G43720
1	16501601	16502399	273	117	2.40377e-45	2.68766	5.10254e-45	AT1G43724	-	transposable_element_gene	transposable element gene	AT1TE54445;AT1TE54440	ATCOPIA21:LTR/Copia;ATGP5:LTR/Gypsy	NONE	NONE	NONE
1	16503201	16507599	1510	732	1.28633e-190	2.3761	5.89011e-190	AT1G43725	+	transposable_element_gene	transposable element gene	AT1TE54465;AT1TE54450;AT1TE54460;AT1TE54455	ATCOPIA25:LTR/Copia;ATCOPIA11:LTR/Copia;ATCOPIA67:LTR/Copia;ATCOPIA4:LTR/Copia	AT1G43724-AT1G43725;AT1G43725-AT1G43730	NONE	NONE
1	16538601	16539999	400	195	9.72544e-52	2.36278	2.20312e-51	NONE	NONE	NONE	NONE	AT1TE54530	TSCL:LINE?	AT1G43765-AT1G43766	NONE	NONE
1	16551201	16554599	857	510	1.84718e-68	1.93557	4.87431e-68	AT1G43770;AT1G43775	-	protein_coding_gene;transposable_element_gene	RING/FYVE/PHD zinc finger superfamily protein;transposable element gene	AT1TE54580;AT1TE54585	VANDAL10:DNA/MuDR;ATCOPIA93:LTR/Copia	AT1G43770-AT1G43775	NONE	AT1G43770
1	16555601	16558799	858	473	6.3018e-83	2.08941	1.81864e-82	AT1G43775;AT1G43777	-	transposable_element_gene;transposable_element_gene	transposable element gene;transposable element gene	AT1TE54595;AT1TE54585;AT1TE54600;AT1TE54590	VANDAL9:DNA/MuDR;ATCOPIA93:LTR/Copia;VANDAL11:DNA/MuDR;VANDAL9:DNA/MuDR	AT1G43775-AT1G43777	NONE	NONE
1	16570201	16574999	1195	685	3.90562e-104	2.00944	1.26767e-103	AT1G43781;AT1G43785	-	pseudogene;transposable_element_gene	Pseudogene of AT1G53790; F-box family protein;transposable element gene	AT1TE54625	ATCOPIA35:LTR/Copia	NONE	AT1G43790	NONE
1	16581201	16589399	2555	1168	0	2.51969	0	AT1G43820;AT1G43830	+	tRNA;transposable_element_gene	pre-tRNA;transposable element gene	AT1TE54655;AT1TE54640;AT1TE54660;AT1TE54650;AT1TE54665;AT1TE54645	ATHILA5:LTR/Gypsy;ATENSPM5:DNA/En-Spm;ATHILA3:LTR/Gypsy;ATHILA5:LTR/Gypsy;ATHILA0_I:LTR/Gypsy;ATENSPM9:DNA/En-Spm	AT1G43810-AT1G43820	AT1G43810	NONE
1	16607401	16610999	898	569	3.83341e-60	1.81787	9.4331e-60	AT1G43840	+	transposable_element_gene	transposable element gene	AT1TE54755;AT1TE54760	ATMUNX1:DNA/MuDR;ATENSPM1A:DNA/En-Spm	AT1G43835-AT1G43840	NONE	NONE
1	16625601	16638199	15161	1747	0	9.99616	0	AT1G43870;AT1G43880;AT1G43883	-	transposable_element_gene;transposable_element_gene;transposable_element_gene	transposable element gene;transposable element gene;transposable element gene	AT1TE54815;AT1TE54800;AT1TE54820;AT1TE54795;AT1TE54810;AT1TE54805	ARNOLD2:DNA/MuDR;ATLANTYS1:LTR/Gypsy;ATCOPIA81:LTR/Copia;BRODYAGA2:DNA/MuDR;ATLANTYS1:LTR/Gypsy;ATLANTYS1:LTR/Gypsy	AT1G43860-AT1G43870;AT1G43870-AT1G43880;AT1G43880-AT1G43883;AT1G43883-AT1G43886	NONE	NONE
1	16659601	16664199	2708	771	0	4.04569	0	AT1G43920;AT1G43930	-	transposable_element_gene;transposable_element_gene	transposable element gene;transposable element gene	AT1TE54920;AT1TE54925	BRODYAGA1A:DNA/MuDR;ATMU10:DNA/MuDR	AT1G43910-AT1G43920;AT1G43920-AT1G43930;AT1G43930-AT1G43940	NONE	NONE
1	16673801	16683399	3493	1105	0	3.64112	0	AT1G43950;AT1G43960;AT1G43970	+	protein_coding_gene;transposable_element_gene;protein_coding_gene	auxin response factor 23;transposable element gene;unknown protein; Has 10 Blast hits to 8 proteins in 1 species: Archae - 0; Bacteria - 0; Metazoa - 0; Fungi - 0; Plants - 10; Viruses - 0; Other Eukaryotes - 0 (source: NCBI BLink).	AT1TE54980;AT1TE54985;AT1TE54995;AT1TE54975;AT1TE54970;AT1TE55000;AT1TE54990	ATCOPIA41:LTR/Copia;ATCOPIA41:LTR/Copia;ATCOPIA41:LTR/Copia;ATLINE1_2:LINE/L1;ATCOPIA41:LTR/Copia;ATCOPIA41:LTR/Copia;ENDOVIR1:LTR/Copia	AT1G43950-AT1G43960;AT1G43960-AT1G43970;AT1G43970-AT1G43980	AT1G43950;AT1G43970	AT1G43970
1	16685401	16686199	251	119	4.11461e-35	2.42955	7.51194e-35	NONE	NONE	NONE	NONE	AT1TE55015	ATDNA12T3_2:DNA	AT1G43970-AT1G43980	NONE	NONE
1	16692001	16698999	2141	744	0	3.31468	0	AT1G43990;AT1G43995	-	transposable_element_gene;transposable_element_gene	transposable element gene;transposable element gene	AT1TE55085;AT1TE55090;AT1TE55080;AT1TE55070;AT1TE55075	ATCOPIA42:LTR/Copia;ATLINE1_1:LINE/L1;ATCOPIA41:LTR/Copia;ATCOPIA41:LTR/Copia;ENDOVIR1:LTR/Copia	AT1G43980-AT1G43990;AT1G43990-AT1G43995	NONE	NONE
1	16716401	16718599	608	316	7.84423e-68	2.21623	2.0618e-67	AT1G44020	-	protein_coding_gene	Cysteine/Histidine-rich C1 domain family protein	NONE	NONE	NONE	NONE	AT1G44010
1	16724401	16736999	5998	1778	0	3.88573	0	AT1G44030;AT1G44040;AT1G44045	-	protein_coding_gene;pseudogene;transposable_element_gene	Cysteine/Histidine-rich C1 domain family protein;pseudogene, similar to putative AP endonuclease/reverse transcriptase, blastp match of 45% identity and 3.3e-84 P-value to GP|21952510|gb|AAM82604.1|AF525305_2|AF525305 putative AP endonuclease/reverse transcriptase {Brassica napus};transposable element gene	AT1TE55290;AT1TE55295	TA11:LINE/L1;ATLINE1_4:LINE/L1	AT1G44030-AT1G44040;AT1G44040-AT1G44045;AT1G44045-AT1G44050	AT1G44030	NONE
1	16737801	16738399	284	150	8.14741e-32	2.18085	1.40516e-31	NONE	NONE	NONE	NONE	AT1TE55305	HELITRONY3:RC/Helitron	AT1G44045-AT1G44050	AT1G44050	NONE
1	16741801	16751399	4045	1398	0	3.3328	0	AT1G44060;AT1G44070	-	transposable_element_gene;transposable_element_gene	transposable element gene;transposable element gene	AT1TE55320;AT1TE55315;AT1TE55325	ATENSPM6:DNA/En-Spm;ATDNA12T3_2:DNA;ATHAT1:DNA/HAT	AT1G44050-AT1G44060;AT1G44060-AT1G44070;AT1G44070-AT1G44075	NONE	AT1G44050
1	16853401	16857999	2697	695	0	4.46986	0	AT1G44510	-	transposable_element_gene	transposable element gene	AT1TE55795	ATCOPIA4:LTR/Copia	AT1G44478-AT1G44510;AT1G44510-AT1G44542	AT1G44478	NONE
1	16942801	16946199	1354	522	2.17487e-255	2.98776	1.17794e-254	AT1G44840	+	transposable_element_gene	transposable element gene	AT1TE56130;AT1TE56135	ATMUNX1:DNA/MuDR;VANDAL4:DNA/MuDR	AT1G44835-AT1G44840;AT1G44840-AT1G44850	NONE	AT1G44835
1	16947201	16953599	1439	852	7.22209e-115	1.94545	2.46812e-114	AT1G44850;AT1G44860;AT1G44870;AT1G44875	+	transposable_element_gene;transposable_element_gene;transposable_element_gene;transposable_element_gene	transposable element gene;transposable element gene;transposable element gene;transposable element gene	AT1TE56135	VANDAL4:DNA/MuDR	AT1G44840-AT1G44850;AT1G44850-AT1G44860;AT1G44860-AT1G44870;AT1G44870-AT1G44875;AT1G44875-AT1G44880	NONE	NONE
1	16954401	16962199	2276	1057	6.36617270224e-311	2.48025	3.91461215934e-310	AT1G44880	-	transposable_element_gene	transposable element gene	AT1TE56150;AT1TE56135;AT1TE56140	ATMUNX1:DNA/MuDR;VANDAL4:DNA/MuDR;VANDAL4:DNA/MuDR	AT1G44880-AT1G44890	AT1G44890	NONE
1	17023201	17030799	5423	1175	0	5.31618	0	AT1G45020;AT1G45030;AT1G45035;AT1G45040	-	transposable_element_gene;transposable_element_gene;transposable_element_gene;pseudogene	transposable element gene;transposable element gene;transposable element gene;pseudogene, hypothetical protein	AT1TE56390;AT1TE56400;AT1TE56395;AT1TE56385	ATCOPIA79:LTR/Copia;ATLINE1_1:LINE/L1;TA12:LINE/L1;ATLINE1_2:LINE/L1	AT1G45015-AT1G45020;AT1G45020-AT1G45030;AT1G45030-AT1G45035;AT1G45035-AT1G45040	AT1G45050	AT1G45015
1	17034601	17035199	185	84	1.42452e-28	2.53683	2.30902e-28	AT1G45063	-	protein_coding_gene	copper ion binding;electron carriers	AT1TE56420;AT1TE56425	VANDAL1:DNA/MuDR;VANDAL1:DNA/MuDR	AT1G45063-AT1G45070	AT1G45063	NONE
1	17036001	17040199	1128	221	0	5.87916	0	AT1G45070;AT1G45080	+	transposable_element_gene;transposable_element_gene	transposable element gene;transposable element gene	AT1TE56420;AT1TE56425	VANDAL1:DNA/MuDR;VANDAL1:DNA/MuDR	AT1G45070-AT1G45080;AT1G45080-AT1G45090	AT1G45063	NONE
1	17041001	17042399	467	85	1.25942e-206	6.32843	6.01337e-206	NONE	NONE	NONE	NONE	AT1TE56420;AT1TE56425	VANDAL1:DNA/MuDR;VANDAL1:DNA/MuDR	AT1G45080-AT1G45090	NONE	NONE
1	17044001	17045799	406	77	6.41627e-174	6.07342	2.77005e-173	AT1G45090	-	transposable_element_gene	transposable element gene	AT1TE56420;AT1TE56425	VANDAL1:DNA/MuDR;VANDAL1:DNA/MuDR	AT1G45080-AT1G45090	NONE	NONE
1	17213801	17216799	499	407	1.20983e-13	1.41223	1.38495e-13	AT1G46192	+	transposable_element_gene	transposable element gene	AT1TE57055;AT1TE57060;AT1TE57065;AT1TE57050;AT1TE57045;AT1TE57070	TAG2:DNA/HAT;TAG2:DNA/HAT;ATHAT1:DNA/HAT;ATHAT1:DNA/HAT;TAG2:DNA/HAT;ATHAT1:DNA/HAT	NONE	NONE	NONE
1	17255201	17265399	13130	1433	0	10.554	0	AT1G46624;AT1G46696	-	transposable_element_gene;protein_coding_gene	transposable element gene;Protein of unknown function, DUF601	AT1TE57215;AT1TE57225;AT1TE57220	ATLANTYS1:LTR/Gypsy;ATLANTYS1:LTR/Gypsy;ATLANTYS1:LTR/Gypsy	AT1G46554-AT1G46624;AT1G46624-AT1G46696;AT1G46696-AT1G46768	AT1G46696	AT1G46696;AT1G46768
1	17267201	17267799	215	107	9.60302e-28	2.31448	1.53248e-27	NONE	NONE	NONE	NONE	AT1TE57235	SIMPLEHAT1:DNA/HAT	AT1G46768-AT1G46840	AT1G46768	NONE
1	17312401	17313999	386	267	9.05561e-21	1.66523	1.23114e-20	NONE	NONE	NONE	NONE	NONE	NONE	AT1G47240-AT1G47250	NONE	NONE
1	17341601	17342599	254	217	2.31479e-06	1.34826	2.40168e-06	NONE	NONE	NONE	NONE	AT1TE57460	ATREP11:RC/Helitron	AT1G47300-AT1G47310	AT1G47300;AT1G47310	NONE
1	17359201	17366599	1869	1194	1.26247e-119	1.80303	4.41577e-119	AT1G47350;AT1G47360;AT1G47370	-	protein_coding_gene;transposable_element_gene;protein_coding_gene	F-box associated ubiquitination effector family protein;transposable element gene;Toll-Interleukin-Resistance (TIR) domain family protein	AT1TE57530	ATCOPIA49:LTR/Copia	AT1G47350-AT1G47360;AT1G47360-AT1G47370	AT1G47350	AT1G47370
1	17406401	17407999	412	232	4.71734e-39	2.04554	9.2013e-39	AT1G47465	-	transposable_element_gene	transposable element gene	AT1TE57650;AT1TE57655	ATHILA4C:LTR/Gypsy;ATHILA4:LTR/Gypsy	AT1G47460-AT1G47465;AT1G47465-AT1G47470	NONE	NONE
1	17408801	17413599	834	661	1.11424e-24	1.45333	1.66283e-24	NONE	NONE	NONE	NONE	AT1TE57700;AT1TE57665;AT1TE57655;AT1TE57670;AT1TE57695;AT1TE57660;AT1TE57690;AT1TE57675;AT1TE57685;AT1TE57680	TAG2:DNA/HAT;ATLANTYS3:LTR/Gypsy;ATHILA4:LTR/Gypsy;SIMPLEGUY1:DNA/Harbinger;VANDAL3:DNA/MuDR;ATHILA4C:LTR/Gypsy;VANDAL3:DNA/MuDR;SIMPLEGUY1:DNA/Harbinger;VANDAL3:DNA/MuDR;VANDAL3:DNA/MuDR	AT1G47465-AT1G47470	NONE	NONE
1	17520801	17525999	1971	774	0	2.93321	0	AT1G47650;AT1G47655	+	transposable_element_gene;protein_coding_gene	transposable element gene;Dof-type zinc finger DNA-binding family protein	AT1TE58080;AT1TE58075	ATCOPIA15:LTR/Copia;ATCOPIA38A:LTR/Copia	AT1G47640-AT1G47650;AT1G47650-AT1G47655	AT1G47640;AT1G47655	NONE
1	17528601	17537999	5317	1355	0	4.51987	0	AT1G47660;AT1G47670	-	protein_coding_gene;protein_coding_gene	unknown protein; Has 5165 Blast hits to 2753 proteins in 450 species: Archae - 12; Bacteria - 1193; Metazoa - 731; Fungi - 361; Plants - 761; Viruses - 176; Other Eukaryotes - 1931 (source: NCBI BLink).;Transmembrane amino acid transporter family protein	AT1TE58105;AT1TE58100	VANDAL6:DNA/MuDR;ATLANTYS3:LTR/Gypsy	AT1G47655-AT1G47660;AT1G47660-AT1G47670	AT1G47660	AT1G47660;AT1G47670
1	17608001	17611799	1632	598	0	3.14353	0	AT1G47816	-	transposable_element_gene	transposable element gene	AT1TE58450;AT1TE58455	BRODYAGA1:DNA/MuDR;VANDAL18:DNA/MuDR	AT1G47813-AT1G47816;AT1G47816-AT1G47820	AT1G47820	NONE
1	17620801	17622199	362	197	2.11529e-37	2.11661	4.02204e-37	AT1G47860	-	transposable_element_gene	transposable element gene	AT1TE58495;AT1TE58490	ATLANTYS3:LTR/Gypsy;TAT1_ATH:LTR/Gypsy	NONE	NONE	NONE
1	17656801	17659799	748	458	1.28177e-55	1.8812	3.0065e-55	AT1G47910	+	transposable_element_gene	transposable element gene	AT1TE58625	ATLINE1A:LINE/L1	AT1G47900-AT1G47910	AT1G47915	NONE
1	17668201	17673799	1611	765	1.23412e-211	2.42567	5.96155e-211	AT1G47940;AT1G47946	-	protein_coding_gene;protein_coding_gene	Pentatricopeptide repeat (PPR) superfamily protein;unknown protein; Has 30201 Blast hits to 17322 proteins in 780 species: Archae - 12; Bacteria - 1396; Metazoa - 17338; Fungi - 3422; Plants - 5037; Viruses - 0; Other Eukaryotes - 2996 (source: NCBI BLink).	AT1TE58685;AT1TE58680	ATHPOGON3:DNA/Pogo;ATREP3:RC/Helitron	AT1G47930-AT1G47940;AT1G47940-AT1G47946;AT1G47946-AT1G47950	AT1G47940;AT1G47946	AT1G47940;AT1G47946
1	17674601	17682199	4675	1119	0	4.81227	0	AT1G47950;AT1G47960	-	transposable_element_gene;protein_coding_gene	transposable element gene;cell wall / vacuolar inhibitor of fructosidase 1	AT1TE58705;AT1TE58695;AT1TE58700	ATCOPIA47:LTR/Copia;ATCOPIA9:LTR/Copia;ATCOPIA51:LTR/Copia	AT1G47946-AT1G47950	NONE	AT1G47960
1	17689601	17690599	261	115	1.76036e-41	2.61421	3.57268e-41	NONE	NONE	NONE	NONE	AT1TE58740	VANDAL18NA:DNA/MuDR	AT1G47970-AT1G47980	NONE	AT1G47970
1	17842401	17845199	1610	412	0	4.50119	0	AT1G48290	+	transposable_element_gene	transposable element gene	AT1TE59235	ATMU7:DNA/MuDR	AT1G48280-AT1G48290;AT1G48290-AT1G48300	NONE	NONE
1	18002201	18007399	2498	761	0	3.78099	0	AT1G48680	-	transposable_element_gene	transposable element gene	AT1TE59745	ATCOPIA49:LTR/Copia	AT1G48670-AT1G48680;AT1G48680-AT1G48690	NONE	NONE
1	18020201	18020599	133	62	3.13886e-20	2.47092	4.21291e-20	AT1G48730	-	protein_coding_gene	unknown protein; Has 1 Blast hits to 1 proteins in 1 species: Archae - 0; Bacteria - 0; Metazoa - 0; Fungi - 0; Plants - 1; Viruses - 0; Other Eukaryotes - 0 (source: NCBI BLink).	NONE	NONE	AT1G48720-AT1G48730	NONE	AT1G48730
1	18110801	18111399	173	85	2.60584e-23	2.34437	3.77076e-23	AT1G48953	-	protein_coding_gene	unknown protein; BEST Arabidopsis thaliana protein match is: unknown protein (TAIR:AT5G35066.1); Has 30201 Blast hits to 17322 proteins in 780 species: Archae - 12; Bacteria - 1396; Metazoa - 17338; Fungi - 3422; Plants - 5037; Viruses - 0; Other Eukaryotes - 2996 (source: NCBI BLink).	NONE	NONE	AT1G48950-AT1G48953;AT1G48953-AT1G48960	AT1G48953	AT1G48950;AT1G48953
1	18154201	18164599	4219	1240	0	3.9191	0	AT1G49060;AT1G49070;AT1G49080;AT1G49090	+	pseudogene;transposable_element_gene;transposable_element_gene;transposable_element_gene	pseudogene, hypothetical protein;transposable element gene;transposable element gene;transposable element gene	AT1TE60185;AT1TE60190;AT1TE60180	VANDAL16:DNA/MuDR;VANDAL15:DNA/MuDR;ATENSPM9:DNA/En-Spm	AT1G49060-AT1G49070;AT1G49070-AT1G49080;AT1G49080-AT1G49090;AT1G49090-AT1G49100	NONE	AT1G49050
1	18303201	18304199	249	143	2.25463e-23	2.00568	3.26739e-23	AT1G49440	+	transposable_element_gene	transposable element gene	AT1TE60665	ATLINE2:LINE/L1	NONE	NONE	NONE
1	18386401	18387399	268	110	8.73128e-48	2.80634	1.90236e-47	AT1G49680	+	protein_coding_gene	unknown protein; BEST Arabidopsis thaliana protein match is: unknown protein (TAIR:AT4G28870.1); Has 22889 Blast hits to 1261 proteins in 188 species: Archae - 2; Bacteria - 20934; Metazoa - 922; Fungi - 109; Plants - 147; Viruses - 121; Other Eukaryotes - 654 (source: NCBI BLink).	AT1TE60925;AT1TE60920	BRODYAGA2:DNA/MuDR;BRODYAGA2:DNA/MuDR	AT1G49670-AT1G49680;AT1G49680-AT1G49690	AT1G49670;AT1G49680	AT1G49680
1	18470401	18471799	317	237	2.60632e-13	1.54067	2.96271e-13	AT1G49890	+	protein_coding_gene	Family of unknown function (DUF566)	NONE	NONE	NONE	NONE	NONE
1	18846401	18850399	1240	474	3.52113e-237	3.01329	1.82949e-236	AT1G50850	-	transposable_element_gene	transposable element gene	AT1TE62470	ATENSPM5:DNA/En-Spm	AT1G50840-AT1G50850;AT1G50850-AT1G50860	NONE	NONE
1	18851801	18854799	947	365	1.63918e-179	2.98851	7.19843e-179	AT1G50860	-	transposable_element_gene	transposable element gene	AT1TE62470	ATENSPM5:DNA/En-Spm	AT1G50860-AT1G50870	AT1G50870	NONE
1	18961601	18971599	12155	1336	0	10.4796	0	AT1G51172;AT1G51175	-	protein_coding_gene;transposable_element_gene	unknown protein; FUNCTIONS IN: molecular_function unknown; INVOLVED IN: biological_process unknown; LOCATED IN: cellular_component unknown; CONTAINS InterPro DOMAIN/s: Protein of unknown function DUF601 (InterPro:IPR006736); BEST Arabidopsis thaliana protein match is: Protein of unknown function, DUF601 (TAIR:AT1G46696.1); Has 1849 Blast hits to 1554 proteins in 272 species: Archae - 15; Bacteria…	AT1TE62810;AT1TE62825;AT1TE62820;AT1TE62830	ATHILA4C:LTR/Gypsy;TAT1_ATH:LTR/Gypsy;ATLANTYS1:LTR/Gypsy;ATHILA4D_LTR:LTR/Gypsy	AT1G51170-AT1G51172;AT1G51172-AT1G51175;AT1G51175-AT1G51190	AT1G51172	AT1G51172
1	19336201	19347799	7764	1397	0	6.40158	0	AT1G52010;AT1G52020;AT1G52030	-	transposable_element_gene;transposable_element_gene;protein_coding_gene	transposable element gene;transposable element gene;myrosinase-binding protein 2	AT1TE64080	VANDAL2:DNA/MuDR	AT1G52000-AT1G52010;AT1G52020-AT1G52030	AT1G52000	AT1G52030
1	19374201	19376999	721	312	7.69111e-114	2.66182	2.61011e-113	AT1G52087	+	transposable_element_gene	transposable element gene	AT1TE64170	VANDAL5:DNA/MuDR	AT1G52085-AT1G52087	NONE	NONE
1	19377801	19380999	1083	449	1.85761e-182	2.77831	8.24547e-182	AT1G52087;AT1G52090	-	transposable_element_gene;transposable_element_gene	transposable element gene;transposable element gene	AT1TE64170;AT1TE64175;AT1TE64180	VANDAL5:DNA/MuDR;BRODYAGA1A:DNA/MuDR;HELITRONY1D:RC/Helitron	AT1G52090-AT1G52100	NONE	NONE
1	19595801	19599799	1044	605	8.31239e-89	1.98767	2.50399e-88	AT1G52610	-	transposable_element_gene	transposable element gene	AT1TE64830;AT1TE64825	ATMU2:DNA/MuDR;ATMU1:DNA/MuDR	AT1G52600-AT1G52610;AT1G52610-AT1G52615	NONE	NONE
1	19641001	19641399	136	56	2.90843e-25	2.79736	4.39916e-25	AT1G52720	+	protein_coding_gene	unknown protein; BEST Arabidopsis thaliana protein match is: unknown protein (TAIR:AT3G15630.1); Has 61 Blast hits to 61 proteins in 13 species: Archae - 0; Bacteria - 0; Metazoa - 0; Fungi - 0; Plants - 61; Viruses - 0; Other Eukaryotes - 0 (source: NCBI BLink).	NONE	NONE	NONE	AT1G52710	NONE
1	19675401	19680399	2560	661	0	4.46105	0	AT1G52840;AT1G52850	+	transposable_element_gene;transposable_element_gene	transposable element gene;transposable element gene	AT1TE65060	ATENSPM4:DNA/En-Spm	AT1G52840-AT1G52850;AT1G52850-AT1G52857	NONE	NONE
1	19725401	19728999	668	450	1.43244e-37	1.70987	2.72948e-37	AT1G52950	+	protein_coding_gene	Nucleic acid-binding, OB-fold-like protein	AT1TE65190;AT1TE65200;AT1TE65210;AT1TE65205;AT1TE65195	HELITRON1:RC/Helitron;HELITRON4:RC/Helitron;ATDNA2T9B:DNA/MuDR;HELITRON2:RC/Helitron;HELITRONY2:RC/Helitron	AT1G52942-AT1G52950;AT1G52950-AT1G52960	AT1G52950	AT1G52950
1	19731801	19734599	671	370	2.45304e-65	2.08891	6.31152e-65	AT1G52960	+	transposable_element_gene	transposable element gene	AT1TE65220;AT1TE65225;AT1TE65205	HELITRON3:RC/Helitron;HELITRON1:RC/Helitron;HELITRON2:RC/Helitron	NONE	NONE	NONE
1	19963201	19963999	228	128	9.70282e-23	2.05174	1.38497e-22	AT1G53480;AT1G53490	+	protein_coding_gene;protein_coding_gene	mto 1 responding down 1;RING/U-box superfamily protein	NONE	NONE	NONE	AT1G53490	NONE
1	20082801	20090999	3473	1215	0	3.29251	0	AT1G53800;AT1G53801;AT1G53810;AT1G53815	-	protein_coding_gene;other_RNA;transposable_element_gene;protein_coding_gene	unknown protein; BEST Arabidopsis thaliana protein match is: unknown protein (TAIR:AT1G53250.1); Has 1136 Blast hits to 882 proteins in 242 species: Archae - 2; Bacteria - 216; Metazoa - 257; Fungi - 77; Plants - 87; Viruses - 4; Other Eukaryotes - 493 (source: NCBI BLink).;other RNA;transposable element gene;F-box family protein	AT1TE66390;AT1TE66385;AT1TE66380	ATCOPIA8B:LTR/Copia;ATCOPIA8A:LTR/Copia;ATCOPIA48:LTR/Copia	AT1G53800-AT1G53810;AT1G53810-AT1G53815;AT1G53815-AT1G53820	AT1G53815;AT1G53820	AT1G53800;AT1G53815
1	20311801	20320599	8717	1213	0	8.2776	0	AT1G54420;AT1G54430	-	protein_coding_gene;transposable_element_gene	unknown protein; Has 9 Blast hits to 7 proteins in 2 species: Archae - 0; Bacteria - 0; Metazoa - 0; Fungi - 0; Plants - 3; Viruses - 0; Other Eukaryotes - 6 (source: NCBI BLink).;transposable element gene	AT1TE67145;AT1TE67135;AT1TE67150;AT1TE67115;AT1TE67155;AT1TE67160;AT1TE67140;AT1TE67120;AT1TE67110;AT1TE67130;AT1TE67125	HELITRON5:RC/Helitron;HELITRON3:RC/Helitron;HELITRON4:RC/Helitron;VANDAL6:DNA/MuDR;VANDAL6:DNA/MuDR;VANDAL6:DNA/MuDR;HELITRON1:RC/Helitron;HELITRON3:RC/Helitron;VANDAL6:DNA/MuDR;HELITRON2:RC/Helitron;HELITRON4:RC/Helitron	AT1G54420-AT1G54430;AT1G54430-AT1G54440	NONE	AT1G54420
1	20681801	20685799	1129	605	1.03376e-115	2.1495	3.55093e-115	AT1G55390;AT1G55400	-	protein_coding_gene;transposable_element_gene	Cysteine/Histidine-rich C1 domain family protein;transposable element gene	AT1TE68310	VANDAL2N1:DNA/MuDR	AT1G55390-AT1G55400;AT1G55400-AT1G55410	AT1G55390	NONE
1	20709601	20710999	411	207	9.31449e-50	2.28702	2.07324e-49	AT1G55470	-	transposable_element_gene	transposable element gene	AT1TE68395	ATLINE1_5:LINE/L1	NONE	AT1G55475	AT1G55460
1	20979401	20983599	1724	517	0	3.84101	0	AT1G56100	-	protein_coding_gene	Plant invertase/pectin methylesterase inhibitor superfamily protein	AT1TE69285	ATDNAI27T9A:DNA/MuDR	AT1G56090-AT1G56100	AT1G56090	AT1G56100;AT1G56110
1	21124801	21125799	261	131	1.1845e-32	2.29492	2.07424e-32	NONE	NONE	NONE	NONE	AT1TE69810;AT1TE69800;AT1TE69795;AT1TE69805	ATLANTYS3:LTR/Gypsy;ATGP2N:LTR/Gypsy;VANDAL6:DNA/MuDR;VANDAL6:DNA/MuDR	AT1G56420-AT1G56423	AT1G56420	NONE
1	21244201	21251399	2105	618	0	3.92339	0	AT1G56675;AT1G56680	-	transposable_element_gene;protein_coding_gene	transposable element gene;Chitinase family protein	AT1TE70205;AT1TE70190;AT1TE70195;AT1TE70185;AT1TE70200	ATREP10A:RC/Helitron;ATCOPIA26:LTR/Copia;ATCOPIA26:LTR/Copia;ATCOPIA26:LTR/Copia;ATCOPIA65A:LTR/Copia	AT1G56670-AT1G56675;AT1G56675-AT1G56680	NONE	AT1G56670;AT1G56680
1	21345601	21351599	1588	541	0	3.38105	0	AT1G57630;AT1G57640;AT1G57650	+	protein_coding_gene;transposable_element_gene;protein_coding_gene	Toll-Interleukin-Resistance (TIR) domain family protein;transposable element gene;ATP binding	AT1TE70490	ATCOPIA22:LTR/Copia	AT1G57620-AT1G57630;AT1G57630-AT1G57640;AT1G57640-AT1G57650	AT1G57630;AT1G57650	AT1G57620;AT1G57630
1	21450201	21457599	5116	974	0	6.0502	0	AT1G58020	-	transposable_element_gene	transposable element gene	AT1TE70810;AT1TE70815;AT1TE70805	ATREP3:RC/Helitron;TSCL:LINE?;ATLINE1_1:LINE/L1	AT1G58010-AT1G58020;AT1G58020-AT1G58025	NONE	AT1G58025
1	21526201	21526999	255	79	3.08832e-67	3.71802	8.08178e-67	AT1G58140	-	transposable_element_gene	transposable element gene	AT1TE71045	ATCOPIA78:LTR/Copia	NONE	NONE	NONE
1	21834601	21834799	108	10	2.59033e-78	12.44	7.29867e-78	AT1G59265	-	transposable_element_gene	transposable element gene	AT1TE72060	ATRE1:LTR/Copia	NONE	NONE	NONE
1	22060401	22061199	188	183	0.0108557	1.18333	0.0110958	AT1G59930	-	protein_coding_gene	MADS-box family protein	AT1TE72845;AT1TE72850	BRODYAGA2:DNA/MuDR;BRODYAGA2:DNA/MuDR	AT1G59920-AT1G59930	AT1G59920	AT1G59930
1	22100801	22106599	5332	896	0	6.85457	0	AT1G60020	-	transposable_element_gene	transposable element gene	AT1TE72970;AT1TE72975;AT1TE72980	ATCOPIA5:LTR/Copia;ATCOPIA84:LTR/Copia;SIMPLEHAT2:DNA/HAT	AT1G60020-AT1G60025	NONE	NONE
1	22163601	22164999	333	183	7.82892e-34	2.096	1.40209e-33	NONE	NONE	NONE	NONE	AT1TE73180;AT1TE73175	VANDAL22:DNA/MuDR;VANDAL22:DNA/MuDR	AT1G60095-AT1G60110	NONE	NONE
1	22693201	22699399	4353	801	0	6.25971	0	AT1G61510	-	transposable_element_gene	transposable element gene	AT1TE74860	HARBINGER:DNA/Harbinger	AT1G61500-AT1G61510;AT1G61510-AT1G61520	AT1G61500;AT1G61520	NONE
1	22783001	22785799	573	425	3.51185e-23	1.55297	5.06742e-23	AT1G61690	-	protein_coding_gene	phosphoinositide binding	NONE	NONE	NONE	NONE	NONE
1	23118001	23121799	2130	342	0	7.17384	0	AT1G62460	+	transposable_element_gene	transposable element gene	AT1TE76215;AT1TE76210	ATCOPIA51:LTR/Copia;ATCOPIA86:LTR/Copia	AT1G62450-AT1G62460	AT1G62450	NONE
1	23122801	23123199	216	39	9.31068e-98	6.37951	2.92466e-97	AT1G62460	+	transposable_element_gene	transposable element gene	AT1TE76215	ATCOPIA51:LTR/Copia	AT1G62460-AT1G62480	NONE	NONE
1	23241601	23242799	321	139	5.43152e-52	2.66004	1.23458e-51	AT1G62766	-	transposable_element_gene	transposable element gene	AT1TE76620	TAG2:DNA/HAT	NONE	NONE	NONE
1	23280601	23281399	249	156	8.67951e-19	1.83854	1.12387e-18	NONE	NONE	NONE	NONE	NONE	NONE	AT1G62863-AT1G62870	NONE	NONE
1	23566801	23570199	838	525	3.7146e-58	1.83858	8.9679e-58	AT1G63540;AT1G63550	+	protein_coding_gene;protein_coding_gene	hydroxyproline-rich glycoprotein family protein;Receptor-like protein kinase-related family protein	NONE	NONE	AT1G63535-AT1G63540;AT1G63540-AT1G63550	AT1G63535;AT1G63540;AT1G63550	AT1G63540
1	23926601	23928999	1357	333	0	4.6939	0	AT1G64410	-	transposable_element_gene	transposable element gene	AT1TE78720	HELITRON2:RC/Helitron	NONE	NONE	NONE
1	23929801	23932199	1163	329	0	4.07176	0	AT1G64410	-	transposable_element_gene	transposable element gene	AT1TE78740;AT1TE78725;AT1TE78730;AT1TE78735;AT1TE78720	HELITRON2:RC/Helitron;HELITRON4:RC/Helitron;HELITRON5:RC/Helitron;HELITRON2:RC/Helitron;HELITRON2:RC/Helitron	NONE	NONE	NONE
1	24275801	24277199	424	159	3.28616e-85	3.07162	9.63916e-85	AT1G65350	-	protein_coding_gene	ubiquitin 13	NONE	NONE	NONE	AT1G65352	NONE
1	24350801	24350999	87	30	1.42465e-21	3.34038	1.9821e-21	NONE	NONE	NONE	NONE	AT1TE80035	VANDAL1N1:DNA/MuDR	AT1G65486-AT1G65490	NONE	AT1G65486
1	24352201	24354199	582	276	2.80575e-78	2.42891	7.90148e-78	NONE	NONE	NONE	NONE	AT1TE80035	VANDAL1N1:DNA/MuDR	AT1G65486-AT1G65490	AT1G65490	NONE
1	25056801	25058199	304	202	5.22486e-19	1.73349	6.7958e-19	AT1G67105	+	other_RNA	other RNA	AT1TE82280	ATLINE1_5:LINE/L1	AT1G67100-AT1G67105	NONE	NONE
1	25159001	25163999	3473	832	0	4.80817	0	AT1G67240;AT1G67250	-	transposable_element_gene;protein_coding_gene	transposable element gene;Proteasome maturation factor UMP1	AT1TE82600	ATMU2:DNA/MuDR	AT1G67240-AT1G67250	NONE	AT1G67250
1	25449601	25450999	336	184	2.17303e-34	2.10339	3.92052e-34	AT1G67870	-	protein_coding_gene	glycine-rich protein	NONE	NONE	NONE	NONE	NONE
1	25640001	25641799	395	239	2.16151e-31	1.9037	3.69345e-31	NONE	NONE	NONE	NONE	AT1TE84070	ATDNAI27T9B:DNA/MuDR	AT1G68380-AT1G68390	AT1G68390	NONE
1	26122201	26122799	171	102	2.75603e-15	1.93105	3.27451e-15	AT1G69490	+	protein_coding_gene	NAC-like, activated by AP3/PI	NONE	NONE	NONE	NONE	NONE
1	26366601	26371599	8030	784	0	11.7977	0	AT1G70010	+	transposable_element_gene	transposable element gene	AT1TE86360	ATCOPIA11:LTR/Copia	AT1G70000-AT1G70010;AT1G70010-AT1G70020	NONE	NONE
1	26413001	26414999	438	375	1.33877e-09	1.34537	1.43141e-09	AT1G70140	-	protein_coding_gene	formin 8	NONE	NONE	NONE	NONE	NONE
1	26939801	26942199	468	384	1.49038e-12	1.40382	1.66871e-12	AT1G71528;AT1G71530	+	other_RNA;protein_coding_gene	other RNA;Protein kinase superfamily protein	AT1TE88160	ATMU6N1:DNA/MuDR	NONE	NONE	AT1G71520
1	27024001	27026999	503	482	2.72742e-05	1.20204	2.81023e-05	AT1G71840;AT1G71850;AT1G71860	+	protein_coding_gene;protein_coding_gene;protein_coding_gene	transducin family protein / WD-40 repeat family protein;Ubiquitin carboxyl-terminal hydrolase family protein;protein tyrosine phosphatase 1	NONE	NONE	AT1G71840-AT1G71850;AT1G71850-AT1G71860	AT1G71850;AT1G71860	AT1G71840;AT1G71850
1	27066801	27067199	142	57	2.60045e-27	2.86954	4.11437e-27	AT1G71920	+	protein_coding_gene	HISTIDINE BIOSYNTHESIS 6B	NONE	NONE	AT1G71910-AT1G71920	AT1G71920	AT1G71910
1	27068601	27068799	95	37	7.58479e-20	2.95747	1.00817e-19	AT1G71920	+	protein_coding_gene	HISTIDINE BIOSYNTHESIS 6B	NONE	NONE	NONE	NONE	NONE
1	27514401	27516399	470	331	2.23973e-23	1.63557	3.24754e-23	AT1G73170;AT1G73175	+	protein_coding_gene;pseudogene	P-loop containing nucleoside triphosphate hydrolases superfamily protein;This is described as a LINE; it is present at this location in 83 natural accessions of Arabidopsis, including Col-0, but it is not present in 13 natural accessions including Cvi-0. This locus is normally methylated in wild type Col plants. BONSAI (At1g73177), an adjacent gene, can become hypermethylated in a ddm1 (At5g66750…	AT1TE90030	ATLINE1_2:LINE/L1	AT1G73170-AT1G73175	AT1G73170	AT1G73177
1	28527001	28527999	298	166	1.38111e-29	2.06779	2.27721e-29	AT1G76000	+	tRNA	pre-tRNA	AT1TE93325;AT1TE93320	ARNOLD1:DNA/MuDR;ATMU6:DNA/MuDR	AT1G75990-AT1G76000;AT1G76000-AT1G76010	AT1G75990	AT1G76010
1	29009201	29010799	354	242	5.87204e-20	1.68495	7.82452e-20	AT1G77210	-	protein_coding_gene	sugar transporter 14	NONE	NONE	NONE	NONE	NONE
1	29086001	29087999	363	312	4.25817e-08	1.34014	4.4822e-08	AT1G77400;AT1G77405	+	protein_coding_gene;protein_coding_gene	CONTAINS InterPro DOMAIN/s: Protein of unknown function DUF688 (InterPro:IPR007789); BEST Arabidopsis thaliana protein match is: hydroxyproline-rich glycoprotein family protein (TAIR:AT1G21695.1); Has 328 Blast hits to 314 proteins in 61 species: Archae - 0; Bacteria - 12; Metazoa - 130; Fungi - 28; Plants - 92; Viruses - 10; Other Eukaryotes - 56 (source: NCBI BLink).;Pentatricopeptide repeat (P…	NONE	NONE	AT1G77400-AT1G77405	AT1G77405	AT1G77400;AT1G77410
1	29377201	29378599	614	223	4.68765e-128	3.17148	1.71806e-127	AT1G78095	+	transposable_element_gene	transposable element gene	AT1TE96100	ATMU11:DNA/MuDR	AT1G78090-AT1G78095	NONE	AT1G78090
1	29379401	29380799	679	186	8.0363e-202	4.20489	3.78652e-201	AT1G78095	+	transposable_element_gene	transposable element gene	AT1TE96100	ATMU11:DNA/MuDR	AT1G78095-AT1G78100	NONE	NONE
1	29474401	29480199	3956	930	0	4.89972	0	AT1G78350;AT1G78355	-	transposable_element_gene;transposable_element_gene	transposable element gene;transposable element gene	AT1TE96425;AT1TE96430	ATMU3:DNA/MuDR;ATMU7:DNA/MuDR	AT1G78340-AT1G78350;AT1G78350-AT1G78355;AT1G78355-AT1G78360	AT1G78340	NONE
2	15001	16399	382	155	2.5493e-68	2.83877	6.72043e-68	AT2G01024	-	transposable_element_gene	transposable element gene	AT2TE00015	ATGP2:LTR/Gypsy	AT2G01024-AT2G01026	NONE	NONE
2	17601	18599	233	92	1.97712e-44	2.9172	4.15248e-44	AT2G01026	-	transposable_element_gene	transposable element gene	AT2TE00015	ATGP2:LTR/Gypsy	AT2G01024-AT2G01026	NONE	NONE
2	28801	41599	3748	1437	0	3.00428	0	AT2G01029;AT2G01031	-	transposable_element_gene;transposable_element_gene	transposable element gene;transposable element gene	AT2TE00025;AT2TE00030;AT2TE00040;AT2TE00035;AT2TE00045;AT2TE00015;AT2TE00020	ATLANTYS1:LTR/Gypsy;ATLANTYS3:LTR/Gypsy;ATGP2:LTR/Gypsy;ATGP2N:LTR/Gypsy;ATGP2N:LTR/Gypsy;ATGP2:LTR/Gypsy;ATLANTYS3:LTR/Gypsy	AT2G01029-AT2G01031;AT2G01031-AT2G01034	NONE	NONE
2	55001	55199	103	82	0.000157675	1.44684	0.000161964	NONE	NONE	NONE	NONE	AT2TE00100;AT2TE00095	VANDAL6:DNA/MuDR;ATLANTYS3:LTR/Gypsy	AT2G01034-AT2G01037	NONE	NONE
2	62001	62399	175	82	1.08112e-25	2.45823	1.65581e-25	AT2G01037	-	transposable_element_gene	transposable element gene	AT2TE00110	ATGP2:LTR/Gypsy	NONE	NONE	NONE
2	63401	69999	2683	864	0	3.57689	0	AT2G01037;AT2G01040;AT2G01050	-	transposable_element_gene;transposable_element_gene;protein_coding_gene	transposable element gene;transposable element gene;zinc ion binding;nucleic acid binding	AT2TE00115;AT2TE00120;AT2TE00130;AT2TE00110	ATGP1:LTR/Gypsy;ATGP2N:LTR/Gypsy;ATREP19:DNA;ATGP2:LTR/Gypsy	AT2G01037-AT2G01040;AT2G01040-AT2G01050;AT2G01050-AT2G01060	AT2G01050	AT2G01050
2	76201	78599	490	376	1.40168e-17	1.50109	1.75972e-17	AT2G01070;AT2G01080	+	protein_coding_gene;protein_coding_gene	Lung seven transmembrane receptor family protein;Late embryogenesis abundant (LEA) hydroxyproline-rich glycoprotein family	NONE	NONE	AT2G01070-AT2G01080	AT2G01060;AT2G01080	AT2G01070
2	244001	249599	2076	856	0	2.79352	0	AT2G01550	-	transposable_element_gene	transposable element gene	AT2TE01000	ATLINEIII:LINE/L1	AT2G01550-AT2G01554	AT2G01540;AT2G01554	AT2G01560
2	530201	537799	5241	1133	0	5.32822	0	AT2G02103;AT2G02110	-	protein_coding_gene;transposable_element_gene	unknown protein; FUNCTIONS IN: molecular_function unknown; INVOLVED IN: biological_process unknown; LOCATED IN: cellular_component unknown; BEST Arabidopsis thaliana protein match is: unknown protein (TAIR:AT5G25200.1); Has 30201 Blast hits to 17322 proteins in 780 species: Archae - 12; Bacteria - 1396; Metazoa - 17338; Fungi - 3422; Plants - 5037; Viruses - 0; Other Eukaryotes - 2996 (source: NC…	AT2TE02295;AT2TE02290	TA11:LINE/L1;TA11:LINE/L1	AT2G02100-AT2G02103;AT2G02103-AT2G02110;AT2G02110-AT2G02120	AT2G02103;AT2G02120	AT2G02103
2	581801	582599	238	114	8.80091e-33	2.40475	1.54723e-32	AT2G02210	-	transposable_element_gene	transposable element gene	AT2TE02470;AT2TE02465	BRODYAGA1A:DNA/MuDR;ARNOLD1:DNA/MuDR	AT2G02210-AT2G02220	NONE	NONE
2	819001	825799	4181	1007	0	4.78243	0	AT2G02835;AT2G02840	+	protein_coding_gene;protein_coding_gene	unknown protein; BEST Arabidopsis thaliana protein match is: unknown protein (TAIR:AT2G09840.1); Has 30201 Blast hits to 17322 proteins in 780 species: Archae - 12; Bacteria - 1396; Metazoa - 17338; Fungi - 3422; Plants - 5037; Viruses - 0; Other Eukaryotes - 2996 (source: NCBI BLink).;BEST Arabidopsis thaliana protein match is: nucleic acid binding;zinc ion binding (TAIR:AT2G06904.1); Has 10 Bla…	AT2TE03625;AT2TE03630;AT2TE03610;AT2TE03620;AT2TE03635	ATGP10:LTR/Gypsy;ATREP14:RC/Helitron;ATGP10:LTR/Gypsy;ATGP10:LTR/Gypsy;HELITRON5:RC/Helitron	AT2G02830-AT2G02835;AT2G02835-AT2G02840;AT2G02840-AT2G02850	AT2G02835;AT2G02840	AT2G02835;AT2G02840;AT2G02850
2	859601	861999	461	372	2.13277e-13	1.42743	2.42955e-13	AT2G02955	+	protein_coding_gene	maternal effect embryo arrest 12	NONE	NONE	NONE	NONE	AT2G02960
2	925401	931999	2127	835	0	2.93413	0	AT2G03100	-	transposable_element_gene	transposable element gene	AT2TE04135;AT2TE04130	ATCOPIA68:LTR/Copia;ATCOPIA56:LTR/Copia	AT2G03090-AT2G03100;AT2G03100-AT2G03110	NONE	NONE
2	1265001	1272599	2488	921	0	3.11164	0	AT2G03990;AT2G04000;AT2G04010	-	transposable_element_gene;transposable_element_gene;transposable_element_gene	transposable element gene;transposable element gene;transposable element gene	AT2TE05755;AT2TE05760;AT2TE05765	VANDAL21:DNA/MuDR;ATREP16:DNA/MuDR;ATLINE1_2:LINE/L1	AT2G03980-AT2G03990;AT2G03990-AT2G04000;AT2G04000-AT2G04010;AT2G04010-AT2G04020	NONE	NONE
2	1389001	1392799	955	519	3.7549e-95	2.1195	1.16718e-94	AT2G04130;AT2G04135	-	transposable_element_gene;transposable_element_gene	transposable element gene;transposable element gene	AT2TE06390	ATCOPIA28:LTR/Copia	AT2G04120-AT2G04130;AT2G04130-AT2G04135	NONE	NONE
2	1401401	1403599	490	334	4.36169e-27	1.68985	6.86652e-27	AT2G04160	-	protein_coding_gene	Subtilisin-like serine endopeptidase family protein	NONE	NONE	NONE	NONE	NONE
2	1485601	1490399	1038	724	9.16707e-51	1.65142	2.05493e-50	AT2G04290	-	transposable_element_gene	transposable element gene	AT2TE06885	ATLINE1_6:LINE/L1	NONE	NONE	NONE
2	1505201	1513399	4030	1036	0	4.48068	0	AT2G04310;AT2G04320;AT2G04330	-	transposable_element_gene;transposable_element_gene;transposable_element_gene	transposable element gene;transposable element gene;transposable element gene	AT2TE06955	VANDAL21:DNA/MuDR	AT2G04305-AT2G04310;AT2G04310-AT2G04320;AT2G04320-AT2G04330;AT2G04330-AT2G04340	AT2G04340	NONE
2	1547601	1549399	426	272	4.70897e-29	1.80401	7.70271e-29	AT2G04460	-	transposable_element_gene	transposable element gene	AT2TE07140;AT2TE07145	BRODYAGA1A:DNA/MuDR;ATCOPIA95:LTR/Copia	AT2G04460-AT2G04470	NONE	NONE
2	1550201	1551799	382	219	7.54555e-35	2.00917	1.37011e-34	AT2G04470	-	transposable_element_gene	transposable element gene	AT2TE07145	ATCOPIA95:LTR/Copia	NONE	NONE	NONE
2	1599801	1601399	405	238	1.23738e-34	1.96009	2.24074e-34	AT2G04580	-	transposable_element_gene	transposable element gene	AT2TE07380;AT2TE07390;AT2TE07385	ATLINE1_4:LINE/L1;ATDNA12T3_2:DNA;RathE3_cons:RathE3_cons	AT2G04580-AT2G04590	NONE	NONE
2	1606201	1608599	477	324	1.0033e-26	1.69579	1.56843e-26	AT2G04590;AT2G04600	-	transposable_element_gene;transposable_element_gene	transposable element gene;transposable element gene	AT2TE07425;AT2TE07410;AT2TE07415;AT2TE07420	ATGP5:LTR/Gypsy;ATCOPIA43:LTR/Copia;ATCOPIA43:LTR/Copia;ATGP5:LTR/Gypsy	AT2G04580-AT2G04590;AT2G04590-AT2G04600	NONE	NONE
2	1629801	1637399	5581	1056	0	6.0876	0	AT2G04670	-	transposable_element_gene	transposable element gene	AT2TE07550	ATGP1:LTR/Gypsy	AT2G04660-AT2G04670;AT2G04670-AT2G04675	NONE	AT2G04660;AT2G04675
2	1664801	1668399	1056	504	2.92416e-138	2.41341	1.11597e-137	AT2G04760	+	transposable_element_gene	transposable element gene	AT2TE07720;AT2TE07725	ATLINE2:LINE/L1;ATLINE2:LINE/L1	AT2G04750-AT2G04760;AT2G04760-AT2G04770	NONE	NONE
2	1756801	1757599	206	107	1.66472e-24	2.21759	2.47263e-24	NONE	NONE	NONE	NONE	AT2TE08120;AT2TE08110;AT2TE08115	VANDAL7:DNA/MuDR;ARNOLD2:DNA/MuDR;VANDAL7:DNA/MuDR	AT2G04980-AT2G04990	NONE	NONE
2	1758801	1765399	1774	943	1.04448e-183	2.16691	4.66319e-183	AT2G04990;AT2G05000;AT2G05010	-	transposable_element_gene;transposable_element_gene;transposable_element_gene	transposable element gene;transposable element gene;transposable element gene	AT2TE08135	VANDAL6:DNA/MuDR	AT2G04980-AT2G04990;AT2G04990-AT2G05000;AT2G05000-AT2G05010	NONE	NONE
2	1818601	1821999	798	406	2.21459e-92	2.26399	6.79328e-92	AT2G05090	-	transposable_element_gene	transposable element gene	AT2TE08320;AT2TE08340;AT2TE08335;AT2TE08325;AT2TE08345;AT2TE08330	HELITRON4:RC/Helitron;HARBINGER:DNA/Harbinger;ATHPOGON3:DNA/Pogo;HELITRON4:RC/Helitron;HARBINGER:DNA/Harbinger;HELITRON4:RC/Helitron	AT2G05090-AT2G05100	NONE	NONE
2	1828001	1833399	2182	807	0	3.11444	0	AT2G05110	-	transposable_element_gene	transposable element gene	AT2TE08380;AT2TE08385;AT2TE08375	ATLINE1_6:LINE/L1;ATLINE1_4:LINE/L1;TA11:LINE/L1	AT2G05100-AT2G05110;AT2G05110-AT2G05115	NONE	NONE
2	1834201	1837799	868	545	8.96611e-60	1.83452	2.20331e-59	AT2G05115	-	pseudogene	pseudogene, hypothetical protein	NONE	NONE	AT2G05110-AT2G05115;AT2G05115-AT2G05117	NONE	AT2G05117
2	1880801	1881999	333	170	1.20158e-39	2.25628	2.36522e-39	NONE	NONE	NONE	NONE	AT2TE08655	ATREP15:RC/Helitron	AT2G05190-AT2G05200	NONE	NONE
2	1883201	1886999	2169	482	0	5.18335	0	AT2G05200	+	transposable_element_gene	transposable element gene	AT2TE08665	ATLINE1_6:LINE/L1	NONE	NONE	NONE
2	1906001	1912199	2233	898	0	2.86425	0	AT2G05240	-	transposable_element_gene	transposable element gene	AT2TE08790;AT2TE08780;AT2TE08785	TA1_AT:LTR/Gypsy;ATHATN3:DNA/HAT;ATCOPIA66:LTR/Copia	AT2G05230-AT2G05240;AT2G05240-AT2G05250	NONE	NONE
2	1970601	1972599	420	308	2.75581e-18	1.57071	3.52581e-18	AT2G05390	+	transposable_element_gene	transposable element gene	AT2TE09100	ATCOPIA64:LTR/Copia	AT2G05380-AT2G05390	NONE	NONE
2	1996001	2010999	5928	2111	0	3.23458	0	AT2G05450;AT2G05460;AT2G05470;AT2G05475;AT2G05480;AT2G05490	-	transposable_element_gene;transposable_element_gene;transposable_element_gene;transposable_element_gene;transposable_element_gene;transposable_element_gene	transposable element gene;transposable element gene;transposable element gene;transposable element gene;transposable element gene;transposable element gene	AT2TE09205;AT2TE09215;AT2TE09210;AT2TE09220	VANDAL1:DNA/MuDR;RathE1_cons:RathE1_cons;VANDAL1:DNA/MuDR;ATDNA12T3_2:DNA	AT2G05441-AT2G05450;AT2G05450-AT2G05460;AT2G05460-AT2G05470;AT2G05470-AT2G05475;AT2G05475-AT2G05480;AT2G05480-AT2G05490;AT2G05490-AT2G05500	NONE	NONE
2	2036001	2053199	5976	2066	0	3.3318	0	AT2G05550;AT2G05560;AT2G05562;AT2G05564;AT2G05567;AT2G05570	-	transposable_element_gene;transposable_element_gene;transposable_element_gene;transposable_element_gene;transposable_element_gene;transposable_element_gene	transposable element gene;transposable element gene;transposable element gene;transposable element gene;transposable element gene;transposable element gene	AT2TE09375;AT2TE09370;AT2TE09365;AT2TE09360	VANDAL2:DNA/MuDR;ATN9_1:DNA/MuDR;ATN9_1:DNA/MuDR;ATLINEIII:LINE/L1	AT2G05540-AT2G05550;AT2G05550-AT2G05560;AT2G05560-AT2G05562;AT2G05562-AT2G05564;AT2G05564-AT2G05567;AT2G05567-AT2G05570	NONE	NONE
2	2074001	2080599	3344	1004	0	3.83646	0	AT2G05610	-	transposable_element_gene	transposable element gene	AT2TE09500;AT2TE09495;AT2TE09490	ATGP3:LTR/Gypsy;ATREP10D:RC/Helitron;ATLINE1A:LINE/L1	AT2G05600-AT2G05610;AT2G05610-AT2G05620	NONE	AT2G05600;AT2G05620
2	2091401	2092999	450	215	3.26276e-60	2.41086	8.04365e-60	AT2G05640	-	transposable_element_gene	transposable element gene	AT2TE09570;AT2TE09565	HELITRON5:RC/Helitron;HELITRON2:RC/Helitron	NONE	NONE	AT2G05635
2	2093801	2096999	590	415	6.15867e-29	1.63758	1.00404e-28	AT2G05640	-	transposable_element_gene	transposable element gene	AT2TE09570;AT2TE09585;AT2TE09575	HELITRON5:RC/Helitron;HELITRON1:RC/Helitron;HELITRON4:RC/Helitron	NONE	NONE	NONE
2	2101601	2102399	209	110	3.63334e-24	2.18853	5.36103e-24	AT2G05645	-	protein_coding_gene	unknown protein; Has 30201 Blast hits to 17322 proteins in 780 species: Archae - 12; Bacteria - 1396; Metazoa - 17338; Fungi - 3422; Plants - 5037; Viruses - 0; Other Eukaryotes - 2996 (source: NCBI BLink).	NONE	NONE	AT2G05645-AT2G05647	AT2G05642;AT2G05645	NONE
2	2103601	2105399	427	259	1.53929e-33	1.89901	2.74711e-33	AT2G05647	-	transposable_element_gene	transposable element gene	AT2TE09615;AT2TE09610	ATENSPM9:DNA/En-Spm;ATENSPM9:DNA/En-Spm	AT2G05645-AT2G05647;AT2G05647-AT2G05660	NONE	NONE
2	2110001	2116599	1742	953	7.5358e-169	2.10549	3.21455e-168	AT2G05660;AT2G05670	+	transposable_element_gene;pseudogene	transposable element gene;pseudogene, similar to putative AP endonuclease/reverse transcriptase, blastp match of 31% identity and 8.6e-14 P-value to GP|21952510|gb|AAM82604.1|AF525305_2|AF525305 putative AP endonuclease/reverse transcriptase {Brassica napus}	AT2TE09635;AT2TE09645;AT2TE09640;AT2TE09650	ATENSPM3:DNA/En-Spm;ATENSPM7:DNA/En-Spm;ATENSPM7:DNA/En-Spm;ATHILA4:LTR/Gypsy	AT2G05660-AT2G05670	NONE	NONE
2	2122201	2128999	2156	1108	5.31894e-240	2.24134	2.78245e-239	AT2G05680;AT2G05690	-	transposable_element_gene;transposable_element_gene	transposable element gene;transposable element gene	AT2TE09685	VANDAL3:DNA/MuDR	AT2G05670-AT2G05680;AT2G05680-AT2G05690;AT2G05690-AT2G05700	NONE	NONE
2	2134801	2136399	362	217	1.17155e-29	1.92153	1.93407e-29	AT2G05700	+	transposable_element_gene	transposable element gene	AT2TE09735	ATHAT2:DNA/HAT	NONE	NONE	NONE
2	2164001	2165799	372	266	5.76496e-18	1.61087	7.31898e-18	AT2G05750	+	transposable_element_gene	transposable element gene	AT2TE09955	ATENSPM2:DNA/En-Spm	AT2G05740-AT2G05750	NONE	NONE
2	2169401	2170599	287	188	7.8191e-19	1.75842	1.01271e-18	AT2G05752	-	protein_coding_gene	unknown protein; BEST Arabidopsis thaliana protein match is: unknown protein (TAIR:AT3G24517.1); Has 30201 Blast hits to 17322 proteins in 780 species: Archae - 12; Bacteria - 1396; Metazoa - 17338; Fungi - 3422; Plants - 5037; Viruses - 0; Other Eukaryotes - 2996 (source: NCBI BLink).	NONE	NONE	AT2G05752-AT2G05755	AT2G05752;AT2G05755	AT2G05753
2	2184801	2192199	2467	1095	0	2.59509	0	AT2G05770	-	transposable_element_gene	transposable element gene	AT2TE10075;AT2TE10085;AT2TE10090;AT2TE10070	HARBINGER:DNA/Harbinger;ATGP10:LTR/Gypsy;HARBINGER:DNA/Harbinger;SIMPLEGUY1:DNA/Harbinger	AT2G05765-AT2G05770;AT2G05770-AT2G05780	NONE	AT2G05760
2	2193601	2196999	1181	487	1.6879e-200	2.79331	7.87688e-200	AT2G05780	-	transposable_element_gene	transposable element gene	AT2TE10110;AT2TE10100;AT2TE10120;AT2TE10105;AT2TE10115	ATLINE1_4:LINE/L1;ATREP10D:RC/Helitron;ATMU3:DNA/MuDR;ATLINE1_5:LINE/L1;ATMU4:DNA/MuDR	AT2G05780-AT2G05786	NONE	NONE
2	2202001	2209799	3610	1197	0	3.47385	0	AT2G05800;AT2G05801;AT2G05803	-	transposable_element_gene;pseudogene;protein_coding_gene	transposable element gene;Pseudogene of AT5G30520; unknown protein;unknown protein; LOCATED IN: endomembrane system; Has 30201 Blast hits to 17322 proteins in 780 species: Archae - 12; Bacteria - 1396; Metazoa - 17338; Fungi - 3422; Plants - 5037; Viruses - 0; Other Eukaryotes - 2996 (source: NCBI BLink).	AT2TE10160;AT2TE10165;AT2TE10170	VANDAL18:DNA/MuDR;VANDAL18:DNA/MuDR;VANDAL4:DNA/MuDR	AT2G05790-AT2G05800;AT2G05800-AT2G05801;AT2G05801-AT2G05803;AT2G05803-AT2G05810	AT2G05803	AT2G05790;AT2G05803
2	2210601	2212199	384	250	5.95599e-25	1.76925	8.94567e-25	NONE	NONE	NONE	NONE	AT2TE10205;AT2TE10195;AT2TE10190;AT2TE10200	BRODYAGA1:DNA/MuDR;BRODYAGA1A:DNA/MuDR;BOMZH1:DNA/MuDR;BRODYAGA1A:DNA/MuDR	AT2G05803-AT2G05810	NONE	NONE
2	2220401	2222199	340	264	3.37459e-12	1.48345	3.7564e-12	AT2G05820	-	transposable_element_gene	transposable element gene	AT2TE10265;AT2TE10260	ATENSPM3:DNA/En-Spm;ATENSPM7:DNA/En-Spm	AT2G05820-AT2G05830	NONE	NONE
2	2224401	2225999	346	196	1.0839e-32	2.03338	1.89868e-32	NONE	NONE	NONE	NONE	AT2TE10280;AT2TE10285;AT2TE10275;AT2TE10270	VANDAL18:DNA/MuDR;ATREP3:RC/Helitron;VANDAL18:DNA/MuDR;ATDNA2T9C:DNA/MuDR	AT2G05820-AT2G05830	NONE	NONE
2	2273601	2282199	4850	1270	0	4.39882	0	AT2G05930;AT2G05935	+	transposable_element_gene;transposable_element_gene	transposable element gene;transposable element gene	AT2TE10500;AT2TE10495;AT2TE10490	ATLINE1_6:LINE/L1;ATCOPIA58:LTR/Copia;ATLINE1_6:LINE/L1	AT2G05920-AT2G05930;AT2G05930-AT2G05935	NONE	NONE
2	2303801	2306799	708	411	1.01002e-60	1.98422	2.49803e-60	AT2G05960	+	transposable_element_gene	transposable element gene	AT2TE10620	ATCOPIA40:LTR/Copia	NONE	NONE	NONE
2	2375601	2381199	1716	774	3.17189e-248	2.55373	1.69063e-247	AT2G06100;AT2G06110	-	transposable_element_gene;transposable_element_gene	transposable element gene;transposable element gene	AT2TE10955;AT2TE10945;AT2TE10950	ATHILA4:LTR/Gypsy;ATHILA4:LTR/Gypsy;ATHILA4:LTR/Gypsy	AT2G06095-AT2G06100;AT2G06100-AT2G06110;AT2G06110-AT2G06120	NONE	AT2G06095
2	2382201	2384999	624	423	1.56912e-34	1.69919	2.83574e-34	AT2G06120	+	transposable_element_gene	transposable element gene	AT2TE10960;AT2TE10965	ATHILA4:LTR/Gypsy;VANDAL17:DNA/MuDR	AT2G06110-AT2G06120;AT2G06120-AT2G06125	NONE	NONE
2	2389401	2410199	5982	3187	0	2.16203	0	AT2G06130;AT2G06140;AT2G06150;AT2G06160;AT2G06165	-	transposable_element_gene;transposable_element_gene;transposable_element_gene;transposable_element_gene;transposable_element_gene	transposable element gene;transposable element gene;transposable element gene;transposable element gene;transposable element gene	AT2TE10970;AT2TE11015;AT2TE10985;AT2TE11010;AT2TE10980;AT2TE10975	ATHILA:LTR/Gypsy;VANDAL17:DNA/MuDR;ATHILA6A:LTR/Gypsy;ATHILA:LTR/Gypsy;ATHILA:LTR/Gypsy;ATHILA8A:LTR/Gypsy	AT2G06130-AT2G06140;AT2G06140-AT2G06150;AT2G06150-AT2G06160;AT2G06160-AT2G06165	AT2G06166	NONE
2	2415001	2423999	2953	1273	0	2.67198	0	AT2G06170;AT2G06180;AT2G06190	+	transposable_element_gene;transposable_element_gene;transposable_element_gene	transposable element gene;transposable element gene;transposable element gene	AT2TE11040;AT2TE11035;AT2TE11045;AT2TE11055;AT2TE11050	ATGP7:LTR/Gypsy;ATGP7:LTR/Gypsy;ATGP5:LTR/Gypsy;ATGP5:LTR/Gypsy;ATLANTYS1:LTR/Gypsy	AT2G06166-AT2G06170;AT2G06170-AT2G06180;AT2G06180-AT2G06190	NONE	NONE
2	2437201	2442199	1559	827	1.63285e-162	2.17139	6.80821e-162	AT2G06220;AT2G06230;AT2G06235	+	transposable_element_gene;transposable_element_gene;transposable_element_gene	transposable element gene;transposable element gene;transposable element gene	AT2TE11110	VANDAL7:DNA/MuDR	AT2G06210-AT2G06220;AT2G06220-AT2G06230;AT2G06230-AT2G06235;AT2G06235-AT2G06240	AT2G06210	NONE
2	2443201	2445999	767	352	6.79055e-109	2.50987	2.25176e-108	AT2G06240	-	transposable_element_gene	transposable element gene	AT2TE11125;AT2TE11130;AT2TE11120;AT2TE11115	VANDAL7:DNA/MuDR;VANDAL6:DNA/MuDR;HELITRONY3:RC/Helitron;ATREP11:RC/Helitron	AT2G06235-AT2G06240	NONE	NONE
2	2446801	2454599	4008	1100	0	4.19694	0	AT2G06240;AT2G06245;AT2G06250	+	transposable_element_gene;transposable_element_gene;transposable_element_gene	transposable element gene;transposable element gene;transposable element gene	AT2TE11150;AT2TE11155;AT2TE11145;AT2TE11140	VANDAL7:DNA/MuDR;ATHATN4:DNA/HAT;ATHILA2:LTR/Gypsy;VANDAL7:DNA/MuDR	AT2G06240-AT2G06245;AT2G06245-AT2G06250;AT2G06250-AT2G06255	NONE	NONE
2	2461801	2463399	338	219	1.59458e-22	1.77775	2.26554e-22	AT2G06260	+	transposable_element_gene	transposable element gene	AT2TE11210;AT2TE11215	ATHILA4B_LTR:LTR/Gypsy;ATHILA4:LTR/Gypsy	AT2G06255-AT2G06260	NONE	NONE
2	2464401	2466999	630	369	4.49254e-53	1.96658	1.03077e-52	AT2G06260	+	transposable_element_gene	transposable element gene	AT2TE11210;AT2TE11225;AT2TE11220;AT2TE11235;AT2TE11230	ATHILA4B_LTR:LTR/Gypsy;ATHILA4:LTR/Gypsy;ATHILA4D_LTR:LTR/Gypsy;ATHILA4C:LTR/Gypsy;ATHILA3:LTR/Gypsy	AT2G06260-AT2G06270	NONE	NONE
2	2475401	2478999	1075	484	5.16134e-157	2.55836	2.1126e-156	AT2G06290	+	transposable_element_gene	transposable element gene	NONE	NONE	AT2G06285-AT2G06290	NONE	NONE
2	2482001	2484399	765	350	3.0861e-109	2.51763	1.02589e-108	AT2G06290	+	transposable_element_gene	transposable element gene	AT2TE11315	ATLINE1_6:LINE/L1	NONE	NONE	NONE
2	2487201	2513199	8354	3779	0	2.54634	0	AT2G06303;AT2G06310;AT2G06330;AT2G06335;AT2G06340;AT2G06350;AT2G06370	-	transposable_element_gene;transposable_element_gene;transposable_element_gene;transposable_element_gene;transposable_element_gene;transposable_element_gene;transposable_element_gene	transposable element gene;transposable element gene;transposable element gene;transposable element gene;transposable element gene;transposable element gene;transposable element gene	AT2TE11360;AT2TE11340;AT2TE11345;AT2TE11350;AT2TE11365;AT2TE11380;AT2TE11335;AT2TE11355;AT2TE11325;AT2TE11330;AT2TE11385;AT2TE11375;AT2TE11370	ATHILA6A:LTR/Gypsy;ATHILA6A:LTR/Gypsy;ATHILA6B:LTR/Gypsy;ATHILA2:LTR/Gypsy;ATHILA0_I:LTR/Gypsy;ATHILA6A:LTR/Gypsy;ATHILA2:LTR/Gypsy;ATHILA:LTR/Gypsy;ATHILA:LTR/Gypsy;ATHILA2:LTR/Gypsy;ATENSPM9:DNA/En-Spm;ATHILA:LTR/Gypsy;ATHILA6A:LTR/Gypsy	AT2G06296-AT2G06303;AT2G06303-AT2G06310;AT2G06310-AT2G06330;AT2G06330-AT2G06335;AT2G06335-AT2G06340;AT2G06340-AT2G06350;AT2G06350-AT2G06370	NONE	NONE
2	2523601	2529399	1237	802	1.7888e-76	1.77662	4.9904e-76	AT2G06400	-	transposable_element_gene	transposable element gene	AT2TE11440;AT2TE11445;AT2TE11435	ATLINE1_4:LINE/L1;VANDAL16:DNA/MuDR;ATLINE1_5:LINE/L1	AT2G06390-AT2G06400;AT2G06400-AT2G06410	NONE	NONE
2	2531201	2535199	931	543	3.6842e-78	1.97491	1.03645e-77	AT2G06410	-	transposable_element_gene	transposable element gene	AT2TE11445	VANDAL16:DNA/MuDR	AT2G06400-AT2G06410;AT2G06410-AT2G06420	NONE	NONE
2	2560601	2563399	676	431	5.16209e-45	1.80662	1.09231e-44	AT2G06460	+	transposable_element_gene	transposable element gene	AT2TE11540;AT2TE11530;AT2TE11535	ATGP2:LTR/Gypsy;META1:LTR/Copia;ATGP10:LTR/Gypsy	AT2G06450-AT2G06460	NONE	NONE
2	2564401	2574599	2396	1270	8.40638e-249	2.17311	4.49402e-248	AT2G06470;AT2G06480;AT2G06490	-	transposable_element_gene;transposable_element_gene;transposable_element_gene	transposable element gene;transposable element gene;transposable element gene	AT2TE11555;AT2TE11540;AT2TE11545;AT2TE11550	ATENSPM1:DNA/En-Spm;ATGP2:LTR/Gypsy;ATENSPM6:DNA/En-Spm;ATENSPM9:DNA/En-Spm	AT2G06460-AT2G06470;AT2G06470-AT2G06480;AT2G06480-AT2G06490;AT2G06490-AT2G06500	NONE	NONE
2	2576001	2579199	856	482	1.17632e-78	2.04562	3.32145e-78	NONE	NONE	NONE	NONE	AT2TE11570;AT2TE11560;AT2TE11565	ATCOPIA50:LTR/Copia;ATHILA6A:LTR/Gypsy;ATHILA:LTR/Gypsy	AT2G06490-AT2G06500	NONE	NONE
2	2592201	2600199	2749	1183	0	2.67663	0	AT2G06540;AT2G06541	-	transposable_element_gene;protein_coding_gene	transposable element gene;TTF-type zinc finger protein with HAT dimerisation domain	AT2TE11655;AT2TE11665;AT2TE11650;AT2TE11660;AT2TE11645	ATLINE1_4:LINE/L1;TA11:LINE/L1;SIMPLEHAT1:DNA/HAT;TA11:LINE/L1;SIMPLEGUY1:DNA/Harbinger	AT2G06530-AT2G06540;AT2G06540-AT2G06541	NONE	AT2G06541
2	2602801	2603599	232	119	4.95041e-28	2.24564	7.94734e-28	AT2G06550	-	transposable_element_gene	transposable element gene	AT2TE11695	ATIS112A:DNA/Harbinger	AT2G06550-AT2G06555	NONE	AT2G06555
2	2604401	2606599	669	375	1.1412e-62	2.05491	2.87282e-62	AT2G06555	-	protein_coding_gene	unknown protein; Has 30201 Blast hits to 17322 proteins in 780 species: Archae - 12; Bacteria - 1396; Metazoa - 17338; Fungi - 3422; Plants - 5037; Viruses - 0; Other Eukaryotes - 2996 (source: NCBI BLink).	AT2TE11700	ATIS112A:DNA/Harbinger	AT2G06555-AT2G06560	AT2G06555	NONE
2	2615601	2627799	3065	1715	1.77e-279	2.05856	1.00644e-278	AT2G06560;AT2G06562;AT2G06570;AT2G06580	+	transposable_element_gene;other_RNA;protein_coding_gene;transposable_element_gene	transposable element gene;other RNA;unknown protein; BEST Arabidopsis thaliana protein match is: unknown protein (TAIR:AT2G06645.1); Has 18 Blast hits to 18 proteins in 1 species: Archae - 0; Bacteria - 0; Metazoa - 0; Fungi - 0; Plants - 18; Viruses - 0; Other Eukaryotes - 0 (source: NCBI BLink).;transposable element gene	AT2TE11755;AT2TE11770;AT2TE11760;AT2TE11765;AT2TE11745;AT2TE11750	VANDAL18:DNA/MuDR;ATLINE1_6:LINE/L1;ATHILA4A:LTR/Gypsy;ATHILA2:LTR/Gypsy;ATLINEIII:LINE/L1;ATCOPIA28:LTR/Copia	AT2G06560-AT2G06562;AT2G06562-AT2G06570;AT2G06570-AT2G06580	AT2G06570	AT2G06570
2	2634801	2636999	417	300	1.7929e-19	1.60108	2.36147e-19	AT2G06590	+	transposable_element_gene	transposable element gene	AT2TE11810;AT2TE11805	ATDNA12T3_2:DNA;ATENSPM1A:DNA/En-Spm	AT2G06590-AT2G06600	NONE	NONE
2	2639801	2642999	774	409	1.21321e-82	2.1798	3.49933e-82	AT2G06600;AT2G06610	+	transposable_element_gene;transposable_element_gene	transposable element gene;transposable element gene	AT2TE11815	VANDAL1:DNA/MuDR	AT2G06600-AT2G06610	NONE	NONE
2	2644201	2644799	199	71	2.91085e-44	3.22844	6.09924e-44	AT2G06620	-	transposable_element_gene	transposable element gene	AT2TE11815	VANDAL1:DNA/MuDR	AT2G06610-AT2G06620	NONE	NONE
2	2645601	2651799	1455	774	6.92501e-151	2.16531	2.77311e-150	AT2G06630;AT2G06640;AT2G06645;AT2G06650	+	transposable_element_gene;transposable_element_gene;protein_coding_gene;transposable_element_gene	transposable element gene;transposable element gene;unknown protein; BEST Arabidopsis thaliana protein match is: unknown protein (TAIR:AT2G06570.1); Has 6 Blast hits to 6 proteins in 1 species: Archae - 0; Bacteria - 0; Metazoa - 0; Fungi - 0; Plants - 6; Viruses - 0; Other Eukaryotes - 0 (source: NCBI BLink).;transposable element gene	AT2TE11815;AT2TE11820	VANDAL1:DNA/MuDR;ATLINE1_6:LINE/L1	AT2G06620-AT2G06630;AT2G06630-AT2G06640;AT2G06640-AT2G06645	AT2G06645	AT2G06645
2	2667401	2672399	1118	572	6.61679e-127	2.25136	2.41191e-126	AT2G06680;AT2G06690;AT2G06700	-	transposable_element_gene;transposable_element_gene;transposable_element_gene	transposable element gene;transposable element gene;transposable element gene	AT2TE11900	VANDAL1:DNA/MuDR	AT2G06680-AT2G06690;AT2G06690-AT2G06700;AT2G06700-AT2G06710	NONE	NONE
2	2673201	2688399	4034	2121	0	2.19075	0	AT2G06710;AT2G06715;AT2G06720;AT2G06740;AT2G06750	-	transposable_element_gene;transposable_element_gene;transposable_element_gene;transposable_element_gene;transposable_element_gene	transposable element gene;transposable element gene;transposable element gene;transposable element gene;transposable element gene	AT2TE11930;AT2TE11935;AT2TE11905;AT2TE11900;AT2TE11915;AT2TE11920;AT2TE11925	VANDAL1:DNA/MuDR;ATHILA4B_LTR:LTR/Gypsy;VANDAL1:DNA/MuDR;VANDAL1:DNA/MuDR;ATENSPM6:DNA/En-Spm;ATENSPM6:DNA/En-Spm;ATENSPM5:DNA/En-Spm	AT2G06710-AT2G06715;AT2G06715-AT2G06720;AT2G06720-AT2G06740;AT2G06740-AT2G06750;AT2G06750-AT2G06760	NONE	NONE
2	2691601	2692799	333	209	2.62859e-24	1.83525	3.89028e-24	AT2G06760	-	transposable_element_gene	transposable element gene	AT2TE11955	ATHILA:LTR/Gypsy	NONE	NONE	NONE
2	2701801	2707399	1215	831	3.3578e-63	1.68412	8.4847e-63	AT2G06770;AT2G06775	-	transposable_element_gene;transposable_element_gene	transposable element gene;transposable element gene	AT2TE11985;AT2TE12020	ATHILA8A:LTR/Gypsy;ATHILA:LTR/Gypsy	AT2G06760-AT2G06770;AT2G06770-AT2G06775;AT2G06775-AT2G06780	NONE	NONE
2	2708201	2710799	573	380	3.45484e-34	1.73688	6.21014e-34	AT2G06780	-	transposable_element_gene	transposable element gene	AT2TE11985;AT2TE12020;AT2TE12025	ATHILA8A:LTR/Gypsy;ATHILA:LTR/Gypsy;ATLINE1_4:LINE/L1	AT2G06775-AT2G06780	NONE	NONE
2	2716001	2723999	1806	1194	6.37518e-104	1.74225	2.06299e-103	AT2G06790;AT2G06800;AT2G06810	-	transposable_element_gene;transposable_element_gene;transposable_element_gene	transposable element gene;transposable element gene;transposable element gene	AT2TE12040;AT2TE12030;AT2TE12035;AT2TE12050;AT2TE12045	ATHILA3:LTR/Gypsy;ATENSPM6:DNA/En-Spm;ATLINE1_4:LINE/L1;ATLINE1_4:LINE/L1;ATHILA6B:LTR/Gypsy	AT2G06790-AT2G06800;AT2G06800-AT2G06810;AT2G06810-AT2G06820	NONE	NONE
2	2725001	2727799	713	444	1.10457e-50	1.84971	2.47295e-50	AT2G06820	-	transposable_element_gene	transposable element gene	AT2TE12060	ATLINE1_6:LINE/L1	AT2G06810-AT2G06820;AT2G06820-AT2G06822	NONE	NONE
2	2739801	2744399	2115	686	0	3.55128	0	AT2G06830	-	transposable_element_gene	transposable element gene	AT2TE12120;AT2TE12115	ATLINE1_6:LINE/L1;ATCOPIA67:LTR/Copia	AT2G06822-AT2G06830;AT2G06830-AT2G06840	NONE	NONE
2	2745801	2752199	2505	990	0	2.91454	0	AT2G06840	+	transposable_element_gene	transposable element gene	AT2TE12145;AT2TE12140	ATHILA4A:LTR/Gypsy;ATCOPIA75:LTR/Copia	AT2G06830-AT2G06840;AT2G06840-AT2G06845	NONE	NONE
2	2753001	2755999	929	472	1.8896e-107	2.26711	6.21216e-107	AT2G06845	+	protein_coding_gene	Beta-galactosidase related protein	AT2TE12165	ATENSPM6:DNA/En-Spm	AT2G06840-AT2G06845	AT2G06845	NONE
2	2775401	2779399	1105	558	5.60491e-129	2.28101	2.06838e-128	AT2G06870	-	transposable_element_gene	transposable element gene	AT2TE12225	VANDAL9:DNA/MuDR	AT2G06860-AT2G06870;AT2G06870-AT2G06875	NONE	NONE
2	2786601	2787999	309	211	9.69613e-18	1.68684	1.2236e-17	NONE	NONE	NONE	NONE	AT2TE12285	ATHILA2:LTR/Gypsy	AT2G06880-AT2G06885	NONE	NONE
2	2790201	2792399	519	295	1.58908e-47	2.02649	3.45245e-47	AT2G06885	+	transposable_element_gene	transposable element gene	AT2TE12310;AT2TE12295;AT2TE12300;AT2TE12305	ATHILA4A:LTR/Gypsy;ATHILA4:LTR/Gypsy;ATHILA4C:LTR/Gypsy;ATHILA4C:LTR/Gypsy	AT2G06880-AT2G06885	NONE	NONE
2	2794801	2797599	574	445	2.14524e-19	1.48576	2.81931e-19	AT2G06890	+	transposable_element_gene	transposable element gene	AT2TE12310;AT2TE12315	ATHILA4A:LTR/Gypsy;ATGP5:LTR/Gypsy	AT2G06885-AT2G06890	NONE	NONE
2	2811801	2813199	355	190	4.23866e-38	2.15215	8.13447e-38	NONE	NONE	NONE	NONE	AT2TE12350;AT2TE12355	ATGP10:LTR/Gypsy;ATHILA8A:LTR/Gypsy	AT2G06906-AT2G06908	NONE	NONE
2	2814201	2817599	716	479	5.08412e-41	1.72177	1.0237e-40	AT2G06908	+	protein_coding_gene	unknown protein; Has 30201 Blast hits to 17322 proteins in 780 species: Archae - 12; Bacteria - 1396; Metazoa - 17338; Fungi - 3422; Plants - 5037; Viruses - 0; Other Eukaryotes - 2996 (source: NCBI BLink).	AT2TE12370;AT2TE12365;AT2TE12375	ATGP10:LTR/Gypsy;ATGP10:LTR/Gypsy;ATHILA8A:LTR/Gypsy	AT2G06906-AT2G06908;AT2G06908-AT2G06910	AT2G06908	AT2G06908
2	2844801	2849599	1802	756	7.48728e-296	2.74556	4.43611e-295	AT2G06930	-	transposable_element_gene	transposable element gene	AT2TE12470	ATCOPIA68:LTR/Copia	AT2G06925-AT2G06930;AT2G06930-AT2G06940	NONE	NONE
2	2856201	2857399	291	204	1.80959e-15	1.64309	2.16103e-15	NONE	NONE	NONE	NONE	AT2TE12505	ATHILA:LTR/Gypsy	AT2G06940-AT2G06950	NONE	NONE
2	2872001	2882399	2539	1586	7.99095e-173	1.84399	3.43604e-172	AT2G06965;AT2G06967	-	transposable_element_gene;transposable_element_gene	transposable element gene;transposable element gene	AT2TE12555	ATHILA3:LTR/Gypsy	AT2G06960-AT2G06965;AT2G06965-AT2G06967;AT2G06967-AT2G06973	NONE	NONE
2	2883201	2886199	728	484	1.65624e-42	1.73254	3.39607e-42	AT2G06980	+	transposable_element_gene	transposable element gene	AT2TE12565;AT2TE12575;AT2TE12570	TAT1_ATH:LTR/Gypsy;ATLINE1_2:LINE/L1;ATDNA12T3A:DNA	AT2G06973-AT2G06980;AT2G06980-AT2G06983	NONE	NONE
2	2894001	2895399	278	243	4.48042e-06	1.31776	4.63605e-06	AT2G06990	+	protein_coding_gene	RNA helicase, ATP-dependent, SK12/DOB1 protein	NONE	NONE	AT2G06985-AT2G06990	AT2G06990	NONE
2	2902001	2904199	553	219	1.33562e-101	2.90857	4.27556e-101	AT2G07000;AT2G07010	+	protein_coding_gene;transposable_element_gene	unknown protein; Has 1 Blast hits to 1 proteins in 1 species: Archae - 0; Bacteria - 0; Metazoa - 0; Fungi - 0; Plants - 1; Viruses - 0; Other Eukaryotes - 0 (source: NCBI BLink).;transposable element gene	AT2TE12660	ATCOPIA13:LTR/Copia	AT2G07000-AT2G07010	AT2G07000	AT2G06990
2	2932201	2938599	1912	960	5.82876e-224	2.29411	2.92639e-223	AT2G07070;AT2G07080	+	transposable_element_gene;transposable_element_gene	transposable element gene;transposable element gene	AT2TE12815;AT2TE12810	ATCOPIA43:LTR/Copia;ATLINE1_6:LINE/L1	AT2G07050-AT2G07070;AT2G07070-AT2G07080	NONE	NONE
2	2942201	2945799	849	603	2.63405e-39	1.62177	5.16032e-39	AT2G07100	-	transposable_element_gene	transposable element gene	AT2TE12825	ATMU9:DNA/MuDR	AT2G07090-AT2G07100;AT2G07100-AT2G07110	NONE	NONE
2	2969201	2974799	1684	822	2.33839e-209	2.35976	1.12553e-208	AT2G07160	+	transposable_element_gene	transposable element gene	AT2TE12965;AT2TE12960;AT2TE12950;AT2TE12955	TA11:LINE/L1;ATLINE1_5:LINE/L1;ATHAT2:DNA/HAT;ATLINE1_5:LINE/L1	AT2G07155-AT2G07160;AT2G07160-AT2G07170	AT2G07170	NONE
2	2996601	2997799	453	164	1.35325e-95	3.18165	4.21379e-95	AT2G07213;AT2G07215	-	other_RNA;protein_coding_gene	other RNA;unknown protein; BEST Arabidopsis thaliana protein match is: unknown protein (TAIR:AT2G10965.1); Has 30201 Blast hits to 17322 proteins in 780 species: Archae - 12; Bacteria - 1396; Metazoa - 17338; Fungi - 3422; Plants - 5037; Viruses - 0; Other Eukaryotes - 2996 (source: NCBI BLink).	NONE	NONE	NONE	NONE	AT2G07215
2	3000801	3004799	985	588	1.09635e-77	1.92955	3.07298e-77	AT2G07220;AT2G07230	+	transposable_element_gene;transposable_element_gene	transposable element gene;transposable element gene	AT2TE13085;AT2TE13090;AT2TE13080	VANDAL14:DNA/MuDR;VANDAL13:DNA/MuDR;VANDAL9:DNA/MuDR	AT2G07213-AT2G07220;AT2G07220-AT2G07230;AT2G07230-AT2G07240	NONE	NONE
2	3010201	3012399	395	281	2.7081e-19	1.61916	3.54859e-19	AT2G07240	-	protein_coding_gene	cysteine-type peptidases;cysteine-type peptidases	AT2TE13115;AT2TE13120;AT2TE13125	VANDAL12:DNA/MuDR;VANDAL10:DNA/MuDR;VANDAL9:DNA/MuDR	AT2G07240-AT2G07250	AT2G07240	NONE
2	3025001	3025999	259	171	8.33914e-17	1.74462	1.02721e-16	AT2G07270	-	transposable_element_gene	transposable element gene	AT2TE13180;AT2TE13175;AT2TE13170	TSCL:LINE?;TSCL:LINE?;TSCL:LINE?	AT2G07270-AT2G07280	AT2G07280	NONE
2	3042001	3044799	584	460	2.21039e-18	1.46236	2.83543e-18	AT2G07320;AT2G07330	-	transposable_element_gene;transposable_element_gene	transposable element gene;transposable element gene	AT2TE13245	VANDAL5A:DNA/MuDR	AT2G07320-AT2G07330;AT2G07330-AT2G07340	AT2G07340	NONE
2	3056201	3074599	6263	2662	0	2.71002	0	AT2G07360;AT2G07362;AT2G07363;AT2G07365;AT2G07380;AT2G07390;AT2G07395;AT2G07400	-	protein_coding_gene;protein_coding_gene;protein_coding_gene;transposable_element_gene;transposable_element_gene;transposable_element_gene;transposable_element_gene;transposable_element_gene	SH3 domain-containing protein;unknown protein; Has 30201 Blast hits to 17322 proteins in 780 species: Archae - 12; Bacteria - 1396; Metazoa - 17338; Fungi - 3422; Plants - 5037; Viruses - 0; Other Eukaryotes - 2996 (source: NCBI BLink).;unknown protein; Has 30201 Blast hits to 17322 proteins in 780 species: Archae - 12; Bacteria - 1396; Metazoa - 17338; Fungi - 3422; Plants - 5037; Viruses - 0; O…	AT2TE13325;AT2TE13310;AT2TE13305;AT2TE13300;AT2TE13320;AT2TE13340;AT2TE13335;AT2TE13330;AT2TE13315	ATCOPIA95:LTR/Copia;ATMU10:DNA/MuDR;BRODYAGA1A:DNA/MuDR;BRODYAGA1A:DNA/MuDR;BRODYAGA1:DNA/MuDR;ATCOPIA95:LTR/Copia;VANDAL3:DNA/MuDR;ATTIRX1C:DNA;ATMU10:DNA/MuDR	AT2G07360-AT2G07362;AT2G07362-AT2G07363;AT2G07363-AT2G07365;AT2G07365-AT2G07380;AT2G07380-AT2G07390;AT2G07390-AT2G07395;AT2G07395-AT2G07400	AT2G07360;AT2G07362;AT2G07363	AT2G07362;AT2G07363
2	3075801	3081999	1513	929	3.17402e-109	1.87595	1.05447e-108	AT2G07400;AT2G07410	-	transposable_element_gene;transposable_element_gene	transposable element gene;transposable element gene	AT2TE13350;AT2TE13355;AT2TE13365;AT2TE13370;AT2TE13360;AT2TE13375;AT2TE13380	ATHILA:LTR/Gypsy;ATHILA6A:LTR/Gypsy;ATHILA6A:LTR/Gypsy;ATHILA6A:LTR/Gypsy;ATHILA6A:LTR/Gypsy;ATHILA6B:LTR/Gypsy;ATHILA6B:LTR/Gypsy	AT2G07400-AT2G07410	NONE	NONE
2	3094801	3096199	277	217	6.30929e-10	1.47034	6.77285e-10	NONE	NONE	NONE	NONE	AT2TE13420;AT2TE13415	ATHILA5:LTR/Gypsy;ATHILA5:LTR/Gypsy	AT2G07440-AT2G07450	AT2G07440	NONE
2	3097801	3103799	1366	841	4.2075e-98	1.87091	1.3232e-97	AT2G07450;AT2G07455	+	transposable_element_gene;transposable_element_gene	transposable element gene;transposable element gene	AT2TE13440;AT2TE13430;AT2TE13435	ATHILA5:LTR/Gypsy;ATHILA5:LTR/Gypsy;ATHILA5:LTR/Gypsy	AT2G07440-AT2G07450;AT2G07450-AT2G07455	NONE	NONE
2	3122601	3126199	744	554	4.99903e-29	1.5469	8.1722e-29	AT2G07500;AT2G07505	+	transposable_element_gene;protein_coding_gene	transposable element gene;zinc ion binding	AT2TE13520	VANDAL16:DNA/MuDR	AT2G07500-AT2G07505;AT2G07505-AT2G07510	AT2G07505	AT2G07505
2	3161001	3165599	952	721	4.31723e-34	1.5209	7.74733e-34	AT2G07550	-	transposable_element_gene	transposable element gene	AT2TE13685	ATCOPIA32:LTR/Copia	AT2G07540-AT2G07550;AT2G07550-AT2G07560	NONE	NONE
2	3215001	3216799	383	241	1.92644e-27	1.83054	3.05428e-27	AT2G07635	+	transposable_element_gene	transposable element gene	AT2TE13925;AT2TE13920;AT2TE13915;AT2TE13930	ATGP2:LTR/Gypsy;ATGP1:LTR/Gypsy;ATGP1:LTR/Gypsy;ATDNA12T3_2:DNA	NONE	NONE	NONE
2	3224401	3233799	2201	1223	6.97179e-205	2.07296	3.31996e-204	AT2G07650;AT2G07660	-	transposable_element_gene;transposable_element_gene	transposable element gene;transposable element gene	AT2TE13950;AT2TE13955	ATLINE1_2:LINE/L1;ATGP2:LTR/Gypsy	AT2G07650-AT2G07660;AT2G07660-AT2G07744	NONE	NONE
2	3254801	3255399	277	191	1.26168e-15	1.67049	1.51142e-15	AT2G07779	-	protein_coding_gene	unknown protein; Has 35333 Blast hits to 34131 proteins in 2444 species: Archae - 798; Bacteria - 22429; Metazoa - 974; Fungi - 991; Plants - 531; Viruses - 0; Other Eukaryotes - 9610 (source: NCBI BLink).	NONE	NONE	AT2G07779-AT2G07743	AT2G07779	NONE
2	3269201	3269599	241	195	8.74326e-08	1.42358	9.17983e-08	AT2G07674	+	protein_coding_gene	Unknown conserved protein	NONE	NONE	NONE	AT2G07751;AT2G07675	NONE
2	3291801	3297999	1518	1567	1.26959e-05	1.11584	1.31116e-05	AT2G07681;AT2G07682;AT2G07783	+	protein_coding_gene;transposable_element_gene;pseudogene	Cytochrome C assembly protein;transposable element gene;pseudogene, similar to Ccl1, blastp match of 86% identity and 6.4e-177 P-value to GP|1694629|dbj|BAA12329.1||D84373 Ccl1 {Brassica napus}	AT2TE14250;AT2TE14255	ATGP3:LTR/Gypsy;ATGP5:LTR/Gypsy	AT2G07681-AT2G07682;AT2G07682-AT2G07783	NONE	AT2G07681
2	3303801	3303999	139	134	0.0180027	1.19484	0.0183903	AT2G07754;AT2G07774	-	tRNA;protein_coding_gene	pre-tRNA;unknown protein; Has 30201 Blast hits to 17322 proteins in 780 species: Archae - 12; Bacteria - 1396; Metazoa - 17338; Fungi - 3422; Plants - 5037; Viruses - 0; Other Eukaryotes - 2996 (source: NCBI BLink).	NONE	NONE	NONE	NONE	NONE
2	3316601	3316799	154	139	0.00151615	1.27616	0.00155263	NONE	NONE	NONE	NONE	NONE	NONE	AT2G07811-AT2G07784	NONE	NONE
2	3319801	3320199	177	176	0.0249341	1.1584	0.0254612	NONE	NONE	NONE	NONE	NONE	NONE	AT2G07784-AT2G07755	NONE	NONE
2	3349001	3349199	149	142	0.0107516	1.20864	0.0109914	AT2G07599	-	protein_coding_gene	unknown protein; BEST Arabidopsis thaliana protein match is: unknown protein (TAIR:ATMG01040.1).	NONE	NONE	NONE	NONE	AT2G07785
2	3506001	3506199	97	32	3.89451e-25	3.49156	5.87078e-25	AT2G07666	+	pseudogene	Pseudogene of AT2G07701	NONE	NONE	NONE	NONE	NONE
2	3517201	3522199	1462	788	3.95887e-147	2.13707	1.56545e-146	AT2G07680	+	protein_coding_gene	multidrug resistance-associated protein 11	AT2TE15340;AT2TE15350	RathE3_cons:RathE3_cons;ATLINE1A:LINE/L1	NONE	NONE	AT2G07690
2	3536001	3546999	2498	1586	4.71201e-162	1.81421	1.96011e-161	AT2G07700;AT2G07788	+	transposable_element_gene;transposable_element_gene	transposable element gene;transposable element gene	AT2TE15470;AT2TE15460;AT2TE15420;AT2TE15455;AT2TE15435;AT2TE15465;AT2TE15430;AT2TE15425;AT2TE15450;AT2TE15475;AT2TE15415;AT2TE15445;AT2TE15440	ATHILA6B:LTR/Gypsy;ATHILA6A:LTR/Gypsy;ATGP10:LTR/Gypsy;ATHILA6A:LTR/Gypsy;ATHILA6A:LTR/Gypsy;ATHAT1:DNA/HAT;ATHILA4B_LTR:LTR/Gypsy;ATHILA4B_LTR:LTR/Gypsy;ATHILA6A:LTR/Gypsy;ATHAT1:DNA/HAT;ATGP10:LTR/Gypsy;ATHILA:LTR/Gypsy;ATHILA6A:LTR/Gypsy	AT2G07690-AT2G07700;AT2G07700-AT2G07788;AT2G07788-AT2G07789	NONE	NONE
2	3554401	3556199	372	260	2.05127e-19	1.64804	2.6968e-19	AT2G07710;AT2G07790	-	transposable_element_gene;transposable_element_gene	transposable element gene;transposable element gene	AT2TE15495;AT2TE15500	ATENSPM3:DNA/En-Spm;ATHILA2:LTR/Gypsy	AT2G07790-AT2G07710;AT2G07710-AT2G07720	NONE	NONE
2	3566201	3571799	1465	817	4.95226e-136	2.06545	1.87927e-135	AT2G07730;AT2G07740	-	transposable_element_gene;transposable_element_gene	transposable element gene;transposable element gene	AT2TE15580;AT2TE15570;AT2TE15575;AT2TE15565	ATREP10D:RC/Helitron;ATLINE1_1:LINE/L1;ATLINE2:LINE/L1;ATLINE1_2:LINE/L1	AT2G07730-AT2G07740;AT2G07740-AT2G07750	NONE	NONE
2	3573601	3574999	329	228	6.82868e-18	1.66211	8.65203e-18	NONE	NONE	NONE	NONE	AT2TE15590	ATHILA6A:LTR/Gypsy	AT2G07740-AT2G07750	NONE	NONE
2	3639801	3645199	1353	828	7.54777e-99	1.8822	2.37786e-98	AT2G09187	-	transposable_element_gene	transposable element gene	AT2TE15880	ATHILA6A:LTR/Gypsy	NONE	NONE	NONE
2	3654801	3656599	415	255	1.5015e-31	1.87459	2.57633e-31	AT2G09589	-	transposable_element_gene	transposable element gene	AT2TE15925;AT2TE15920	ATHILA4C:LTR/Gypsy;ATHILA4A:LTR/Gypsy	NONE	NONE	NONE
2	3679601	3685799	1644	938	5.26876e-144	2.01882	2.06212e-143	AT2G09820	-	transposable_element_gene	transposable element gene	AT2TE15995;AT2TE16020;AT2TE16005;AT2TE16015;AT2TE16010	ATHILA4C:LTR/Gypsy;ATHILA4C:LTR/Gypsy;ATHILA6A:LTR/Gypsy;ATHILA7:LTR/Gypsy;ATHILA2:LTR/Gypsy	AT2G09810-AT2G09820;AT2G09820-AT2G09830	NONE	NONE
2	3687401	3689399	439	283	4.68283e-29	1.7868	7.66229e-29	AT2G09830	-	transposable_element_gene	transposable element gene	AT2TE16030	ATCOPIA33:LTR/Copia	AT2G09820-AT2G09830	NONE	NONE
2	3690401	3691599	270	223	8.84666e-08	1.39462	9.28656e-08	AT2G09830	-	transposable_element_gene	transposable element gene	AT2TE16030	ATCOPIA33:LTR/Copia	NONE	NONE	NONE
2	3705001	3705799	202	113	1.49878e-20	2.05907	2.02481e-20	AT2G09840	-	protein_coding_gene	BEST Arabidopsis thaliana protein match is: nucleic acid binding;zinc ion binding (TAIR:AT2G06904.1); Has 10 Blast hits to 10 proteins in 1 species: Archae - 0; Bacteria - 0; Metazoa - 0; Fungi - 0; Plants - 10; Viruses - 0; Other Eukaryotes - 0 (source: NCBI BLink).	NONE	NONE	AT2G09840-AT2G09850	AT2G09840	NONE
2	3718001	3720199	499	530	0.0345394	1.08448	0.035256	NONE	NONE	NONE	NONE	AT2TE16140	ATHILA4A:LTR/Gypsy	AT2G09850-AT2G09860	NONE	NONE
2	3723401	3726199	608	390	5.42293e-40	1.79571	1.07377e-39	AT2G09860	-	transposable_element_gene	transposable element gene	AT2TE16160	ATLINE2:LINE/L1	AT2G09860-AT2G09862	NONE	NONE
2	3729601	3735599	1387	898	7.8903e-86	1.77909	2.32588e-85	AT2G09865;AT2G09870	+	transposable_element_gene;transposable_element_gene	transposable element gene;transposable element gene	AT2TE16180;AT2TE16190;AT2TE16185	ATHILA4C:LTR/Gypsy;ATHILA2:LTR/Gypsy;ATHILA2:LTR/Gypsy	AT2G09865-AT2G09870	NONE	NONE
2	3738801	3740999	453	347	1.6167e-16	1.50372	1.97691e-16	AT2G09880	+	transposable_element_gene	transposable element gene	AT2TE16215;AT2TE16190;AT2TE16205;AT2TE16210	ATHILA4C:LTR/Gypsy;ATHILA2:LTR/Gypsy;ATHILA2:LTR/Gypsy;ATHILA4A:LTR/Gypsy	AT2G09870-AT2G09880;AT2G09880-AT2G09890	NONE	NONE
2	3750401	3773199	7955	3208	0	2.8563	0	AT2G09900;AT2G09910;AT2G09920;AT2G09930;AT2G09950;AT2G09953	-	transposable_element_gene;transposable_element_gene;transposable_element_gene;transposable_element_gene;transposable_element_gene;transposable_element_gene	transposable element gene;transposable element gene;transposable element gene;transposable element gene;transposable element gene;transposable element gene	AT2TE16265;AT2TE16255;AT2TE16245;AT2TE16230;AT2TE16260;AT2TE16250;AT2TE16235	ATHILA2:LTR/Gypsy;ATHILA6A:LTR/Gypsy;ATHILA6A:LTR/Gypsy;ATHILA2:LTR/Gypsy;ATHILA6B:LTR/Gypsy;ATHILA6B:LTR/Gypsy;ATLANTYS3:LTR/Gypsy	AT2G09890-AT2G09900;AT2G09900-AT2G09910;AT2G09910-AT2G09920;AT2G09920-AT2G09930;AT2G09930-AT2G09950;AT2G09950-AT2G09953	NONE	NONE
2	3786401	3789599	647	449	4.93813e-33	1.6598	8.73293e-33	AT2G10000;AT2G10010	-	transposable_element_gene;transposable_element_gene	transposable element gene;transposable element gene	AT2TE16310	ATENSPM7:DNA/En-Spm	AT2G10000-AT2G10010	NONE	NONE
2	3821601	3823999	527	354	2.27099e-30	1.71477	3.80294e-30	AT2G10080;AT2G10090	-	transposable_element_gene;transposable_element_gene	transposable element gene;transposable element gene	AT2TE16455;AT2TE16450;AT2TE16445	ATHILA4:LTR/Gypsy;ATCOPIA95:LTR/Copia;ATHILA4:LTR/Gypsy	AT2G10080-AT2G10090;AT2G10090-AT2G10100	NONE	NONE
2	3826001	3828599	552	375	1.40289e-30	1.69553	2.36252e-30	AT2G10100;AT2G10105	+	transposable_element_gene;transposable_element_gene	transposable element gene;transposable element gene	AT2TE16465;AT2TE16470;AT2TE16475	ATHILA2:LTR/Gypsy;ATHILA6B:LTR/Gypsy;ATHILA2:LTR/Gypsy	AT2G10090-AT2G10100;AT2G10100-AT2G10105	NONE	NONE
2	3835001	3838199	652	481	1.20582e-26	1.56135	1.88228e-26	AT2G10120;AT2G10130	-	transposable_element_gene;transposable_element_gene	transposable element gene;transposable element gene	AT2TE16485;AT2TE16495;AT2TE16510;AT2TE16505;AT2TE16500	ATHILA4A:LTR/Gypsy;ATHILA4:LTR/Gypsy;ATENSPM5:DNA/En-Spm;ATLINE2:LINE/L1;Unassigned:Unassigned	AT2G10120-AT2G10130;AT2G10130-AT2G10140	NONE	NONE
2	3842801	3844799	464	294	3.7462e-32	1.8179	6.50068e-32	AT2G10150	-	transposable_element_gene	transposable element gene	AT2TE16510;AT2TE16520;AT2TE16525	ATENSPM5:DNA/En-Spm;ATLINEIII:LINE/L1;ATHILA0_I:LTR/Gypsy	AT2G10140-AT2G10150;AT2G10150-AT2G10160	NONE	NONE
2	3846801	3852599	1206	869	5.00839e-52	1.59855	1.13937e-51	AT2G10160	-	transposable_element_gene	transposable element gene	AT2TE16530	ATHILA4C:LTR/Gypsy	AT2G10150-AT2G10160	NONE	NONE
2	3854801	3856799	414	279	4.60052e-24	1.70921	6.76577e-24	AT2G10165	-	transposable_element_gene	transposable element gene	AT2TE16545;AT2TE16540	ATHILA:LTR/Gypsy;ATHILA4C:LTR/Gypsy	AT2G10165-AT2G10170	NONE	NONE
2	3857801	3864199	1491	927	6.5469e-104	1.85266	2.11728e-103	AT2G10170;AT2G10175	-	transposable_element_gene;transposable_element_gene	transposable element gene;transposable element gene	AT2TE16565;AT2TE16555;AT2TE16570;AT2TE16545;AT2TE16560;AT2TE16550	ATHILA:LTR/Gypsy;ATHILA6A:LTR/Gypsy;ATHILA4C:LTR/Gypsy;ATHILA:LTR/Gypsy;ATHILA:LTR/Gypsy;ATHILA:LTR/Gypsy	AT2G10165-AT2G10170;AT2G10170-AT2G10175;AT2G10175-AT2G10180	NONE	NONE
2	3865201	3874799	2454	1470	4.21634e-188	1.92289	1.91431e-187	AT2G10180	-	transposable_element_gene	transposable element gene	AT2TE16570;AT2TE16575	ATHILA4C:LTR/Gypsy;ATHILA2:LTR/Gypsy	AT2G10175-AT2G10180;AT2G10180-AT2G10190	NONE	NONE
2	3875601	3902199	6546	3855	0	1.95591	0	AT2G10190;AT2G10200;AT2G10205;AT2G10210;AT2G10220;AT2G10223	-	transposable_element_gene;transposable_element_gene;transposable_element_gene;transposable_element_gene;transposable_element_gene;transposable_element_gene	transposable element gene;transposable element gene;transposable element gene;transposable element gene;transposable element gene;transposable element gene	AT2TE16635;AT2TE16600;AT2TE16585;AT2TE16645;AT2TE16610;AT2TE16620;AT2TE16640;AT2TE16590;AT2TE16630;AT2TE16595;AT2TE16605;AT2TE16625;AT2TE16580;AT2TE16575;AT2TE16615	ATHILA3:LTR/Gypsy;ATHILA:LTR/Gypsy;ATHILA3:LTR/Gypsy;ATGP1:LTR/Gypsy;TAT1_ATH:LTR/Gypsy;ATGP10:LTR/Gypsy;ATHILA3:LTR/Gypsy;ATHILA2:LTR/Gypsy;ATHILA6A:LTR/Gypsy;ATHILA6B:LTR/Gypsy;ATHILA2:LTR/Gypsy;ATGP10:LTR/Gypsy;ATHILA2:LTR/Gypsy;ATHILA2:LTR/Gypsy;ATLANTYS1:LTR/Gypsy	AT2G10190-AT2G10200;AT2G10200-AT2G10205;AT2G10205-AT2G10210;AT2G10210-AT2G10220;AT2G10220-AT2G10223;AT2G10223-AT2G10226	NONE	NONE
2	3917801	3925599	1821	1203	5.05544e-105	1.74358	1.64586e-104	AT2G10240;AT2G10250	+	transposable_element_gene;transposable_element_gene	transposable element gene;transposable element gene	AT2TE16705;AT2TE16720;AT2TE16715;AT2TE16730;AT2TE16725;AT2TE16710	HELITRON3:RC/Helitron;ATHILA:LTR/Gypsy;ATHILA:LTR/Gypsy;ATLINE1_6:LINE/L1;ATLINE1_6:LINE/L1;ATHILA:LTR/Gypsy	AT2G10240-AT2G10250	NONE	NONE
2	3943001	3944799	448	258	4.85167e-40	2.00012	9.63149e-40	AT2G10270	+	transposable_element_gene	transposable element gene	AT2TE16805;AT2TE16800	ATHILA4:LTR/Gypsy;ATLANTYS3:LTR/Gypsy	AT2G10265-AT2G10270;AT2G10270-AT2G10280	NONE	NONE
2	3955001	3955599	192	133	2.88232e-11	1.66283	3.15989e-11	AT2G10285	+	transposable_element_gene	transposable element gene	AT2TE16825;AT2TE16800	ATHILA:LTR/Gypsy;ATLANTYS3:LTR/Gypsy	NONE	NONE	NONE
2	3959001	3966199	1488	1054	6.92334e-68	1.62615	1.82064e-67	AT2G10300	+	transposable_element_gene	transposable element gene	AT2TE16835;AT2TE16850;AT2TE16855;AT2TE16860;AT2TE16845;AT2TE16800	ATHILA4A:LTR/Gypsy;ATHILA5:LTR/Gypsy;ATHILA5:LTR/Gypsy;ATHILA2:LTR/Gypsy;ATHILA4B_LTR:LTR/Gypsy;ATLANTYS3:LTR/Gypsy	AT2G10290-AT2G10300;AT2G10300-AT2G10310	NONE	NONE
2	3967201	3985199	5504	2545	0	2.49109	0	AT2G10310;AT2G10320;AT2G10330;AT2G10340	-	transposable_element_gene;transposable_element_gene;transposable_element_gene;protein_coding_gene	transposable element gene;transposable element gene;transposable element gene;unknown protein; Has 5 Blast hits to 5 proteins in 1 species: Archae - 0; Bacteria - 0; Metazoa - 0; Fungi - 0; Plants - 5; Viruses - 0; Other Eukaryotes - 0 (source: NCBI BLink).	AT2TE16885;AT2TE16910;AT2TE16865;AT2TE16895;AT2TE16870;AT2TE16920;AT2TE16890;AT2TE16905;AT2TE16880;AT2TE16915;AT2TE16900	ATHILA4:LTR/Gypsy;ATLANTYS3:LTR/Gypsy;ATHILA2:LTR/Gypsy;ATLANTYS3:LTR/Gypsy;ATHILA6A:LTR/Gypsy;VANDAL3:DNA/MuDR;ATHILA4A:LTR/Gypsy;ATLANTYS1:LTR/Gypsy;ATHILA2:LTR/Gypsy;ATHILA4C:LTR/Gypsy;ATLANTYS3:LTR/Gypsy	AT2G10300-AT2G10310;AT2G10310-AT2G10320;AT2G10320-AT2G10330;AT2G10330-AT2G10340;AT2G10340-AT2G10350	AT2G10340	AT2G10340
2	3986601	3987399	206	144	1.28365e-11	1.64779	1.41624e-11	NONE	NONE	NONE	NONE	AT2TE16930	VANDAL4:DNA/MuDR	AT2G10340-AT2G10350	NONE	NONE
2	3988601	3990399	400	252	1.80852e-28	1.82834	2.92704e-28	AT2G10350	+	transposable_element_gene	transposable element gene	AT2TE16930	VANDAL4:DNA/MuDR	AT2G10340-AT2G10350	NONE	NONE
2	4002001	4004999	732	484	1.79015e-43	1.74206	3.71183e-43	AT2G10400	-	transposable_element_gene	transposable element gene	AT2TE16930	VANDAL4:DNA/MuDR	AT2G10400-AT2G10405	NONE	NONE
2	4006401	4018399	5539	1814	0	3.51716	0	AT2G10410;AT2G10420;AT2G10430;AT2G10440	-	transposable_element_gene;transposable_element_gene;pseudogene;protein_coding_gene	transposable element gene;transposable element gene;pseudogene, similar to putative reverse transcriptase, blastp match of 34% identity and 1.6e-24 P-value to GP|27311287|gb|AAO00713.1||AC078894 putative reverse transcriptase {Oryza sativa (japonica cultivar-group)};unknown protein; BEST Arabidopsis thaliana protein match is: unknown protein (TAIR:AT1G15780.1); Has 8319 Blast hits to 5104 protein…	AT2TE16960;AT2TE16940;AT2TE16955;AT2TE17015;AT2TE17010;AT2TE16950;AT2TE16945	ATENSPM7:DNA/En-Spm;ATHAT10:DNA/HAT;ATENSPM3:DNA/En-Spm;ATLANTYS3:LTR/Gypsy;ATGP8:LTR/Gypsy;ATENSPM3:DNA/En-Spm;SADHU:Unassigned	AT2G10410-AT2G10420;AT2G10420-AT2G10430;AT2G10430-AT2G10440;AT2G10440-AT2G10450	AT2G10440	AT2G10440
2	4040401	4041599	291	192	1.1414e-18	1.74578	1.47368e-18	AT2G10490	+	transposable_element_gene	transposable element gene	AT2TE17095;AT2TE17110	HELITRONY2:RC/Helitron;ATENSPM6:DNA/En-Spm	AT2G10480-AT2G10490	NONE	NONE
2	4046001	4047399	340	218	2.45573e-23	1.79647	3.55786e-23	NONE	NONE	NONE	NONE	AT2TE17115	ATHILA6A:LTR/Gypsy	AT2G10500-AT2G10510	NONE	NONE
2	4050801	4057599	1733	1041	1.42482e-132	1.91755	5.3351e-132	AT2G10510	+	transposable_element_gene	transposable element gene	AT2TE17150;AT2TE17155;AT2TE17145	ATHILA3:LTR/Gypsy;ATHILA0_I:LTR/Gypsy;ATCOPIA42:LTR/Copia	AT2G10500-AT2G10510;AT2G10510-AT2G10520	NONE	NONE
2	4062601	4065399	634	448	1.92489e-30	1.63008	3.23044e-30	AT2G10520	+	transposable_element_gene	transposable element gene	AT2TE17165	ATCOPIA66:LTR/Copia	AT2G10520-AT2G10530	NONE	NONE
2	4066401	4067999	332	256	2.70825e-12	1.49381	3.02031e-12	AT2G10530	-	transposable_element_gene	transposable element gene	AT2TE17170;AT2TE17175	ATCOPIA95:LTR/Copia;ATCOPIA95:LTR/Copia	AT2G10530-AT2G10535	NONE	NONE
2	4073201	4075399	465	363	1.27024e-15	1.47552	1.52134e-15	NONE	NONE	NONE	NONE	AT2TE17220;AT2TE17210;AT2TE17215;AT2TE17205	ATHILA8B:LTR/Gypsy;ATHILA4A:LTR/Gypsy;ATHAT1:DNA/HAT;ATHILA4A:LTR/Gypsy	AT2G10530-AT2G10535	NONE	NONE
2	4078001	4079599	347	257	6.68654e-15	1.55523	7.87636e-15	NONE	NONE	NONE	NONE	AT2TE17230	VANDAL18NA:DNA/MuDR	AT2G10530-AT2G10535	NONE	NONE
2	4089401	4096799	2083	1051	2.99566e-241	2.28289	1.56862e-240	AT2G10540;AT2G10550	-	transposable_element_gene;protein_coding_gene	transposable element gene;Most likely an inactive paralog of the uracil DNA glycosylase AtUNG (At3g18630) generated by a gene duplication event and subsequently disrupted by transposon insertions (PubMed ID: 20056608).	AT2TE17305	ATGP3:LTR/Gypsy	AT2G10537-AT2G10540;AT2G10540-AT2G10550	NONE	AT2G10550
2	4110001	4120399	2693	1510	1.2636e-244	2.05427	6.64908e-244	AT2G10560;AT2G10570;AT2G10589;AT2G10610	+	protein_coding_gene;transposable_element_gene;pseudogene;transposable_element_gene	unknown protein; BEST Arabidopsis thaliana protein match is: unknown protein (TAIR:AT5G04860.1); Has 70 Blast hits to 70 proteins in 12 species: Archae - 0; Bacteria - 0; Metazoa - 0; Fungi - 0; Plants - 70; Viruses - 0; Other Eukaryotes - 0 (source: NCBI BLink).;transposable element gene;unknown pseudogene;transposable element gene	AT2TE17390;AT2TE17380;AT2TE17385	ATCOPIA35:LTR/Copia;ATCOPIA34:LTR/Copia;ATCOPIA35:LTR/Copia	AT2G10560-AT2G10570;AT2G10570-AT2G10589;AT2G10589-AT2G10610	AT2G10560	NONE
2	4121401	4133999	3411	1916	8.84647e-308	2.05062	5.4026e-307	AT2G10590;AT2G10600	-	transposable_element_gene;transposable_element_gene	transposable element gene;transposable element gene	AT2TE17410;AT2TE17430;AT2TE17420;AT2TE17415;AT2TE17425;AT2TE17405;AT2TE17400	ATHILA2:LTR/Gypsy;ATHILA6A:LTR/Gypsy;ATHILA:LTR/Gypsy;ATHILA2:LTR/Gypsy;ATHILA2:LTR/Gypsy;ATHILA2:LTR/Gypsy;ATHILA6A:LTR/Gypsy	AT2G10610-AT2G10590;AT2G10590-AT2G10600;AT2G10600-AT2G10602	AT2G10602	NONE
2	4145601	4146399	251	128	1.67152e-30	2.25872	2.8105e-30	AT2G10608	-	protein_coding_gene	unknown protein; Has 35333 Blast hits to 34131 proteins in 2444 species: Archae - 798; Bacteria - 22429; Metazoa - 974; Fungi - 991; Plants - 531; Viruses - 0; Other Eukaryotes - 9610 (source: NCBI BLink).	AT2TE17525;AT2TE17530	TSCL:LINE?;ATREP15:RC/Helitron	AT2G10608-AT2G10611	AT2G10608	NONE
2	4148801	4159599	2737	1621	4.99238e-216	1.94487	2.44467e-215	AT2G10611;AT2G10614;AT2G10617;AT2G10620	+	transposable_element_gene;transposable_element_gene;transposable_element_gene;transposable_element_gene	transposable element gene;transposable element gene;transposable element gene;transposable element gene	AT2TE17580;AT2TE17575;AT2TE17570;AT2TE17555;AT2TE17585;AT2TE17590;AT2TE17550;AT2TE17565;AT2TE17560	ATGP10:LTR/Gypsy;ATHILA6B:LTR/Gypsy;ATHILA2:LTR/Gypsy;ATHILA3:LTR/Gypsy;ATHILA0_I:LTR/Gypsy;ATHILA8B:LTR/Gypsy;ATLANTYS1:LTR/Gypsy;ATHILA8B:LTR/Gypsy;ATHILA8B:LTR/Gypsy	AT2G10611-AT2G10614;AT2G10614-AT2G10617;AT2G10617-AT2G10620;AT2G10620-AT2G10630	NONE	NONE
2	4160601	4163799	617	454	1.40262e-25	1.56541	2.13842e-25	AT2G10630	+	transposable_element_gene	transposable element gene	AT2TE17600;AT2TE17595;AT2TE17590	ATENSPM6:DNA/En-Spm;ATHILA4B_LTR:LTR/Gypsy;ATHILA8B:LTR/Gypsy	AT2G10620-AT2G10630	NONE	NONE
2	4164601	4166799	497	319	4.97769e-33	1.79458	8.79709e-33	AT2G10630;AT2G10640	+	transposable_element_gene;transposable_element_gene	transposable element gene;transposable element gene	AT2TE17600	ATENSPM6:DNA/En-Spm	AT2G10630-AT2G10640	NONE	NONE
2	4169601	4172799	863	479	4.56648e-82	2.07526	1.31149e-81	AT2G10650	-	transposable_element_gene	transposable element gene	AT2TE17610;AT2TE17605	ATHILA4:LTR/Gypsy;ATHILA4A:LTR/Gypsy	AT2G10650-AT2G10660	NONE	NONE
2	4174001	4194999	6144	3050	0	2.32033	0	AT2G10660;AT2G10670	-	transposable_element_gene;transposable_element_gene	transposable element gene;transposable element gene	AT2TE17645;AT2TE17625;AT2TE17660;AT2TE17650;AT2TE17640;AT2TE17620;AT2TE17655;AT2TE17630;AT2TE17680;AT2TE17665;AT2TE17685;AT2TE17670;AT2TE17635;AT2TE17695;AT2TE17705;AT2TE17675;AT2TE17690;AT2TE17615;AT2TE17700;AT2TE17710	ATHILA:LTR/Gypsy;ATHILA6A:LTR/Gypsy;ATHILA:LTR/Gypsy;ATHILA:LTR/Gypsy;ATHILA6A:LTR/Gypsy;ATHILA0_I:LTR/Gypsy;ATHILA:LTR/Gypsy;ATHILA6B:LTR/Gypsy;ATHILA0_I:LTR/Gypsy;ATHILA:LTR/Gypsy;ATHILA:LTR/Gypsy;ATHILA2:LTR/Gypsy;ATHILA4A:LTR/Gypsy;ATHILA:LTR/Gypsy;ATHILA:LTR/Gypsy;ATHILA:LTR/Gypsy;ATHILA5:LTR/Gypsy;ATHILA4:LTR/Gypsy;ATHILA:LTR/Gypsy;ATHILA6A:LTR/Gypsy	AT2G10650-AT2G10660;AT2G10660-AT2G10670;AT2G10670-AT2G10680	NONE	NONE
2	4197201	4198799	328	197	6.11033e-27	1.91781	9.58841e-27	NONE	NONE	NONE	NONE	AT2TE17725	ATHILA0_I:LTR/Gypsy	AT2G10670-AT2G10680	NONE	NONE
2	4199601	4211199	2874	1701	4.06503e-227	1.94617	2.05436e-226	AT2G10680;AT2G10690;AT2G10740	-	transposable_element_gene;transposable_element_gene;transposable_element_gene	transposable element gene;transposable element gene;transposable element gene	AT2TE17730;AT2TE17725	ATHILA6A:LTR/Gypsy;ATHILA0_I:LTR/Gypsy	AT2G10670-AT2G10680;AT2G10680-AT2G10690;AT2G10690-AT2G10740;AT2G10740-AT2G10710	NONE	NONE
2	4212801	4214399	360	239	3.42388e-22	1.73501	4.83764e-22	AT2G10710	+	transposable_element_gene	transposable element gene	AT2TE17770	VANDAL3:DNA/MuDR	AT2G10740-AT2G10710;AT2G10710-AT2G10720	NONE	NONE
2	4216801	4220599	956	543	1.01051e-85	2.02795	2.97548e-85	AT2G10720;AT2G10730	-	transposable_element_gene;transposable_element_gene	transposable element gene;transposable element gene	AT2TE17800;AT2TE17795;AT2TE17805;AT2TE17790	VANDAL3:DNA/MuDR;ATHILA2:LTR/Gypsy;VANDAL3:DNA/MuDR;VANDAL3:DNA/MuDR	AT2G10710-AT2G10720;AT2G10720-AT2G10730;AT2G10730-AT2G10735	NONE	NONE
2	4226401	4239399	3284	1814	0	2.08528	5.41676e-308	AT2G10735;AT2G10760;AT2G10770;AT2G10780	+	pseudogene;transposable_element_gene;transposable_element_gene;transposable_element_gene	pseudogene, hypothetical protein;transposable element gene;transposable element gene;transposable element gene	AT2TE17855;AT2TE17875;AT2TE17850;AT2TE17870;AT2TE17860;AT2TE17845	ATLANTYS2:LTR/Gypsy;ATGP2:LTR/Gypsy;VANDAL6:DNA/MuDR;ATCOPIA32B:LTR/Copia;ATLANTYS3:LTR/Gypsy;ATLANTYS2:LTR/Gypsy	AT2G10735-AT2G10760;AT2G10760-AT2G10770;AT2G10770-AT2G10780	NONE	NONE
2	4240201	4243199	634	307	1.10851e-81	2.37875	3.17512e-81	AT2G10780;AT2G10790	-	transposable_element_gene;transposable_element_gene	transposable element gene;transposable element gene	AT2TE17875	ATGP2:LTR/Gypsy	AT2G10780-AT2G10790	NONE	NONE
2	4250201	4254999	1007	672	3.03794e-57	1.72607	7.25263e-57	AT2G10802;AT2G10810	-	transposable_element_gene;transposable_element_gene	transposable element gene;transposable element gene	AT2TE17915;AT2TE17910;AT2TE17920;AT2TE17925;AT2TE17905	ATCOPIA43:LTR/Copia;ATHILA4:LTR/Gypsy;ATCOPIA95:LTR/Copia;ATHILA4:LTR/Gypsy;ATHILA4A:LTR/Gypsy	AT2G10800-AT2G10802;AT2G10802-AT2G10810;AT2G10810-AT2G10820	NONE	NONE
2	4255801	4261799	1481	891	3.52933e-113	1.91459	1.19171e-112	AT2G10820	+	transposable_element_gene	transposable element gene	AT2TE17930;AT2TE17940;AT2TE17925;AT2TE17935	ATHILA4:LTR/Gypsy;ATHILA2:LTR/Gypsy;ATHILA4:LTR/Gypsy;ATLINE1_6:LINE/L1	AT2G10810-AT2G10820	NONE	NONE
2	4276001	4285799	2365	1448	1.05297e-170	1.88131	4.50241e-170	AT2G10850;AT2G10860;AT2G10870;AT2G10880	-	transposable_element_gene;transposable_element_gene;transposable_element_gene;transposable_element_gene	transposable element gene;transposable element gene;transposable element gene;transposable element gene	AT2TE17985;AT2TE17990;AT2TE17995;AT2TE18005;AT2TE18000	ATCOPIA41:LTR/Copia;ATCOPIA41:LTR/Copia;ATMU6:DNA/MuDR;ATHILA:LTR/Gypsy;ATMU6:DNA/MuDR	AT2G10840-AT2G10850;AT2G10850-AT2G10860;AT2G10860-AT2G10870;AT2G10870-AT2G10880	NONE	NONE
2	4286601	4294999	2206	1258	1.30558e-192	2.01987	6.00904e-192	AT2G10890;AT2G10895;AT2G10900	+	transposable_element_gene;transposable_element_gene;transposable_element_gene	transposable element gene;transposable element gene;transposable element gene	AT2TE18025;AT2TE18020;AT2TE18005;AT2TE18015;AT2TE18010	ATLINE1_6:LINE/L1;ROMANIAT5:LTR/Copia;ATHILA:LTR/Gypsy;ATHILA2:LTR/Gypsy;ATHILA6B:LTR/Gypsy	AT2G10880-AT2G10890;AT2G10890-AT2G10895;AT2G10895-AT2G10900	NONE	NONE
2	4319201	4321799	568	448	7.95838e-18	1.46039	1.00667e-17	AT2G10960	-	transposable_element_gene	transposable element gene	AT2TE18155	ATMU6:DNA/MuDR	AT2G10950-AT2G10960;AT2G10960-AT2G10965	NONE	NONE
2	4335201	4337399	440	314	4.99194e-21	1.61407	6.83523e-21	AT2G10975;AT2G10980	+	protein_coding_gene;transposable_element_gene	unknown protein; Has 30201 Blast hits to 17322 proteins in 780 species: Archae - 12; Bacteria - 1396; Metazoa - 17338; Fungi - 3422; Plants - 5037; Viruses - 0; Other Eukaryotes - 2996 (source: NCBI BLink).;transposable element gene	AT2TE18240	ATIS112A:DNA/Harbinger	AT2G10975-AT2G10980	NONE	AT2G10975
2	4362001	4370199	2359	1170	8.02896e-283	2.32242	4.61924e-282	AT2G11010;AT2G11015;AT2G11020	-	protein_coding_gene;protein_coding_gene;transposable_element_gene	FUNCTIONS IN: molecular_function unknown; INVOLVED IN: biological_process unknown; LOCATED IN: mitochondrion; BEST Arabidopsis thaliana protein match is: myosin heavy chain-related (TAIR:AT5G32590.1); Has 404 Blast hits to 390 proteins in 105 species: Archae - 10; Bacteria - 61; Metazoa - 184; Fungi - 25; Plants - 79; Viruses - 0; Other Eukaryotes - 45 (source: NCBI BLink).;Protein of unknown fun…	AT2TE18370;AT2TE18375	ATLANTYS3:LTR/Gypsy;ATLANTYS1:LTR/Gypsy	AT2G11010-AT2G11015;AT2G11015-AT2G11020	AT2G11015	AT2G11010;AT2G11015
2	4379201	4402199	5868	3462	0	1.95237	0	AT2G11040;AT2G11050;AT2G11060;AT2G11070;AT2G11080;AT2G11090;AT2G11100	+	transposable_element_gene;transposable_element_gene;transposable_element_gene;transposable_element_gene;transposable_element_gene;transposable_element_gene;transposable_element_gene	transposable element gene;transposable element gene;transposable element gene;transposable element gene;transposable element gene;transposable element gene;transposable element gene	AT2TE18410;AT2TE18400;AT2TE18430;AT2TE18415;AT2TE18435;AT2TE18405;AT2TE18425;AT2TE18440;AT2TE18445;AT2TE18395	ATHILA3:LTR/Gypsy;ATHILA3:LTR/Gypsy;ATLINE1_6:LINE/L1;ATENSPM3:DNA/En-Spm;ATHILA4:LTR/Gypsy;ATHILA6A:LTR/Gypsy;ATHILA3:LTR/Gypsy;ATHILA2:LTR/Gypsy;ATHILA4A:LTR/Gypsy;ARNOLD3:DNA/MuDR	AT2G11040-AT2G11050;AT2G11050-AT2G11060;AT2G11060-AT2G11070;AT2G11070-AT2G11080;AT2G11080-AT2G11090;AT2G11090-AT2G11100;AT2G11100-AT2G11110	NONE	NONE
2	4404401	4415999	3395	1725	0	2.26699	0	AT2G11110;AT2G11115;AT2G11120;AT2G11130;AT2G11135	-	transposable_element_gene;transposable_element_gene;transposable_element_gene;transposable_element_gene;transposable_element_gene	transposable element gene;transposable element gene;transposable element gene;transposable element gene;transposable element gene	AT2TE18475;AT2TE18495;AT2TE18460;AT2TE18470;AT2TE18450;AT2TE18455;AT2TE18480;AT2TE18485;AT2TE18465;AT2TE18490	ATHILA4B_LTR:LTR/Gypsy;HELITRON1:RC/Helitron;ATHILA0_I:LTR/Gypsy;ATHILA0_I:LTR/Gypsy;ATENSPM1A:DNA/En-Spm;ATHILA0_I:LTR/Gypsy;ATLINE2:LINE/L1;BRODYAGA1A:DNA/MuDR;ATHILA3:LTR/Gypsy;BRODYAGA1:DNA/MuDR	AT2G11110-AT2G11115;AT2G11115-AT2G11120;AT2G11120-AT2G11130;AT2G11130-AT2G11135;AT2G11135-AT2G11140	NONE	NONE
2	4452201	4455399	707	479	6.62415e-39	1.70013	1.28878e-38	AT2G11200;AT2G11210	+	protein_coding_gene;transposable_element_gene	F-box family protein;transposable element gene	AT2TE18695	VANDAL20:DNA/MuDR	AT2G11200-AT2G11210	NONE	AT2G11200
2	4460401	4470599	2607	1466	3.19801e-235	2.04836	1.65359e-234	AT2G11220;AT2G11230;AT2G11235	+	transposable_element_gene;transposable_element_gene;transposable_element_gene	transposable element gene;transposable element gene;transposable element gene	AT2TE18720;AT2TE18725;AT2TE18710;AT2TE18715	ATHILA4A:LTR/Gypsy;ATCOPIA65:LTR/Copia;ATCOPIA35:LTR/Copia;ATHILA4:LTR/Gypsy	AT2G11210-AT2G11220;AT2G11220-AT2G11230;AT2G11230-AT2G11235	NONE	NONE
2	4486401	4501399	10063	2111	0	5.49082	0	AT2G11280;AT2G11290;AT2G11300;AT2G11310;AT2G11320	+	pseudogene;transposable_element_gene;transposable_element_gene;transposable_element_gene;transposable_element_gene	pseudogene, hypothetical protein;transposable element gene;transposable element gene;transposable element gene;transposable element gene	AT2TE18840;AT2TE18825;AT2TE18830;AT2TE18835	HELITRON4:RC/Helitron;ATGP3:LTR/Gypsy;ATLANTYS1:LTR/Gypsy;HELITRON2:RC/Helitron	AT2G11280-AT2G11290;AT2G11290-AT2G11300;AT2G11300-AT2G11310;AT2G11310-AT2G11320	AT2G11271	NONE
2	4503201	4506799	790	479	3.32358e-60	1.89972	8.18605e-60	AT2G11320	+	transposable_element_gene	transposable element gene	AT2TE18860;AT2TE18855;AT2TE18850;AT2TE18865	ATHILA6A:LTR/Gypsy;ATHILA4C:LTR/Gypsy;HELITRON4:RC/Helitron;ATHILA4C:LTR/Gypsy	NONE	NONE	NONE
2	4509201	4523799	4095	2187	0	2.15677	0	AT2G11330;AT2G11340;AT2G11345	-	transposable_element_gene;transposable_element_gene;transposable_element_gene	transposable element gene;transposable element gene;transposable element gene	AT2TE18915;AT2TE18890;AT2TE18900;AT2TE18880;AT2TE18910;AT2TE18885;AT2TE18895;AT2TE18875	VANDAL20:DNA/MuDR;ATHILA6B:LTR/Gypsy;ATHILA6A:LTR/Gypsy;ATLANTYS1:LTR/Gypsy;ATHILA2:LTR/Gypsy;ATHILA2:LTR/Gypsy;ATHILA6A:LTR/Gypsy;VANDAL20:DNA/MuDR	AT2G11320-AT2G11330;AT2G11330-AT2G11340;AT2G11340-AT2G11345;AT2G11345-AT2G11350	NONE	NONE
2	4526001	4529599	944	527	2.60178e-88	2.06329	7.81991e-88	AT2G11350	+	transposable_element_gene	transposable element gene	AT2TE18920	VANDAL3:DNA/MuDR	AT2G11345-AT2G11350	NONE	NONE
2	4531401	4533399	408	324	5.8259e-13	1.45049	6.58207e-13	AT2G11360;AT2G11370	+	transposable_element_gene;transposable_element_gene	transposable element gene;transposable element gene	AT2TE18920	VANDAL3:DNA/MuDR	AT2G11360-AT2G11370;AT2G11370-AT2G11380	NONE	NONE
2	4543201	4545399	461	349	1.37711e-17	1.52151	1.72929e-17	AT2G11405;AT2G11410	+	protein_coding_gene;transposable_element_gene	unknown protein; FUNCTIONS IN: molecular_function unknown; INVOLVED IN: biological_process unknown; LOCATED IN: endomembrane system; Has 30201 Blast hits to 17322 proteins in 780 species: Archae - 12; Bacteria - 1396; Metazoa - 17338; Fungi - 3422; Plants - 5037; Viruses - 0; Other Eukaryotes - 2996 (source: NCBI BLink).;transposable element gene	NONE	NONE	AT2G11405-AT2G11410	NONE	AT2G11405
2	4560001	4562199	582	260	2.20307e-87	2.57839	6.57732e-87	AT2G11430	-	transposable_element_gene	transposable element gene	AT2TE18980	ATGP1:LTR/Gypsy	NONE	NONE	NONE
2	4563001	4564799	481	198	1.9785e-83	2.7982	5.72516e-83	AT2G11430	-	transposable_element_gene	transposable element gene	AT2TE18980	ATGP1:LTR/Gypsy	AT2G11430-AT2G11440	NONE	NONE
2	4573801	4582599	1918	1287	5.45718e-105	1.7166	1.77557e-104	AT2G11450	-	transposable_element_gene	transposable element gene	AT2TE19005	ATHILA0_I:LTR/Gypsy	AT2G11450-AT2G11460	NONE	NONE
2	4584201	4586199	386	323	1.00341e-09	1.37652	1.07477e-09	AT2G11460	-	transposable_element_gene	transposable element gene	AT2TE19015;AT2TE19025;AT2TE19020	ATHILA8B:LTR/Gypsy;ATHILA:LTR/Gypsy;ATHILA8A:LTR/Gypsy	AT2G11450-AT2G11460	NONE	NONE
2	4593201	4599799	1391	946	2.00767e-73	1.69369	5.48122e-73	AT2G11465;AT2G11480	+	transposable_element_gene;transposable_element_gene	transposable element gene;transposable element gene	AT2TE19045;AT2TE19070;AT2TE19050;AT2TE19065;AT2TE19055;AT2TE19060	HELITRON3:RC/Helitron;VANDAL5:DNA/MuDR;ATHILA6B:LTR/Gypsy;ATHILA4:LTR/Gypsy;ATHILA6A:LTR/Gypsy;ATHILA2:LTR/Gypsy	AT2G11462-AT2G11465;AT2G11465-AT2G11480	NONE	NONE
2	4609201	4611399	432	302	3.34847e-22	1.64769	4.73233e-22	AT2G11504;AT2G11507	+	transposable_element_gene;transposable_element_gene	transposable element gene;transposable element gene	AT2TE19080;AT2TE19085;AT2TE19070;AT2TE19105;AT2TE19090;AT2TE19100;AT2TE19095;AT2TE19110	VANDAL5:DNA/MuDR;VANDAL5:DNA/MuDR;VANDAL5:DNA/MuDR;VANDAL5:DNA/MuDR;VANDAL4:DNA/MuDR;VANDAL4:DNA/MuDR;VANDAL4:DNA/MuDR;VANDAL5:DNA/MuDR	AT2G11504-AT2G11507;AT2G11507-AT2G11510	NONE	NONE
2	4612201	4614799	591	382	4.59357e-38	1.78206	8.81242e-38	AT2G11510	-	transposable_element_gene	transposable element gene	AT2TE19110	VANDAL5:DNA/MuDR	AT2G11510-AT2G11520	NONE	NONE
2	4615801	4617999	500	320	1.69724e-33	1.79978	3.02647e-33	NONE	NONE	NONE	NONE	AT2TE19125;AT2TE19120	VANDAL5:DNA/MuDR;ATHILA0_I:LTR/Gypsy	AT2G11510-AT2G11520	AT2G11520	NONE
2	4659801	4662199	520	400	2.39197e-18	1.49741	3.06506e-18	AT2G11620;AT2G11623;AT2G11626	+	protein_coding_gene;protein_coding_gene;protein_coding_gene	unknown protein; BEST Arabidopsis thaliana protein match is: Plant protein 1589 of unknown function (TAIR:AT3G45800.1); Has 56 Blast hits to 38 proteins in 15 species: Archae - 0; Bacteria - 8; Metazoa - 2; Fungi - 0; Plants - 29; Viruses - 0; Other Eukaryotes - 17 (source: NCBI BLink).;Plant protein 1589 of unknown function;FUNCTIONS IN: molecular_function unknown; INVOLVED IN: biological_proces…	NONE	NONE	AT2G11620-AT2G11623;AT2G11623-AT2G11626	AT2G11623;AT2G11626	AT2G11620;AT2G11623
2	4677601	4681599	809	632	1.25868e-25	1.47445	1.92336e-25	AT2G11650;AT2G11651;AT2G11660	-	transposable_element_gene;protein_coding_gene;transposable_element_gene	transposable element gene;unknown protein; Has 30201 Blast hits to 17322 proteins in 780 species: Archae - 12; Bacteria - 1396; Metazoa - 17338; Fungi - 3422; Plants - 5037; Viruses - 0; Other Eukaryotes - 2996 (source: NCBI BLink).;transposable element gene	AT2TE19435;AT2TE19440;AT2TE19450;AT2TE19445	ATHILA5:LTR/Gypsy;ATHILA0_I:LTR/Gypsy;ATHILA3:LTR/Gypsy;ATHILA3:LTR/Gypsy	AT2G11650-AT2G11651;AT2G11651-AT2G11660	AT2G11651	AT2G11651
2	4686601	4689999	795	491	1.43058e-57	1.86502	3.43364e-57	AT2G11670;AT2G11680	+	transposable_element_gene;transposable_element_gene	transposable element gene;transposable element gene	AT2TE19475;AT2TE19485;AT2TE19490;AT2TE19495;AT2TE19480	ATENSPM2:DNA/En-Spm;ATHILA6B:LTR/Gypsy;ATHILA2:LTR/Gypsy;ATHILA3:LTR/Gypsy;ATHILA:LTR/Gypsy	AT2G11670-AT2G11680	NONE	NONE
2	4693601	4696999	822	532	7.2367e-52	1.77975	1.64073e-51	AT2G11700	+	transposable_element_gene	transposable element gene	AT2TE19515;AT2TE19510;AT2TE19535;AT2TE19530;AT2TE19525;AT2TE19520	ATHILA:LTR/Gypsy;ATHILA:LTR/Gypsy;ATHILA:LTR/Gypsy;ATHILA:LTR/Gypsy;ATHILA:LTR/Gypsy;ATHILA0_I:LTR/Gypsy	AT2G11690-AT2G11700;AT2G11700-AT2G11720	NONE	NONE
2	4697801	4700999	792	525	1.75755e-46	1.73766	3.77413e-46	AT2G11720	-	transposable_element_gene	transposable element gene	AT2TE19545;AT2TE19535;AT2TE19540	ATENSPM10:DNA/En-Spm;ATHILA:LTR/Gypsy;ATENSPM11:DNA/En-Spm	AT2G11700-AT2G11720	NONE	NONE
2	4701801	4708799	1884	1043	2.56499e-177	2.08063	1.11545e-176	AT2G11720;AT2G11730;AT2G11740	-	transposable_element_gene;transposable_element_gene;transposable_element_gene	transposable element gene;transposable element gene;transposable element gene	AT2TE19565;AT2TE19555;AT2TE19560;AT2TE19540	ATENSPM10:DNA/En-Spm;ATCOPIA34:LTR/Copia;ATCOPIA34:LTR/Copia;ATENSPM11:DNA/En-Spm	AT2G11720-AT2G11730;AT2G11730-AT2G11740;AT2G11740-AT2G11750	NONE	NONE
2	4709801	4713999	1015	599	1.93167e-82	1.95181	5.55963e-82	AT2G11750	+	transposable_element_gene	transposable element gene	AT2TE19580;AT2TE19575	ATHILA4A:LTR/Gypsy;ATHILA4:LTR/Gypsy	AT2G11740-AT2G11750;AT2G11750-AT2G11770	NONE	NONE
2	4716401	4722999	1845	990	6.55264e-187	2.14664	2.95006e-186	AT2G11770	+	transposable_element_gene	transposable element gene	AT2TE19590	ATHILA4C:LTR/Gypsy	AT2G11750-AT2G11770;AT2G11770-AT2G11773	NONE	NONE
2	4724001	4731599	1631	1092	2.70193e-90	1.7204	8.19907e-90	AT2G11773;AT2G11775;AT2G11778;AT2G11780	+	protein_coding_gene;transposable_element_gene;protein_coding_gene;transposable_element_gene	unknown protein; Has 30201 Blast hits to 17322 proteins in 780 species: Archae - 12; Bacteria - 1396; Metazoa - 17338; Fungi - 3422; Plants - 5037; Viruses - 0; Other Eukaryotes - 2996 (source: NCBI BLink).;transposable element gene;unknown protein; Has 30201 Blast hits to 17322 proteins in 780 species: Archae - 12; Bacteria - 1396; Metazoa - 17338; Fungi - 3422; Plants - 5037; Viruses - 0; Other…	AT2TE19615;AT2TE19625;AT2TE19620;AT2TE19610;AT2TE19600;AT2TE19595	VANDAL21:DNA/MuDR;ATHILA4C:LTR/Gypsy;ATHILA4B_LTR:LTR/Gypsy;ATGP10:LTR/Gypsy;ATENSPM1A:DNA/En-Spm;ATENSPM2:DNA/En-Spm	AT2G11770-AT2G11773;AT2G11773-AT2G11775;AT2G11775-AT2G11778;AT2G11778-AT2G11780	AT2G11773;AT2G11778	AT2G11773;AT2G11778
2	4734801	4741799	2125	975	3.51797e-297	2.51046	2.09593e-296	AT2G11790;AT2G11800	-	transposable_element_gene;transposable_element_gene	transposable element gene;transposable element gene	AT2TE19655;AT2TE19650;AT2TE19615;AT2TE19660;AT2TE19665	ATLANTYS1:LTR/Gypsy;ATLINE1A:LINE/L1;VANDAL21:DNA/MuDR;TAT1_ATH:LTR/Gypsy;ATLINE1A:LINE/L1	AT2G11790-AT2G11800	NONE	NONE
2	4775601	4778999	720	497	3.44726e-37	1.66868	6.52461e-37	AT2G11840	-	transposable_element_gene	transposable element gene	AT2TE19835;AT2TE19840;AT2TE19845;AT2TE19850	ATHILA4A:LTR/Gypsy;ATHILA3:LTR/Gypsy;ATHILA3:LTR/Gypsy;ATHILA3:LTR/Gypsy	AT2G11830-AT2G11840	NONE	NONE
2	4780801	4782599	386	250	1.86605e-25	1.77847	2.83691e-25	NONE	NONE	NONE	NONE	AT2TE19855;AT2TE19850	ATHILA4C:LTR/Gypsy;ATHILA3:LTR/Gypsy	AT2G11840-AT2G11851	NONE	NONE
2	4839801	4845999	1486	863	1.12819e-124	1.98338	4.07639e-124	AT2G12010;AT2G12020	+	transposable_element_gene;transposable_element_gene	transposable element gene;transposable element gene	AT2TE20075	ATHILA4C:LTR/Gypsy	AT2G12010-AT2G12020;AT2G12020-AT2G12025	NONE	NONE
2	4850401	4854999	1054	685	5.06292e-65	1.77235	1.2983e-64	AT2G12025	-	transposable_element_gene	transposable element gene	AT2TE20100;AT2TE20110;AT2TE20105;AT2TE20095;AT2TE20085;AT2TE20090	ATHILA3:LTR/Gypsy;ATHILA8A:LTR/Gypsy;ATHILA3:LTR/Gypsy;ATHILA4:LTR/Gypsy;ATHILA4A:LTR/Gypsy;ATHILA4:LTR/Gypsy	AT2G12025-AT2G12040	NONE	NONE
2	4861601	4862399	225	136	7.74396e-19	1.90564	1.00346e-18	AT2G12060	+	transposable_element_gene	transposable element gene	AT2TE20140	VANDAL21:DNA/MuDR	AT2G12050-AT2G12060	NONE	NONE
2	4875001	4878199	355	115	1.41644e-87	3.55573	4.23588e-87	AT2G12100	+	transposable_element_gene	transposable element gene	AT2TE20160	VANDAL1:DNA/MuDR	NONE	NONE	NONE
2	4881801	4883399	340	130	6.85589e-67	3.01255	1.79061e-66	AT2G12130;AT2G12140	-	transposable_element_gene;transposable_element_gene	transposable element gene;transposable element gene	AT2TE20160	VANDAL1:DNA/MuDR	AT2G12120-AT2G12130;AT2G12130-AT2G12140	NONE	NONE
2	4884401	4886999	456	143	2.05095e-116	3.67305	7.06759e-116	AT2G12150	-	transposable_element_gene	transposable element gene	AT2TE20160	VANDAL1:DNA/MuDR	AT2G12140-AT2G12150	NONE	NONE
2	4894801	4897799	782	439	1.36337e-72	2.05183	3.6996e-72	AT2G12195	-	transposable_element_gene	transposable element gene	AT2TE20190;AT2TE20185	ATLINE1_4:LINE/L1;TA11:LINE/L1	NONE	NONE	NONE
2	4913401	4914399	255	191	5.29114e-11	1.53782	5.77469e-11	AT2G12250	-	transposable_element_gene	transposable element gene	AT2TE20220	ATENSPM5:DNA/En-Spm	AT2G12250-AT2G12260	NONE	NONE
2	4928001	4929399	324	186	8.556e-30	2.00646	1.41509e-29	AT2G12300	-	transposable_element_gene	transposable element gene	AT2TE20255	ATENSPM5:DNA/En-Spm	AT2G12300-AT2G12305	NONE	NONE
2	4931801	4934199	528	324	1.09258e-39	1.8771	2.15304e-39	AT2G12305	-	transposable_element_gene	transposable element gene	AT2TE20255;AT2TE20260	ATENSPM5:DNA/En-Spm;ATHILA2:LTR/Gypsy	AT2G12305-AT2G12320	NONE	NONE
2	4935601	4937199	474	256	4.20045e-49	2.13273	9.27246e-49	AT2G12320	+	transposable_element_gene	transposable element gene	AT2TE20260	ATHILA2:LTR/Gypsy	AT2G12305-AT2G12320;AT2G12320-AT2G12325	NONE	NONE
2	4950201	4955799	1289	813	1.77178e-86	1.82625	5.24588e-86	AT2G12330	+	transposable_element_gene	transposable element gene	AT2TE20330	ATHILA5:LTR/Gypsy	AT2G12325-AT2G12330;AT2G12330-AT2G12340	NONE	NONE
2	4970201	4972199	459	288	1.01082e-32	1.83577	1.7724e-32	AT2G12340	-	transposable_element_gene	transposable element gene	AT2TE20405	ATLINE1_6:LINE/L1	AT2G12340-AT2G12345	NONE	NONE
2	4973401	4996599	12381	3343	0	4.26597	0	AT2G12345;AT2G12360;AT2G12370;AT2G12380;AT2G12385	-	transposable_element_gene;transposable_element_gene;transposable_element_gene;transposable_element_gene;transposable_element_gene	transposable element gene;transposable element gene;transposable element gene;transposable element gene;transposable element gene	AT2TE20425;AT2TE20455;AT2TE20450;AT2TE20440;AT2TE20430;AT2TE20445;AT2TE20435;AT2TE20420	ATLANTYS1:LTR/Gypsy;HELITRON1:RC/Helitron;ATLANTYS1:LTR/Gypsy;ATHILA6A:LTR/Gypsy;ATHILA6A:LTR/Gypsy;ATGP2N:LTR/Gypsy;ATLANTYS1:LTR/Gypsy;ATHILA3:LTR/Gypsy	AT2G12345-AT2G12360;AT2G12360-AT2G12370;AT2G12370-AT2G12380;AT2G12380-AT2G12385;AT2G12385-AT2G12390	NONE	NONE
2	4997401	5001999	1372	665	1.72502e-173	2.37646	7.44133e-173	AT2G12390	+	transposable_element_gene	transposable element gene	AT2TE20475;AT2TE20485;AT2TE20495;AT2TE20490;AT2TE20480	ATREP5:RC/Helitron;ATENSPM7:DNA/En-Spm;ATENSPM3:DNA/En-Spm;ATENSPM7:DNA/En-Spm;ATENSPM3:DNA/En-Spm	AT2G12385-AT2G12390;AT2G12390-AT2G12400	NONE	NONE
2	5009201	5009799	188	105	2.43349e-19	2.06237	3.19109e-19	NONE	NONE	NONE	NONE	AT2TE20530	ATREP10D:RC/Helitron	AT2G12400-AT2G12405	AT2G12400	AT2G12405
2	5011201	5017999	1436	1019	3.68494e-65	1.62322	9.4539e-65	AT2G12405;AT2G12407;AT2G12408	+	protein_coding_gene;transposable_element_gene;pseudogene	unknown protein; FUNCTIONS IN: molecular_function unknown; INVOLVED IN: biological_process unknown; LOCATED IN: endomembrane system; Has 30201 Blast hits to 17322 proteins in 780 species: Archae - 12; Bacteria - 1396; Metazoa - 17338; Fungi - 3422; Plants - 5037; Viruses - 0; Other Eukaryotes - 2996 (source: NCBI BLink).;transposable element gene;pseudogene of zinc knuckle (CCHC-type) family prot…	AT2TE20565;AT2TE20585;AT2TE20575;AT2TE20555;AT2TE20560;AT2TE20570;AT2TE20600;AT2TE20550;AT2TE20580;AT2TE20595;AT2TE20605;AT2TE20590	ATCOPIA43:LTR/Copia;ATHILA4C:LTR/Gypsy;ATHILA4D_LTR:LTR/Gypsy;ATCOPIA58:LTR/Copia;ATCOPIA43:LTR/Copia;ATCOPIA94:LTR/Copia;ATHILA4A:LTR/Gypsy;ATREP4:RC/Helitron;ATHILA4A:LTR/Gypsy;ATHILA7:LTR/Gypsy;ATHILA4C:LTR/Gypsy;ATHILA8B:LTR/Gypsy	AT2G12405-AT2G12407;AT2G12407-AT2G12408;AT2G12408-AT2G12410	AT2G12405	NONE
2	5023201	5036799	3223	2036	1.55548e-211	1.82339	7.50717e-211	AT2G12410;AT2G12420;AT2G12430;AT2G12440	+	transposable_element_gene;transposable_element_gene;transposable_element_gene;transposable_element_gene	transposable element gene;transposable element gene;transposable element gene;transposable element gene	AT2TE20645;AT2TE20675;AT2TE20685;AT2TE20690;AT2TE20655;AT2TE20660;AT2TE20650;AT2TE20670;AT2TE20665;AT2TE20695;AT2TE20640;AT2TE20680	ENDOVIR1:LTR/Copia;ATENSPM5:DNA/En-Spm;ATHILA4:LTR/Gypsy;TA11:LINE/L1;ATENSPM6:DNA/En-Spm;ATENSPM6:DNA/En-Spm;ATENSPM9:DNA/En-Spm;ATGP5:LTR/Gypsy;ATGP5:LTR/Gypsy;ATLINE1_5:LINE/L1;ATHILA4B_LTR:LTR/Gypsy;Unassigned:Unassigned	AT2G12408-AT2G12410;AT2G12410-AT2G12420;AT2G12420-AT2G12430;AT2G12430-AT2G12440	NONE	NONE
2	5058001	5064799	1750	1014	3.05177e-147	1.98792	1.20943e-146	AT2G12470	-	transposable_element_gene	transposable element gene	AT2TE20810;AT2TE20820;AT2TE20815;AT2TE20830;AT2TE20825;AT2TE20835	ATGP1:LTR/Gypsy;ATMUN1:DNA/MuDR;ATLINE1A:LINE/L1;ATCOPIA38:LTR/Copia;ATCOPIA11:LTR/Copia;ATCOPIA1:LTR/Copia	AT2G12465-AT2G12470	NONE	NONE
2	5065801	5067199	360	230	7.74253e-25	1.80291	1.15997e-24	AT2G12470	-	transposable_element_gene	transposable element gene	AT2TE20840;AT2TE20835	ATCOPIA16:LTR/Copia;ATCOPIA1:LTR/Copia	AT2G12470-AT2G12475	NONE	NONE
2	5077601	5079599	638	290	1.29308e-92	2.53408	3.97107e-92	AT2G12490	+	transposable_element_gene	transposable element gene	AT2TE20870	ATCOPIA66:LTR/Copia	NONE	NONE	NONE
2	5080601	5083199	508	390	4.06792e-18	1.50037	5.18721e-18	NONE	NONE	NONE	NONE	AT2TE20890;AT2TE20875;AT2TE20885;AT2TE20895	ATLINE1_5:LINE/L1;ATREP5:RC/Helitron;HELITRONY1A:RC/Helitron;ATLANTYS3:LTR/Gypsy	AT2G12490-AT2G12500	NONE	NONE
2	5085201	5093399	2140	1236	5.61548e-181	1.99431	2.48025e-180	AT2G12500	+	transposable_element_gene	transposable element gene	AT2TE20910;AT2TE20930;AT2TE20915;AT2TE20920;AT2TE20935;AT2TE20925;AT2TE20905;AT2TE20940	ATHILA0_I:LTR/Gypsy;ATHILA5:LTR/Gypsy;ATHILA0_I:LTR/Gypsy;ATHILA:LTR/Gypsy;ATHILA5:LTR/Gypsy;ATHILA5:LTR/Gypsy;ATHILA3:LTR/Gypsy;ATHILA3:LTR/Gypsy	AT2G12490-AT2G12500;AT2G12500-AT2G12505	NONE	NONE
2	5094201	5098799	1093	569	1.45514e-119	2.21262	5.08636e-119	AT2G12505	+	transposable_element_gene	transposable element gene	AT2TE20945;AT2TE20940	ATGP2N:LTR/Gypsy;ATHILA3:LTR/Gypsy	AT2G12500-AT2G12505;AT2G12505-AT2G12510	NONE	NONE
2	5100201	5111399	5290	1523	0	4.00087	0	AT2G12510;AT2G12520;AT2G12530;AT2G12540	-	transposable_element_gene;transposable_element_gene;transposable_element_gene;transposable_element_gene	transposable element gene;transposable element gene;transposable element gene;transposable element gene	AT2TE20960;AT2TE20965	ATLANTYS1:LTR/Gypsy;ATGP2N:LTR/Gypsy	AT2G12510-AT2G12520;AT2G12520-AT2G12530;AT2G12530-AT2G12540;AT2G12540-AT2G12550	NONE	NONE
2	5121601	5138999	4066	2598	3.87906e-257	1.80271	2.10735e-256	AT2G12557;AT2G12560;AT2G12570;AT2G12580;AT2G12590	+	protein_coding_gene;transposable_element_gene;transposable_element_gene;transposable_element_gene;transposable_element_gene	unknown protein; Has 30201 Blast hits to 17322 proteins in 780 species: Archae - 12; Bacteria - 1396; Metazoa - 17338; Fungi - 3422; Plants - 5037; Viruses - 0; Other Eukaryotes - 2996 (source: NCBI BLink).;transposable element gene;transposable element gene;transposable element gene;transposable element gene	AT2TE21035;AT2TE21060;AT2TE21055;AT2TE21040;AT2TE21025;AT2TE21045;AT2TE21020;AT2TE21030;AT2TE21050	ATHILA5:LTR/Gypsy;ATHILA4B_LTR:LTR/Gypsy;ATHILA0_I:LTR/Gypsy;ATHILA:LTR/Gypsy;ATHILA:LTR/Gypsy;ATHILA2:LTR/Gypsy;ATLINE1_6:LINE/L1;ATHILA6B:LTR/Gypsy;Unassigned:Unassigned	AT2G12550-AT2G12557;AT2G12557-AT2G12560;AT2G12560-AT2G12570;AT2G12570-AT2G12580;AT2G12580-AT2G12590;AT2G12590-AT2G12600	AT2G12557	AT2G12557
2	5142001	5143599	381	272	1.87142e-18	1.61345	2.40637e-18	AT2G12610	+	transposable_element_gene	transposable element gene	AT2TE21075;AT2TE21070;AT2TE21080;AT2TE21065	ATHILA4C:LTR/Gypsy;ATHILA0_I:LTR/Gypsy;ATHILA4A:LTR/Gypsy;ATHILA4A:LTR/Gypsy	AT2G12610-AT2G12620	NONE	NONE
2	5145801	5148599	517	408	2.32145e-16	1.45958	2.82708e-16	AT2G12620;AT2G12630	+	transposable_element_gene;transposable_element_gene	transposable element gene;transposable element gene	AT2TE21090;AT2TE21095;AT2TE21105;AT2TE21100	ATHILA0_I:LTR/Gypsy;ATMU2:DNA/MuDR;ATHILA0_I:LTR/Gypsy;ATENSPM5:DNA/En-Spm	AT2G12610-AT2G12620;AT2G12620-AT2G12630	NONE	NONE
2	5171801	5177399	1611	853	1.49947e-168	2.17543	6.38107e-168	AT2G12650	+	transposable_element_gene	transposable element gene	AT2TE21220;AT2TE21225;AT2TE21230;AT2TE21235	ATLINE1_5:LINE/L1;ATLINE1_4:LINE/L1;TA11:LINE/L1;ATLINE1A:LINE/L1	AT2G12646-AT2G12650	NONE	NONE
2	5183401	5185199	417	243	2.37245e-36	1.97664	4.41858e-36	AT2G12670	+	transposable_element_gene	transposable element gene	AT2TE21265	ATLINE1_5:LINE/L1	NONE	NONE	NONE
2	5187201	5188799	442	227	3.15977e-51	2.24282	7.12177e-51	NONE	NONE	NONE	NONE	AT2TE21280;AT2TE21285	ATHILA2:LTR/Gypsy;ROMANIAT5:LTR/Copia	AT2G12670-AT2G12680	NONE	NONE
2	5191001	5201199	2845	1564	5.94796e-271	2.09529	3.31873e-270	AT2G12680;AT2G12685;AT2G12690	-	transposable_element_gene;transposable_element_gene;transposable_element_gene	transposable element gene;transposable element gene;transposable element gene	AT2TE21295	VANDAL3:DNA/MuDR	AT2G12670-AT2G12680;AT2G12680-AT2G12685;AT2G12685-AT2G12690;AT2G12690-AT2G12695	NONE	NONE
2	5202001	5202399	131	103	1.50963e-05	1.46498	1.55846e-05	NONE	NONE	NONE	NONE	AT2TE21295	VANDAL3:DNA/MuDR	AT2G12690-AT2G12695	NONE	NONE
2	5205001	5213799	2463	1190	2.66729193929e-311	2.38405	1.64391027338e-310	AT2G12695;AT2G12700;AT2G12710;AT2G12720	-	transposable_element_gene;transposable_element_gene;transposable_element_gene;transposable_element_gene	transposable element gene;transposable element gene;transposable element gene;transposable element gene	AT2TE21300;AT2TE21295	VANDAL3:DNA/MuDR;VANDAL3:DNA/MuDR	AT2G12690-AT2G12695;AT2G12695-AT2G12700;AT2G12700-AT2G12710;AT2G12710-AT2G12720;AT2G12720-AT2G12730	NONE	NONE
2	5218401	5223399	1282	711	5.97411e-121	2.07691	2.10883e-120	AT2G12730;AT2G12740	-	transposable_element_gene;transposable_element_gene	transposable element gene;transposable element gene	AT2TE21335;AT2TE21345;AT2TE21340	AT9MU1:DNA/MuDR;ATGP1:LTR/Gypsy;ATMU1:DNA/MuDR	AT2G12720-AT2G12730;AT2G12730-AT2G12740	NONE	NONE
2	5227401	5230199	571	185	3.16997e-139	3.55519	1.21758e-138	AT2G12750	-	transposable_element_gene	transposable element gene	AT2TE21350;AT2TE21360;AT2TE21355	ATGP1:LTR/Gypsy;ATGP1:LTR/Gypsy;ATGP1:LTR/Gypsy	AT2G12740-AT2G12750	NONE	NONE
2	5232601	5238199	2284	800	0	3.28855	0	AT2G12760	-	transposable_element_gene	transposable element gene	AT2TE21360;AT2TE21365	ATGP1:LTR/Gypsy;ATGP1:LTR/Gypsy	AT2G12750-AT2G12760;AT2G12760-AT2G12770	NONE	NONE
2	5239801	5245799	1491	859	1.13208e-127	1.99932	4.14068e-127	AT2G12770	-	transposable_element_gene	transposable element gene	AT2TE21380	ATLINE1_6:LINE/L1	AT2G12770-AT2G12780	NONE	NONE
2	5248801	5257599	2484	1230	1.15998e-298	2.32619	6.93404e-298	AT2G12780;AT2G12800	+	transposable_element_gene;transposable_element_gene	transposable element gene;transposable element gene	AT2TE21400;AT2TE21415;AT2TE21405;AT2TE21425;AT2TE21435;AT2TE21430;AT2TE21440;AT2TE21420;AT2TE21410	ATHILA4:LTR/Gypsy;ATHILA2:LTR/Gypsy;ATHILA6B:LTR/Gypsy;ATHILA2:LTR/Gypsy;ATHILA7:LTR/Gypsy;ATHILA2:LTR/Gypsy;ATHILA6B:LTR/Gypsy;ATHILA2:LTR/Gypsy;ATHILA4B_LTR:LTR/Gypsy	AT2G12770-AT2G12780;AT2G12780-AT2G12800	NONE	NONE
2	5260401	5264199	721	300	1.26624e-121	2.76829	4.49343e-121	AT2G12815;AT2G12820	+	transposable_element_gene;transposable_element_gene	transposable element gene;transposable element gene	AT2TE21455;AT2TE21460;AT2TE21450	ATHILA6B:LTR/Gypsy;ATGP1:LTR/Gypsy;ATHILA2:LTR/Gypsy	AT2G12810-AT2G12815;AT2G12815-AT2G12820	NONE	NONE
2	5270201	5270799	183	72	1.36642e-35	2.92763	2.52037e-35	AT2G12835	+	transposable_element_gene	transposable element gene	AT2TE21485;AT2TE21490	ATHILA6B:LTR/Gypsy;ATGP1:LTR/Gypsy	NONE	NONE	NONE
2	5277401	5291799	4462	2060	0	2.49494	0	AT2G12850;AT2G12855;AT2G12860;AT2G12870;AT2G12875;AT2G12880	+	transposable_element_gene;transposable_element_gene;transposable_element_gene;transposable_element_gene;protein_coding_gene;protein_coding_gene	transposable element gene;transposable element gene;transposable element gene;transposable element gene;unknown protein; Has 30201 Blast hits to 17322 proteins in 780 species: Archae - 12; Bacteria - 1396; Metazoa - 17338; Fungi - 3422; Plants - 5037; Viruses - 0; Other Eukaryotes - 2996 (source: NCBI BLink).;Zinc knuckle (CCHC-type) family protein	AT2TE21555;AT2TE21525;AT2TE21510;AT2TE21575;AT2TE21580;AT2TE21515;AT2TE21520;AT2TE21550;AT2TE21535;AT2TE21540;AT2TE21570;AT2TE21545;AT2TE21530	ATHILA4:LTR/Gypsy;ATHILA:LTR/Gypsy;ATHILA7:LTR/Gypsy;ATENSPM1A:DNA/En-Spm;ATGP10:LTR/Gypsy;ATGP1:LTR/Gypsy;ATHILA4C:LTR/Gypsy;ATHILA4A:LTR/Gypsy;ATHILA4A:LTR/Gypsy;ATHILA4A:LTR/Gypsy;ATMU2:DNA/MuDR;ATHILA4C:LTR/Gypsy;ATLANTYS2:LTR/Gypsy	AT2G12850-AT2G12855;AT2G12860-AT2G12870;AT2G12870-AT2G12875;AT2G12875-AT2G12880	AT2G12875;AT2G12880	AT2G12875
2	5297401	5313199	6127	2162	0	3.2643	0	AT2G12910;AT2G12920;AT2G12930	+	transposable_element_gene;transposable_element_gene;transposable_element_gene	transposable element gene;transposable element gene;transposable element gene	AT2TE21605;AT2TE21615;AT2TE21610	ATLANTYS2:LTR/Gypsy;ATREP10D:RC/Helitron;ATGP2:LTR/Gypsy	AT2G12905-AT2G12910;AT2G12910-AT2G12920;AT2G12920-AT2G12930;AT2G12930-AT2G12935	NONE	AT2G12905
2	5328401	5346999	5501	2697	0	2.34941	0	AT2G12960;AT2G12970;AT2G12977;AT2G12980;AT2G12990;AT2G13000	-	transposable_element_gene;transposable_element_gene;protein_coding_gene;transposable_element_gene;transposable_element_gene;transposable_element_gene	transposable element gene;transposable element gene;unknown protein; LOCATED IN: endomembrane system; Has 30201 Blast hits to 17322 proteins in 780 species: Archae - 12; Bacteria - 1396; Metazoa - 17338; Fungi - 3422; Plants - 5037; Viruses - 0; Other Eukaryotes - 2996 (source: NCBI BLink).;transposable element gene;transposable element gene;transposable element gene	AT2TE21705;AT2TE21685;AT2TE21710;AT2TE21680;AT2TE21690;AT2TE21700;AT2TE21695;AT2TE21715	ATGP1:LTR/Gypsy;ATHILA4C:LTR/Gypsy;ATENSPM2:DNA/En-Spm;ATHILA4A:LTR/Gypsy;ATHILA4C:LTR/Gypsy;ATGP2:LTR/Gypsy;ATGP1:LTR/Gypsy;ATHILA4A:LTR/Gypsy	AT2G12960-AT2G12970;AT2G12970-AT2G12977;AT2G12977-AT2G12980;AT2G12980-AT2G12990;AT2G12990-AT2G13000;AT2G13000-AT2G13010	AT2G12977	AT2G12977
2	5348201	5350199	408	307	3.59639e-16	1.53081	4.36483e-16	NONE	NONE	NONE	NONE	AT2TE21725;AT2TE21730	ATHILA4A:LTR/Gypsy;ATHILA3:LTR/Gypsy	AT2G13000-AT2G13010	NONE	NONE
2	5351001	5354799	872	605	8.41738e-44	1.6602	1.75619e-43	AT2G13010	-	transposable_element_gene	transposable element gene	AT2TE21740;AT2TE21745;AT2TE21735;AT2TE21730	ATHILA3:LTR/Gypsy;ATHILA4C:LTR/Gypsy;ATHILA3:LTR/Gypsy;ATHILA3:LTR/Gypsy	AT2G13000-AT2G13010;AT2G13010-AT2G13020	NONE	NONE
2	5355801	5385199	14178	4059	0	4.02341	0	AT2G13020;AT2G13040;AT2G13050;AT2G13060;AT2G13070;AT2G13080	-	transposable_element_gene;transposable_element_gene;transposable_element_gene;transposable_element_gene;transposable_element_gene;transposable_element_gene	transposable element gene;transposable element gene;transposable element gene;transposable element gene;transposable element gene;transposable element gene	AT2TE21750;AT2TE21755;AT2TE21795;AT2TE21800;AT2TE21760;AT2TE21765;AT2TE21745;AT2TE21805;AT2TE21770;AT2TE21790	ATHILA4A:LTR/Gypsy;ATHILA0_I:LTR/Gypsy;ATLANTYS2:LTR/Gypsy;ATLANTYS1:LTR/Gypsy;ATLANTYS1:LTR/Gypsy;ATLANTYS1:LTR/Gypsy;ATHILA4C:LTR/Gypsy;ATLANTYS3:LTR/Gypsy;ATLANTYS1:LTR/Gypsy;ATLANTYS3:LTR/Gypsy	AT2G13010-AT2G13020;AT2G13020-AT2G13040;AT2G13040-AT2G13050;AT2G13050-AT2G13060;AT2G13060-AT2G13070;AT2G13070-AT2G13080;AT2G13080-AT2G13090	NONE	NONE
2	5387001	5389199	631	350	9.74063e-61	2.07663	2.41021e-60	AT2G13090	+	transposable_element_gene	transposable element gene	AT2TE21815;AT2TE21820;AT2TE21810	ATLINE1_4:LINE/L1;ATLINE1_5:LINE/L1;ATLINE1_5:LINE/L1	NONE	AT2G13100	NONE
2	5397801	5399599	425	238	9.64625e-41	2.05689	1.93213e-40	AT2G13110	+	transposable_element_gene	transposable element gene	AT2TE21855	ATCOPIA27:LTR/Copia	AT2G13110-AT2G13115	NONE	NONE
2	5449601	5452799	673	433	1.22847e-43	1.7903	2.5561e-43	AT2G13170	-	transposable_element_gene	transposable element gene	AT2TE22065	ATGP5:LTR/Gypsy	NONE	NONE	NONE
2	5492401	5493999	386	255	5.30885e-24	1.74359	7.79679e-24	AT2G13270	+	transposable_element_gene	transposable element gene	AT2TE22245	ATHILA4A:LTR/Gypsy	AT2G13260-AT2G13270;AT2G13270-AT2G13272	NONE	NONE
2	5495001	5502599	1528	1108	9.54457e-64	1.58848	2.42205e-63	AT2G13272;AT2G13273;AT2G13274	+	protein_coding_gene;protein_coding_gene;pseudogene	unknown protein; Has 30201 Blast hits to 17322 proteins in 780 species: Archae - 12; Bacteria - 1396; Metazoa - 17338; Fungi - 3422; Plants - 5037; Viruses - 0; Other Eukaryotes - 2996 (source: NCBI BLink).;unknown protein; Has 30201 Blast hits to 17322 proteins in 780 species: Archae - 12; Bacteria - 1396; Metazoa - 17338; Fungi - 3422; Plants - 5037; Viruses - 0; Other Eukaryotes - 2996 (source…	AT2TE22255;AT2TE22260;AT2TE22265;AT2TE22245	ATHILA2:LTR/Gypsy;ATHILA2:LTR/Gypsy;ATLANTYS1:LTR/Gypsy;ATHILA4A:LTR/Gypsy	AT2G13270-AT2G13272;AT2G13272-AT2G13273;AT2G13273-AT2G13274;AT2G13274-AT2G13280	AT2G13272;AT2G13273	AT2G13272;AT2G13273
2	5518001	5520399	553	388	1.71642e-27	1.64169	2.72452e-27	AT2G13300	-	transposable_element_gene	transposable element gene	AT2TE22315	ATLINE1_6:LINE/L1	AT2G13300-AT2G13310	NONE	NONE
2	5523001	5527199	1299	635	1.28253e-161	2.35632	5.3227e-161	AT2G13310;AT2G13320	+	transposable_element_gene;transposable_element_gene	transposable element gene;transposable element gene	AT2TE22335;AT2TE22330	ATENSPM1A:DNA/En-Spm;VANDAL9:DNA/MuDR	AT2G13300-AT2G13310;AT2G13310-AT2G13320;AT2G13320-AT2G13330	NONE	NONE
2	5528201	5534599	3684	884	0	4.80027	0	AT2G13330;AT2G13335	-	transposable_element_gene;transposable_element_gene	transposable element gene;transposable element gene	AT2TE22350;AT2TE22355;AT2TE22345	ATLANTYS2:LTR/Gypsy;ATLINE1A:LINE/L1;ATLANTYS1:LTR/Gypsy	AT2G13320-AT2G13330;AT2G13330-AT2G13335;AT2G13335-AT2G13350	NONE	NONE
2	5559001	5569399	7090	1353	0	6.03596	0	AT2G13380;AT2G13390	+	transposable_element_gene;transposable_element_gene	transposable element gene;transposable element gene	AT2TE22505;AT2TE22500;AT2TE22495;AT2TE22485;AT2TE22490	ATHILA2:LTR/Gypsy;ATLANTYS2:LTR/Gypsy;ATLANTYS1:LTR/Gypsy;HELITRONY1E:RC/Helitron;TAT1_ATH:LTR/Gypsy	AT2G13370-AT2G13380;AT2G13380-AT2G13390	NONE	NONE
2	5570401	5571199	300	62	5.93524e-120	5.5735	2.08277e-119	AT2G13390	+	transposable_element_gene	transposable element gene	AT2TE22505	ATHILA2:LTR/Gypsy	NONE	NONE	NONE
2	5572001	5583399	5567	1218	0	5.26468	0	AT2G13390;AT2G13400;AT2G13410	-	transposable_element_gene;transposable_element_gene;pseudogene	transposable element gene;transposable element gene;pseudogene of unknown protein	AT2TE22540;AT2TE22505;AT2TE22510;AT2TE22525;AT2TE22515;AT2TE22520	ATREP4:RC/Helitron;ATHILA2:LTR/Gypsy;ATHILA2:LTR/Gypsy;ATLANTYS2:LTR/Gypsy;ATHILA2:LTR/Gypsy;ATHILA2:LTR/Gypsy	AT2G13390-AT2G13400;AT2G13400-AT2G13410;AT2G13410-AT2G13420	NONE	NONE
2	5598401	5606599	4598	1233	0	4.2954	0	AT2G13450;AT2G13460	-	protein_coding_gene;transposable_element_gene	unknown protein; BEST Arabidopsis thaliana protein match is: unknown protein (TAIR:AT4G02000.1); Has 247 Blast hits to 243 proteins in 13 species: Archae - 0; Bacteria - 2; Metazoa - 0; Fungi - 2; Plants - 243; Viruses - 0; Other Eukaryotes - 0 (source: NCBI BLink).;transposable element gene	AT2TE22640;AT2TE22635;AT2TE22630	RP1_AT:DNA;TA11:LINE/L1;TA11:LINE/L1	AT2G13440-AT2G13450;AT2G13450-AT2G13460;AT2G13460-AT2G13463	AT2G13440;AT2G13450	AT2G13450
2	5613001	5636799	8455	3640	0	2.67553	0	AT2G13469;AT2G13470;AT2G13480;AT2G13490;AT2G13500;AT2G13510;AT2G13520;AT2G13530	-	pseudogene;transposable_element_gene;transposable_element_gene;transposable_element_gene;protein_coding_gene;protein_coding_gene;transposable_element_gene;transposable_element_gene	unknown pseudogene;transposable element gene;transposable element gene;transposable element gene;unknown protein; BEST Arabidopsis thaliana protein match is: unknown protein (TAIR:AT2G41590.1); Has 126 Blast hits to 126 proteins in 7 species: Archae - 0; Bacteria - 0; Metazoa - 0; Fungi - 0; Plants - 126; Viruses - 0; Other Eukaryotes - 0 (source: NCBI BLink).;unknown protein; BEST Arabidopsis th…	AT2TE22745;AT2TE22725;AT2TE22720;AT2TE22740	TA11:LINE/L1;TA11:LINE/L1;TA11:LINE/L1;TA11:LINE/L1	AT2G13463-AT2G13469;AT2G13469-AT2G13470;AT2G13470-AT2G13480;AT2G13480-AT2G13490;AT2G13490-AT2G13500;AT2G13500-AT2G13510;AT2G13510-AT2G13520;AT2G13520-AT2G13530;AT2G13530-AT2G13540	AT2G13500;AT2G13510;AT2G13540	AT2G13500;AT2G13510
2	5667001	5669199	455	272	5.59322e-37	1.92682	1.05676e-36	AT2G13590	-	pseudogene	pseudogene, hypothetical protein, similar to GB:AAA75253	AT2TE22905	ATDNA12T3A:DNA	AT2G13580-AT2G13590;AT2G13590-AT2G13600	NONE	NONE
2	5710001	5713799	949	564	8.03356e-76	1.93814	2.2296e-75	AT2G13700	-	transposable_element_gene	transposable element gene	AT2TE23130;AT2TE23125;AT2TE23120	ATHILA4A:LTR/Gypsy;VANDAL9:DNA/MuDR;ATCOPIA97:LTR/Copia	AT2G13700-AT2G13705	NONE	NONE
2	5727801	5729199	408	224	4.87372e-41	2.09802	9.81701e-41	AT2G13740	+	transposable_element_gene	transposable element gene	AT2TE23180	ATHILA4A:LTR/Gypsy	AT2G13730-AT2G13740	NONE	NONE
2	5777801	5787799	4424	1500	0	3.39721	0	AT2G13830	-	transposable_element_gene	transposable element gene	AT2TE23500;AT2TE23505;AT2TE23510;AT2TE23515;AT2TE23520;AT2TE23495;AT2TE23490	VANDAL9:DNA/MuDR;ATGP1:LTR/Gypsy;ATGP1:LTR/Gypsy;ATGP1:LTR/Gypsy;VANDAL12:DNA/MuDR;VANDAL10:DNA/MuDR;VANDAL9:DNA/MuDR	AT2G13820-AT2G13830;AT2G13830-AT2G13840	NONE	AT2G13840
2	5792801	5797599	1725	670	0	2.9656	0	AT2G13850	-	transposable_element_gene	transposable element gene	AT2TE23545	ATCOPIA48:LTR/Copia	AT2G13840-AT2G13850;AT2G13850-AT2G13851	NONE	NONE
2	5798601	5801599	731	483	1.63558e-43	1.74329	3.39265e-43	AT2G13851	-	pseudogene	unknown pseudogene	AT2TE23580;AT2TE23575;AT2TE23590;AT2TE23570;AT2TE23595;AT2TE23585;AT2TE23565;AT2TE23560	ATDNAI27T9A:DNA/MuDR;ATDNAI27T9A:DNA/MuDR;ATDNA1T9A:DNA/MuDR;LIMPET1:DNA/MuDR;ATDNA1T9A:DNA/MuDR;ATDNAI26T9:DNA/MuDR;LIMPET1:DNA/MuDR;LIMPET1:DNA/MuDR	AT2G13851-AT2G13860	NONE	NONE
2	5807201	5814999	2926	1146	0	2.94095	0	AT2G13860	-	transposable_element_gene	transposable element gene	AT2TE23660;AT2TE23670;AT2TE23655;AT2TE23665;AT2TE23675	ATGP1:LTR/Gypsy;ATGP1:LTR/Gypsy;HELITRONY3:RC/Helitron;ATGP1:LTR/Gypsy;HELITRONY3:RC/Helitron	AT2G13851-AT2G13860;AT2G13860-AT2G13865	NONE	NONE
2	5817201	5820599	769	470	2.10602e-57	1.88463	5.04128e-57	AT2G13865;AT2G13870	+	transposable_element_gene;transposable_element_gene	transposable element gene;transposable element gene	AT2TE23700;AT2TE23705	ATGP5:LTR/Gypsy;ATENSPM4:DNA/En-Spm	AT2G13860-AT2G13865;AT2G13865-AT2G13870	NONE	NONE
2	5828401	5831399	552	385	5.17297e-28	1.65149	8.29966e-28	AT2G13895	+	protein_coding_gene	Cysteine/Histidine-rich C1 domain family protein	AT2TE23760;AT2TE23765;AT2TE23755;AT2TE23770;AT2TE23775	ATGP5:LTR/Gypsy;ATGP5:LTR/Gypsy;ATGP5:LTR/Gypsy;HELITRONY1D:RC/Helitron;HELITRONY1D:RC/Helitron	AT2G13890-AT2G13895;AT2G13895-AT2G13900	AT2G13895	AT2G13895
2	5846601	5851599	1205	486	4.98193e-212	2.85594	2.40876e-211	AT2G13930	-	transposable_element_gene	transposable element gene	AT2TE23845	ATCOPIA49:LTR/Copia	AT2G13920-AT2G13930;AT2G13930-AT2G13940	NONE	NONE
2	5852801	5857799	1906	754	0	2.91172	0	AT2G13940;AT2G13950	+	transposable_element_gene;protein_coding_gene	transposable element gene;Cysteine/Histidine-rich C1 domain family protein	AT2TE23855	ATCOPIA13:LTR/Copia	AT2G13940-AT2G13950	AT2G13950	NONE
2	5876601	5889199	4787	1832	0	3.00979	0	AT2G13990;AT2G14000;AT2G14010	+	transposable_element_gene;protein_coding_gene;transposable_element_gene	transposable element gene;Arabidopsis retrotransposon ORF-1 protein;transposable element gene	AT2TE23970;AT2TE23945;AT2TE23960;AT2TE23950;AT2TE23955;AT2TE23940;AT2TE23965	ATSINE2A:SINE;ATHATN1:DNA/HAT;ATHILA7A:LTR/Gypsy;ATHILA4A:LTR/Gypsy;ATHILA8B:LTR/Gypsy;ATGP2:LTR/Gypsy;VANDAL13:DNA/MuDR	AT2G13980-AT2G13990;AT2G13990-AT2G14000;AT2G14000-AT2G14010	AT2G14000	AT2G14000
2	5890201	5905999	6036	2206	0	3.15168	0	AT2G14010;AT2G14020;AT2G14030;AT2G14040	-	transposable_element_gene;transposable_element_gene;transposable_element_gene;transposable_element_gene	transposable element gene;transposable element gene;transposable element gene;transposable element gene	AT2TE24030;AT2TE24035;AT2TE23965;AT2TE24040;AT2TE24045	ATHILA4C:LTR/Gypsy;ATHILA7:LTR/Gypsy;VANDAL13:DNA/MuDR;ATHILA7:LTR/Gypsy;ATLINE1_4:LINE/L1	AT2G14010-AT2G14020;AT2G14020-AT2G14030;AT2G14030-AT2G14040;AT2G14040-AT2G14045	AT2G14045	NONE
2	5960201	5960999	385	98	3.92615e-125	4.52515	1.42244e-124	AT2G14130	+	transposable_element_gene	transposable element gene	AT2TE24330;AT2TE24335	HELITRONY3:RC/Helitron;ARNOLD2:DNA/MuDR	AT2G14120-AT2G14130	AT2G14120	NONE
2	5972401	5974199	397	179	2.08708e-59	2.55468	5.10535e-59	AT2G14150	-	transposable_element_gene	transposable element gene	AT2TE24335	ARNOLD2:DNA/MuDR	NONE	NONE	NONE
2	5982201	5983399	439	167	2.7348e-86	3.02793	8.0749e-86	NONE	NONE	NONE	NONE	AT2TE24370	ATIS112A:DNA/Harbinger	AT2G14170-AT2G14180	AT2G14170	NONE
2	5984201	5997799	10119	2006	0	5.81038	0	AT2G14180	+	transposable_element_gene	transposable element gene	AT2TE24370;AT2TE24380;AT2TE24395;AT2TE24400;AT2TE24385;AT2TE24390	ATIS112A:DNA/Harbinger;ATHILA6A:LTR/Gypsy;RathE1_cons:RathE1_cons;ATIS112A:DNA/Harbinger;ATHILA6A:LTR/Gypsy;ATIS112A:DNA/Harbinger	AT2G14170-AT2G14180;AT2G14180-AT2G14190	NONE	NONE
2	5998601	6001399	936	414	1.75267e-141	2.6042	6.78541e-141	AT2G14190	-	transposable_element_gene	transposable element gene	AT2TE24410;AT2TE24405	ATHILA:LTR/Gypsy;ATHILA4B_LTR:LTR/Gypsy	AT2G14180-AT2G14190;AT2G14190-AT2G14200	NONE	NONE
2	6027001	6032399	1942	832	1.97878e-307	2.68859	1.20571e-306	AT2G14220;AT2G14230;AT2G14240;AT2G14245	-	transposable_element_gene;transposable_element_gene;transposable_element_gene;transposable_element_gene	transposable element gene;transposable element gene;transposable element gene;transposable element gene	AT2TE24530;AT2TE24525;AT2TE24520	ATCOPIA77:LTR/Copia;ATENSPM1A:DNA/En-Spm;ATCOPIA77:LTR/Copia	AT2G14220-AT2G14230;AT2G14230-AT2G14240;AT2G14240-AT2G14245	NONE	NONE
2	6045601	6047199	349	233	3.26508e-21	1.72531	4.49022e-21	AT2G14270	+	protein_coding_gene	Cytochrome C oxidase polypeptide VIB family protein	AT2TE24615;AT2TE24610	VANDAL4:DNA/MuDR;VANDAL5A:DNA/MuDR	AT2G14270-AT2G14280	NONE	AT2G14270
2	6055401	6056999	293	212	5.43673e-14	1.59195	6.26649e-14	AT2G14288;AT2G14289	-	protein_coding_gene;protein_coding_gene	FUNCTIONS IN: molecular_function unknown; INVOLVED IN: biological_process unknown; LOCATED IN: cellular_component unknown; BEST Arabidopsis thaliana protein match is: Galactose oxidase/kelch repeat superfamily protein (TAIR:AT3G24610.1); Has 30201 Blast hits to 17322 proteins in 780 species: Archae - 12; Bacteria - 1396; Metazoa - 17338; Fungi - 3422; Plants - 5037; Viruses - 0; Other Eukaryotes …	NONE	NONE	AT2G14285-AT2G14288;AT2G14288-AT2G14289	AT2G14288	AT2G14288;AT2G14289;AT2G14290
2	6071601	6078799	1907	928	3.39312e-238	2.36701	1.76812e-237	AT2G14320;AT2G14330;AT2G14335;AT2G14340	+	transposable_element_gene;transposable_element_gene;transposable_element_gene;transposable_element_gene	transposable element gene;transposable element gene;transposable element gene;transposable element gene	AT2TE24735	VANDAL7:DNA/MuDR	AT2G14320-AT2G14330;AT2G14330-AT2G14335;AT2G14335-AT2G14340	NONE	NONE
2	6079801	6083599	909	537	7.02844e-74	1.94979	1.92376e-73	AT2G14350	-	transposable_element_gene	transposable element gene	AT2TE24735	VANDAL7:DNA/MuDR	AT2G14350-AT2G14365	NONE	NONE
2	6105601	6127599	8412	3179	0	3.04794	0	AT2G14380;AT2G14390;AT2G14400;AT2G14405;AT2G14410;AT2G14415	-	transposable_element_gene;protein_coding_gene;transposable_element_gene;pseudogene;pseudogene;transposable_element_gene	transposable element gene;unknown protein; Has 294 Blast hits to 290 proteins in 73 species: Archae - 2; Bacteria - 20; Metazoa - 212; Fungi - 5; Plants - 4; Viruses - 0; Other Eukaryotes - 51 (source: NCBI BLink).;transposable element gene;pseudogene, hypothetical protein;pseudogene, hypothetical protein, similar to Myosin heavy chain, non-muscle (Zipper protein) (Myosin II)(SP:Q99323) {Drosophi…	AT2TE24900;AT2TE24885;AT2TE24860;AT2TE24905;AT2TE24870;AT2TE24875;AT2TE24915;AT2TE24910;AT2TE24865;AT2TE24880;AT2TE24850	ATLANTYS1:LTR/Gypsy;ATLANTYS2:LTR/Gypsy;ATHILA8A:LTR/Gypsy;ATHILA8A:LTR/Gypsy;ATLANTYS1:LTR/Gypsy;ATLANTYS2:LTR/Gypsy;ATHILA4:LTR/Gypsy;ATHILA4A:LTR/Gypsy;TAT1_ATH:LTR/Gypsy;ATLANTYS1:LTR/Gypsy;ATLANTYS2:LTR/Gypsy	AT2G14380-AT2G14390;AT2G14390-AT2G14400;AT2G14400-AT2G14405;AT2G14405-AT2G14410;AT2G14410-AT2G14415	AT2G14378;AT2G14390	AT2G14390
2	6133801	6138999	1357	705	1.7291e-148	2.21712	6.87792e-148	AT2G14430	+	transposable_element_gene	transposable element gene	AT2TE24950;AT2TE24960;AT2TE24955	ATLINE2:LINE/L1;ATLINE2:LINE/L1;ATLINEIII:LINE/L1	AT2G14420-AT2G14430	NONE	NONE
2	6149601	6154199	1156	613	2.93385e-121	2.17218	1.03906e-120	AT2G14450;AT2G14455	+	transposable_element_gene;transposable_element_gene	transposable element gene;transposable element gene	AT2TE25020	HELITRON1:RC/Helitron	AT2G14450-AT2G14455	NONE	AT2G14460
2	6155801	6161999	1821	902	1.61955e-219	2.32542	8.02589e-219	AT2G14470	+	transposable_element_gene	transposable element gene	AT2TE25020	HELITRON1:RC/Helitron	AT2G14470-AT2G14475	AT2G14460	NONE
2	6176201	6178999	536	405	2.78702e-20	1.52443	3.74536e-20	NONE	NONE	NONE	NONE	AT2TE25095	ATHILA4:LTR/Gypsy	AT2G14510-AT2G14520	NONE	NONE
2	6222001	6224399	458	395	1.41819e-09	1.33557	1.51572e-09	AT2G14570	-	transposable_element_gene	transposable element gene	AT2TE25355;AT2TE25365;AT2TE25360	ATMU5:DNA/MuDR;ATMU1:DNA/MuDR;ATMU5:DNA/MuDR	AT2G14570-AT2G14580	NONE	NONE
2	6228401	6233799	1663	762	9.54627e-234	2.51383	4.89829e-233	AT2G14590;AT2G14595;AT2G14600	-	transposable_element_gene;transposable_element_gene;transposable_element_gene	transposable element gene;transposable element gene;transposable element gene	AT2TE25415;AT2TE25390;AT2TE25405;AT2TE25395;AT2TE25410;AT2TE25400	VANDAL9:DNA/MuDR;VANDAL9:DNA/MuDR;VANDAL10:DNA/MuDR;VANDAL12:DNA/MuDR;VANDAL11:DNA/MuDR;VANDAL9:DNA/MuDR	AT2G14580-AT2G14590;AT2G14590-AT2G14595;AT2G14595-AT2G14600;AT2G14600-AT2G14605	NONE	NONE
2	6262001	6262599	174	89	1.09837e-21	2.25194	1.53252e-21	NONE	NONE	NONE	NONE	AT2TE25530;AT2TE25525	ATREP3:RC/Helitron;ATREP7:RC/Helitron	AT2G14640-AT2G14650	NONE	NONE
2	6263401	6271599	5047	1006	0	5.77875	0	AT2G14650	-	transposable_element_gene	transposable element gene	AT2TE25540;AT2TE25550;AT2TE25545	ATGP1:LTR/Gypsy;ARNOLDY1:DNA/MuDR;ARNOLDY2:DNA/MuDR	AT2G14640-AT2G14650;AT2G14650-AT2G14660	AT2G14660	NONE
2	6329601	6345599	7385	1682	0	5.05735	0	AT2G14770;AT2G14772;AT2G14774;AT2G14777;AT2G14780;AT2G14790	-	transposable_element_gene;transposable_element_gene;transposable_element_gene;transposable_element_gene;transposable_element_gene;transposable_element_gene	transposable element gene;transposable element gene;transposable element gene;transposable element gene;transposable element gene;transposable element gene	AT2TE25840;AT2TE25835;AT2TE25845;AT2TE25830	VANDAL2:DNA/MuDR;ATREP4:RC/Helitron;VANDAL2N1:DNA/MuDR;HELITRONY1D:RC/Helitron	AT2G14760-AT2G14770;AT2G14770-AT2G14772;AT2G14772-AT2G14774;AT2G14774-AT2G14777;AT2G14777-AT2G14780;AT2G14780-AT2G14790;AT2G14790-AT2G14793	NONE	NONE
2	6351201	6353199	496	314	2.62932e-34	1.81949	4.73578e-34	AT2G14796	-	transposable_element_gene	transposable element gene	AT2TE25875	Unassigned:Unassigned	NONE	NONE	NONE
2	6420801	6427199	1815	923	4.45093e-207	2.26503	2.13088e-206	AT2G14930	-	transposable_element_gene	transposable element gene	AT2TE26230	ATCOPIA9:LTR/Copia	AT2G14920-AT2G14930;AT2G14930-AT2G14935	NONE	NONE
2	6433801	6440199	1804	1004	9.49269e-168	2.06967	4.02688e-167	AT2G14940	+	transposable_element_gene	transposable element gene	AT2TE26275	ATLINE1_6:LINE/L1	AT2G14935-AT2G14940;AT2G14940-AT2G14950	NONE	NONE
2	6446801	6450199	699	542	3.64863e-23	1.48551	5.26195e-23	AT2G14950	+	transposable_element_gene	transposable element gene	AT2TE26315	ATHAT7:DNA/HAT	AT2G14940-AT2G14950;AT2G14950-AT2G14960	NONE	NONE
2	6458001	6465199	2214	989	0	2.57857	0	AT2G14970;AT2G14980	-	transposable_element_gene;transposable_element_gene	transposable element gene;transposable element gene	AT2TE26380;AT2TE26375;AT2TE26370;AT2TE26385;AT2TE26360;AT2TE26365	ATENSPM3:DNA/En-Spm;ATENSPM7:DNA/En-Spm;ATENSPM7:DNA/En-Spm;ATENSPM10:DNA/En-Spm;ATENSPM7:DNA/En-Spm;ATENSPM7:DNA/En-Spm	AT2G14970-AT2G14980;AT2G14980-AT2G14990	NONE	NONE
2	6474001	6480199	1513	852	4.02075e-137	2.04549	1.53011e-136	AT2G14990	+	transposable_element_gene	transposable element gene	AT2TE26480;AT2TE26470;AT2TE26465;AT2TE26485;AT2TE26475	TA11:LINE/L1;ATLINE1_4:LINE/L1;TNAT1A:DNA;TNAT1A:DNA;ATLINE1_6:LINE/L1	AT2G14980-AT2G14990;AT2G14990-AT2G15000	NONE	AT2G15000
2	6515001	6517399	508	311	1.639e-38	1.88149	3.16469e-38	NONE	NONE	NONE	NONE	AT2TE26635;AT2TE26640	ATHILA5:LTR/Gypsy;ATTIRX1B:DNA	AT2G15045-AT2G15050	NONE	NONE
2	6524601	6533199	5181	1320	0	4.52104	0	AT2G15060;AT2G15070	-	transposable_element_gene;transposable_element_gene	transposable element gene;transposable element gene	AT2TE26700;AT2TE26680;AT2TE26685	HELITRONY2:RC/Helitron;ATENSPM10:DNA/En-Spm;ATHILA4A:LTR/Gypsy	AT2G15050-AT2G15060;AT2G15060-AT2G15070;AT2G15070-AT2G15080	AT2G15080	NONE
2	6548401	6558799	10025	1427	0	8.09205	0	AT2G15100;AT2G15110;AT2G15120	+	transposable_element_gene;protein_coding_gene;pseudogene	transposable element gene;Protein of unknown function, DUF601;pseudogene, disease-resistance family protein / fatty acid elongase-related, similar to fatty acid elongase 1 (FAE1) (Arabidopsis thaliana) GI:881615; similar to NtPRp27 (GI:5360263) (Nicotiana tabacum)\similar to R 14 protein (GI:27764542) (Glycine max); contains Pfam profile PF04450: Plant Basic Secretory Protein; blastp match of 71%…	AT2TE26780;AT2TE26790;AT2TE26785;AT2TE26800	TAT1_ATH:LTR/Gypsy;ATLANTYS2:LTR/Gypsy;ATLANTYS1:LTR/Gypsy;ATLANTYS1:LTR/Gypsy	AT2G15090-AT2G15100;AT2G15100-AT2G15110;AT2G15110-AT2G15120	AT2G15110	AT2G15110
2	6560001	6560799	207	114	9.50038e-22	2.09153	1.32763e-21	NONE	NONE	NONE	NONE	AT2TE26830	ATHILA7:LTR/Gypsy	AT2G15120-AT2G15128	NONE	NONE
2	6619601	6626399	1629	1019	2.57268e-111	1.84139	8.6271e-111	AT2G15250	-	transposable_element_gene	transposable element gene	AT2TE26980	TA11:LINE/L1	AT2G15240-AT2G15250;AT2G15250-AT2G15260	AT2G15240	NONE
2	6700401	6706799	3445	934	0	4.24855	0	AT2G15380	+	transposable_element_gene	transposable element gene	AT2TE27395;AT2TE27390	ATLINE1_6:LINE/L1;ATLINE1_6:LINE/L1	AT2G15370-AT2G15380;AT2G15380-AT2G15390	AT2G15370	NONE
2	6715401	6715799	150	75	7.77446e-20	2.30371	1.03287e-19	NONE	NONE	NONE	NONE	AT2TE27440	SIMPLEHAT2:DNA/HAT	AT2G15400-AT2G15410	NONE	AT2G15400
2	6717201	6728799	10942	1633	0	7.71807	0	AT2G15410;AT2G15420	-	transposable_element_gene;protein_coding_gene	transposable element gene;myosin heavy chain-related	AT2TE27470;AT2TE27460;AT2TE27490;AT2TE27465;AT2TE27455;AT2TE27480	ATLANTYS3:LTR/Gypsy;ATLANTYS1:LTR/Gypsy;ARNOLDY1:DNA/MuDR;ATLANTYS1:LTR/Gypsy;HELITRONY3:RC/Helitron;ATLANTYS3:LTR/Gypsy	AT2G15400-AT2G15410;AT2G15410-AT2G15420;AT2G15420-AT2G15430	AT2G15420	AT2G15420
2	6766601	6772599	2663	912	0	3.36337	0	AT2G15510;AT2G15520	-	transposable_element_gene;transposable_element_gene	transposable element gene;transposable element gene	AT2TE27645	TA11:LINE/L1	AT2G15500-AT2G15510;AT2G15510-AT2G15520;AT2G15520-AT2G15530	AT2G15530	NONE
2	6778801	6786999	4778	1210	0	4.5484	0	AT2G15535;AT2G15540;AT2G15550;AT2G15555	-	protein_coding_gene;transposable_element_gene;transposable_element_gene;other_RNA	low-molecular-weight cysteine-rich 10;transposable element gene;transposable element gene;other RNA	AT2TE27670;AT2TE27675	ATLINE1_4:LINE/L1;ATDNA2T9C:DNA/MuDR	AT2G15535-AT2G15540;AT2G15540-AT2G15550;AT2G15550-AT2G15555;AT2G15555-AT2G15560	NONE	AT2G15530;AT2G15535;AT2G15560
2	6863001	6863999	271	155	1.70289e-25	2.01389	2.59107e-25	AT2G15750	+	transposable_element_gene	transposable element gene	AT2TE27950	ATLINE1_6:LINE/L1	NONE	NONE	NONE
2	6881201	6887799	5040	996	0	5.82867	0	AT2G15800;AT2G15810;AT2G15815	-	transposable_element_gene;transposable_element_gene;transposable_element_gene	transposable element gene;transposable element gene;transposable element gene	AT2TE28035;AT2TE28025;AT2TE28030;AT2TE28020	ATMU2:DNA/MuDR;ATGP10:LTR/Gypsy;ATGP10:LTR/Gypsy;ATMU1:DNA/MuDR	AT2G15800-AT2G15810;AT2G15810-AT2G15815;AT2G15815-AT2G15820	AT2G15790	AT2G15820
2	6892201	6892799	189	80	9.28967e-33	2.72126	1.63155e-32	NONE	NONE	NONE	NONE	AT2TE28060	VANDAL18NA:DNA/MuDR	AT2G15820-AT2G15830	AT2G15820	NONE
2	6910001	6914399	1868	614	0	3.50434	0	AT2G15870	-	transposable_element_gene	transposable element gene	AT2TE28160	ATCOPIA38:LTR/Copia	AT2G15870-AT2G15880	AT2G15860	NONE
2	6935601	6940599	3283	789	0	4.79283	0	AT2G15920	+	transposable_element_gene	transposable element gene	AT2TE28260	ATCOPIA38:LTR/Copia	AT2G15910-AT2G15920;AT2G15920-AT2G15930	AT2G15910	AT2G15930
2	6941601	6945999	2916	668	0	5.02816	0	AT2G15930;AT2G15940	+	protein_coding_gene;transposable_element_gene	unknown protein; Has 1 Blast hits to 1 proteins in 1 species: Archae - 0; Bacteria - 0; Metazoa - 0; Fungi - 0; Plants - 1; Viruses - 0; Other Eukaryotes - 0 (source: NCBI BLink).;transposable element gene	AT2TE28285;AT2TE28280;AT2TE28290;AT2TE28295	ATHAT1:DNA/HAT;TAG2:DNA/HAT;ATHAT1:DNA/HAT;ATLINE1_2:LINE/L1	AT2G15930-AT2G15940;AT2G15940-AT2G15950	AT2G15930	NONE
2	6971201	6975599	1039	749	4.71207e-45	1.59784	9.97478e-45	AT2G16016;AT2G16018;AT2G16019;AT2G16020;AT2G16030	-	protein_coding_gene;protein_coding_gene;protein_coding_gene;protein_coding_gene;protein_coding_gene	unknown protein; LOCATED IN: endomembrane system; Has 30201 Blast hits to 17322 proteins in 780 species: Archae - 12; Bacteria - 1396; Metazoa - 17338; Fungi - 3422; Plants - 5037; Viruses - 0; Other Eukaryotes - 2996 (source: NCBI BLink).;unknown protein; FUNCTIONS IN: molecular_function unknown; INVOLVED IN: biological_process unknown; LOCATED IN: cellular_component unknown; Has 10 Blast hits t…	NONE	NONE	AT2G16016-AT2G16018;AT2G16030-AT2G16040	AT2G16016;AT2G16018;AT2G16019;AT2G16020;AT2G16030;AT2G16040	AT2G16015;AT2G16018;AT2G16019;AT2G16020;AT2G16030
2	6990201	6992199	650	305	6.55609e-89	2.45478	1.97826e-88	AT2G16100;AT2G16110	+	pseudogene;pseudogene	pseudogene hypothetical protein;pseudogene, similar to putative AP endonuclease/reverse transcriptase, blastp match of 34% identity and 5.9e-45 P-value to GP|21952510|gb|AAM82604.1|AF525305_2|AF525305 putative AP endonuclease/reverse transcriptase {Brassica napus}	NONE	NONE	AT2G16100-AT2G16110;AT2G16110-AT2G16120	AT2G16090	NONE
2	7066601	7069399	654	419	5.28199e-43	1.79789	1.09057e-42	AT2G16320;AT2G16330	+	transposable_element_gene;transposable_element_gene	transposable element gene;transposable element gene	AT2TE28755	VANDAL1:DNA/MuDR	AT2G16310-AT2G16320;AT2G16320-AT2G16330	NONE	NONE
2	7173401	7175999	536	363	4.68695e-30	1.70081	7.78786e-30	AT2G16560	+	transposable_element_gene	transposable element gene	AT2TE29220	ATLINE1A:LINE/L1	NONE	NONE	NONE
2	7202201	7204399	625	325	1.3824e-69	2.21511	3.6841e-69	AT2G16610	-	transposable_element_gene	transposable element gene	AT2TE29340	ATENSPM2:DNA/En-Spm	AT2G16600-AT2G16610;AT2G16610-AT2G16620	NONE	AT2G16600;AT2G16620
2	7223801	7229199	7900	804	0	11.318	0	AT2G16668;AT2G16670	-	protein_coding_gene;transposable_element_gene	unknown protein; Has 30201 Blast hits to 17322 proteins in 780 species: Archae - 12; Bacteria - 1396; Metazoa - 17338; Fungi - 3422; Plants - 5037; Viruses - 0; Other Eukaryotes - 2996 (source: NCBI BLink).;transposable element gene	AT2TE29450	ATCOPIA70:LTR/Copia	AT2G16660-AT2G16668;AT2G16668-AT2G16670;AT2G16670-AT2G16676	AT2G16668	AT2G16668
2	7230401	7238799	8695	1297	0	7.72197	0	AT2G16676;AT2G16680;AT2G16690	-	protein_coding_gene;transposable_element_gene;transposable_element_gene	unknown protein; BEST Arabidopsis thaliana protein match is: unknown protein (TAIR:AT4G02000.1); Has 35333 Blast hits to 34131 proteins in 2444 species: Archae - 798; Bacteria - 22429; Metazoa - 974; Fungi - 991; Plants - 531; Viruses - 0; Other Eukaryotes - 9610 (source: NCBI BLink).;transposable element gene;transposable element gene	AT2TE29465;AT2TE29460	TA11:LINE/L1;TA11:LINE/L1	AT2G16676-AT2G16680;AT2G16680-AT2G16690;AT2G16690-AT2G16700	AT2G16676	NONE
2	7290201	7294399	925	594	1.79922e-59	1.79372	4.40522e-59	AT2G16820;AT2G16830;AT2G16832	+	transposable_element_gene;pseudogene;transposable_element_gene	transposable element gene;a pseudogene whose sequence is similar to plasma membrane intrinsic protein 3 (PIP3);transposable element gene	AT2TE29725;AT2TE29730	VANDAL2N1:DNA/MuDR;VANDAL2N1:DNA/MuDR	AT2G16820-AT2G16830;AT2G16830-AT2G16832	NONE	NONE
2	7448201	7454199	2396	851	0	3.24306	0	AT2G17115	-	transposable_element_gene	transposable element gene	AT2TE30550;AT2TE30545;AT2TE30540;AT2TE30555	ATENSPM1:DNA/En-Spm;ATENSPM1:DNA/En-Spm;ATHATN1:DNA/HAT;ATCOPIA71:LTR/Copia	AT2G17110-AT2G17115;AT2G17115-AT2G17120	NONE	NONE
2	7537401	7538199	240	122	1.88178e-29	2.26595	3.09702e-29	AT2G17330	-	pseudogene	putative obtusifoliol 14-alpha demethylase. Expressed pseudogene.	NONE	NONE	NONE	NONE	NONE
2	7581401	7582999	607	220	5.29884e-127	3.17808	1.93281e-126	AT2G17460	+	transposable_element_gene	transposable element gene	AT2TE31215	VANDAL2N1:DNA/MuDR	AT2G17450-AT2G17460	NONE	NONE
2	7657801	7659999	676	355	1.76371e-73	2.19339	4.81763e-73	AT2G17610	-	transposable_element_gene	transposable element gene	AT2TE31550;AT2TE31555	ATLINE1_6:LINE/L1;ATLINE1_5:LINE/L1	NONE	NONE	NONE
2	7776601	7783999	3431	1160	0	3.40691	0	AT2G17900;AT2G17910;AT2G17920	+	protein_coding_gene;transposable_element_gene;protein_coding_gene	SET domain group 37;transposable element gene;nucleic acid binding;zinc ion binding	AT2TE32125;AT2TE32120	TA11:LINE/L1;TA11:LINE/L1	AT2G17900-AT2G17910;AT2G17910-AT2G17920	AT2G17900;AT2G17920	AT2G17930
2	8035401	8036999	390	208	5.9167e-42	2.15973	1.20583e-41	NONE	NONE	NONE	NONE	AT2TE33360	ATHAT1:DNA/HAT	AT2G18520-AT2G18530	AT2G18520	NONE
2	8076201	8077599	403	231	1.17155e-36	2.00952	2.19798e-36	AT2G18610	-	protein_coding_gene	unknown protein; Has 1 Blast hits to 1 proteins in 1 species: Archae - 0; Bacteria - 0; Metazoa - 0; Fungi - 0; Plants - 1; Viruses - 0; Other Eukaryotes - 0 (source: NCBI BLink).	AT2TE33540	ATREP13:RC/Helitron	AT2G18600-AT2G18610;AT2G18610-AT2G18620	AT2G18610;AT2G18620	AT2G18610
2	8269801	8274799	2480	719	0	3.97302	0	AT2G19100	-	transposable_element_gene	transposable element gene	AT2TE34410	ATLINEIII:LINE/L1	NONE	NONE	NONE
2	8300601	8301999	342	234	2.69094e-19	1.68348	3.52697e-19	AT2G19140	-	transposable_element_gene	transposable element gene	NONE	NONE	AT2G19140-AT2G19146	NONE	NONE
2	8380001	8383399	898	457	1.37353e-103	2.26338	4.434e-103	AT2G19360	+	protein_coding_gene	Protein of Unknown Function (DUF239)	AT2TE34910;AT2TE34915	HARBINGER:DNA/Harbinger;HARBINGER:DNA/Harbinger	AT2G19360-AT2G19380	AT2G19380	AT2G19360
2	8560401	8566999	7979	1057	0	8.69504	0	AT2G19840	-	transposable_element_gene	transposable element gene	AT2TE35830;AT2TE35835;AT2TE35840	ATDNA12T3_2:DNA;ATDNA12T3_2:DNA;ATCOPIA69:LTR/Copia	AT2G19830-AT2G19840;AT2G19840-AT2G19850	AT2G19830	NONE
2	8568401	8569999	750	218	5.18492e-208	3.96281	2.4845e-207	AT2G19850	+	protein_coding_gene	unknown protein; BEST Arabidopsis thaliana protein match is: unknown protein (TAIR:AT3G54730.1); Has 0 Blast hits to 0 proteins in 0 species (source: NCBI BLink).	NONE	NONE	AT2G19840-AT2G19850;AT2G19850-AT2G19860	AT2G19850;AT2G19860	AT2G19850
2	8638001	8640999	592	532	2.79087e-09	1.28176	2.97626e-09	AT2G20010	-	protein_coding_gene	Protein of unknown function (DUF810)	NONE	NONE	NONE	AT2G20000	NONE
2	8815601	8821399	3959	867	0	5.25974	0	AT2G20453;AT2G20460	-	protein_coding_gene;transposable_element_gene	unknown protein; Has 30201 Blast hits to 17322 proteins in 780 species: Archae - 12; Bacteria - 1396; Metazoa - 17338; Fungi - 3422; Plants - 5037; Viruses - 0; Other Eukaryotes - 2996 (source: NCBI BLink).;transposable element gene	AT2TE37050	ATCOPIA72:LTR/Copia	AT2G20453-AT2G20460;AT2G20460-AT2G20463	NONE	AT2G20450;AT2G20453
2	9048001	9048599	207	105	8.18239e-26	2.2708	1.25713e-25	AT2G21100	-	protein_coding_gene	Disease resistance-responsive (dirigent-like protein) family protein	NONE	NONE	AT2G21090-AT2G21100	AT2G21090	AT2G21100
2	9121801	9125599	4574	553	0	9.52729	0	AT2G21310	+	transposable_element_gene	transposable element gene	AT2TE38570;AT2TE38575	ATCOPIA74:LTR/Copia;ATCOPIA74:LTR/Copia	AT2G21300-AT2G21310;AT2G21310-AT2G21320	AT2G21320	NONE
2	9187201	9195399	6812	1174	0	6.68351	0	AT2G21460	-	transposable_element_gene	transposable element gene	AT2TE38910;AT2TE38905;AT2TE38915;AT2TE38900	ATCOPIA76:LTR/Copia;ATGP2N:LTR/Gypsy;ATCOPIA76:LTR/Copia;ATCOPIA76:LTR/Copia	AT2G21450-AT2G21460;AT2G21460-AT2G21465	NONE	AT2G21465
2	9496001	9496999	250	160	8.5732e-18	1.79978	1.08291e-17	AT2G22350	+	transposable_element_gene	transposable element gene	AT2TE40400;AT2TE40405	ATLINE1_2:LINE/L1;ATLINE1_1:LINE/L1	AT2G22345-AT2G22350	AT2G22360	AT2G22345
2	9528801	9530199	589	202	3.71312e-133	3.35863	1.39326e-132	AT2G22440	+	protein_coding_gene	BEST Arabidopsis thaliana protein match is: Ribonuclease H-like superfamily protein (TAIR:AT4G29090.1); Has 208 Blast hits to 191 proteins in 10 species: Archae - 0; Bacteria - 0; Metazoa - 0; Fungi - 0; Plants - 208; Viruses - 0; Other Eukaryotes - 0 (source: NCBI BLink).	NONE	NONE	AT2G22430-AT2G22440;AT2G22440-AT2G22450	AT2G22430;AT2G22440;AT2G22450	AT2G22440
2	9651801	9656399	1161	621	2.02178e-119	2.15347	7.05322e-119	AT2G22710	+	transposable_element_gene	transposable element gene	AT2TE41175;AT2TE41185;AT2TE41170;AT2TE41180	HELITRONY1D:RC/Helitron;ARNOLDY2:DNA/MuDR;ATIS112A:DNA/Harbinger;BOMZH1:DNA/MuDR	AT2G22710-AT2G22720	AT2G22690;AT2G22720	NONE
2	9922601	9923599	486	195	8.70971e-88	2.87078	2.60756e-87	NONE	NONE	NONE	NONE	AT2TE42460	TSCL:LINE?	AT2G23310-AT2G23320	NONE	NONE
2	10001601	10009799	4862	976	0	5.73804	0	AT2G23480;AT2G23490;AT2G23500	-	transposable_element_gene;transposable_element_gene;transposable_element_gene	transposable element gene;transposable element gene;transposable element gene	AT2TE42810	VANDAL21:DNA/MuDR	AT2G23470-AT2G23480;AT2G23480-AT2G23490;AT2G23490-AT2G23500;AT2G23500-AT2G23510	AT2G23470	NONE
2	10085401	10093799	4247	659	0	7.42327	0	AT2G23710;AT2G23720	-	transposable_element_gene;transposable_element_gene	transposable element gene;transposable element gene	AT2TE43160;AT2TE43165	VANDAL6:DNA/MuDR;VANDAL6:DNA/MuDR	AT2G23700-AT2G23710;AT2G23710-AT2G23720;AT2G23720-AT2G23740	NONE	NONE
2	10355601	10357599	549	338	8.28797e-41	1.87091	1.66255e-40	AT2G24340	-	protein_coding_gene	sequence-specific DNA binding transcription factors	AT2TE44370	RathE1_cons:RathE1_cons	NONE	NONE	NONE
2	10407601	10409799	563	325	1.91256e-49	1.99537	4.23943e-49	AT2G24513	+	protein_coding_gene	unknown protein; Has 30201 Blast hits to 17322 proteins in 780 species: Archae - 12; Bacteria - 1396; Metazoa - 17338; Fungi - 3422; Plants - 5037; Viruses - 0; Other Eukaryotes - 2996 (source: NCBI BLink).	NONE	NONE	AT2G24510-AT2G24513;AT2G24513-AT2G24520	AT2G24513	AT2G24513
2	10591601	10609599	12247	2378	0	5.9322	0	AT2G24890;AT2G24900;AT2G24910;AT2G24915;AT2G24920;AT2G24930;AT2G24940;AT2G24945	+	transposable_element_gene;transposable_element_gene;transposable_element_gene;transposable_element_gene;transposable_element_gene;transposable_element_gene;protein_coding_gene;protein_coding_gene	transposable element gene;transposable element gene;transposable element gene;transposable element gene;transposable element gene;transposable element gene;membrane-associated progesterone binding protein 2;unknown protein; BEST Arabidopsis thaliana protein match is: unknown protein (TAIR:AT4G36925.1); Has 6 Blast hits to 6 proteins in 2 species: Archae - 0; Bacteria - 0; Metazoa - 0; Fungi - 0; …	AT2TE45465	VANDAL3:DNA/MuDR	AT2G24880-AT2G24890;AT2G24890-AT2G24900;AT2G24900-AT2G24910;AT2G24910-AT2G24915;AT2G24915-AT2G24920;AT2G24920-AT2G24930;AT2G24930-AT2G24940	AT2G24880;AT2G24940;AT2G24945	NONE
2	10879401	10880199	163	50	2.11471e-44	3.75505	4.43626e-44	AT2G25550	+	transposable_element_gene	transposable element gene	AT2TE46765	HELITRONY1C:RC/Helitron	NONE	AT2G25560	NONE
2	11160201	11160599	140	69	3.65556e-19	2.3371	4.77145e-19	AT2G26215	-	transposable_element_gene	NONE	NONE	NONE	NONE	NONE	AT2G26210
2	11327201	11329199	486	309	3.02648e-33	1.81166	5.3735e-33	AT2G26630	+	transposable_element_gene	transposable element gene	AT2TE48990	HARBINGER:DNA/Harbinger	AT2G26620-AT2G26630;AT2G26630-AT2G26640	AT2G26620;AT2G26640	NONE
2	11393401	11394199	218	136	6.8684e-17	1.84636	8.47895e-17	AT2G26740	-	protein_coding_gene	soluble epoxide hydrolase	NONE	NONE	NONE	NONE	NONE
2	11713601	11715599	498	388	9.8542e-17	1.47841	1.21161e-16	AT2G27380	+	protein_coding_gene	extensin proline-rich 1	NONE	NONE	NONE	NONE	AT2G27385
2	11768201	11769399	265	177	1.42728e-16	1.72453	1.74768e-16	AT2G27540	+	protein_coding_gene	unknown protein; BEST Arabidopsis thaliana protein match is: unknown protein (TAIR:AT5G52080.1); Has 8 Blast hits to 8 proteins in 1 species: Archae - 0; Bacteria - 0; Metazoa - 0; Fungi - 0; Plants - 8; Viruses - 0; Other Eukaryotes - 0 (source: NCBI BLink).	NONE	NONE	AT2G27535-AT2G27540;AT2G27540-AT2G27550	AT2G27540	AT2G27540
2	12284601	12286599	537	294	1.23655e-53	2.1039	2.84811e-53	AT2G28640	-	protein_coding_gene	exocyst subunit exo70 family protein H5	NONE	NONE	AT2G28630-AT2G28640	NONE	AT2G28640
2	12331801	12332799	264	156	5.17374e-23	1.94929	7.43543e-23	AT2G28750	+	transposable_element_gene	transposable element gene	AT2TE53790	ATLINE1_4:LINE/L1	AT2G28750-AT2G28755	NONE	NONE
2	12449401	12454399	1795	778	1.06909e-278	2.65756	6.07254e-278	AT2G28980	-	transposable_element_gene	transposable element gene	AT2TE54365;AT2TE54360	ATLINE2:LINE/L1;ATLINEIII:LINE/L1	AT2G28980-AT2G28990	AT2G28990	NONE
2	12540601	12540999	140	72	1.12655e-17	2.23972	1.41964e-17	AT2G29165	-	transposable_element_gene	transposable element gene	AT2TE54780	ATCOPIA63:LTR/Copia	NONE	NONE	AT2G29170
2	12570601	12570799	98	11	8.82192e-64	10.262	2.23973e-63	AT2G29230	+	transposable_element_gene	transposable element gene	AT2TE54910	VANDAL14:DNA/MuDR	NONE	NONE	NONE
2	12572601	12572799	101	14	2.7254e-57	8.30982	6.50939e-57	NONE	NONE	NONE	NONE	AT2TE54910	VANDAL14:DNA/MuDR	AT2G29230-AT2G29240	NONE	NONE
2	12575201	12575399	126	15	3.00633e-78	9.67559	8.46191e-78	AT2G29240	-	transposable_element_gene	transposable element gene	AT2TE54910	VANDAL14:DNA/MuDR	NONE	NONE	NONE
2	12655601	12660599	1071	797	5.93472e-41	1.54785	1.19362e-40	AT2G29600;AT2G29605	-	protein_coding_gene;protein_coding_gene	Galactose oxidase/kelch repeat superfamily protein;Plant protein 1589 of unknown function	NONE	NONE	AT2G29600-AT2G29605;AT2G29605-AT2G29610	AT2G29590;AT2G29605	AT2G29600;AT2G29605
2	13422601	13422999	218	28	9.09669e-127	8.96802	3.31362e-126	AT2G31520	-	transposable_element_gene	transposable element gene	NONE	NONE	NONE	NONE	NONE
2	14402401	14405799	925	487	4.3229e-99	2.18782	1.36671e-98	AT2G34100;AT2G34110;AT2G34120	+	protein_coding_gene;protein_coding_gene;protein_coding_gene	unknown protein; Has 35333 Blast hits to 34131 proteins in 2444 species: Archae - 798; Bacteria - 22429; Metazoa - 974; Fungi - 991; Plants - 531; Viruses - 0; Other Eukaryotes - 9610 (source: NCBI BLink).;BEST Arabidopsis thaliana protein match is: forkhead-associated (FHA) domain-containing protein (TAIR:AT1G34355.1); Has 19 Blast hits to 19 proteins in 5 species: Archae - 0; Bacteria - 0; Meta…	AT2TE63770;AT2TE63780;AT2TE63785;AT2TE63775	VANDAL5A:DNA/MuDR;ATDNAI26T9:DNA/MuDR;ATDNAI27T9B:DNA/MuDR;ATDNAI27T9C:DNA/MuDR	NONE	AT2G34120;AT2G34123	AT2G34110;AT2G34120
2	14407801	14412599	3102	667	0	5.35691	0	AT2G34100;AT2G34130	+	protein_coding_gene;transposable_element_gene	unknown protein; Has 35333 Blast hits to 34131 proteins in 2444 species: Archae - 798; Bacteria - 22429; Metazoa - 974; Fungi - 991; Plants - 531; Viruses - 0; Other Eukaryotes - 9610 (source: NCBI BLink).;transposable element gene	AT2TE63805;AT2TE63800	ATENSPM1:DNA/En-Spm;ATENSPM1:DNA/En-Spm	NONE	NONE	NONE
2	14596601	14597399	252	165	8.36036e-17	1.7592	1.02959e-16	AT2G34655	+	protein_coding_gene	unknown protein; FUNCTIONS IN: molecular_function unknown; INVOLVED IN: biological_process unknown; LOCATED IN: endomembrane system; EXPRESSED IN: stem, root, inflorescence, cultured cell, leaf; Has 35333 Blast hits to 34131 proteins in 2444 species: Archae - 798; Bacteria - 22429; Metazoa - 974; Fungi - 991; Plants - 531; Viruses - 0; Other Eukaryotes - 9610 (source: NCBI BLink).	NONE	NONE	AT2G34650-AT2G34655	AT2G34655	NONE
2	15117401	15118199	206	180	6.14676e-05	1.31824	6.32609e-05	AT2G36000	+	protein_coding_gene	Mitochondrial transcription termination factor family protein	NONE	NONE	NONE	NONE	AT2G35990
2	15410801	15411999	311	199	1.20002e-21	1.80014	1.67261e-21	AT2G36750	-	protein_coding_gene	UDP-glucosyl transferase 73C1	NONE	NONE	NONE	AT2G36740	NONE
2	15555201	15556799	372	330	5.75816e-07	1.29846	5.99752e-07	AT2G37035	-	protein_coding_gene	unknown protein; Has 26 Blast hits to 26 proteins in 11 species: Archae - 0; Bacteria - 0; Metazoa - 2; Fungi - 0; Plants - 23; Viruses - 0; Other Eukaryotes - 1 (source: NCBI BLink).	NONE	NONE	NONE	NONE	AT2G37040
2	15679401	15681599	445	382	1.36998e-09	1.34182	1.46448e-09	AT2G37370	+	protein_coding_gene	unknown protein; BEST Arabidopsis thaliana protein match is: unknown protein (TAIR:AT5G13560.1); Has 30201 Blast hits to 17322 proteins in 780 species: Archae - 12; Bacteria - 1396; Metazoa - 17338; Fungi - 3422; Plants - 5037; Viruses - 0; Other Eukaryotes - 2996 (source: NCBI BLink).	NONE	NONE	NONE	NONE	NONE
2	15781801	15782799	251	200	1.46102e-08	1.44558	1.54456e-08	AT2G37630	-	protein_coding_gene	myb-like HTH transcriptional regulator family protein	NONE	NONE	NONE	NONE	AT2G37620
2	16003601	16005999	919	299	3.35214e-221	3.54032	1.67202e-220	AT2G38195	+	protein_coding_gene	RING/U-box superfamily protein	NONE	NONE	NONE	NONE	AT2G38185
2	16007801	16010599	1039	311	3.403e-277	3.84816	1.92073e-276	AT2G38220	+	protein_coding_gene	RING/U-box superfamily protein	NONE	NONE	AT2G38210-AT2G38220	AT2G38220;AT2G38230	AT2G38210
2	17092601	17095799	958	264	1.12659e-281	4.17984	6.44694e-281	AT2G40955;AT2G40960	+	protein_coding_gene;protein_coding_gene	unknown protein; FUNCTIONS IN: molecular_function unknown; INVOLVED IN: biological_process unknown; LOCATED IN: cellular_component unknown; EXPRESSED IN: cultured cell; BEST Arabidopsis thaliana protein match is: unknown protein (TAIR:AT4G15096.1); Has 89 Blast hits to 89 proteins in 21 species: Archae - 0; Bacteria - 3; Metazoa - 18; Fungi - 0; Plants - 12; Viruses - 0; Other Eukaryotes - 56 (so…	AT2TE77015;AT2TE77005	ATGP9B:LTR/Gypsy;ATGP9B:LTR/Gypsy	AT2G40950-AT2G40955;AT2G40955-AT2G40960	AT2G40955;AT2G40960	AT2G40955
2	17201001	17202599	279	256	0.000107115	1.25534	0.000110071	AT2G41250	-	protein_coding_gene	Haloacid dehalogenase-like hydrolase (HAD) superfamily protein	NONE	NONE	NONE	NONE	NONE
2	17337001	17344999	11325	1265	0	10.3121	0	AT2G41560;AT2G41570;AT2G41580;AT2G41590;AT2G41600	-	protein_coding_gene;transposable_element_gene;transposable_element_gene;protein_coding_gene;protein_coding_gene	autoinhibited Ca(2+)-ATPase, isoform 4;transposable element gene;transposable element gene;unknown protein; BEST Arabidopsis thaliana protein match is: unknown protein (TAIR:AT5G25200.1); Has 221 Blast hits to 217 proteins in 10 species: Archae - 0; Bacteria - 0; Metazoa - 0; Fungi - 0; Plants - 221; Viruses - 0; Other Eukaryotes - 0 (source: NCBI BLink).;Mitochondrial glycoprotein family protein	AT2TE78225;AT2TE78215;AT2TE78210	TA11:LINE/L1;TA11:LINE/L1;TA11:LINE/L1	AT2G41560-AT2G41570;AT2G41570-AT2G41580;AT2G41580-AT2G41590	AT2G41560;AT2G41590	AT2G41600
2	17418001	17419199	409	194	1.0524e-55	2.4284	2.47389e-55	AT2G41745	-	transposable_element_gene	transposable element gene	AT2TE78600	ATLINE1A:LINE/L1	NONE	AT2G41740	NONE
2	17836801	17837199	131	68	2.25041e-16	2.21902	2.74212e-16	AT2G42870	-	protein_coding_gene	phy rapidly regulated 1	NONE	NONE	NONE	NONE	NONE
2	18497001	18498599	369	248	7.41487e-22	1.71385	1.04025e-21	NONE	NONE	NONE	NONE	NONE	NONE	AT2G44840-AT2G44850	AT2G44850	AT2G44840
2	18651201	18655799	6131	708	0	9.97462	0	AT2G45230	-	transposable_element_gene	transposable element gene	AT2TE84695;AT2TE84700;AT2TE84690	ATLINE1_4:LINE/L1;ATLINE1_6:LINE/L1;TA11:LINE/L1	AT2G45220-AT2G45230;AT2G45230-AT2G45240	AT2G45240	NONE
2	18818001	18818399	127	81	4.34902e-10	1.806	4.67605e-10	AT2G45670	-	protein_coding_gene	calcineurin B subunit-related	NONE	NONE	NONE	NONE	NONE
2	19349601	19350199	178	84	9.14631e-26	2.44084	1.40242e-25	AT2G47130	-	protein_coding_gene	NAD(P)-binding Rossmann-fold superfamily protein	NONE	NONE	NONE	NONE	AT2G47140
3	129201	130599	468	245	6.01092e-52	2.20028	1.3657e-51	AT3G01345	+	protein_coding_gene	Expressed protein	NONE	NONE	NONE	AT3G01340	NONE
3	247401	250199	527	439	6.72392e-13	1.38275	7.58864e-13	AT3G01670	+	protein_coding_gene	unknown protein; BEST Arabidopsis thaliana protein match is: unknown protein (TAIR:AT3G01680.1); Has 121 Blast hits to 111 proteins in 12 species: Archae - 0; Bacteria - 0; Metazoa - 0; Fungi - 0; Plants - 121; Viruses - 0; Other Eukaryotes - 0 (source: NCBI BLink).	NONE	NONE	NONE	NONE	AT3G01660
3	289401	292599	663	546	1.10648e-16	1.39868	1.35921e-16	AT3G01810	+	protein_coding_gene	FUNCTIONS IN: molecular_function unknown; INVOLVED IN: biological_process unknown; LOCATED IN: plasma membrane; EXPRESSED IN: 21 plant structures; EXPRESSED DURING: 13 growth stages; BEST Arabidopsis thaliana protein match is: nucleolar protein gar2-related (TAIR:AT2G42320.2); Has 1327 Blast hits to 470 proteins in 132 species: Archae - 2; Bacteria - 131; Metazoa - 139; Fungi - 114; Plants - 114;…	NONE	NONE	NONE	NONE	NONE
3	326401	328799	471	380	1.16935e-13	1.4277	1.33889e-13	AT3G01970;AT3G01980	-	protein_coding_gene;protein_coding_gene	WRKY DNA-binding protein 45;NAD(P)-binding Rossmann-fold superfamily protein	NONE	NONE	AT3G01970-AT3G01980	AT3G01970	AT3G01980
3	365801	366999	252	209	3.03943e-07	1.38884	3.17627e-07	AT3G02090	+	protein_coding_gene	Insulinase (Peptidase family M16) protein	NONE	NONE	NONE	AT3G02080	NONE
3	1966201	1967999	1183	231	0	5.8989	0	NONE	NONE	NONE	NONE	NONE	NONE	AT3G06433-AT3G06435	NONE	NONE
3	1968801	1969399	173	61	2.05541e-39	3.26674	4.03852e-39	AT3G06435	-	protein_coding_gene	Expressed protein	NONE	NONE	AT3G06433-AT3G06435	NONE	AT3G06435
3	1970201	1970799	186	120	1.86922e-13	1.78538	2.13204e-13	AT3G06435	-	protein_coding_gene	Expressed protein	NONE	NONE	AT3G06435-AT3G06437	AT3G06435	NONE
3	2258801	2262199	1059	519	1.4728e-131	2.35032	5.50323e-131	AT3G07140	+	protein_coding_gene	GPI transamidase component Gpi16 subunit family protein	AT3TE09505;AT3TE09500	ATDNAI27T9A:DNA/MuDR;LIMPET1:DNA/MuDR	AT3G07130-AT3G07140	AT3G07130;AT3G07140	NONE
3	2292601	2293799	262	234	3.25199e-05	1.28969	3.3488e-05	AT3G07210	-	protein_coding_gene	unknown protein; Has 97 Blast hits to 85 proteins in 31 species: Archae - 0; Bacteria - 14; Metazoa - 7; Fungi - 19; Plants - 37; Viruses - 0; Other Eukaryotes - 20 (source: NCBI BLink).	NONE	NONE	AT3G07200-AT3G07210	NONE	AT3G07200;AT3G07210
3	2810601	2811599	337	34	2.89427e-226	11.4169	1.46131e-225	AT3G09165	+	transposable_element_gene	transposable element gene	AT3TE11850	VANDAL16:DNA/MuDR	NONE	NONE	NONE
3	2812401	2813399	523	60	0	10.0403	0	AT3G09165	+	transposable_element_gene	transposable element gene	AT3TE11850	VANDAL16:DNA/MuDR	AT3G09165-AT3G09170	NONE	NONE
3	2814201	2814599	178	20	2.23685e-113	10.2515	7.5672e-113	AT3G09170	-	transposable_element_gene	transposable element gene	AT3TE11850	VANDAL16:DNA/MuDR	NONE	NONE	NONE
3	2815401	2816199	305	31	3.48125e-204	11.3328	1.65336e-203	AT3G09170	-	transposable_element_gene	transposable element gene	AT3TE11850	VANDAL16:DNA/MuDR	NONE	NONE	NONE
3	3756201	3757599	311	275	3.30527e-06	1.30264	3.42206e-06	AT3G11890	+	protein_coding_gene	Sterile alpha motif (SAM) domain-containing protein	NONE	NONE	NONE	AT3G11900	NONE
3	3806801	3809199	1326	196	0	7.79266	0	AT3G11970	-	transposable_element_gene	transposable element gene	AT3TE16030;AT3TE16035	VANDAL16:DNA/MuDR;ATGP3:LTR/Gypsy	AT3G11964-AT3G11970	AT3G11964	NONE
3	3811201	3813599	1104	246	0	5.16931	0	AT3G11970	-	transposable_element_gene	transposable element gene	AT3TE16040;AT3TE16035	ATLINE1_3A:LINE/L1;ATGP3:LTR/Gypsy	AT3G11970-AT3G11980	AT3G11980	NONE
3	4276801	4288399	9683	1656	0	6.73516	0	AT3G13250;AT3G13260;AT3G13270	-	transposable_element_gene;transposable_element_gene;transposable_element_gene	transposable element gene;transposable element gene;transposable element gene	AT3TE18050;AT3TE18040;AT3TE18045	HELITRON1:RC/Helitron;HELITRON1:RC/Helitron;HELITRON4:RC/Helitron	AT3G13250-AT3G13260;AT3G13260-AT3G13270;AT3G13270-AT3G13275	NONE	AT3G13240;AT3G13275
3	4454801	4455999	247	96	4.38416e-48	2.96363	9.58723e-48	AT3G13624	-	pseudogene	pseudogene, hypothetical protein	NONE	NONE	NONE	AT3G13630	NONE
3	5152201	5156399	1256	565	2.69022e-183	2.56059	1.19908e-182	AT3G15310;AT3G15320	-	transposable_element_gene;transposable_element_gene	transposable element gene;transposable element gene	AT3TE21700	ATIS112A:DNA/Harbinger	AT3G15310-AT3G15320;AT3G15320-AT3G15330	NONE	NONE
3	5278001	5286799	6772	2221	0	3.5121	0	AT3G15600;AT3G15602	-	transposable_element_gene;transposable_element_gene	transposable element gene;transposable element gene	AT3TE22200	VANDAL17:DNA/MuDR	AT3G15590-AT3G15600;AT3G15600-AT3G15602;AT3G15602-AT3G15605	AT3G15590;AT3G15605	AT3G15604
3	5728201	5729199	275	156	2.41677e-26	2.03052	3.75397e-26	AT3G16820	-	protein_coding_gene	F-box and associated interaction domains-containing protein	NONE	NONE	AT3G16820-AT3G16830	AT3G16810;AT3G16820	NONE
3	5831601	5832199	172	89	5.65197e-21	2.22606	7.72812e-21	AT3G17100	+	protein_coding_gene	sequence-specific DNA binding transcription factors	NONE	NONE	NONE	NONE	NONE
3	6605801	6606199	134	76	6.6361e-14	2.0309	7.6407e-14	AT3G19100	+	protein_coding_gene	Protein kinase superfamily protein	NONE	NONE	NONE	NONE	NONE
3	7233801	7236799	758	445	5.20214e-63	1.96204	1.31204e-62	AT3G20700;AT3G20705	-	protein_coding_gene;pseudogene	F-box associated ubiquitination effector family protein;pseudogene, hypothetical protein	NONE	NONE	AT3G20700-AT3G20705	AT3G20700	NONE
3	7342601	7344399	422	261	1.75093e-31	1.86239	3.0024e-31	AT3G20950	+	protein_coding_gene	cytochrome P450, family 705, subfamily A, polypeptide 32	AT3TE30865	RP1_AT:DNA	AT3G20940-AT3G20950	AT3G20950	AT3G20940
3	7823001	7825199	440	375	7.22436e-10	1.35151	7.74896e-10	AT3G22170	-	protein_coding_gene	far-red elongated hypocotyls 3	NONE	NONE	NONE	NONE	NONE
3	8002601	8003199	171	81	1.13474e-24	2.4317	1.69295e-24	AT3G22580	-	protein_coding_gene	Bifunctional inhibitor/lipid-transfer protein/seed storage 2S albumin superfamily protein	NONE	NONE	AT3G22570-AT3G22580;AT3G22580-AT3G22590	AT3G22580;AT3G22590	AT3G22580
3	8130801	8133399	709	384	8.0304e-72	2.12673	2.16813e-71	AT3G22937;AT3G22940	+	pseudogene;protein_coding_gene	unknown pseudogene;F-box associated ubiquitination effector family protein	AT3TE34115;AT3TE34110	ATREP5:RC/Helitron;HELITRONY1B:RC/Helitron	AT3G22937-AT3G22940;AT3G22940-AT3G22942	AT3G22940;AT3G22942	AT3G22940
3	8175601	8176599	247	161	1.00574e-16	1.76713	1.23631e-16	AT3G23010	+	protein_coding_gene	receptor like protein 36	NONE	NONE	NONE	NONE	AT3G23020
3	8209801	8211999	768	327	1.70943e-124	2.70528	6.15993e-124	AT3G23085	-	transposable_element_gene	transposable element gene	AT3TE34435;AT3TE34425;AT3TE34430;AT3TE34440	SIMPLEHAT1:DNA/HAT;TAG2:DNA/HAT;TAG2:DNA/HAT;ATCOPIA28:LTR/Copia	AT3G23085-AT3G23090	AT3G23080	NONE
3	8526401	8527999	366	246	1.0852e-21	1.71374	1.51453e-21	AT3G23680;AT3G23685	+	protein_coding_gene;protein_coding_gene	F-box associated ubiquitination effector family protein;F-box associated ubiquitination effector family protein	NONE	NONE	AT3G23680-AT3G23685	AT3G23680;AT3G23685	AT3G23690
3	8537201	8543199	1867	817	6.31912e-285	2.63221	3.66304e-284	AT3G23715;AT3G23720;AT3G23725	+	protein_coding_gene;transposable_element_gene;transposable_element_gene	SCR-like 13;transposable element gene;transposable element gene	AT3TE35825;AT3TE35820	ATGP7:LTR/Gypsy;ATGP7:LTR/Gypsy	AT3G23715-AT3G23720;AT3G23720-AT3G23725;AT3G23725-AT3G23727	NONE	AT3G23710;AT3G23715
3	8806001	8807399	348	220	8.35604e-25	1.82203	1.25014e-24	AT3G24300	-	protein_coding_gene	ammonium transporter 1;3	NONE	NONE	AT3G24300-AT3G24310	AT3G24300	NONE
3	8842601	8853399	4673	776	0	6.93637	0	AT3G24360;AT3G24365;AT3G24370;AT3G24380;AT3G24385;AT3G24390	-	protein_coding_gene;transposable_element_gene;transposable_element_gene;transposable_element_gene;transposable_element_gene;transposable_element_gene	ATP-dependent caseinolytic (Clp) protease/crotonase family protein;transposable element gene;transposable element gene;transposable element gene;transposable element gene;transposable element gene	AT3TE37060	VANDAL2:DNA/MuDR	AT3G24360-AT3G24365;AT3G24365-AT3G24370;AT3G24370-AT3G24380;AT3G24380-AT3G24385;AT3G24385-AT3G24390	AT3G24360	NONE
3	8854201	8858199	1621	399	0	4.6796	0	AT3G24390	-	transposable_element_gene	transposable element gene	AT3TE37065;AT3TE37060	VANDAL2:DNA/MuDR;VANDAL2:DNA/MuDR	AT3G24390-AT3G24400	NONE	NONE
3	8937201	8938599	353	236	2.43057e-21	1.7229	3.35721e-21	AT3G24516;AT3G24517;AT3G24518	-	protein_coding_gene;protein_coding_gene;other_RNA	unknown protein; Has 30201 Blast hits to 17322 proteins in 780 species: Archae - 12; Bacteria - 1396; Metazoa - 17338; Fungi - 3422; Plants - 5037; Viruses - 0; Other Eukaryotes - 2996 (source: NCBI BLink).;unknown protein; BEST Arabidopsis thaliana protein match is: unknown protein (TAIR:AT2G05752.1); Has 3 Blast hits to 3 proteins in 2 species: Archae - 0; Bacteria - 0; Metazoa - 0; Fungi - 0; …	NONE	NONE	AT3G24515-AT3G24516;AT3G24516-AT3G24517	AT3G24515;AT3G24516	AT3G24516;AT3G24517
3	8956401	8957599	374	206	1.57694e-37	2.09123	3.00161e-37	AT3G24542	+	protein_coding_gene	Beta-galactosidase related protein	NONE	NONE	NONE	NONE	AT3G24540
3	8977201	8978199	387	185	4.61969e-52	2.40956	1.05139e-51	AT3G24610	-	protein_coding_gene	Galactose oxidase/kelch repeat superfamily protein	NONE	NONE	AT3G24610-AT3G24612	AT3G24610	NONE
3	9011401	9017199	3176	916	0	3.99377	0	AT3G24675;AT3G24680	-	transposable_element_gene;transposable_element_gene	transposable element gene;transposable element gene	AT3TE37690	TA11:LINE/L1	AT3G24680-AT3G24690	NONE	NONE
3	9226801	9232799	2767	889	0	3.58514	0	AT3G25450;AT3G25460	-	transposable_element_gene;protein_coding_gene	transposable element gene;F-box and associated interaction domains-containing protein	AT3TE38575;AT3TE38570;AT3TE38565	ATCOPIA45:LTR/Copia;ATCOPIA65:LTR/Copia;ATCOPIA65:LTR/Copia	AT3G25440-AT3G25450;AT3G25450-AT3G25460;AT3G25460-AT3G25470	AT3G25460;AT3G25470	AT3G25460
3	9235601	9240999	2505	873	0	3.30515	0	AT3G25480;AT3G25485	-	protein_coding_gene;transposable_element_gene	Rhodanese/Cell cycle control phosphatase superfamily protein;transposable element gene	AT3TE38590;AT3TE38595	ATLINE1_3A:LINE/L1;ATLINEIII:LINE/L1	AT3G25480-AT3G25485;AT3G25485-AT3G25490	AT3G25480;AT3G25490	AT3G25470
3	9378801	9381399	1341	415	0	3.72202	0	AT3G25719;AT3G25720	+	protein_coding_gene;protein_coding_gene	unknown protein; Has 30201 Blast hits to 17322 proteins in 780 species: Archae - 12; Bacteria - 1396; Metazoa - 17338; Fungi - 3422; Plants - 5037; Viruses - 0; Other Eukaryotes - 2996 (source: NCBI BLink).;RNA-directed DNA polymerase (reverse transcriptase)-related family protein	NONE	NONE	AT3G25717-AT3G25719;AT3G25719-AT3G25720	AT3G25719;AT3G25720	AT3G25719
3	9388001	9394199	3670	928	0	4.55529	0	AT3G25725;AT3G25727	-	transposable_element_gene;protein_coding_gene	transposable element gene;BEST Arabidopsis thaliana protein match is: RNA-directed DNA polymerase (reverse transcriptase)-related family protein (TAIR:AT2G02520.1); Has 26 Blast hits to 26 proteins in 2 species: Archae - 0; Bacteria - 0; Metazoa - 0; Fungi - 0; Plants - 26; Viruses - 0; Other Eukaryotes - 0 (source: NCBI BLink).	AT3TE39225;AT3TE39220	ATCOPIA24:LTR/Copia;ATCOPIA17:LTR/Copia	AT3G25720-AT3G25725;AT3G25725-AT3G25727	NONE	AT3G25727
3	9435001	9436399	387	208	5.99952e-41	2.14312	1.20575e-40	AT3G25815	-	transposable_element_gene	transposable element gene	AT3TE39395	ATLINE2:LINE/L1	NONE	NONE	NONE
3	9608401	9608799	129	39	2.95728e-36	3.80999	5.50016e-36	NONE	NONE	NONE	NONE	AT3TE40125	ATDNAI27T9A:DNA/MuDR	AT3G26240-AT3G26250	NONE	NONE
3	9612201	9614599	710	321	8.62797e-104	2.54772	2.78694e-103	AT3G26250;AT3G26260	+	protein_coding_gene;transposable_element_gene	Cysteine/Histidine-rich C1 domain family protein;transposable element gene	AT3TE40145	VANDAL13:DNA/MuDR	AT3G26250-AT3G26260	AT3G26250	NONE
3	9615401	9625599	5027	1380	0	4.19593	0	AT3G26260;AT3G26265	-	transposable_element_gene;transposable_element_gene	transposable element gene;transposable element gene	AT3TE40145	VANDAL13:DNA/MuDR	AT3G26260-AT3G26265;AT3G26265-AT3G26270	NONE	NONE
3	9692201	9697999	8381	886	0	10.8958	0	AT3G26483;AT3G26486	+	transposable_element_gene;transposable_element_gene	transposable element gene;transposable element gene	AT3TE40425;AT3TE40420	ATLINE1_3A:LINE/L1;ATCOPIA82:LTR/Copia	AT3G26480-AT3G26483;AT3G26483-AT3G26486;AT3G26486-AT3G26490	NONE	NONE
3	9708201	9709799	400	246	2.04593e-30	1.87294	3.43143e-30	AT3G26500	-	protein_coding_gene	plant intracellular ras group-related LRR 2	NONE	NONE	NONE	NONE	AT3G26510
3	9975001	9976199	306	191	7.61315e-23	1.84538	1.09061e-22	AT3G27040	-	protein_coding_gene	Meprin and TRAF (MATH) homology domain-containing protein	NONE	NONE	NONE	AT3G27030	NONE
3	10054201	10055199	249	210	1.17308e-06	1.36577	1.21853e-06	AT3G27230	+	protein_coding_gene	S-adenosyl-L-methionine-dependent methyltransferases superfamily protein	NONE	NONE	NONE	AT3G27220	AT3G27240
3	10106001	10111399	2340	539	0	5.00064	0	AT3G27327	+	transposable_element_gene	transposable element gene	AT3TE42070;AT3TE42075	ATCOPIA49:LTR/Copia;ATCOPIA49:LTR/Copia	AT3G27325-AT3G27327;AT3G27327-AT3G27328	AT3G27328	NONE
3	10165601	10169399	813	549	6.80958e-45	1.70575	1.43752e-44	AT3G27470;AT3G27473	-	protein_coding_gene;protein_coding_gene	Protein of unknown function (DUF707);Cysteine/Histidine-rich C1 domain family protein	AT3TE42270;AT3TE42275	VANDAL3:DNA/MuDR;VANDAL3:DNA/MuDR	AT3G27470-AT3G27473	NONE	AT3G27470;AT3G27473
3	10222201	10225599	1487	501	0	3.41878	0	AT3G27600;AT3G27610	-	protein_coding_gene;protein_coding_gene	SWAP (Suppressor-of-White-APricot)/surp RNA-binding domain-containing protein;Nucleotidylyl transferase superfamily protein	AT3TE42495;AT3TE42490	ATIS112A:DNA/Harbinger;TSCL:LINE?	AT3G27590-AT3G27600;AT3G27600-AT3G27610	AT3G27600	AT3G27590;AT3G27600;AT3G27610
3	10339801	10345599	4453	935	0	5.48579	0	AT3G27883	+	transposable_element_gene	transposable element gene	AT3TE42960	TA11:LINE/L1	AT3G27880-AT3G27883;AT3G27883-AT3G27884	NONE	AT3G27880
3	10395201	10396199	257	147	2.7587e-24	2.01379	4.07834e-24	AT3G27980;AT3G27990	-	protein_coding_gene;other_RNA	Plant invertase/pectin methylesterase inhibitor superfamily;other RNA	AT3TE43170	ATCOPIA37:LTR/Copia	NONE	NONE	AT3G27980
3	10414401	10414999	171	108	2.98304e-13	1.82377	3.38878e-13	AT3G28010	-	transposable_element_gene	transposable element gene	AT3TE43255	SIMPLEHAT2:DNA/HAT	NONE	NONE	NONE
3	10459801	10462999	1277	418	7.38797e-304	3.51895	4.47619e-303	AT3G28100;AT3G28110	+	protein_coding_gene;transposable_element_gene	nodulin MtN21 /EamA-like transporter family protein;transposable element gene	AT3TE43450;AT3TE43455;AT3TE43460	TAG2:DNA/HAT;VANDAL1:DNA/MuDR;VANDAL1:DNA/MuDR	AT3G28100-AT3G28110;AT3G28110-AT3G28120	NONE	AT3G28100;AT3G28120
3	10464201	10464999	334	152	1.55706e-49	2.53105	3.46e-49	NONE	NONE	NONE	NONE	AT3TE43470	VANDAL1N1:DNA/MuDR	AT3G28120-AT3G28130	AT3G28120;AT3G28130	NONE
3	10478001	10484199	3864	955	0	4.66049	0	AT3G28153	-	transposable_element_gene	transposable element gene	AT3TE43550	ATLINE1_6:LINE/L1	AT3G28150-AT3G28153;AT3G28153-AT3G28155	NONE	NONE
3	10559201	10561999	766	387	4.38174e-90	2.2799	1.3289e-89	AT3G28295	+	transposable_element_gene	transposable element gene	AT3TE43900;AT3TE43905;AT3TE43895	ATGP2:LTR/Gypsy;ATLANTYS1:LTR/Gypsy;ATGP2:LTR/Gypsy	AT3G28291-AT3G28295	NONE	NONE
3	10806401	10807599	304	155	1.74366e-36	2.25912	3.25766e-36	AT3G28780	-	protein_coding_gene	Protein of unknown function (DUF1216)	AT3TE44935	VANDAL1:DNA/MuDR	NONE	NONE	NONE
3	10884401	10891799	4002	1089	0	4.23299	0	AT3G28865;AT3G28870	+	transposable_element_gene;protein_coding_gene	transposable element gene;CONTAINS InterPro DOMAIN/s: Histone deacetylase interacting (InterPro:IPR013194), Sec63 domain (InterPro:IPR004179); BEST Arabidopsis thaliana protein match is: unknown protein (TAIR:AT3G24260.1); Has 531 Blast hits to 527 proteins in 118 species: Archae - 0; Bacteria - 10; Metazoa - 251; Fungi - 29; Plants - 170; Viruses - 0; Other Eukaryotes - 71 (source: NCBI BLink).	AT3TE45260;AT3TE45270;AT3TE45255	ATLINEIII:LINE/L1;ATLINE1_3A:LINE/L1;ATLINE2:LINE/L1	AT3G28865-AT3G28870	AT3G28870;AT3G28880	NONE
3	10917601	10922999	3044	766	0	4.57735	0	AT3G28915	-	transposable_element_gene	transposable element gene	AT3TE45390;AT3TE45385	ATLINE1_4:LINE/L1;ATLINE1_6:LINE/L1	AT3G28915-AT3G28917	NONE	NONE
3	10927201	10933199	1633	986	2.56533e-123	1.90769	9.17021e-123	AT3G28918	+	protein_coding_gene	unknown protein; LOCATED IN: endomembrane system; Has 30201 Blast hits to 17322 proteins in 780 species: Archae - 12; Bacteria - 1396; Metazoa - 17338; Fungi - 3422; Plants - 5037; Viruses - 0; Other Eukaryotes - 2996 (source: NCBI BLink).	AT3TE45430;AT3TE45425;AT3TE45420;AT3TE45410;AT3TE45415;AT3TE45405	ATGP10:LTR/Gypsy;RathE1_cons:RathE1_cons;TA11:LINE/L1;ATCOPIA65:LTR/Copia;TA11:LINE/L1;ATSINE2A:SINE	AT3G28917-AT3G28918;AT3G28918-AT3G28920	AT3G28918	AT3G28918
3	10978201	10979999	386	288	6.55989e-16	1.54381	7.91676e-16	AT3G28955	-	transposable_element_gene	transposable element gene	AT3TE45630	HELITRON2:RC/Helitron	AT3G28955-AT3G28956	AT3G28950	AT3G28956
3	11052201	11052599	141	90	5.74057e-11	1.80457	6.26011e-11	AT3G29075	-	protein_coding_gene	glycine-rich protein	NONE	NONE	NONE	NONE	NONE
3	11054801	11062999	5073	981	0	5.95654	0	AT3G29076	-	transposable_element_gene	transposable element gene	AT3TE45980;AT3TE45985;AT3TE45970;AT3TE45975	ATGP1:LTR/Gypsy;HELITRONY3:RC/Helitron;ARNOLDY1:DNA/MuDR;ATGP1:LTR/Gypsy	AT3G29075-AT3G29076;AT3G29076-AT3G29077	NONE	NONE
3	11064601	11071399	3271	1041	0	3.61933	0	AT3G29078;AT3G29080	+	transposable_element_gene;protein_coding_gene	transposable element gene;unknown protein; Has 0 Blast hits to 0 proteins in 0 species (source: NCBI BLink).	AT3TE46010;AT3TE46000;AT3TE45990;AT3TE45995	ATREP15:RC/Helitron;ATLINEIII:LINE/L1;BRODYAGA1A:DNA/MuDR;ATLINE2:LINE/L1	AT3G29077-AT3G29078;AT3G29078-AT3G29080;AT3G29080-AT3G29090	AT3G29080	AT3G29080
3	11098401	11099599	298	132	1.33103e-46	2.6004	2.86626e-46	AT3G29120	+	transposable_element_gene	transposable element gene	AT3TE46170	TAG2:DNA/HAT	AT3G29110-AT3G29120;AT3G29120-AT3G29130	NONE	NONE
3	11115401	11120599	3225	797	0	4.6609	0	AT3G29153	-	transposable_element_gene	transposable element gene	AT3TE46240;AT3TE46245	RathE1_cons:RathE1_cons;ATCOPIA19:LTR/Copia	AT3G29152-AT3G29153;AT3G29153-AT3G29156	AT3G29152	NONE
3	11142201	11147999	4085	888	0	5.2988	0	AT3G29175	-	transposable_element_gene	transposable element gene	AT3TE46350;AT3TE46340;AT3TE46335;AT3TE46345	ATLINE1_5:LINE/L1;BRODYAGA2:DNA/MuDR;ATREP11:RC/Helitron;ATMU1:DNA/MuDR	AT3G29170-AT3G29175;AT3G29175-AT3G29180	AT3G29180	NONE
3	11170801	11175799	1664	765	1.95019e-232	2.50548	9.94003e-232	AT3G29205	-	transposable_element_gene	transposable element gene	AT3TE46485;AT3TE46495;AT3TE46490;AT3TE46500;AT3TE46480	TA11:LINE/L1;ATLINE1_5:LINE/L1;ATLINE1_5:LINE/L1;ARNOLD3:DNA/MuDR;TA11:LINE/L1	AT3G29205-AT3G29210	NONE	NONE
3	11176801	11178799	565	244	4.54635e-90	2.66721	1.37804e-89	AT3G29210	+	transposable_element_gene	transposable element gene	AT3TE46515;AT3TE46520	HELITRONY1D:RC/Helitron;ARNOLD2:DNA/MuDR	AT3G29205-AT3G29210	NONE	NONE
3	11328801	11343799	5387	2107	0	2.94497	0	AT3G29480;AT3G29510;AT3G29515	-	transposable_element_gene;transposable_element_gene;transposable_element_gene	transposable element gene;transposable element gene;transposable element gene	AT3TE47230;AT3TE47235;AT3TE47240	ATGP1:LTR/Gypsy;ATCOPIA27:LTR/Copia;ATLINE1A:LINE/L1	AT3G29470-AT3G29480;AT3G29480-AT3G29510;AT3G29510-AT3G29515	NONE	NONE
3	11348601	11357799	2710	1321	0	2.36301	0	AT3G29520;AT3G29525;AT3G29540;AT3G29545;AT3G29550	+	pseudogene;transposable_element_gene;transposable_element_gene;transposable_element_gene;transposable_element_gene	pseudogene, hypothetical protein;transposable element gene;transposable element gene;transposable element gene;transposable element gene	AT3TE47275;AT3TE47265;AT3TE47280	ATCOPIA41:LTR/Copia;HELITRONY1D:RC/Helitron;ATCOPIA41:LTR/Copia	AT3G29515-AT3G29520;AT3G29520-AT3G29525;AT3G29525-AT3G29540;AT3G29540-AT3G29545;AT3G29545-AT3G29550;AT3G29550-AT3G29560	NONE	NONE
3	11387801	11394799	4508	1075	0	4.8303	0	AT3G29577;AT3G29578;AT3G29580	-	transposable_element_gene;transposable_element_gene;protein_coding_gene	transposable element gene;transposable element gene;Arabidopsis phospholipase-like protein (PEARLI 4) with TRAF-like domain	AT3TE47500;AT3TE47510;AT3TE47495;AT3TE47515;AT3TE47505	ATGP3:LTR/Gypsy;ATCOPIA37:LTR/Copia;ATCOPIA37:LTR/Copia;ATCOPIA37:LTR/Copia;ATCOPIA37:LTR/Copia	AT3G29575-AT3G29577;AT3G29577-AT3G29578;AT3G29578-AT3G29580	NONE	AT3G29580
3	11479001	11481199	443	335	4.72007e-17	1.5232	5.85315e-17	AT3G29639	-	protein_coding_gene	BEST Arabidopsis thaliana protein match is: SPOC domain / Transcription elongation factor S-II protein (TAIR:AT5G11430.1); Has 45 Blast hits to 45 proteins in 8 species: Archae - 0; Bacteria - 0; Metazoa - 0; Fungi - 0; Plants - 45; Viruses - 0; Other Eukaryotes - 0 (source: NCBI BLink).	NONE	NONE	AT3G29639-AT3G29640	AT3G29639	NONE
3	11488001	11493799	2006	808	0	2.85968	0	AT3G29640;AT3G29641	-	transposable_element_gene;transposable_element_gene	transposable element gene;transposable element gene	AT3TE47880;AT3TE47875;AT3TE47870	ATHILA4:LTR/Gypsy;ATHILA4A:LTR/Gypsy;ATIS112A:DNA/Harbinger	AT3G29639-AT3G29640;AT3G29640-AT3G29641	NONE	NONE
3	11498001	11499199	346	179	5.46375e-40	2.22649	1.08146e-39	AT3G29642;AT3G29644	-	transposable_element_gene;other_RNA	transposable element gene;other RNA	AT3TE47905	VANDAL3:DNA/MuDR	NONE	NONE	NONE
3	11511801	11521399	3558	1394	0	2.93996	0	AT3G29648;AT3G29650	+	transposable_element_gene;transposable_element_gene	transposable element gene;transposable element gene	AT3TE47970;AT3TE47975;AT3TE47965	ATHILA7A:LTR/Gypsy;ATENSPM11:DNA/En-Spm;ATHILA7A:LTR/Gypsy	AT3G29647-AT3G29648;AT3G29648-AT3G29650	NONE	NONE
3	11522601	11523599	256	147	5.59775e-24	2.00595	8.21433e-24	AT3G29660	+	transposable_element_gene	transposable element gene	AT3TE47985	VANDAL12:DNA/MuDR	NONE	NONE	NONE
3	11541201	11550399	2491	1122	0	2.55728	0	AT3G29690;AT3G29695;AT3G29700;AT3G29710;AT3G29720	-	protein_coding_gene;transposable_element_gene;transposable_element_gene;transposable_element_gene;protein_coding_gene	HXXXD-type acyl-transferase family protein;transposable element gene;transposable element gene;transposable element gene;HXXXD-type acyl-transferase family protein	AT3TE48070	VANDAL21:DNA/MuDR	AT3G29690-AT3G29695;AT3G29695-AT3G29700;AT3G29700-AT3G29710;AT3G29710-AT3G29720	AT3G29690	AT3G29720
3	11552001	11553599	439	269	1.69085e-33	1.87979	3.01608e-33	NONE	NONE	NONE	NONE	AT3TE48090	ATHILA2:LTR/Gypsy	AT3G29720-AT3G29725	AT3G29720	NONE
3	11554401	11565799	3047	1507	0	2.32894	0	AT3G29725;AT3G29727;AT3G29730;AT3G29732	-	pseudogene;transposable_element_gene;transposable_element_gene;transposable_element_gene	pseudogene, N-hydroxycinnamoyl/benzoyltransferase, blastp match of 38% identity and 1.6e-55 P-value to GP|10187185|emb|CAC09066.1||AX025514 cDNA~Lemon acyl transferase {Citrus limon};transposable element gene;transposable element gene;transposable element gene	AT3TE48110;AT3TE48120;AT3TE48115;AT3TE48100;AT3TE48105	ATLINE2:LINE/L1;ATENSPM6:DNA/En-Spm;ATLINEIII:LINE/L1;VANDAL1N1:DNA/MuDR;VANDAL1:DNA/MuDR	AT3G29720-AT3G29725;AT3G29725-AT3G29727;AT3G29727-AT3G29730;AT3G29730-AT3G29732	NONE	NONE
3	11566601	11585999	6547	2827	0	2.66756	0	AT3G29732;AT3G29734;AT3G29736;AT3G29738;AT3G29739;AT3G29740;AT3G29750;AT3G29755	+	transposable_element_gene;transposable_element_gene;transposable_element_gene;transposable_element_gene;transposable_element_gene;protein_coding_gene;protein_coding_gene;transposable_element_gene	transposable element gene;transposable element gene;transposable element gene;transposable element gene;transposable element gene;BTB/POZ domain-containing protein;Eukaryotic aspartyl protease family protein;transposable element gene	AT3TE48145;AT3TE48155;AT3TE48130;AT3TE48140;AT3TE48170;AT3TE48165;AT3TE48125;AT3TE48150;AT3TE48120;AT3TE48135	ATLINE1_3A:LINE/L1;ATENSPM11:DNA/En-Spm;ATENSPM11:DNA/En-Spm;ATENSPM10:DNA/En-Spm;ATGP3:LTR/Gypsy;ATGP3:LTR/Gypsy;ATLINE2:LINE/L1;ATENSPM11:DNA/En-Spm;ATENSPM6:DNA/En-Spm;ATENSPM11:DNA/En-Spm	AT3G29732-AT3G29734;AT3G29734-AT3G29736;AT3G29736-AT3G29738;AT3G29738-AT3G29739;AT3G29739-AT3G29740;AT3G29740-AT3G29750;AT3G29750-AT3G29755;AT3G29755-AT3G29760	AT3G29740;AT3G29750	AT3G29740;AT3G29750
3	11607801	11610199	546	378	1.94683e-28	1.66379	3.14804e-28	AT3G29768	-	transposable_element_gene	transposable element gene	AT3TE48230;AT3TE48250;AT3TE48245;AT3TE48235;AT3TE48240	ATHILA4:LTR/Gypsy;ATCOPIA34:LTR/Copia;ATCOPIA66:LTR/Copia;ATHILA4B_LTR:LTR/Gypsy;ATCOPIA44:LTR/Copia	AT3G29767-AT3G29768	NONE	NONE
3	11628401	11630199	387	233	3.3494e-31	1.91317	5.71413e-31	AT3G29773	+	pseudogene	pseudogene, similar to OSJNBb0043H09.1, blastp match of 34% identity and 6.6e-21 P-value to GP|21740634|emb|CAD40195.1||AL606611 OSJNBb0043H09.1 {Oryza sativa (japonica cultivar-group)}	NONE	NONE	NONE	NONE	NONE
3	11631401	11639399	2833	1243	0	2.62527	0	AT3G29769	+	transposable_element_gene	transposable element gene	AT3TE48355;AT3TE48360;AT3TE48350;AT3TE48365;AT3TE48370	ATHILA5:LTR/Gypsy;ATGP10:LTR/Gypsy;ATHILA5:LTR/Gypsy;ATGP1:LTR/Gypsy;ATHILA4A:LTR/Gypsy	AT3G29773-AT3G29769;AT3G29769-AT3G29774	NONE	NONE
3	11667201	11670399	639	463	5.31559e-28	1.58971	8.52338e-28	AT3G29775;AT3G29779	+	transposable_element_gene;transposable_element_gene	transposable element gene;transposable element gene	AT3TE48485;AT3TE48480	ATLINEIII:LINE/L1;ATCOPIA63:LTR/Copia	AT3G29775-AT3G29779	NONE	NONE
3	11676601	11683199	1678	958	1.06428e-146	2.01755	4.20226e-146	AT3G29781;AT3G29783	+	transposable_element_gene;transposable_element_gene	transposable element gene;transposable element gene	AT3TE48520;AT3TE48535;AT3TE48525;AT3TE48530	ATENSPM6:DNA/En-Spm;ATCOPIA97:LTR/Copia;ATCOPIA95:LTR/Copia;ATCOPIA97:LTR/Copia	AT3G29781-AT3G29783	NONE	NONE
3	11684001	11689399	1669	744	1.02752e-246	2.58394	5.45503e-246	AT3G29782	+	transposable_element_gene	transposable element gene	AT3TE48540	ATCOPIA95:LTR/Copia	AT3G29783-AT3G29782;AT3G29782-AT3G29784	NONE	NONE
3	11697601	11698999	342	198	1.07819e-30	1.98957	1.82145e-30	AT3G29792	+	transposable_element_gene	transposable element gene	AT3TE48590	ATCOPIA16:LTR/Copia	NONE	NONE	AT3G29791
3	11700401	11701999	396	236	9.98096e-33	1.93278	1.75067e-32	AT3G29792	+	transposable_element_gene	transposable element gene	AT3TE48590	ATCOPIA16:LTR/Copia	NONE	NONE	NONE
3	11703401	11712999	2571	1155	0	2.564	0	AT3G29796	+	protein_coding_gene	unknown protein; Has 28 Blast hits to 20 proteins in 8 species: Archae - 0; Bacteria - 0; Metazoa - 18; Fungi - 0; Plants - 1; Viruses - 0; Other Eukaryotes - 9 (source: NCBI BLink).	AT3TE48740;AT3TE48635;AT3TE48610;AT3TE48675;AT3TE48725;AT3TE48700;AT3TE48630;AT3TE48615;AT3TE48625;AT3TE48705;AT3TE48730;AT3TE48680;AT3TE48665;AT3TE48600;AT3TE48650;AT3TE48640;AT3TE48660;AT3TE48690;AT3TE48715;AT3TE48620;AT3TE48745;AT3TE48750;AT3TE48710;AT3TE48735;AT3TE48720;AT3TE48605;AT3TE48685;AT3TE48655;AT3TE48645;AT3TE48695;AT3TE48670	HELITRONY1B:RC/Helitron;HELITRONY1B:RC/Helitron;HELITRONY1B:RC/Helitron;HELITRONY1B:RC/Helitron;HELITRONY1A:RC/Helitron;HELITRONY1A:RC/Helitron;ARNOLD3:DNA/MuDR;ARNOLD3:DNA/MuDR;ATENSPM2:DNA/En-Spm;ATENSPM2:DNA/En-Spm;ATENSPM2:DNA/En-Spm;ATENSPM2:DNA/En-Spm;ATENSPM2:DNA/En-Spm;ATENSPM2:DNA/En-Spm;HELITRONY1A:RC/Helitron;ATENSPM4:DNA/En-Spm;HELITRONY1A:RC/Helitron;HELITRONY1A:RC/Helitron;HELITRONY…	AT3G29792-AT3G29796	AT3G29796	NONE
3	11793601	11798399	3242	736	0	5.0738	0	AT3G30170	+	transposable_element_gene	transposable element gene	AT3TE49090	ATMU5:DNA/MuDR	AT3G30160-AT3G30170;AT3G30170-AT3G30180	NONE	NONE
3	11853801	11860999	2371	996	0	2.74202	0	AT3G30213;AT3G30214	-	transposable_element_gene;pseudogene	transposable element gene;pseudogene of unknown protein	AT3TE49355;AT3TE49360;AT3TE49375;AT3TE49345;AT3TE49370;AT3TE49350;AT3TE49365;AT3TE49340	ATHILA4A:LTR/Gypsy;ATHILA4B_LTR:LTR/Gypsy;ATGP8:LTR/Gypsy;ATHILA4A:LTR/Gypsy;ATHILA4A:LTR/Gypsy;ATHILA4A:LTR/Gypsy;ATHILA4A:LTR/Gypsy;ATHILA4C:LTR/Gypsy	AT3G30212-AT3G30213;AT3G30213-AT3G30214	NONE	NONE
3	11865001	11866599	402	252	5.31223e-29	1.83748	8.68155e-29	AT3G30216	+	transposable_element_gene	transposable element gene	AT3TE49405;AT3TE49400	TAT1_ATH:LTR/Gypsy;ATLANTYS1:LTR/Gypsy	AT3G30214-AT3G30216;AT3G30216-AT3G30218	NONE	NONE
3	11867601	11868599	272	194	8.82362e-14	1.61497	1.01289e-13	AT3G30218	+	transposable_element_gene	transposable element gene	NONE	NONE	AT3G30216-AT3G30218	NONE	NONE
3	11869601	11885799	5595	2382	0	2.70556	0	AT3G30218;AT3G30219;AT3G30220;AT3G30222;AT3G30230;AT3G30235;AT3G30240	+	transposable_element_gene;transposable_element_gene;protein_coding_gene;protein_coding_gene;protein_coding_gene;protein_coding_gene;transposable_element_gene	transposable element gene;transposable element gene;unknown protein; BEST Arabidopsis thaliana protein match is: unknown protein (TAIR:AT3G43150.1); Has 30 Blast hits to 30 proteins in 3 species: Archae - 0; Bacteria - 0; Metazoa - 0; Fungi - 0; Plants - 30; Viruses - 0; Other Eukaryotes - 0 (source: NCBI BLink).;unknown protein; LOCATED IN: endomembrane system; Has 30201 Blast hits to 17322 prot…	AT3TE49470;AT3TE49415;AT3TE49445;AT3TE49430;AT3TE49435;AT3TE49420;AT3TE49425;AT3TE49440	ATLANTYS1:LTR/Gypsy;ATHILA4B_LTR:LTR/Gypsy;ATLANTYS2:LTR/Gypsy;ATLANTYS1:LTR/Gypsy;ATLANTYS2:LTR/Gypsy;ATENSPM9:DNA/En-Spm;TAT1_ATH:LTR/Gypsy;ATLANTYS3:LTR/Gypsy	AT3G30218-AT3G30219;AT3G30219-AT3G30220;AT3G30220-AT3G30222;AT3G30222-AT3G30230;AT3G30230-AT3G30235;AT3G30235-AT3G30240;AT3G30240-AT3G30245	AT3G30220;AT3G30222;AT3G30230;AT3G30235	AT3G30220;AT3G30222;AT3G30230;AT3G30235
3	11930601	11946399	4240	2291	0	2.13176	0	AT3G30320;AT3G30330;AT3G30335	-	protein_coding_gene;transposable_element_gene;transposable_element_gene	unknown protein; Has 15 Blast hits to 13 proteins in 2 species: Archae - 0; Bacteria - 0; Metazoa - 0; Fungi - 0; Plants - 15; Viruses - 0; Other Eukaryotes - 0 (source: NCBI BLink).;transposable element gene;transposable element gene	AT3TE49700;AT3TE49715;AT3TE49720;AT3TE49710;AT3TE49735;AT3TE49730;AT3TE49725;AT3TE49685;AT3TE49695;AT3TE49705	ATENSPM4:DNA/En-Spm;ATHILA0_I:LTR/Gypsy;ATGP8:LTR/Gypsy;ATGP8:LTR/Gypsy;ATENSPM1A:DNA/En-Spm;ATENSPM2:DNA/En-Spm;ATENSPM2:DNA/En-Spm;ATDNA12T3_2:DNA;ATENSPM1A:DNA/En-Spm;ATGP8:LTR/Gypsy	AT3G30310-AT3G30320;AT3G30320-AT3G30330;AT3G30330-AT3G30335;AT3G30335-AT3G30340	AT3G30320	AT3G30320
3	11964201	11965999	400	327	3.44945e-11	1.409	3.77777e-11	AT3G30360;AT3G30370	-	transposable_element_gene;protein_coding_gene	transposable element gene;CONTAINS InterPro DOMAIN/s: Transposase, MuDR, plant (InterPro:IPR004332); BEST Arabidopsis thaliana protein match is: SWAP (Suppressor-of-White-APricot)/surp RNA-binding domain-containing protein (TAIR:AT1G18050.1); Has 35 Blast hits to 35 proteins in 4 species: Archae - 0; Bacteria - 0; Metazoa - 0; Fungi - 0; Plants - 35; Viruses - 0; Other Eukaryotes - 0 (source: NCB…	AT3TE49825	VANDAL12:DNA/MuDR	AT3G30350-AT3G30360;AT3G30360-AT3G30370;AT3G30370-AT3G30380	AT3G30370	AT3G30370
3	11981201	11983999	467	415	3.21365e-08	1.29619	3.38538e-08	NONE	NONE	NONE	NONE	AT3TE49910;AT3TE49915;AT3TE49920;AT3TE49900;AT3TE49905	SIMPLEHAT1:DNA/HAT;ATREP10:RC/Helitron;ATHATN3:DNA/HAT;ATHILA8B:LTR/Gypsy;SIMPLEHAT1:DNA/HAT	AT3G30390-AT3G30383	AT3G30383	NONE
3	12000001	12012199	3251	1745	0	2.14595	0	AT3G30393;AT3G30396;AT3G30400	-	transposable_element_gene;transposable_element_gene;transposable_element_gene	transposable element gene;transposable element gene;transposable element gene	AT3TE50025;AT3TE50040;AT3TE50050;AT3TE50045;AT3TE50035;AT3TE50030	ATENSPM5:DNA/En-Spm;ATHILA5:LTR/Gypsy;ATHILA8B:LTR/Gypsy;ATHILA8B:LTR/Gypsy;ATHILA7A:LTR/Gypsy;ATHILA8A:LTR/Gypsy	AT3G30393-AT3G30396;AT3G30396-AT3G30400;AT3G30400-AT3G30405	NONE	NONE
3	12018601	12054399	12669	5118	0	2.85128	0	AT3G30405;AT3G30410;AT3G30411;AT3G30413;AT3G30415;AT3G30416;AT3G30418	-	transposable_element_gene;transposable_element_gene;transposable_element_gene;transposable_element_gene;pseudogene;transposable_element_gene;transposable_element_gene	transposable element gene;transposable element gene;transposable element gene;transposable element gene;pseudogene, putative urophorphyrin III methylase, blastp match of 80% identity and 2.7e-49 P-value to GP|20161485|dbj|BAB90408.1||AP003681 uroporphyrin-III C-methyltransferase-like protein {Oryza sativa (japonica cultivar-group)};transposable element gene;transposable element gene	AT3TE50125;AT3TE50175;AT3TE50170;AT3TE50135;AT3TE50180;AT3TE50130;AT3TE50115;AT3TE50160;AT3TE50165;AT3TE50155;AT3TE50120;AT3TE50150;AT3TE50110;AT3TE50185	ATCOPIA43:LTR/Copia;ATHILA6B:LTR/Gypsy;ATHILA6B:LTR/Gypsy;RathE1_cons:RathE1_cons;ATHILA6A:LTR/Gypsy;ATGP2:LTR/Gypsy;ATGP3:LTR/Gypsy;ATHILA6A:LTR/Gypsy;ATHILA2:LTR/Gypsy;TAT1_ATH:LTR/Gypsy;ATGP3:LTR/Gypsy;ATLANTYS1:LTR/Gypsy;ATHILA7:LTR/Gypsy;ATHILA2:LTR/Gypsy	AT3G30400-AT3G30405;AT3G30405-AT3G30410;AT3G30410-AT3G30411;AT3G30411-AT3G30413;AT3G30413-AT3G30415;AT3G30415-AT3G30416;AT3G30416-AT3G30418	NONE	NONE
3	12067001	12075399	2264	1172	6.22524e-248	2.22509	3.31477e-247	AT3G30433;AT3G30436	+	transposable_element_gene;transposable_element_gene	transposable element gene;transposable element gene	AT3TE50280;AT3TE50265;AT3TE50270;AT3TE50255;AT3TE50260;AT3TE50275	ATENSPM1A:DNA/En-Spm;ATGP1:LTR/Gypsy;ATHILA2:LTR/Gypsy;ATHILA4A:LTR/Gypsy;ATHILA4:LTR/Gypsy;ATGP8:LTR/Gypsy	AT3G30433-AT3G30436;AT3G30436-AT3G30440	NONE	NONE
3	12094201	12094799	171	101	1.19407e-15	1.95017	1.43171e-15	AT3G30456	-	protein_coding_gene	unknown protein; Has 30201 Blast hits to 17322 proteins in 780 species: Archae - 12; Bacteria - 1396; Metazoa - 17338; Fungi - 3422; Plants - 5037; Viruses - 0; Other Eukaryotes - 2996 (source: NCBI BLink).	NONE	NONE	AT3G30455-AT3G30456;AT3G30456-AT3G30460	AT3G30456	AT3G30456
3	12096401	12100399	1056	635	1.6762e-81	1.91553	4.79859e-81	NONE	NONE	NONE	NONE	AT3TE50330;AT3TE50340;AT3TE50325;AT3TE50335	VANDAL3:DNA/MuDR;ATGP10:LTR/Gypsy;TSCL:LINE?;ATHILA4A:LTR/Gypsy	AT3G30456-AT3G30460	NONE	NONE
3	12101201	12102199	253	130	2.9213e-30	2.24169	4.87823e-30	NONE	NONE	NONE	NONE	AT3TE50355;AT3TE50350	ATHILA4C:LTR/Gypsy;ATGP10:LTR/Gypsy	AT3G30456-AT3G30460	NONE	NONE
3	12105601	12121399	6540	2225	0	3.38568	0	AT3G30465;AT3G30470;AT3G30480;AT3G30490;AT3G30500;AT3G30505;AT3G30510	+	transposable_element_gene;transposable_element_gene;transposable_element_gene;transposable_element_gene;transposable_element_gene;transposable_element_gene;transposable_element_gene	transposable element gene;transposable element gene;transposable element gene;transposable element gene;transposable element gene;transposable element gene;transposable element gene	AT3TE50375	VANDAL3:DNA/MuDR	AT3G30460-AT3G30465;AT3G30465-AT3G30470;AT3G30470-AT3G30480;AT3G30480-AT3G30490;AT3G30490-AT3G30500;AT3G30500-AT3G30505;AT3G30505-AT3G30510;AT3G30510-AT3G30520	NONE	AT3G30460
3	12131201	12131999	222	106	6.55243e-31	2.41238	1.11149e-30	AT3G30520	+	protein_coding_gene	unknown protein; BEST Arabidopsis thaliana protein match is: unknown protein (TAIR:AT3G42870.1); Has 70 Blast hits to 70 proteins in 9 species: Archae - 0; Bacteria - 8; Metazoa - 5; Fungi - 0; Plants - 57; Viruses - 0; Other Eukaryotes - 0 (source: NCBI BLink).	NONE	NONE	NONE	NONE	NONE
3	12160801	12164599	955	609	1.28142e-62	1.80628	3.21976e-62	AT3G30570	+	transposable_element_gene	transposable element gene	NONE	NONE	AT3G30570-AT3G30580	NONE	NONE
3	12174001	12210599	10587	5488	0	2.22207	0	AT3G30582;AT3G30585;AT3G30587;AT3G30590;AT3G30600;AT3G30610;AT3G30620;AT3G30630;AT3G30640;AT3G30645;AT3G30650;AT3G30655;AT3G30660;AT3G30663	-	transposable_element_gene;transposable_element_gene;transposable_element_gene;transposable_element_gene;transposable_element_gene;transposable_element_gene;transposable_element_gene;transposable_element_gene;transposable_element_gene;transposable_element_gene;transposable_element_gene;transposable_element_gene;transposable_element_gene;transposable_element_gene	transposable element gene;transposable element gene;transposable element gene;transposable element gene;transposable element gene;transposable element gene;transposable element gene;transposable element gene;transposable element gene;transposable element gene;transposable element gene;transposable element gene;transposable element gene;transposable element gene	AT3TE50630;AT3TE50575;AT3TE50585;AT3TE50635;AT3TE50550;AT3TE50565;AT3TE50645;AT3TE50650;AT3TE50615;AT3TE50600;AT3TE50625;AT3TE50610;AT3TE50595;AT3TE50605;AT3TE50570	ATHILA:LTR/Gypsy;ATHILA3:LTR/Gypsy;VANDAL3:DNA/MuDR;ATHILA6B:LTR/Gypsy;ATCOPIA67:LTR/Copia;ATCOPIA3:LTR/Copia;ATHILA:LTR/Gypsy;ATENSPM5:DNA/En-Spm;VANDAL3:DNA/MuDR;ATHILA6A:LTR/Gypsy;ATHILA:LTR/Gypsy;VANDAL3:DNA/MuDR;ATHILA2:LTR/Gypsy;ATHILA2:LTR/Gypsy;VANDAL3:DNA/MuDR	AT3G30582-AT3G30585;AT3G30585-AT3G30587;AT3G30587-AT3G30590;AT3G30590-AT3G30600;AT3G30600-AT3G30610;AT3G30610-AT3G30620;AT3G30620-AT3G30630;AT3G30630-AT3G30640;AT3G30640-AT3G30645;AT3G30645-AT3G30650;AT3G30650-AT3G30655;AT3G30655-AT3G30660;AT3G30660-AT3G30663	NONE	NONE
3	12211401	12224799	3889	1494	0	2.99837	0	AT3G30663;AT3G30665;AT3G30668	-	transposable_element_gene;transposable_element_gene;transposable_element_gene	transposable element gene;transposable element gene;transposable element gene	AT3TE50655;AT3TE50665;AT3TE50650;AT3TE50670;AT3TE50660	ATHILA2:LTR/Gypsy;ATHILA0_I:LTR/Gypsy;ATENSPM5:DNA/En-Spm;ATHILA2:LTR/Gypsy;ATHILA6B:LTR/Gypsy	AT3G30663-AT3G30665;AT3G30665-AT3G30668;AT3G30668-AT3G30670	NONE	NONE
3	12227001	12228199	326	153	9.02602e-46	2.45428	1.92665e-45	AT3G30670	-	transposable_element_gene	transposable element gene	AT3TE50675	ATENSPM5:DNA/En-Spm	AT3G30668-AT3G30670;AT3G30670-AT3G30680	NONE	NONE
3	12232401	12233599	316	174	4.47425e-32	2.09188	7.75401e-32	NONE	NONE	NONE	NONE	AT3TE50675;AT3TE50680	ATENSPM5:DNA/En-Spm;ATHILA:LTR/Gypsy	AT3G30680-AT3G30685	NONE	NONE
3	12280601	12284999	944	627	1.26687e-54	1.73421	2.94578e-54	AT3G30708	-	transposable_element_gene	transposable element gene	AT3TE50875	ATHILA4C:LTR/Gypsy	AT3G30708-AT3G30709	NONE	NONE
3	12288001	12294399	1889	874	2.35014e-260	2.48954	1.28064e-259	AT3G30710;AT3G30711	+	transposable_element_gene;transposable_element_gene	transposable element gene;transposable element gene	AT3TE50885;AT3TE50890	ATLANTYS3:LTR/Gypsy;ATLANTYS1:LTR/Gypsy	AT3G30709-AT3G30711;AT3G30711-AT3G30710;AT3G30710-AT3G30712	NONE	NONE
3	12305401	12308999	791	553	6.81415e-39	1.64759	1.32478e-38	AT3G30713	-	transposable_element_gene	transposable element gene	AT3TE50945;AT3TE50940;AT3TE50950	ATENSPM4:DNA/En-Spm;ATHILA3:LTR/Gypsy;ATHILA4D_LTR:LTR/Gypsy	AT3G30713-AT3G30715	NONE	NONE
3	12313001	12314599	346	256	6.41177e-15	1.55681	7.55602e-15	NONE	NONE	NONE	NONE	AT3TE50970	ATHILA2:LTR/Gypsy	AT3G30715-AT3G30716	NONE	NONE
3	12323801	12333399	2217	1408	5.57761e-144	1.81368	2.18141e-143	AT3G30716;AT3G30717	+	transposable_element_gene;transposable_element_gene	transposable element gene;transposable element gene	AT3TE51090;AT3TE51085;AT3TE51070;AT3TE51095;AT3TE51080;AT3TE51035;AT3TE51040;AT3TE51055;AT3TE51065;AT3TE51075;AT3TE51045;AT3TE51050;AT3TE51060	ATLANTYS2:LTR/Gypsy;ATHILA4B_LTR:LTR/Gypsy;ATHILA4:LTR/Gypsy;ATHILA4A:LTR/Gypsy;ATHILA3:LTR/Gypsy;ATHILA4:LTR/Gypsy;ATHILA4B_LTR:LTR/Gypsy;ATHILA4D_LTR:LTR/Gypsy;ATHILA4:LTR/Gypsy;ATHILA3:LTR/Gypsy;ATHILA4:LTR/Gypsy;ATHILA4B_LTR:LTR/Gypsy;ATHILA4C:LTR/Gypsy	AT3G30716-AT3G30717;AT3G30717-AT3G30718	NONE	NONE
3	12334401	12338399	1013	623	1.37363e-73	1.87292	3.75786e-73	AT3G30718	+	transposable_element_gene	transposable element gene	AT3TE51105;AT3TE51110	ATHILA4:LTR/Gypsy;ATHILA4C:LTR/Gypsy	AT3G30717-AT3G30718;AT3G30718-AT3G30719	NONE	NONE
3	12342001	12348599	1769	1023	1.45148e-149	1.99182	5.79081e-149	AT3G30719;AT3G30721;AT3G30722	+	transposable_element_gene;transposable_element_gene;transposable_element_gene	transposable element gene;transposable element gene;transposable element gene	AT3TE51135;AT3TE51145;AT3TE51150;AT3TE51130;AT3TE51140	ATHILA3:LTR/Gypsy;ATENSPM10:DNA/En-Spm;ATENSPM11:DNA/En-Spm;ATENSPM6:DNA/En-Spm;ATENSPM11:DNA/En-Spm	AT3G30719-AT3G30721;AT3G30721-AT3G30722	AT3G30720	NONE
3	12371801	12375999	941	594	1.30327e-63	1.82474	3.29785e-63	AT3G30742;AT3G30743	+	transposable_element_gene;transposable_element_gene	transposable element gene;transposable element gene	AT3TE51250;AT3TE51245;AT3TE51240	ATENSPM9:DNA/En-Spm;ATHILA2:LTR/Gypsy;Unassigned:Unassigned	AT3G30742-AT3G30743	NONE	NONE
3	12377601	12379399	428	255	3.21178e-35	1.93331	5.88772e-35	AT3G30743;AT3G30751	-	transposable_element_gene;transposable_element_gene	transposable element gene;transposable element gene	AT3TE51250	ATENSPM9:DNA/En-Spm	AT3G30743-AT3G30751;AT3G30751-AT3G30744	NONE	NONE
3	12380401	12383399	721	444	7.48407e-53	1.87047	1.71494e-52	AT3G30744	+	transposable_element_gene	transposable element gene	AT3TE51250;AT3TE51255;AT3TE51260	ATENSPM9:DNA/En-Spm;ATHILA2:LTR/Gypsy;ATLANTYS1:LTR/Gypsy	AT3G30744-AT3G30745	NONE	NONE
3	12386001	12391599	1346	811	1.15445e-102	1.91171	3.70668e-102	AT3G30745	+	transposable_element_gene	transposable element gene	AT3TE51270	ATLINE1_4:LINE/L1	AT3G30744-AT3G30745	NONE	NONE
3	12394601	12397399	526	362	5.06369e-28	1.67369	8.12676e-28	AT3G30747	+	transposable_element_gene	transposable element gene	AT3TE51275;AT3TE51280	ATCOPIA95:LTR/Copia;ATCOPIA49:LTR/Copia	AT3G30747-AT3G30746	NONE	NONE
3	12399601	12418999	5093	2839	0	2.06636	0	AT3G30746;AT3G30748;AT3G30749	+	transposable_element_gene;transposable_element_gene;transposable_element_gene	transposable element gene;transposable element gene;transposable element gene	AT3TE51305;AT3TE51335;AT3TE51320;AT3TE51295;AT3TE51345;AT3TE51325;AT3TE51315;AT3TE51340;AT3TE51290;AT3TE51300;AT3TE51330;AT3TE51310	ATHILA4B_LTR:LTR/Gypsy;ATGP6:LTR/Gypsy;ATHILA6B:LTR/Gypsy;ATHILA6A:LTR/Gypsy;VANDAL3:DNA/MuDR;ATHILA2:LTR/Gypsy;ATHILA6B:LTR/Gypsy;ATGP5:LTR/Gypsy;ATENSPM9:DNA/En-Spm;ATHILA2:LTR/Gypsy;ATGP5:LTR/Gypsy;ATHILA0_I:LTR/Gypsy	AT3G30747-AT3G30746;AT3G30746-AT3G30749;AT3G30749-AT3G30748;AT3G30748-AT3G30750	NONE	NONE
3	12419801	12422999	627	515	4.33333e-16	1.40236	5.25211e-16	AT3G30750;AT3G30755	-	transposable_element_gene;transposable_element_gene	transposable element gene;transposable element gene	AT3TE51345	VANDAL3:DNA/MuDR	AT3G30748-AT3G30750;AT3G30750-AT3G30755;AT3G30755-AT3G30760	NONE	NONE
3	12425401	12441399	4151	2236	0	2.13835	0	AT3G30760;AT3G30763;AT3G30764;AT3G30765;AT3G30766;AT3G30767	+	transposable_element_gene;transposable_element_gene;transposable_element_gene;transposable_element_gene;transposable_element_gene;transposable_element_gene	transposable element gene;transposable element gene;transposable element gene;transposable element gene;transposable element gene;transposable element gene	AT3TE51350;AT3TE51380;AT3TE51365;AT3TE51375;AT3TE51370;AT3TE51355	VANDAL3:DNA/MuDR;ATENSPM6:DNA/En-Spm;ATHILA4A:LTR/Gypsy;VANDAL3:DNA/MuDR;ATHILA4C:LTR/Gypsy;ATHILA4B_LTR:LTR/Gypsy	AT3G30755-AT3G30760;AT3G30760-AT3G30763;AT3G30763-AT3G30764;AT3G30764-AT3G30766;AT3G30766-AT3G30765;AT3G30765-AT3G30767	NONE	NONE
3	12442401	12443599	375	228	1.55668e-29	1.8945	2.56355e-29	NONE	NONE	NONE	NONE	AT3TE51385;AT3TE51380	VANDAL3:DNA/MuDR;ATENSPM6:DNA/En-Spm	AT3G30767-AT3G30768	NONE	NONE
3	12457401	12459199	653	252	2.27984e-124	2.98477	8.19885e-124	AT3G30778	-	protein_coding_gene	unknown protein; Has 30201 Blast hits to 17322 proteins in 780 species: Archae - 12; Bacteria - 1396; Metazoa - 17338; Fungi - 3422; Plants - 5037; Viruses - 0; Other Eukaryotes - 2996 (source: NCBI BLink).	AT3TE51440	ATMU9:DNA/MuDR	AT3G30775-AT3G30778	NONE	AT3G30778
3	12460601	12465799	2459	838	0	3.37997	0	AT3G30780	-	transposable_element_gene	transposable element gene	AT3TE51470;AT3TE51450;AT3TE51455;AT3TE51465;AT3TE51460	ARNOLDY1:DNA/MuDR;ATHILA4:LTR/Gypsy;ATHILA4C:LTR/Gypsy;ATENSPM2:DNA/En-Spm;ATENSPM2:DNA/En-Spm	AT3G30778-AT3G30780;AT3G30780-AT3G30790	NONE	NONE
3	12467801	12471999	1149	533	1.24866e-158	2.48308	5.1384e-158	AT3G30790	-	transposable_element_gene	transposable element gene	AT3TE51460	ATENSPM2:DNA/En-Spm	AT3G30780-AT3G30790;AT3G30790-AT3G30800	NONE	NONE
3	12473601	12486799	4814	1834	0	3.02347	0	AT3G30800;AT3G30802;AT3G30803	-	transposable_element_gene;transposable_element_gene;transposable_element_gene	transposable element gene;transposable element gene;transposable element gene	AT3TE51500;AT3TE51505;AT3TE51495;AT3TE51510	ATHILA4C:LTR/Gypsy;ATGP1:LTR/Gypsy;ATCOPIA37:LTR/Copia;ATENSPM7:DNA/En-Spm	AT3G30790-AT3G30800;AT3G30800-AT3G30802;AT3G30802-AT3G30803	NONE	NONE
3	12513601	12546799	10806	5031	0	2.47405	0	AT3G30818;AT3G30819;AT3G30820;AT3G30821;AT3G30825;AT3G30827;AT3G30830;AT3G30831	-	transposable_element_gene;transposable_element_gene;protein_coding_gene;transposable_element_gene;transposable_element_gene;transposable_element_gene;transposable_element_gene;transposable_element_gene	transposable element gene;transposable element gene;Arabidopsis retrotransposon ORF-1 protein;transposable element gene;transposable element gene;transposable element gene;transposable element gene;transposable element gene	AT3TE51630;AT3TE51605;AT3TE51610;AT3TE51635;AT3TE51665;AT3TE51585;AT3TE51620;AT3TE51590;AT3TE51675;AT3TE51645;AT3TE51595;AT3TE51625;AT3TE51615;AT3TE51565;AT3TE51575;AT3TE51570;AT3TE51600;AT3TE51670;AT3TE51655;AT3TE51660;AT3TE51650;AT3TE51580;AT3TE51640;AT3TE51680	ATHILA7:LTR/Gypsy;ATCOPIA94:LTR/Copia;ATHILA7A:LTR/Gypsy;ATHILA8A:LTR/Gypsy;ATHILA2:LTR/Gypsy;ATCOPIA43:LTR/Copia;ATHILA6A:LTR/Gypsy;ATHILA3:LTR/Gypsy;ATCOPIA43:LTR/Copia;ATHILA2:LTR/Gypsy;ATHILA3:LTR/Gypsy;ATHILA7:LTR/Gypsy;ATHILA0_I:LTR/Gypsy;ATGP2N:LTR/Gypsy;ATCOPIA59:LTR/Copia;ATCOPIA37:LTR/Copia;ATHILA4A:LTR/Gypsy;ATHILA3:LTR/Gypsy;ATHILA6A:LTR/Gypsy;ATHILA2:LTR/Gypsy;ATHILA2:LTR/Gypsy;ATCOP…	AT3G30816-AT3G30818;AT3G30818-AT3G30819;AT3G30819-AT3G30821;AT3G30821-AT3G30820;AT3G30820-AT3G30825;AT3G30825-AT3G30827;AT3G30827-AT3G30830;AT3G30830-AT3G30831;AT3G30831-AT3G30832	AT3G30820	AT3G30820
3	12547801	12550999	781	455	3.8732e-66	1.97714	1.00621e-65	AT3G30832;AT3G30833	-	transposable_element_gene;transposable_element_gene	transposable element gene;transposable element gene	AT3TE51685;AT3TE51675	ATGP6:LTR/Gypsy;ATCOPIA43:LTR/Copia	AT3G30831-AT3G30832;AT3G30832-AT3G30833	NONE	NONE
3	12555401	12557999	550	403	2.14792e-23	1.57201	3.11527e-23	AT3G30834	-	transposable_element_gene	transposable element gene	AT3TE51685;AT3TE51690	ATGP6:LTR/Gypsy;ATCOPIA37:LTR/Copia	AT3G30833-AT3G30834;AT3G30834-AT3G30836	NONE	NONE
3	12560201	12562199	410	286	2.4951e-21	1.65126	3.44457e-21	NONE	NONE	NONE	NONE	AT3TE51715;AT3TE51720;AT3TE51710	SIMPLEHAT2:DNA/HAT;ATREP3:RC/Helitron;HELITRON1:RC/Helitron	AT3G30834-AT3G30836	NONE	NONE
3	12563401	12570799	2365	1120	4.60828959333e-311	2.43227	2.83692867961e-310	AT3G30836;AT3G30837	-	transposable_element_gene;transposable_element_gene	transposable element gene;transposable element gene	AT3TE51735;AT3TE51740;AT3TE51760	ATENSPM3:DNA/En-Spm;ATENSPM7:DNA/En-Spm;VANDAL17:DNA/MuDR	AT3G30834-AT3G30836;AT3G30836-AT3G30837;AT3G30837-AT3G30835	NONE	NONE
3	12575601	12589399	5051	2049	0	2.83945	0	AT3G30838;AT3G30839;AT3G30840	-	transposable_element_gene;transposable_element_gene;protein_coding_gene	transposable element gene;transposable element gene;unknown protein; Has 1 Blast hits to 1 proteins in 1 species: Archae - 0; Bacteria - 0; Metazoa - 0; Fungi - 0; Plants - 1; Viruses - 0; Other Eukaryotes - 0 (source: NCBI BLink).	AT3TE51810;AT3TE51835;AT3TE51800;AT3TE51820;AT3TE51815;AT3TE51795;AT3TE51825	ATHILA2:LTR/Gypsy;ATCOPIA43:LTR/Copia;ATCOPIA42:LTR/Copia;ATGP3:LTR/Gypsy;ATHILA:LTR/Gypsy;ATCOPIA95:LTR/Copia;ATGP1:LTR/Gypsy	AT3G30835-AT3G30839;AT3G30839-AT3G30838;AT3G30838-AT3G30840;AT3G30840-AT3G30841	AT3G30840	AT3G30840
3	12615401	12619799	1289	490	1.57933e-248	3.03009	8.43461e-248	AT3G30846	-	transposable_element_gene	transposable element gene	AT3TE51930	ATGP1:LTR/Gypsy	AT3G30846-AT3G30847	NONE	NONE
3	12620801	12621999	292	187	2.10771e-20	1.79862	2.84244e-20	NONE	NONE	NONE	NONE	AT3TE51930	ATGP1:LTR/Gypsy	AT3G30846-AT3G30847	NONE	NONE
3	12634401	12635999	358	199	2.84802e-35	2.07218	5.22625e-35	AT3G30852	-	transposable_element_gene	transposable element gene	AT3TE51975	ATLINE1_6:LINE/L1	AT3G30852-AT3G30859	NONE	NONE
3	12676401	12680599	1145	537	7.79595e-155	2.45601	3.17403e-154	AT3G31310;AT3G31312	-	transposable_element_gene;transposable_element_gene	transposable element gene;transposable element gene	AT3TE52160;AT3TE52155	ATLANTYS2:LTR/Gypsy;ATLANTYS2:LTR/Gypsy	AT3G31300-AT3G31310;AT3G31310-AT3G31312	NONE	NONE
3	12686001	12692199	1235	879	9.7437e-56	1.61836	2.29349e-55	AT3G31317	-	transposable_element_gene	transposable element gene	AT3TE52190;AT3TE52195	TA11:LINE/L1;TA11:LINE/L1	AT3G31317-AT3G31320	NONE	NONE
3	12693601	12696599	746	436	9.12844e-63	1.97084	2.30013e-62	AT3G31320	+	transposable_element_gene	transposable element gene	AT3TE52225;AT3TE52215;AT3TE52220	ATHILA4C:LTR/Gypsy;ATLANTYS2:LTR/Gypsy;ATLANTYS2:LTR/Gypsy	AT3G31317-AT3G31320;AT3G31320-AT3G31330	NONE	NONE
3	12697401	12703199	1386	844	1.31425e-102	1.89156	4.21723e-102	AT3G31330;AT3G31340;AT3G31350	+	transposable_element_gene;transposable_element_gene;protein_coding_gene	transposable element gene;transposable element gene;unknown protein; FUNCTIONS IN: molecular_function unknown; INVOLVED IN: biological_process unknown; LOCATED IN: cellular_component unknown; EXPRESSED IN: fruit; Has 2 Blast hits to 2 proteins in 1 species: Archae - 0; Bacteria - 0; Metazoa - 0; Fungi - 0; Plants - 2; Viruses - 0; Other Eukaryotes - 0 (source: NCBI BLink).	AT3TE52270;AT3TE52245;AT3TE52265;AT3TE52255;AT3TE52285;AT3TE52260;AT3TE52240;AT3TE52275;AT3TE52280;AT3TE52250	ATHILA7A:LTR/Gypsy;ATHILA8B:LTR/Gypsy;ATHILA4A:LTR/Gypsy;ATHILA6B:LTR/Gypsy;ATHILA4A:LTR/Gypsy;ATHILA5:LTR/Gypsy;ATHILA4C:LTR/Gypsy;ATHILA8A:LTR/Gypsy;ATHILA8B:LTR/Gypsy;ATHILA3:LTR/Gypsy	AT3G31320-AT3G31330;AT3G31330-AT3G31340;AT3G31340-AT3G31350	AT3G31350	NONE
3	12708401	12711799	764	511	1.18476e-43	1.72215	2.46611e-43	AT3G31356	-	transposable_element_gene	transposable element gene	AT3TE52335;AT3TE52315;AT3TE52330;AT3TE52305;AT3TE52310;AT3TE52325;AT3TE52320	ATHILA4:LTR/Gypsy;ATHILA5:LTR/Gypsy;ATHILA3:LTR/Gypsy;ATHILA3:LTR/Gypsy;ATHILA5:LTR/Gypsy;ATHILA0_I:LTR/Gypsy;ATHILA5:LTR/Gypsy	AT3G31356-AT3G31357	NONE	NONE
3	12714601	12716399	398	268	2.84163e-23	1.71059	4.10696e-23	AT3G31358	-	transposable_element_gene	transposable element gene	AT3TE52345;AT3TE52350;AT3TE52355	ATHILA3:LTR/Gypsy;ATHILA6A:LTR/Gypsy;ATHILA3:LTR/Gypsy	AT3G31358-AT3G31359	NONE	NONE
3	12717401	12724599	1571	1067	5.39129e-83	1.69594	1.55755e-82	AT3G31359;AT3G31360	-	transposable_element_gene;transposable_element_gene	transposable element gene;transposable element gene	AT3TE52370;AT3TE52365;AT3TE52360;AT3TE52355	ATHILA2:LTR/Gypsy;ATHILA4C:LTR/Gypsy;ATHILA3:LTR/Gypsy;ATHILA3:LTR/Gypsy	AT3G31359-AT3G31360;AT3G31360-AT3G31365	NONE	NONE
3	12734401	12738199	783	609	2.33199e-25	1.48096	3.53524e-25	AT3G31367	-	transposable_element_gene	transposable element gene	AT3TE52410;AT3TE52415	ATDNA12T3_2:DNA;ATGP1:LTR/Gypsy	AT3G31365-AT3G31367;AT3G31367-AT3G31370	NONE	NONE
3	12749001	12753599	904	678	8.15002e-34	1.53581	1.45863e-33	AT3G31375;AT3G31377	+	transposable_element_gene;transposable_element_gene	transposable element gene;transposable element gene	AT3TE52450;AT3TE52445	HELITRON4:RC/Helitron;ATHILA4C:LTR/Gypsy	AT3G31375-AT3G31377	NONE	NONE
3	12763401	12765999	532	365	1.31114e-28	1.67887	2.12589e-28	AT3G31395	+	transposable_element_gene	transposable element gene	AT3TE52495	ATLINEIII:LINE/L1	NONE	NONE	NONE
3	12824601	12827599	690	476	8.3666e-36	1.66971	1.54749e-35	AT3G31490	-	transposable_element_gene	transposable element gene	AT3TE52730;AT3TE52725	ATHILA7A:LTR/Gypsy;ATGP1:LTR/Gypsy	AT3G31475-AT3G31490;AT3G31490-AT3G31500	NONE	NONE
3	12828401	12830399	465	290	1.09603e-33	1.84694	1.95897e-33	AT3G31500	+	transposable_element_gene	transposable element gene	AT3TE52735;AT3TE52730;AT3TE52750;AT3TE52740;AT3TE52745	ATCOPIA94:LTR/Copia;ATHILA7A:LTR/Gypsy;ATHILA5:LTR/Gypsy;ATHILA8B:LTR/Gypsy;ATHILA3:LTR/Gypsy	AT3G31490-AT3G31500	NONE	NONE
3	12838001	12846799	3470	1129	0	3.54025	0	AT3G31530;AT3G31540	-	transposable_element_gene;transposable_element_gene	transposable element gene;transposable element gene	AT3TE52775	ATLANTYS2:LTR/Gypsy	AT3G31510-AT3G31530;AT3G31530-AT3G31540;AT3G31540-AT3G31630	NONE	NONE
3	12849801	12860799	3078	1584	0	2.23827	0	AT3G31630	+	transposable_element_gene	transposable element gene	AT3TE52805;AT3TE52800	ATGP1:LTR/Gypsy;ATLINE1_6:LINE/L1	AT3G31540-AT3G31630;AT3G31630-AT3G31720	NONE	NONE
3	12861801	12863999	609	344	3.26398e-56	2.03919	7.72351e-56	AT3G31720	+	transposable_element_gene	transposable element gene	AT3TE52805;AT3TE52800	ATGP1:LTR/Gypsy;ATLINE1_6:LINE/L1	AT3G31630-AT3G31720	NONE	NONE
3	12919401	12921199	318	234	3.80149e-14	1.56534	4.4006e-14	AT3G31920	-	transposable_element_gene	transposable element gene	AT3TE53045;AT3TE53040;AT3TE53035	ATENSPM10:DNA/En-Spm;ATENSPM10:DNA/En-Spm;ATHILA4A:LTR/Gypsy	AT3G31915-AT3G31920	NONE	NONE
3	12924401	12926199	396	220	7.90055e-39	2.07334	1.53322e-38	AT3G31920	-	transposable_element_gene	transposable element gene	AT3TE53045	ATENSPM10:DNA/En-Spm	NONE	NONE	NONE
3	12932801	12954599	6853	3019	0	2.61466	0	AT3G31935;AT3G31940;AT3G31945;AT3G31950;AT3G31955	-	transposable_element_gene;transposable_element_gene;transposable_element_gene;protein_coding_gene;transposable_element_gene	transposable element gene;transposable element gene;transposable element gene;BEST Arabidopsis thaliana protein match is: nucleic acid binding;zinc ion binding (TAIR:AT4G06526.1); Has 13 Blast hits to 13 proteins in 4 species: Archae - 0; Bacteria - 0; Metazoa - 3; Fungi - 0; Plants - 10; Viruses - 0; Other Eukaryotes - 0 (source: NCBI BLink).;transposable element gene	AT3TE53060;AT3TE53070;AT3TE53075;AT3TE53080;AT3TE53125;AT3TE53120;AT3TE53135;AT3TE53110;AT3TE53115;AT3TE53105;AT3TE53130;AT3TE53095;AT3TE53100;AT3TE53090;AT3TE53085	HELITRON4:RC/Helitron;HELITRON1:RC/Helitron;ATHILA0_I:LTR/Gypsy;ATLANTYS2:LTR/Gypsy;ATENSPM5:DNA/En-Spm;ATGP10:LTR/Gypsy;TAG2:DNA/HAT;ATGP10:LTR/Gypsy;ATGP10:LTR/Gypsy;ATGP10:LTR/Gypsy;ATENSPM6:DNA/En-Spm;ATLANTYS2:LTR/Gypsy;ATGP2N:LTR/Gypsy;ATHILA4A:LTR/Gypsy;ATHILA4A:LTR/Gypsy	AT3G31930-AT3G31935;AT3G31935-AT3G31940;AT3G31940-AT3G31945;AT3G31945-AT3G31950;AT3G31950-AT3G31955;AT3G31955-AT3G31960	AT3G31950	AT3G31950
3	12960801	12967799	1902	1028	2.05219e-189	2.13116	9.36498e-189	AT3G31970	-	transposable_element_gene	transposable element gene	AT3TE53170	ATGP1:LTR/Gypsy	AT3G31960-AT3G31970;AT3G31970-AT3G31980	NONE	NONE
3	12983201	12990199	2003	998	2.81507e-238	2.31179	1.46833e-237	AT3G32000;AT3G32010	+	transposable_element_gene;transposable_element_gene	transposable element gene;transposable element gene	AT3TE53215	ATHILA2:LTR/Gypsy	AT3G31996-AT3G32000;AT3G32000-AT3G32010	NONE	NONE
3	13016801	13019999	657	460	1.67728e-32	1.64515	2.93142e-32	AT3G32028;AT3G32033	-	transposable_element_gene;transposable_element_gene	transposable element gene;transposable element gene	AT3TE53290;AT3TE53295;AT3TE53300;AT3TE53305	ATHILA4A:LTR/Gypsy;ATHILA4C:LTR/Gypsy;ATHILA4A:LTR/Gypsy;ATHILA4C:LTR/Gypsy	AT3G32028-AT3G32033;AT3G32033-AT3G32029	NONE	NONE
3	13024601	13026399	403	279	1.56118e-21	1.66379	2.16978e-21	AT3G32031	-	transposable_element_gene	transposable element gene	AT3TE53325	ATHILA4C:LTR/Gypsy	NONE	NONE	NONE
3	13053601	13058399	1113	721	3.20576e-69	1.77811	8.51166e-69	AT3G32043	-	transposable_element_gene	transposable element gene	AT3TE53480;AT3TE53485;AT3TE53490;AT3TE53475;AT3TE53495	TA11:LINE/L1;TA11:LINE/L1;ATLINE1_5:LINE/L1;ATLINE1_5:LINE/L1;TA11:LINE/L1	AT3G32043-AT3G32047	NONE	NONE
3	13079201	13093599	4012	2013	0	2.2957	0	AT3G32090;AT3G32091;AT3G32092;AT3G32093	+	protein_coding_gene;transposable_element_gene;transposable_element_gene;transposable_element_gene	WRKY family transcription factor;transposable element gene;transposable element gene;transposable element gene	AT3TE53595;AT3TE53590;AT3TE53610;AT3TE53600;AT3TE53605;AT3TE53615	ATHILA4:LTR/Gypsy;ATGP3:LTR/Gypsy;ATLANTYS2:LTR/Gypsy;ATHILA4C:LTR/Gypsy;ATLANTYS2:LTR/Gypsy;ATHILA4C:LTR/Gypsy	AT3G32090-AT3G32091;AT3G32091-AT3G32092;AT3G32092-AT3G32093;AT3G32093-AT3G32095	NONE	AT3G32090
3	13097201	13103799	1599	946	1.25921e-127	1.94695	4.60252e-127	AT3G32100;AT3G32110	+	protein_coding_gene;transposable_element_gene	unknown protein; FUNCTIONS IN: molecular_function unknown; INVOLVED IN: biological_process unknown; LOCATED IN: chloroplast; Has 1 Blast hits to 1 proteins in 1 species: Archae - 0; Bacteria - 0; Metazoa - 0; Fungi - 0; Plants - 1; Viruses - 0; Other Eukaryotes - 0 (source: NCBI BLink).;transposable element gene	AT3TE53630	ATLINE1_1:LINE/L1	AT3G32100-AT3G32110	NONE	AT3G32100
3	13108801	13110399	364	294	6.3157e-11	1.42611	6.88169e-11	AT3G32115	+	transposable_element_gene	transposable element gene	AT3TE53645;AT3TE53655;AT3TE53650;AT3TE53660	ATHILA4A:LTR/Gypsy;ATLINE2:LINE/L1;ATLINE2:LINE/L1;ATLINEIII:LINE/L1	AT3G32112-AT3G32115	NONE	NONE
3	13112601	13115399	582	403	3.74355e-30	1.66347	6.23577e-30	AT3G32115	+	transposable_element_gene	transposable element gene	AT3TE53675;AT3TE53680;AT3TE53655;AT3TE53670	ATHILA:LTR/Gypsy;ATHILA:LTR/Gypsy;ATLINE2:LINE/L1;ATHILA4D_LTR:LTR/Gypsy	AT3G32115-AT3G32116	NONE	NONE
3	13116201	13121199	1222	700	1.29451e-106	2.01081	4.25056e-106	AT3G32116;AT3G32118	+	transposable_element_gene;transposable_element_gene	transposable element gene;transposable element gene	AT3TE53690;AT3TE53685	ATHILA:LTR/Gypsy;ATHILA:LTR/Gypsy	AT3G32115-AT3G32116;AT3G32116-AT3G32118	NONE	NONE
3	13122401	13123999	364	223	3.68977e-28	1.88016	5.93775e-28	NONE	NONE	NONE	NONE	AT3TE53690	ATHILA:LTR/Gypsy	AT3G32118-AT3G32120	AT3G32120	NONE
3	13143601	13152399	2152	1243	5.95616e-182	1.9942	2.63506e-181	AT3G32150;AT3G32160;AT3G32164	-	protein_coding_gene;protein_coding_gene;transposable_element_gene	unknown protein; BEST Arabidopsis thaliana protein match is: unknown protein (TAIR:AT3G32190.1); Has 67 Blast hits to 67 proteins in 27 species: Archae - 0; Bacteria - 18; Metazoa - 11; Fungi - 7; Plants - 18; Viruses - 1; Other Eukaryotes - 12 (source: NCBI BLink).;unknown protein; BEST Arabidopsis thaliana protein match is: unknown protein (TAIR:AT3G43150.1); Has 28 Blast hits to 28 proteins in…	AT3TE53780;AT3TE53770;AT3TE53775;AT3TE53785;AT3TE53765	ATLANTYS1:LTR/Gypsy;ATLANTYS2:LTR/Gypsy;ATLANTYS1:LTR/Gypsy;TAT1_ATH:LTR/Gypsy;ATLANTYS1:LTR/Gypsy	AT3G32140-AT3G32150;AT3G32150-AT3G32160;AT3G32160-AT3G32164;AT3G32164-AT3G32168	AT3G32150;AT3G32160	AT3G32150;AT3G32160
3	13156601	13164599	1855	1145	2.2252e-131	1.86611	8.30885e-131	AT3G32168;AT3G32172;AT3G32176;AT3G32180;AT3G32190	-	transposable_element_gene;transposable_element_gene;transposable_element_gene;protein_coding_gene;protein_coding_gene	transposable element gene;transposable element gene;transposable element gene;unknown protein; BEST Arabidopsis thaliana protein match is: unknown protein (TAIR:AT3G32160.1); Has 37 Blast hits to 25 proteins in 2 species: Archae - 0; Bacteria - 0; Metazoa - 0; Fungi - 0; Plants - 37; Viruses - 0; Other Eukaryotes - 0 (source: NCBI BLink).;FUNCTIONS IN: molecular_function unknown; INVOLVED IN: bio…	AT3TE53835;AT3TE53830;AT3TE53845	ATLANTYS1:LTR/Gypsy;ATLINE1A:LINE/L1;ATGP5:LTR/Gypsy	AT3G32164-AT3G32168;AT3G32176-AT3G32180;AT3G32180-AT3G32190;AT3G32190-AT3G32195	AT3G32180;AT3G32190	AT3G32180;AT3G32190
3	13165801	13168799	629	426	6.80055e-35	1.70075	1.23567e-34	AT3G32195	+	transposable_element_gene	transposable element gene	AT3TE53860;AT3TE53855;AT3TE53850	ATGP1:LTR/Gypsy;ATGP5:LTR/Gypsy;ATGP7:LTR/Gypsy	NONE	NONE	NONE
3	13169601	13172999	725	523	5.22194e-32	1.59674	9.0381e-32	AT3G32195;AT3G32200	-	transposable_element_gene;protein_coding_gene	transposable element gene;BEST Arabidopsis thaliana protein match is: myosin heavy chain-related (TAIR:AT5G32590.1); Has 22 Blast hits to 22 proteins in 6 species: Archae - 0; Bacteria - 0; Metazoa - 5; Fungi - 0; Plants - 16; Viruses - 0; Other Eukaryotes - 1 (source: NCBI BLink).	AT3TE53870;AT3TE53875;AT3TE53865;AT3TE53850	ATGP5:LTR/Gypsy;TAT1_ATH:LTR/Gypsy;ATGP5:LTR/Gypsy;ATGP7:LTR/Gypsy	AT3G32195-AT3G32200;AT3G32200-AT3G32205	AT3G32200	AT3G32200
3	13185201	13187999	565	356	2.6637e-39	1.82809	5.21649e-39	NONE	NONE	NONE	NONE	AT3TE53965;AT3TE53970	ATGP1:LTR/Gypsy;ATHILA:LTR/Gypsy	AT3G32205-AT3G32210	NONE	NONE
3	13199401	13207799	1791	1199	5.94125e-99	1.72058	1.87504e-98	AT3G32226;AT3G32230	+	transposable_element_gene;transposable_element_gene	transposable element gene;transposable element gene	AT3TE53985;AT3TE53990;AT3TE53995	ATENSPM2:DNA/En-Spm;ATENSPM2:DNA/En-Spm;ATENSPM2:DNA/En-Spm	AT3G32226-AT3G32230	NONE	NONE
3	13208601	13216599	1599	1178	1.45538e-62	1.56351	3.65344e-62	AT3G32230;AT3G32240;AT3G32250	+	transposable_element_gene;transposable_element_gene;transposable_element_gene	transposable element gene;transposable element gene;transposable element gene	AT3TE54030;AT3TE54020;AT3TE54005;AT3TE54000;AT3TE54040;AT3TE54035;AT3TE54010;AT3TE53995;AT3TE54025;AT3TE54045;AT3TE54015	ATHILA7A:LTR/Gypsy;ATENSPM4:DNA/En-Spm;ATENSPM1A:DNA/En-Spm;ATENSPM4:DNA/En-Spm;ATHILA8B:LTR/Gypsy;ATHILA0_I:LTR/Gypsy;ATENSPM1A:DNA/En-Spm;ATENSPM2:DNA/En-Spm;ATENSPM2:DNA/En-Spm;ATHILA5:LTR/Gypsy;ATENSPM1A:DNA/En-Spm	AT3G32230-AT3G32240;AT3G32240-AT3G32250	NONE	NONE
3	13239401	13243799	1195	610	3.92379e-136	2.2565	1.49004e-135	AT3G32280;AT3G32290	+	protein_coding_gene;transposable_element_gene	ATP-dependent helicase family protein;transposable element gene	AT3TE54185;AT3TE54180;AT3TE54175	ATDNAI26T9:DNA/MuDR;ATLANTYS2:LTR/Gypsy;ATREP1:RC/Helitron	AT3G32280-AT3G32290;AT3G32290-AT3G32295	NONE	AT3G32280
3	13245601	13254999	3130	1243	0	2.90049	0	AT3G32295;AT3G32300;AT3G32305	-	transposable_element_gene;transposable_element_gene;transposable_element_gene	transposable element gene;transposable element gene;transposable element gene	AT3TE54210;AT3TE54185;AT3TE54180	ATCOPIA49:LTR/Copia;ATDNAI26T9:DNA/MuDR;ATLANTYS2:LTR/Gypsy	AT3G32290-AT3G32295;AT3G32295-AT3G32300;AT3G32300-AT3G32305	NONE	NONE
3	13282401	13284599	528	298	3.85589e-49	2.04087	8.51535e-49	AT3G32360	-	transposable_element_gene	transposable element gene	AT3TE54330	ATLINE1_6:LINE/L1	NONE	NONE	NONE
3	13285401	13287999	550	413	2.79103e-21	1.53395	3.84816e-21	AT3G32360	-	transposable_element_gene	transposable element gene	AT3TE54330	ATLINE1_6:LINE/L1	AT3G32360-AT3G32370	NONE	NONE
3	13315401	13324199	2182	1281	8.15608e-177	1.96202	3.53826e-176	AT3G32383;AT3G32385;AT3G32387	+	transposable_element_gene;transposable_element_gene;pseudogene	transposable element gene;transposable element gene;pseudogene, putative clpB heat shock protein, blastp match of 63% identity and 5.8e-148 P-value to GP|9651530|gb|AAF91178.1|AF203700_1|AF203700 ClpB {Phaseolus lunatus}	AT3TE54450;AT3TE54455	ATLANTYS3:LTR/Gypsy;ATGP3:LTR/Gypsy	AT3G32383-AT3G32385;AT3G32385-AT3G32387	NONE	NONE
3	13343201	13344999	369	250	2.57925e-21	1.70014	3.55892e-21	AT3G32393	+	transposable_element_gene	transposable element gene	AT3TE54505;AT3TE54510;AT3TE54500	ARNOLD3:DNA/MuDR;VANDAL2:DNA/MuDR;ARNOLD3:DNA/MuDR	AT3G32391-AT3G32393	NONE	NONE
3	13350601	13355199	1082	543	5.38693e-128	2.29523	1.973e-127	AT3G32394;AT3G32395;AT3G32397	-	transposable_element_gene;transposable_element_gene;transposable_element_gene	transposable element gene;transposable element gene;transposable element gene	AT3TE54510	VANDAL2:DNA/MuDR	AT3G32393-AT3G32394;AT3G32394-AT3G32395;AT3G32395-AT3G32397	NONE	NONE
3	13356201	13358399	484	364	7.46743e-19	1.53159	9.68094e-19	AT3G32400	-	protein_coding_gene	Actin-binding FH2/DRF autoregulatory protein	AT3TE54510	VANDAL2:DNA/MuDR	AT3G32397-AT3G32400	NONE	AT3G32400
3	13359201	13368799	2334	1270	3.15652e-228	2.11688	1.59672e-227	AT3G32400;AT3G32405;AT3G32410	-	protein_coding_gene;transposable_element_gene;protein_coding_gene	Actin-binding FH2/DRF autoregulatory protein;transposable element gene;BEST Arabidopsis thaliana protein match is: Actin-binding FH2 (Formin Homology) protein (TAIR:AT2G25050.2); Has 30201 Blast hits to 17322 proteins in 780 species: Archae - 12; Bacteria - 1396; Metazoa - 17338; Fungi - 3422; Plants - 5037; Viruses - 0; Other Eukaryotes - 2996 (source: NCBI BLink).	AT3TE54540;AT3TE54520;AT3TE54535;AT3TE54530;AT3TE54525	ATCOPIA43:LTR/Copia;ATCOPIA43:LTR/Copia;ATCOPIA43:LTR/Copia;ATCOPIA43:LTR/Copia;ATCOPIA41:LTR/Copia	AT3G32400-AT3G32405;AT3G32405-AT3G32410	AT3G32400	AT3G32410
3	13378801	13384199	1110	846	2.39196e-38	1.5113	4.60363e-38	AT3G32425	-	transposable_element_gene	transposable element gene	AT3TE54580;AT3TE54575	ATHILA2:LTR/Gypsy;ATMU9:DNA/MuDR	AT3G32415-AT3G32425;AT3G32425-AT3G32435	NONE	NONE
3	13392201	13396599	1088	613	3.57479e-99	2.0444	1.13086e-98	AT3G32455;AT3G32465	-	transposable_element_gene;transposable_element_gene	transposable element gene;transposable element gene	AT3TE54645;AT3TE54640;AT3TE54660;AT3TE54650;AT3TE54655	VANDAL3:DNA/MuDR;VANDAL3:DNA/MuDR;ATGP10:LTR/Gypsy;VANDAL3:DNA/MuDR;Unassigned:Unassigned	AT3G32445-AT3G32455;AT3G32455-AT3G32465;AT3G32465-AT3G32475	NONE	NONE
3	13397601	13399799	400	311	6.12242e-14	1.48149	7.05078e-14	AT3G32475	-	transposable_element_gene	transposable element gene	AT3TE54675;AT3TE54670;AT3TE54685;AT3TE54680	ATHILA4B_LTR:LTR/Gypsy;VANDAL4:DNA/MuDR;ATENSPM3:DNA/En-Spm;VANDAL4:DNA/MuDR	NONE	NONE	NONE
3	13402401	13418399	4120	2256	0	2.10357	0	AT3G32677;AT3G32880;AT3G32890;AT3G32893;AT3G32894	-	transposable_element_gene;transposable_element_gene;transposable_element_gene;transposable_element_gene;transposable_element_gene	transposable element gene;transposable element gene;transposable element gene;transposable element gene;transposable element gene	AT3TE54705;AT3TE54710;AT3TE54700;AT3TE54695;AT3TE54690	ATHILA6A:LTR/Gypsy;ATHILA0_I:LTR/Gypsy;ATHILA2:LTR/Gypsy;ATHILA2:LTR/Gypsy;ATENSPM5:DNA/En-Spm	AT3G32677-AT3G32880;AT3G32880-AT3G32890;AT3G32890-AT3G32893;AT3G32893-AT3G32894	NONE	NONE
3	13419401	13421999	724	396	1.18908e-71	2.10592	3.20716e-71	AT3G32894	-	transposable_element_gene	transposable element gene	AT3TE54710;AT3TE54715	ATHILA0_I:LTR/Gypsy;ATHILA4A:LTR/Gypsy	AT3G32894-AT3G32905	NONE	NONE
3	13424001	13426399	546	313	7.47016e-49	2.00931	1.64565e-48	AT3G32896;AT3G32905	-	protein_coding_gene;protein_coding_gene	unknown protein; FUNCTIONS IN: molecular_function unknown; INVOLVED IN: biological_process unknown; LOCATED IN: mitochondrion; Has 10 Blast hits to 10 proteins in 2 species: Archae - 0; Bacteria - 0; Metazoa - 0; Fungi - 0; Plants - 10; Viruses - 0; Other Eukaryotes - 0 (source: NCBI BLink).;unknown protein; Has 30201 Blast hits to 17322 proteins in 780 species: Archae - 12; Bacteria - 1396; Meta…	AT3TE54740;AT3TE54735	ATHILA2:LTR/Gypsy;ATHILA2:LTR/Gypsy	AT3G32894-AT3G32905;AT3G32905-AT3G32896;AT3G32896-AT3G32902	AT3G32905;AT3G32896	AT3G32905;AT3G32896
3	13429001	13432599	763	569	1.5425e-29	1.54458	2.54098e-29	AT3G32895;AT3G32903	+	transposable_element_gene;transposable_element_gene	transposable element gene;transposable element gene	AT3TE54760;AT3TE54735;AT3TE54755	ATGP5:LTR/Gypsy;ATHILA2:LTR/Gypsy;ATHILA2:LTR/Gypsy	AT3G32902-AT3G32903;AT3G32903-AT3G32895	NONE	NONE
3	13433401	13449199	5249	2194	0	2.75574	0	AT3G32895;AT3G32897;AT3G32898;AT3G32899	-	transposable_element_gene;transposable_element_gene;transposable_element_gene;transposable_element_gene	transposable element gene;transposable element gene;transposable element gene;transposable element gene	AT3TE54780;AT3TE54760;AT3TE54765;AT3TE54770;AT3TE54775;AT3TE54735	ATLANTYS1:LTR/Gypsy;ATGP5:LTR/Gypsy;ATGP5:LTR/Gypsy;ATHILA2:LTR/Gypsy;ATHILA6A:LTR/Gypsy;ATHILA2:LTR/Gypsy	AT3G32895-AT3G32897;AT3G32897-AT3G32898;AT3G32898-AT3G32899;AT3G32899-AT3G32904	NONE	NONE
3	13467801	13473799	1757	934	5.89622e-182	2.16682	2.61286e-181	AT3G32914	-	transposable_element_gene	transposable element gene	AT3TE54825;AT3TE54845;AT3TE54840	TA11:LINE/L1;ARNOLD2:DNA/MuDR;ATLINE1_6:LINE/L1	AT3G32914-AT3G32917	NONE	NONE
3	13476601	13479399	913	362	9.92986e-166	2.9051	4.18584e-165	AT3G32917	-	transposable_element_gene	transposable element gene	AT3TE54860;AT3TE54865	ATGP2N:LTR/Gypsy;ATGP1:LTR/Gypsy	NONE	NONE	NONE
3	13494401	13496599	472	280	4.78869e-39	1.9417	9.33198e-39	AT3G32950	-	transposable_element_gene	transposable element gene	AT3TE54950;AT3TE54940;AT3TE54945;AT3TE54935	ATENSPM3:DNA/En-Spm;ATENSPM7:DNA/En-Spm;ATENSPM3:DNA/En-Spm;ATENSPM3:DNA/En-Spm	AT3G32940-AT3G32950	AT3G32940	NONE
3	13499601	13500599	247	146	1.19335e-21	1.94869	1.66375e-21	AT3G32960	+	protein_coding_gene	Domain of unknown function (DUF1985)	NONE	NONE	AT3G32950-AT3G32960;AT3G32960-AT3G32962	AT3G32960	AT3G32960
3	13510201	13512199	439	304	2.97161e-23	1.66337	4.29366e-23	AT3G32966	+	transposable_element_gene	transposable element gene	AT3TE55005	VANDAL3:DNA/MuDR	NONE	NONE	NONE
3	13513001	13517399	973	635	1.96904e-59	1.76497	4.81879e-59	AT3G32966;AT3G32968	-	transposable_element_gene;transposable_element_gene	transposable element gene;transposable element gene	AT3TE55015;AT3TE55010;AT3TE55025;AT3TE55020	VANDAL3:DNA/MuDR;VANDAL3:DNA/MuDR;ATHILA2:LTR/Gypsy;ATHILA2:LTR/Gypsy	AT3G32966-AT3G32968;AT3G32968-AT3G32970	NONE	NONE
3	13518201	13524199	1454	840	1.07912e-123	1.99381	3.87041e-123	AT3G32970;AT3G32975	-	transposable_element_gene;transposable_element_gene	transposable element gene;transposable element gene	AT3TE55035;AT3TE55040;AT3TE55025;AT3TE55030	ATHILA6B:LTR/Gypsy;ATHILA4D_LTR:LTR/Gypsy;ATHILA2:LTR/Gypsy;ATHILA6A:LTR/Gypsy	AT3G32968-AT3G32970;AT3G32970-AT3G32975;AT3G32975-AT3G32980	NONE	NONE
3	13549001	13557199	1894	1217	4.50711e-119	1.79262	1.57031e-118	AT3G33006;AT3G33008	+	transposable_element_gene;transposable_element_gene	transposable element gene;transposable element gene	AT3TE55155;AT3TE55150;AT3TE55145;AT3TE55160	ATHILA6B:LTR/Gypsy;ATHILA:LTR/Gypsy;ATHILA4C:LTR/Gypsy;VANDAL2:DNA/MuDR	AT3G33005-AT3G33006;AT3G33006-AT3G33008;AT3G33008-AT3G33009	NONE	NONE
3	13559401	13561599	419	276	4.20669e-26	1.74865	6.50787e-26	AT3G33009	-	transposable_element_gene	transposable element gene	AT3TE55160	VANDAL2:DNA/MuDR	NONE	NONE	NONE
3	13563401	13564999	365	210	4.13268e-33	2.00204	7.32785e-33	AT3G33011	-	transposable_element_gene	transposable element gene	AT3TE55180;AT3TE55175	ATCOPIA95:LTR/Copia;ATCOPIA65:LTR/Copia	NONE	NONE	NONE
3	13569201	13572999	868	544	4.32098e-60	1.83789	1.0628e-59	AT3G33010;AT3G33025	+	transposable_element_gene;pseudogene	transposable element gene;pseudogene, hypothetical protein	AT3TE55195	VANDAL2:DNA/MuDR	AT3G33010-AT3G33025	NONE	NONE
3	13580201	13583999	894	540	1.57776e-68	1.90696	4.16541e-68	AT3G33045;AT3G33055	+	transposable_element_gene;transposable_element_gene	transposable element gene;transposable element gene	AT3TE55230;AT3TE55235;AT3TE55245;AT3TE55240	ATENSPM7:DNA/En-Spm;ATENSPM3:DNA/En-Spm;ATHILA:LTR/Gypsy;ATHILA6A:LTR/Gypsy	AT3G33045-AT3G33055;AT3G33055-AT3G33058	NONE	NONE
3	13600201	13606199	1588	884	6.96503e-148	2.06917	2.76846e-147	AT3G33058	+	transposable_element_gene	transposable element gene	AT3TE55330;AT3TE55340;AT3TE55325;AT3TE55335	ATHILA2:LTR/Gypsy;ATHILA2:LTR/Gypsy;ATDNA12T3_2:DNA;ATHILA6A:LTR/Gypsy	AT3G33055-AT3G33058;AT3G33058-AT3G33085	NONE	NONE
3	13608001	13612999	1295	731	4.95574e-117	2.04057	1.71216e-116	AT3G33082;AT3G33083;AT3G33085	+	transposable_element_gene;transposable_element_gene;transposable_element_gene	transposable element gene;transposable element gene;transposable element gene	AT3TE55355;AT3TE55345;AT3TE55340;AT3TE55350	ATHILA2:LTR/Gypsy;ATGP3:LTR/Gypsy;ATHILA2:LTR/Gypsy;ATHILA2:LTR/Gypsy	AT3G33085-AT3G33083;AT3G33083-AT3G33082;AT3G33082-AT3G33081	NONE	NONE
3	13614201	13622799	2177	1258	7.96754e-184	1.99332	3.56016e-183	AT3G33064;AT3G33079;AT3G33081	-	transposable_element_gene;transposable_element_gene;transposable_element_gene	transposable element gene;transposable element gene;transposable element gene	AT3TE55355;AT3TE55360	ATHILA2:LTR/Gypsy;ATHILA6B:LTR/Gypsy	AT3G33081-AT3G33079;AT3G33079-AT3G33064;AT3G33064-AT3G33066	NONE	NONE
3	13623801	13627399	864	547	4.28514e-58	1.81939	1.03407e-57	AT3G33066	-	transposable_element_gene	transposable element gene	AT3TE55360	ATHILA6B:LTR/Gypsy	AT3G33064-AT3G33066	NONE	NONE
3	13628201	13630599	568	300	2.38414e-61	2.18085	5.92665e-61	AT3G33066	-	transposable_element_gene	transposable element gene	AT3TE55360;AT3TE55365	ATHILA6B:LTR/Gypsy;ATHILA6A:LTR/Gypsy	AT3G33066-AT3G33072	NONE	NONE
3	13631401	13639999	2267	1253	1.14832e-213	2.084	5.58231e-213	AT3G33071;AT3G33072;AT3G33074	-	transposable_element_gene;transposable_element_gene;transposable_element_gene	transposable element gene;transposable element gene;transposable element gene	AT3TE55380;AT3TE55370;AT3TE55365;AT3TE55375;AT3TE55385	ATHILA2:LTR/Gypsy;ATHILA2:LTR/Gypsy;ATHILA6A:LTR/Gypsy;ATHILA2:LTR/Gypsy;ATHILA2:LTR/Gypsy	AT3G33066-AT3G33072;AT3G33072-AT3G33071;AT3G33071-AT3G33074;AT3G33074-AT3G33075	NONE	NONE
3	13643401	13652199	2316	1271	5.68662e-222	2.0989	2.84172e-221	AT3G33067;AT3G33073;AT3G33077	+	transposable_element_gene;transposable_element_gene;transposable_element_gene	transposable element gene;transposable element gene;transposable element gene	AT3TE55395	ATHILA6A:LTR/Gypsy	AT3G33075-AT3G33077;AT3G33077-AT3G33073;AT3G33073-AT3G33067;AT3G33067-AT3G33065	NONE	NONE
3	13658001	13660199	528	334	1.84894e-36	1.8209	3.45195e-36	AT3G33065	-	transposable_element_gene	transposable element gene	AT3TE55410;AT3TE55415	ATHILA2:LTR/Gypsy;ATHILA6A:LTR/Gypsy	AT3G33067-AT3G33065;AT3G33065-AT3G33070	NONE	NONE
3	13661401	13666599	1140	758	2.90573e-65	1.73234	7.46908e-65	AT3G33070	-	transposable_element_gene	transposable element gene	AT3TE55425;AT3TE55430	ATHILA6A:LTR/Gypsy;ATCOPIA65:LTR/Copia	AT3G33065-AT3G33070	NONE	NONE
3	13670801	13674999	895	610	1.04776e-47	1.69002	2.27915e-47	NONE	NONE	NONE	NONE	AT3TE55440;AT3TE55455;AT3TE55450;AT3TE55445;AT3TE55460	ATHILA6A:LTR/Gypsy;ATDNA12T3_2:DNA;ATHILA:LTR/Gypsy;ATHILA2:LTR/Gypsy;ATHILA6B:LTR/Gypsy	AT3G33070-AT3G33084	NONE	NONE
3	13703201	13703599	125	64	3.84382e-16	2.24972	4.66302e-16	NONE	NONE	NONE	NONE	AT3TE55695	ATDNA12T3_2:DNA	AT3G33084-AT3G33076	NONE	NONE
3	13720801	13723799	756	467	7.86356e-55	1.86467	1.83085e-54	NONE	NONE	NONE	NONE	AT3TE55895;AT3TE55875;AT3TE55885;AT3TE55900;AT3TE55880;AT3TE55890	ATDNA12T3_2:DNA;ATDNA12T3_2:DNA;ATDNA12T3_2:DNA;ATDNA12T3_2:DNA;ATDNA12T3_2:DNA;ATDNA12T3_2:DNA	AT3G33084-AT3G33076	NONE	NONE
3	13749801	13751599	892	567	3.36324e-59	1.81209	8.20459e-59	NONE	NONE	NONE	NONE	AT3TE56130;AT3TE56135;AT3TE56140	ATDNA12T3_2:DNA;ATDNA12T3_2:DNA;ATDNA12T3_2:DNA	AT3G33076-AT3G33069	NONE	NONE
3	13773801	13776999	696	492	3.63783e-33	1.62945	6.45254e-33	NONE	NONE	NONE	NONE	AT3TE56370;AT3TE56360;AT3TE56365;AT3TE56375;AT3TE56390;AT3TE56385;AT3TE56380	ATDNA12T3_2:DNA;ATDNA12T3_2:DNA;ATDNA12T3_2:DNA;ATDNA12T3_2:DNA;ATDNA12T3_2:DNA;ATDNA12T3_2:DNA;ATDNA12T3_2:DNA	AT3G33076-AT3G33069	NONE	NONE
3	13787401	13787799	164	160	0.0168651	1.18065	0.0172348	NONE	NONE	NONE	NONE	AT3TE56500	ATDNA12T3_2:DNA	AT3G33076-AT3G33069	NONE	NONE
3	13792601	13795799	698	516	3.76177e-28	1.55813	6.05179e-28	NONE	NONE	NONE	NONE	AT3TE56575;AT3TE56560;AT3TE56550;AT3TE56570;AT3TE56565;AT3TE56555;AT3TE56545	ATDNA12T3_2:DNA;ATDNA12T3_2:DNA;ATDNA12T3_2:DNA;ATDNA12T3_2:DNA;ATDNA12T3_2:DNA;ATDNA12T3_2:DNA;ATDNA12T3_2:DNA	AT3G33076-AT3G33069	NONE	NONE
3	13800601	13805999	1410	803	1.93593e-124	2.02256	6.97144e-124	AT3G33069	+	transposable_element_gene	transposable element gene	AT3TE56615;AT3TE56620;AT3TE56625;AT3TE56630	ATDNA12T3_2:DNA;ROMANIAT5:LTR/Copia;ATHILA6A:LTR/Gypsy;ATHILA:LTR/Gypsy	AT3G33076-AT3G33069;AT3G33069-AT3G33080	NONE	NONE
3	13807001	13810599	783	569	1.83184e-33	1.58507	3.26322e-33	NONE	NONE	NONE	NONE	AT3TE56650;AT3TE56645;AT3TE56655;AT3TE56640	ATDNA12T3_2:DNA;ATHILA3:LTR/Gypsy;ATDNA12T3_2:DNA;ATHILA:LTR/Gypsy	AT3G33069-AT3G33080	NONE	NONE
3	13817201	13820599	682	452	2.34206e-40	1.73798	4.67192e-40	AT3G33091	-	transposable_element_gene	transposable element gene	AT3TE56700	ATHILA:LTR/Gypsy	AT3G33080-AT3G33091	NONE	NONE
3	13838201	13840799	459	337	1.03592e-19	1.56885	1.37219e-19	NONE	NONE	NONE	NONE	AT3TE56795;AT3TE56780;AT3TE56790;AT3TE56785;AT3TE56775;AT3TE56770	ATDNA12T3_2:DNA;ATDNA12T3_2:DNA;ATDNA12T3_2:DNA;ATDNA12T3_2:DNA;ATDNA12T3_2:DNA;ATDNA12T3_2:DNA	AT3G33100-AT3G33103	NONE	NONE
3	13845401	13846399	316	252	2.83377e-10	1.44439	3.05359e-10	NONE	NONE	NONE	NONE	AT3TE56825;AT3TE56830	ATDNA12T3_2:DNA;ATDNA12T3_2:DNA	AT3G33103-AT3G33106	NONE	NONE
3	13849601	13850399	165	91	1.04723e-17	2.08853	1.32092e-17	NONE	NONE	NONE	NONE	AT3TE56860;AT3TE56855	ATDNA12T3_2:DNA;ATDNA12T3_2:DNA	AT3G33103-AT3G33106	NONE	NONE
3	13865801	13866999	222	121	1.05516e-23	2.11332	1.53995e-23	NONE	NONE	NONE	NONE	AT3TE57000;AT3TE57005;AT3TE57010	ATDNA12T3_2:DNA;ATDNA12T3_2:DNA;ATDNA12T3_2:DNA	AT3G33103-AT3G33106	NONE	NONE
3	13868601	13876799	1770	1131	2.41395e-113	1.80264	8.16117e-113	AT3G33106;AT3G33109	+	transposable_element_gene;transposable_element_gene	transposable element gene;transposable element gene	AT3TE57050;AT3TE57025;AT3TE57030;AT3TE57035;AT3TE57045;AT3TE57040	ATHILA:LTR/Gypsy;ATDNA12T3_2:DNA;ATDNA12T3_2:DNA;ATDNA12T3_2:DNA;ATDNA12T3_2:DNA;ATDNA12T3_2:DNA	AT3G33103-AT3G33106;AT3G33106-AT3G33109;AT3G33109-AT3G33112	NONE	NONE
3	13877601	13882799	1241	742	7.71886e-97	1.92649	2.41897e-96	AT3G33112	+	transposable_element_gene	transposable element gene	AT3TE57055;AT3TE57060	ATHILA3:LTR/Gypsy;ATLANTYS1:LTR/Gypsy	AT3G33109-AT3G33112;AT3G33112-AT3G33115	NONE	NONE
3	13884001	13914199	8020	4136	0	2.23353	0	AT3G33115;AT3G33118;AT3G33121;AT3G33124;AT3G33127	+	transposable_element_gene;transposable_element_gene;transposable_element_gene;transposable_element_gene;transposable_element_gene	transposable element gene;transposable element gene;transposable element gene;transposable element gene;transposable element gene	AT3TE57120;AT3TE57150;AT3TE57095;AT3TE57145;AT3TE57080;AT3TE57105;AT3TE57110;AT3TE57125;AT3TE57130;AT3TE57100;AT3TE57115;AT3TE57140;AT3TE57135;AT3TE57085;AT3TE57090	ATHILA2:LTR/Gypsy;ATHILA6A:LTR/Gypsy;ATGP10:LTR/Gypsy;ATHILA6A:LTR/Gypsy;ATHILA0_I:LTR/Gypsy;ATHILA2:LTR/Gypsy;ATHILA2:LTR/Gypsy;ATHILA6B:LTR/Gypsy;ATHILA2:LTR/Gypsy;ATGP10:LTR/Gypsy;ATHILA2:LTR/Gypsy;ATHILA2:LTR/Gypsy;ATHILA2:LTR/Gypsy;ATLANTYS2:LTR/Gypsy;ATGP10:LTR/Gypsy	AT3G33112-AT3G33115;AT3G33115-AT3G33118;AT3G33118-AT3G33121;AT3G33121-AT3G33124;AT3G33124-AT3G33127;AT3G33127-AT3G33130	NONE	NONE
3	13915001	13920999	1225	889	2.15674e-51	1.5872	4.86923e-51	AT3G33130	+	transposable_element_gene	transposable element gene	AT3TE57150;AT3TE57155;AT3TE57165;AT3TE57160	ATHILA6A:LTR/Gypsy;ATGP10:LTR/Gypsy;ATGP10:LTR/Gypsy;ATGP10:LTR/Gypsy	AT3G33127-AT3G33130	NONE	NONE
3	13921801	13922999	280	160	2.50331e-26	2.01575	3.88727e-26	AT3G33130	+	transposable_element_gene	transposable element gene	AT3TE57165	ATGP10:LTR/Gypsy	AT3G33130-AT3G33131	NONE	NONE
3	13927001	13931399	908	621	8.27345e-48	1.6842	1.80334e-47	AT3G33133	+	transposable_element_gene	transposable element gene	AT3TE57185;AT3TE57195;AT3TE57200;AT3TE57180;AT3TE57190	ATHILA6B:LTR/Gypsy;ATHILA:LTR/Gypsy;ATHILA:LTR/Gypsy;ATHILA:LTR/Gypsy;ATHILA:LTR/Gypsy	AT3G33133-AT3G33136	NONE	NONE
3	13934601	13939599	1043	785	3.95837e-38	1.53043	7.60472e-38	AT3G33136	-	transposable_element_gene	transposable element gene	AT3TE57215;AT3TE57220;AT3TE57225	ATHILA5:LTR/Gypsy;ATHILA5:LTR/Gypsy;ATHILA3:LTR/Gypsy	NONE	NONE	NONE
3	13950601	13954799	906	541	1.37031e-71	1.92899	3.69225e-71	AT3G33142	+	transposable_element_gene	transposable element gene	AT3TE57270;AT3TE57265	ATGP10:LTR/Gypsy;ATHILA2:LTR/Gypsy	AT3G33139-AT3G33142;AT3G33142-AT3G33145	NONE	NONE
3	13964401	13971999	1713	1078	6.86297e-115	1.83036	2.34689e-114	AT3G33154;AT3G33157	+	transposable_element_gene;transposable_element_gene	transposable element gene;transposable element gene	AT3TE57325;AT3TE57350;AT3TE57340;AT3TE57345;AT3TE57335;AT3TE57355;AT3TE57330	ATGP10:LTR/Gypsy;ATHILA6A:LTR/Gypsy;ATHILA2:LTR/Gypsy;ATHILA6A:LTR/Gypsy;ATHILA6B:LTR/Gypsy;ATHILA2:LTR/Gypsy;ATHILA4C:LTR/Gypsy	AT3G33151-AT3G33154;AT3G33154-AT3G33157	NONE	NONE
3	13980401	13982599	443	329	2.73623e-18	1.55098	3.50159e-18	AT3G33166	-	transposable_element_gene	transposable element gene	AT3TE57395	ATENSPM6:DNA/En-Spm	NONE	NONE	NONE
3	13993001	13995199	419	327	2.76863e-14	1.47593	3.21259e-14	NONE	NONE	NONE	NONE	AT3TE57440;AT3TE57445;AT3TE57435	ATHILA4A:LTR/Gypsy;ATHILA6A:LTR/Gypsy;ATHILA4A:LTR/Gypsy	AT3G33169-AT3G33172	NONE	NONE
3	13996201	14002399	1388	883	1.35179e-90	1.81062	4.11601e-90	AT3G33172	-	transposable_element_gene	transposable element gene	AT3TE57450;AT3TE57445;AT3TE57455	SIMPLEGUY1:DNA/Harbinger;ATHILA6A:LTR/Gypsy;SIMPLEHAT2:DNA/HAT	AT3G33169-AT3G33172;AT3G33172-AT3G33175	NONE	NONE
3	14003201	14008599	1075	805	4.62022e-40	1.53819	9.17541e-40	AT3G33175;AT3G33178	+	transposable_element_gene;transposable_element_gene	transposable element gene;transposable element gene	AT3TE57470;AT3TE57465	ATHILA6A:LTR/Gypsy;ATHILA4A:LTR/Gypsy	AT3G33172-AT3G33175;AT3G33175-AT3G33178	NONE	NONE
3	14009601	14012999	727	479	1.13558e-43	1.74822	2.36556e-43	AT3G33178	+	transposable_element_gene	transposable element gene	AT3TE57485;AT3TE57480	ATGP7:LTR/Gypsy;ATGP7:LTR/Gypsy	NONE	NONE	NONE
3	14027801	14038999	2508	1517	3.96666e-187	1.90432	1.78883e-186	AT3G33189;AT3G33193;AT3G33293;AT3G33393;AT3G33494	+	transposable_element_gene;transposable_element_gene;protein_coding_gene;protein_coding_gene;protein_coding_gene	transposable element gene;transposable element gene;BEST Arabidopsis thaliana protein match is: myosin heavy chain-related (TAIR:AT3G30230.1); Has 20 Blast hits to 20 proteins in 3 species: Archae - 0; Bacteria - 2; Metazoa - 0; Fungi - 0; Plants - 18; Viruses - 0; Other Eukaryotes - 0 (source: NCBI BLink).;unknown protein; BEST Arabidopsis thaliana protein match is: unknown protein (TAIR:AT5G356…	AT3TE57570;AT3TE57555;AT3TE57565;AT3TE57575;AT3TE57560;AT3TE57550	ATGP10:LTR/Gypsy;ATGP10:LTR/Gypsy;ATGP10:LTR/Gypsy;ATLANTYS3:LTR/Gypsy;ATGP10:LTR/Gypsy;ATGP2N:LTR/Gypsy	AT3G33187-AT3G33189;AT3G33189-AT3G33193;AT3G33193-AT3G33293;AT3G33293-AT3G33393;AT3G33393-AT3G33494	AT3G33293;AT3G33393;AT3G33494	AT3G33293;AT3G33393
3	14066001	14070199	1001	612	5.98817e-74	1.884	1.6407e-73	AT3G33555	+	transposable_element_gene	transposable element gene	AT3TE57660;AT3TE57665;AT3TE57655;AT3TE57670	ATHILA2:LTR/Gypsy;ATREP17:DNA/MuDR;TA11:LINE/L1;ATHILA4A:LTR/Gypsy	AT3G33565-AT3G33555;AT3G33555-AT3G33545	NONE	NONE
3	14072201	14084399	3470	1788	0	2.23543	0	AT3G33528;AT3G33537;AT3G33545	+	protein_coding_gene;transposable_element_gene;transposable_element_gene	unknown protein; FUNCTIONS IN: molecular_function unknown; INVOLVED IN: biological_process unknown; LOCATED IN: cellular_component unknown; BEST Arabidopsis thaliana protein match is: unknown protein (TAIR:AT4G07526.3); Has 57 Blast hits to 57 proteins in 2 species: Archae - 0; Bacteria - 0; Metazoa - 0; Fungi - 0; Plants - 57; Viruses - 0; Other Eukaryotes - 0 (source: NCBI BLink).;transposable …	AT3TE57710;AT3TE57700;AT3TE57695;AT3TE57680;AT3TE57685;AT3TE57705;AT3TE57715;AT3TE57655;AT3TE57690;AT3TE57720	ATHILA:LTR/Gypsy;ATHILA:LTR/Gypsy;ATHILA6B:LTR/Gypsy;ATHILA0_I:LTR/Gypsy;ATHILA:LTR/Gypsy;ATHILA:LTR/Gypsy;ATENSPM3:DNA/En-Spm;TA11:LINE/L1;ATHILA:LTR/Gypsy;ATENSPM7:DNA/En-Spm	AT3G33545-AT3G33537;AT3G33537-AT3G33528;AT3G33528-AT3G33530	AT3G33528;AT3G33530	AT3G33528
3	14097201	14100599	1040	476	1.77216e-147	2.51666	7.03353e-147	AT3G33377;AT3G33448	+	transposable_element_gene;transposable_element_gene	transposable element gene;transposable element gene	AT3TE57785;AT3TE57780;AT3TE57770	ATHILA6A:LTR/Gypsy;VANDAL7:DNA/MuDR;HELITRON1:RC/Helitron	AT3G33520-AT3G33448;AT3G33448-AT3G33377	NONE	NONE
3	14102001	14104599	531	310	1.82218e-45	1.97302	3.87411e-45	AT3G33235;AT3G33377	+	transposable_element_gene;transposable_element_gene	transposable element gene;transposable element gene	AT3TE57780	VANDAL7:DNA/MuDR	AT3G33377-AT3G33235	NONE	NONE
3	14106401	14107399	253	145	7.88972e-24	2.00979	1.15492e-23	AT3G33230	+	transposable_element_gene	transposable element gene	AT3TE57780	VANDAL7:DNA/MuDR	AT3G35003-AT3G33230	NONE	NONE
3	14110601	14113999	781	523	2.10887e-44	1.72008	4.42575e-44	AT3G33215;AT3G33225	-	transposable_element_gene;transposable_element_gene	transposable element gene;transposable element gene	AT3TE57835;AT3TE57830;AT3TE57780	ATLANTYS2:LTR/Gypsy;HELITRON1:RC/Helitron;VANDAL7:DNA/MuDR	AT3G33225-AT3G33215	NONE	NONE
3	14115601	14117799	570	293	2.9587e-65	2.24081	7.59795e-65	NONE	NONE	NONE	NONE	AT3TE57845;AT3TE57855;AT3TE57835;AT3TE57860;AT3TE57850	ATHILA:LTR/Gypsy;ATHILA8B:LTR/Gypsy;ATLANTYS2:LTR/Gypsy;TAT1_ATH:LTR/Gypsy;TAT1_ATH:LTR/Gypsy	AT3G33215-AT3G33205	NONE	NONE
3	14119601	14125999	1823	869	2.40274e-237	2.41638	1.24961e-236	AT3G33201;AT3G33205	+	transposable_element_gene;pseudogene	transposable element gene;pseudogene, hypothetical protein, similar to hypothetical protein GB:AAD22504 (Arabidopsis thaliana)	AT3TE57860;AT3TE57885;AT3TE57890	TAT1_ATH:LTR/Gypsy;ATLANTYS1:LTR/Gypsy;ATLANTYS2:LTR/Gypsy	AT3G33215-AT3G33205;AT3G33205-AT3G33201	NONE	NONE
3	14147601	14154199	1626	890	1.38718e-157	2.1044	5.69093e-157	AT3G37820;AT3G38525	+	transposable_element_gene;transposable_element_gene	transposable element gene;transposable element gene	AT3TE58020;AT3TE58015;AT3TE58010	ATHILA2:LTR/Gypsy;ATHILA6A:LTR/Gypsy;ATHILA6B:LTR/Gypsy	AT3G37820-AT3G38525	NONE	NONE
3	14155401	14157599	521	345	1.999e-31	1.73947	3.42011e-31	NONE	NONE	NONE	NONE	AT3TE58020	ATHILA2:LTR/Gypsy	AT3G38525-AT3G39230	NONE	NONE
3	14158401	14169599	2652	1563	3.80277e-212	1.9544	1.84029e-211	AT3G39230;AT3G39935	+	transposable_element_gene;transposable_element_gene	transposable element gene;transposable element gene	AT3TE58065;AT3TE58050;AT3TE58055;AT3TE58035;AT3TE58070;AT3TE58060;AT3TE58040;AT3TE58030;AT3TE58045;AT3TE58075	ATHILA4:LTR/Gypsy;ATGP2:LTR/Gypsy;ATHILA2:LTR/Gypsy;ATHILA2:LTR/Gypsy;ATLANTYS3:LTR/Gypsy;ATHILA2:LTR/Gypsy;ATHILA2:LTR/Gypsy;ATGP10:LTR/Gypsy;ATGP2:LTR/Gypsy;ATHILA3:LTR/Gypsy	AT3G38525-AT3G39230;AT3G39230-AT3G39935;AT3G39935-AT3G40640	NONE	NONE
3	14175801	14177799	531	333	1.44043e-37	1.83674	2.74373e-37	NONE	NONE	NONE	NONE	AT3TE58130;AT3TE58120;AT3TE58125	ATDNA12T3_2:DNA;ATDNA12T3_2:DNA;ATDNA12T3_2:DNA	AT3G41345-AT3G41762	NONE	NONE
3	14190201	14192799	1196	845	1.58594e-55	1.63032	3.71507e-55	NONE	NONE	NONE	NONE	AT3TE58250;AT3TE58245;AT3TE58255	ATDNA12T3_2:DNA;ATDNA12T3_2:DNA;ATDNA12T3_2:DNA	AT3G41345-AT3G41762	NONE	NONE
3	14233601	14238799	3143	721	0	5.0212	0	AT3G42052	+	transposable_element_gene	transposable element gene	AT3TE58545;AT3TE58560;AT3TE58540;AT3TE58555;AT3TE58535;AT3TE58530;AT3TE58550	HELITRONY1B:RC/Helitron;ATLANTYS1:LTR/Gypsy;HELITRONY1A:RC/Helitron;ATLANTYS2:LTR/Gypsy;ATENSPM2:DNA/En-Spm;VANDAL21:DNA/MuDR;TAT1_ATH:LTR/Gypsy	AT3G42050-AT3G42052	AT3G42050	NONE
3	14240601	14259199	10164	2510	0	4.66433	0	AT3G42052;AT3G42054;AT3G42057;AT3G42060;AT3G42065;AT3G42070	+	transposable_element_gene;transposable_element_gene;transposable_element_gene;protein_coding_gene;transposable_element_gene;transposable_element_gene	transposable element gene;transposable element gene;transposable element gene;myosin heavy chain-related;transposable element gene;transposable element gene	AT3TE58600;AT3TE58575;AT3TE58570;AT3TE58595;AT3TE58580;AT3TE58585;AT3TE58560;AT3TE58590;AT3TE58605;AT3TE58565	ATDNAI27T9C:DNA/MuDR;ATLANTYS3:LTR/Gypsy;ATHILA4C:LTR/Gypsy;ATLANTYS3:LTR/Gypsy;ATLANTYS1:LTR/Gypsy;ATLANTYS2:LTR/Gypsy;ATLANTYS1:LTR/Gypsy;ATLANTYS3:LTR/Gypsy;ATHILA4C:LTR/Gypsy;ATENSPM11:DNA/En-Spm	AT3G42052-AT3G42054;AT3G42054-AT3G42057;AT3G42057-AT3G42060;AT3G42060-AT3G42065;AT3G42065-AT3G42070;AT3G42070-AT3G42080	AT3G42060	AT3G42060
3	14275401	14280999	1252	840	2.21429e-69	1.71681	5.89231e-69	AT3G42100	-	transposable_element_gene	transposable element gene	AT3TE58655	HELITRON5:RC/Helitron	NONE	NONE	NONE
3	14290401	14293199	596	419	2.90455e-29	1.63844	4.76129e-29	AT3G42115	-	transposable_element_gene	transposable element gene	AT3TE58685;AT3TE58690;AT3TE58695	TA11:LINE/L1;ATLINE1_5:LINE/L1;ATLINE1_6:LINE/L1	NONE	NONE	NONE
3	14314601	14315599	241	178	4.88477e-11	1.55954	5.33554e-11	AT3G42160	+	protein_coding_gene	Pectin lyase-like superfamily protein	NONE	NONE	NONE	NONE	NONE
3	14330401	14333799	846	555	3.85698e-51	1.7558	8.68224e-51	AT3G42174	+	transposable_element_gene	transposable element gene	AT3TE58875	ATCOPIA80:LTR/Copia	NONE	NONE	NONE
3	14339001	14346599	1727	1096	5.97126e-113	1.81501	2.01497e-112	AT3G42178;AT3G42179	+	transposable_element_gene;transposable_element_gene	transposable element gene;transposable element gene	AT3TE58895	ATHILA0_I:LTR/Gypsy	AT3G42178-AT3G42179;AT3G42179-AT3G42181	NONE	NONE
3	14348001	14353399	1093	781	7.17963e-49	1.61201	1.58229e-48	AT3G42181;AT3G42182	-	transposable_element_gene;transposable_element_gene	transposable element gene;transposable element gene	AT3TE58915;AT3TE58900;AT3TE58905;AT3TE58910;AT3TE58895	ATCOPIA69:LTR/Copia;ATDNA12T3A:DNA;ATHILA3:LTR/Gypsy;ATCOPIA49:LTR/Copia;ATHILA0_I:LTR/Gypsy	AT3G42179-AT3G42181;AT3G42181-AT3G42182	NONE	NONE
3	14374601	14377599	664	402	3.55968e-51	1.90257	8.01975e-51	AT3G42203	-	transposable_element_gene	transposable element gene	AT3TE58960	VANDAL10:DNA/MuDR	AT3G42200-AT3G42203;AT3G42203-AT3G42206	NONE	NONE
3	14391001	14395799	955	758	8.97906e-28	1.45122	1.43334e-27	AT3G42236	+	transposable_element_gene	transposable element gene	AT3TE59025;AT3TE59020;AT3TE59030;AT3TE59015	ATHILA0_I:LTR/Gypsy;ATHILA3:LTR/Gypsy;ARNOLD1:DNA/MuDR;ATHILA3:LTR/Gypsy	AT3G42233-AT3G42236;AT3G42236-AT3G42240	NONE	NONE
3	14406401	14416399	2487	1461	7.91364e-201	1.96076	3.69947e-200	AT3G42251;AT3G42252;AT3G42253;AT3G42254;AT3G42255	+	transposable_element_gene;transposable_element_gene;transposable_element_gene;transposable_element_gene;transposable_element_gene	transposable element gene;transposable element gene;transposable element gene;transposable element gene;transposable element gene	AT3TE59100;AT3TE59105;AT3TE59095	ATHILA2:LTR/Gypsy;ATHILA6A:LTR/Gypsy;ATHILA2:LTR/Gypsy	AT3G42251-AT3G42252;AT3G42252-AT3G42253;AT3G42253-AT3G42254;AT3G42254-AT3G42255	NONE	NONE
3	14420401	14421799	322	208	9.58338e-22	1.78316	1.33888e-21	NONE	NONE	NONE	NONE	AT3TE59155	ATHILA2:LTR/Gypsy	AT3G42255-AT3G42256	NONE	NONE
3	14423401	14441199	4496	2670	0	1.9396	0	AT3G42256;AT3G42257;AT3G42258;AT3G42260	-	transposable_element_gene;transposable_element_gene;transposable_element_gene;transposable_element_gene	transposable element gene;transposable element gene;transposable element gene;transposable element gene	AT3TE59190;AT3TE59155;AT3TE59185;AT3TE59180;AT3TE59200;AT3TE59160;AT3TE59175;AT3TE59170;AT3TE59195	ATHILA0_I:LTR/Gypsy;ATHILA2:LTR/Gypsy;ATHILA6B:LTR/Gypsy;ATHILA:LTR/Gypsy;ATHILA0_I:LTR/Gypsy;ATHILA2:LTR/Gypsy;ATHILA:LTR/Gypsy;ATHILA6A:LTR/Gypsy;ATHILA4C:LTR/Gypsy	AT3G42255-AT3G42256;AT3G42256-AT3G42257;AT3G42257-AT3G42258;AT3G42258-AT3G42260	NONE	NONE
3	14442001	14444399	588	338	4.41178e-52	2.00382	1.0045e-51	AT3G42270	+	transposable_element_gene	transposable element gene	AT3TE59210;AT3TE59205	ATHILA4A:LTR/Gypsy;ATHILA4:LTR/Gypsy	NONE	NONE	NONE
3	14449401	14451199	447	231	4.15658e-51	2.22892	9.35275e-51	AT3G42290	+	transposable_element_gene	transposable element gene	AT3TE59230	ATGP1:LTR/Gypsy	NONE	NONE	NONE
3	14464201	14467799	946	486	7.96459e-107	2.24209	2.6168e-106	AT3G42313	+	transposable_element_gene	transposable element gene	AT3TE59290	ATGP1:LTR/Gypsy	AT3G42310-AT3G42313	NONE	NONE
3	14475001	14476599	359	272	4.40177e-14	1.52028	5.08451e-14	NONE	NONE	NONE	NONE	AT3TE59340	ATGP10:LTR/Gypsy	AT3G42316-AT3G42320	NONE	NONE
3	14499201	14511999	3102	1805	3.56471e-256	1.97953	1.93461e-255	AT3G42356;AT3G42360;AT3G42380;AT3G42383;AT3G42385;AT3G42386	+	transposable_element_gene;transposable_element_gene;protein_coding_gene;transposable_element_gene;protein_coding_gene;transposable_element_gene	transposable element gene;transposable element gene;unknown protein; Has 1 Blast hits to 1 proteins in 1 species: Archae - 0; Bacteria - 0; Metazoa - 0; Fungi - 0; Plants - 1; Viruses - 0; Other Eukaryotes - 0 (source: NCBI BLink).;transposable element gene;unknown protein; Has 30201 Blast hits to 17322 proteins in 780 species: Archae - 12; Bacteria - 1396; Metazoa - 17338; Fungi - 3422; Plants -…	AT3TE59470;AT3TE59480;AT3TE59500;AT3TE59465;AT3TE59495;AT3TE59475;AT3TE59460;AT3TE59485;AT3TE59490	ATGP2:LTR/Gypsy;ATGP2:LTR/Gypsy;ATGP10:LTR/Gypsy;ATHILA4A:LTR/Gypsy;ATGP10:LTR/Gypsy;ATGP2:LTR/Gypsy;ATHILA4A:LTR/Gypsy;ATGP10:LTR/Gypsy;ATGP10:LTR/Gypsy	AT3G42356-AT3G42360;AT3G42360-AT3G42380;AT3G42380-AT3G42383;AT3G42383-AT3G42385;AT3G42385-AT3G42386	AT3G42380;AT3G42385	AT3G42380;AT3G42385
3	14535801	14554199	4047	2650	4.8159e-237	1.75908	2.49979e-236	AT3G42430;AT3G42431	+	transposable_element_gene;transposable_element_gene	transposable element gene;transposable element gene	AT3TE59585;AT3TE59605;AT3TE59560;AT3TE59575;AT3TE59550;AT3TE59545;AT3TE59590;AT3TE59580;AT3TE59615;AT3TE59610;AT3TE59600;AT3TE59595;AT3TE59620;AT3TE59565;AT3TE59555	ATCOPIA63:LTR/Copia;ATHILA2:LTR/Gypsy;ATGP8:LTR/Gypsy;ATCOPIA63:LTR/Copia;ATLANTYS3:LTR/Gypsy;ATLANTYS3:LTR/Gypsy;ATLANTYS3:LTR/Gypsy;ATHILA4A:LTR/Gypsy;ATHILA2:LTR/Gypsy;ATHILA6A:LTR/Gypsy;ATHILA2:LTR/Gypsy;ATHILA2:LTR/Gypsy;ATHILA2:LTR/Gypsy;ATLANTYS2:LTR/Gypsy;ATLANTYS2:LTR/Gypsy	AT3G42420-AT3G42430;AT3G42430-AT3G42431;AT3G42431-AT3G42432	NONE	NONE
3	14555201	14558599	740	495	2.45364e-42	1.72197	5.01866e-42	AT3G42432	-	transposable_element_gene	transposable element gene	AT3TE59625;AT3TE59620	ATHILA4:LTR/Gypsy;ATHILA2:LTR/Gypsy	AT3G42431-AT3G42432;AT3G42432-AT3G42433	NONE	NONE
3	14565001	14573199	1843	1167	3.51168e-121	1.81908	1.24288e-120	AT3G42434;AT3G42436	+	transposable_element_gene;transposable_element_gene	transposable element gene;transposable element gene	AT3TE59660	ATHILA4C:LTR/Gypsy	AT3G42434-AT3G42436;AT3G42436-AT3G42438	NONE	NONE
3	14578001	14580199	444	311	1.30667e-22	1.64445	1.8619e-22	NONE	NONE	NONE	NONE	AT3TE59695	ATHILA2:LTR/Gypsy	AT3G42440-AT3G42445	NONE	NONE
3	14581001	14583599	673	406	2.45806e-52	1.90936	5.60856e-52	AT3G42445	-	transposable_element_gene	transposable element gene	AT3TE59695;AT3TE59700	ATHILA2:LTR/Gypsy;ATHILA6A:LTR/Gypsy	AT3G42440-AT3G42445;AT3G42445-AT3G42450	NONE	NONE
3	14616401	14621599	1191	760	2.30818e-77	1.80508	6.45953e-77	AT3G42472;AT3G42474;AT3G42476	+	transposable_element_gene;transposable_element_gene;transposable_element_gene	transposable element gene;transposable element gene;transposable element gene	AT3TE59855	ATCOPIA42:LTR/Copia	AT3G42471-AT3G42472;AT3G42472-AT3G42474;AT3G42474-AT3G42476;AT3G42476-AT3G42478	NONE	NONE
3	14642401	14645799	734	493	1.84002e-41	1.71493	3.73295e-41	AT3G42535;AT3G42540	+	transposable_element_gene;transposable_element_gene	transposable element gene;transposable element gene	AT3TE59895;AT3TE59885;AT3TE59900;AT3TE59890;AT3TE59880	ATHILA8A:LTR/Gypsy;ATMU9:DNA/MuDR;ATDNA12T3_2:DNA;ARNOLD1:DNA/MuDR;ATMU10:DNA/MuDR	AT3G42530-AT3G42535;AT3G42535-AT3G42540	NONE	NONE
3	14656801	14662599	1283	808	1.8158e-86	1.829	5.37029e-86	AT3G42545	+	transposable_element_gene	transposable element gene	AT3TE59985	ATLINE1_6:LINE/L1	AT3G42542-AT3G42545	NONE	NONE
3	14690201	14698399	2337	1159	2.9695e-280	2.3226	1.69388e-279	AT3G42570;AT3G42580;AT3G42590;AT3G42600	+	protein_coding_gene;transposable_element_gene;transposable_element_gene;transposable_element_gene	peroxidase family protein;transposable element gene;transposable element gene;transposable element gene	AT3TE60135;AT3TE60125;AT3TE60130	VANDAL1:DNA/MuDR;VANDAL1N1:DNA/MuDR;VANDAL1:DNA/MuDR	AT3G42570-AT3G42580;AT3G42580-AT3G42590;AT3G42590-AT3G42600	NONE	AT3G42570
3	14699201	14710199	2966	1620	9.74285e-287	2.10889	5.69076e-286	AT3G42610;AT3G42620;AT3G42621;AT3G42622	-	transposable_element_gene;transposable_element_gene;transposable_element_gene;transposable_element_gene	transposable element gene;transposable element gene;transposable element gene;transposable element gene	AT3TE60155;AT3TE60160;AT3TE60165;AT3TE60130;AT3TE60145;AT3TE60150	ATGP8:LTR/Gypsy;ATGP1:LTR/Gypsy;ATGP7:LTR/Gypsy;VANDAL1:DNA/MuDR;ATHILA3:LTR/Gypsy;ATHILA3:LTR/Gypsy	AT3G42610-AT3G42620;AT3G42620-AT3G42621;AT3G42621-AT3G42622;AT3G42622-AT3G42624	NONE	NONE
3	14711001	14721599	2857	1555	1.3552e-278	2.1163	7.68951e-278	AT3G42624;AT3G42626;AT3G42628	-	transposable_element_gene;transposable_element_gene;protein_coding_gene	transposable element gene;transposable element gene;phosphoenolpyruvate carboxylase-related / PEP carboxylase-related	AT3TE60185;AT3TE60195;AT3TE60205;AT3TE60210;AT3TE60200;AT3TE60180;AT3TE60190	ATHILA0_I:LTR/Gypsy;ATHILA:LTR/Gypsy;VANDAL1:DNA/MuDR;VANDAL1N1:DNA/MuDR;ATHILA3:LTR/Gypsy;ATHILA3:LTR/Gypsy;ATHILA5:LTR/Gypsy	AT3G42622-AT3G42624;AT3G42624-AT3G42626;AT3G42626-AT3G42628;AT3G42628-AT3G42630	AT3G42628;AT3G42630	AT3G42628
3	14729601	14734399	1358	682	9.4528e-160	2.29358	3.89592e-159	AT3G42645	-	transposable_element_gene	transposable element gene	AT3TE60245;AT3TE60240	ATGP7:LTR/Gypsy;ATGP5:LTR/Gypsy	AT3G42640-AT3G42645;AT3G42645-AT3G42646	NONE	NONE
3	14738201	14746599	1996	1260	3.05233e-132	1.82469	1.14212e-131	AT3G42650;AT3G42653;AT3G42656	+	transposable_element_gene;transposable_element_gene;transposable_element_gene	transposable element gene;transposable element gene;transposable element gene	AT3TE60290;AT3TE60275;AT3TE60295;AT3TE60285;AT3TE60280;AT3TE60300	ATMU10:DNA/MuDR;ATENSPM4:DNA/En-Spm;ATENSPM2:DNA/En-Spm;ATENSPM2:DNA/En-Spm;ATENSPM4:DNA/En-Spm;Unassigned:Unassigned	AT3G42646-AT3G42650;AT3G42650-AT3G42653;AT3G42653-AT3G42656	NONE	NONE
3	14749401	14750599	374	211	1.6901e-35	2.04168	3.11206e-35	AT3G42658	-	transposable_element_gene	transposable element gene	AT3TE60315;AT3TE60310	ATHAT1:DNA/HAT;SADHU:Unassigned	AT3G42658-AT3G42660	AT3G42660	NONE
3	14762001	14764999	907	427	2.69106e-122	2.44668	9.58768e-122	AT3G42680	-	transposable_element_gene	transposable element gene	AT3TE60370;AT3TE60375	ATCOPIA68:LTR/Copia;ATENSPM9:DNA/En-Spm	AT3G42670-AT3G42680;AT3G42680-AT3G42690	NONE	NONE
3	14766201	14782999	5362	2439	0	2.53229	0	AT3G42690;AT3G42700;AT3G42710;AT3G42711;AT3G42712	-	transposable_element_gene;transposable_element_gene;transposable_element_gene;transposable_element_gene;transposable_element_gene	transposable element gene;transposable element gene;transposable element gene;transposable element gene;transposable element gene	AT3TE60395;AT3TE60405;AT3TE60385;AT3TE60400;AT3TE60390;AT3TE60410	VANDAL20:DNA/MuDR;VANDAL20:DNA/MuDR;VANDAL20:DNA/MuDR;VANDAL20:DNA/MuDR;VANDAL20:DNA/MuDR;VANDAL20:DNA/MuDR	AT3G42680-AT3G42690;AT3G42690-AT3G42700;AT3G42700-AT3G42710;AT3G42710-AT3G42711;AT3G42711-AT3G42712;AT3G42712-AT3G42713	NONE	NONE
3	14785801	14792399	1830	990	5.95208e-182	2.12919	2.63543e-181	AT3G42713;AT3G42728	+	transposable_element_gene;protein_coding_gene	transposable element gene;unknown protein; Has 30201 Blast hits to 17322 proteins in 780 species: Archae - 12; Bacteria - 1396; Metazoa - 17338; Fungi - 3422; Plants - 5037; Viruses - 0; Other Eukaryotes - 2996 (source: NCBI BLink).	AT3TE60425;AT3TE60440;AT3TE60420;AT3TE60430	ATHILA3:LTR/Gypsy;ATHILA3:LTR/Gypsy;ATLINE2:LINE/L1;ATGP10:LTR/Gypsy	AT3G42712-AT3G42713;AT3G42713-AT3G42728;AT3G42728-AT3G42714	AT3G42728	AT3G42728
3	14793401	14809799	7219	2376	0	3.49968	0	AT3G42715;AT3G42716;AT3G42719;AT3G42726;AT3G42727	-	transposable_element_gene;transposable_element_gene;transposable_element_gene;transposable_element_gene;transposable_element_gene	transposable element gene;transposable element gene;transposable element gene;transposable element gene;transposable element gene	AT3TE60475;AT3TE60460;AT3TE60470;AT3TE60480;AT3TE60450;AT3TE60465;AT3TE60455	ATHILA2:LTR/Gypsy;ATHILA6A:LTR/Gypsy;ATHILA2:LTR/Gypsy;ATCOPIA30:LTR/Copia;ATHILA:LTR/Gypsy;ATLANTYS2:LTR/Gypsy;ATHILA2:LTR/Gypsy	AT3G42714-AT3G42715;AT3G42715-AT3G42716;AT3G42716-AT3G42719;AT3G42719-AT3G42726;AT3G42726-AT3G42727;AT3G42727-AT3G42717	NONE	NONE
3	14813201	14831399	6952	2567	0	3.11948	0	AT3G42717;AT3G42718;AT3G42720	-	transposable_element_gene;transposable_element_gene;transposable_element_gene	transposable element gene;transposable element gene;transposable element gene	AT3TE60535;AT3TE60545;AT3TE60525;AT3TE60550;AT3TE60540;AT3TE60530;AT3TE60555;AT3TE60510;AT3TE60520;AT3TE60515;AT3TE60505;AT3TE60560	ATREP10C:RC/Helitron;ATENSPM6:DNA/En-Spm;ATHILA2:LTR/Gypsy;ATENSPM6:DNA/En-Spm;ATENSPM6:DNA/En-Spm;ATHILA2:LTR/Gypsy;ATENSPM9:DNA/En-Spm;ATHILA2:LTR/Gypsy;ATHILA6A:LTR/Gypsy;ATHILA0_I:LTR/Gypsy;ATCOPIA62:LTR/Copia;ATENSPM6:DNA/En-Spm	AT3G42727-AT3G42717;AT3G42717-AT3G42718;AT3G42718-AT3G42720;AT3G42720-AT3G42721	NONE	NONE
3	14838001	14841999	902	613	1.5819e-48	1.6949	3.47771e-48	AT3G42723;AT3G42724	+	protein_coding_gene;pseudogene	aminoacyl-tRNA ligases;ATP binding;nucleotide binding;pseudogene, F-box protein, similar to F-box protein	NONE	NONE	AT3G42722-AT3G42723;AT3G42723-AT3G42724	AT3G42723	AT3G42723;AT3G42725
3	14844801	14865999	7922	2828	0	3.22666	0	AT3G42730;AT3G42740;AT3G42750;AT3G42760;AT3G42763;AT3G42766	+	transposable_element_gene;transposable_element_gene;transposable_element_gene;transposable_element_gene;transposable_element_gene;transposable_element_gene	transposable element gene;transposable element gene;transposable element gene;transposable element gene;transposable element gene;transposable element gene	AT3TE60610;AT3TE60620;AT3TE60625;AT3TE60630;AT3TE60640;AT3TE60615;AT3TE60650;AT3TE60635	VANDAL2:DNA/MuDR;VANDAL20:DNA/MuDR;VANDAL20:DNA/MuDR;ATCOPIA34:LTR/Copia;ATCOPIA33:LTR/Copia;VANDAL2N1:DNA/MuDR;ATCOPIA34:LTR/Copia;ATCOPIA34:LTR/Copia	AT3G42725-AT3G42730;AT3G42730-AT3G42740;AT3G42740-AT3G42750;AT3G42750-AT3G42760;AT3G42760-AT3G42763;AT3G42763-AT3G42766;AT3G42766-AT3G42770	NONE	NONE
3	14870801	14877199	2099	960	2.47215e-295	2.51849	1.45988e-294	AT3G42780;AT3G42783;AT3G42786	+	protein_coding_gene;transposable_element_gene;protein_coding_gene	unknown protein; BEST Arabidopsis thaliana protein match is: unknown protein (TAIR:AT3G09130.1); Has 5 Blast hits to 5 proteins in 2 species: Archae - 0; Bacteria - 0; Metazoa - 0; Fungi - 0; Plants - 5; Viruses - 0; Other Eukaryotes - 0 (source: NCBI BLink).;transposable element gene;unknown protein; BEST Arabidopsis thaliana protein match is: unknown protein (TAIR:AT3G09130.1); Has 5 Blast hits…	AT3TE60675;AT3TE60680;AT3TE60670	ATGP3:LTR/Gypsy;ATGP7:LTR/Gypsy;ATHATN4:DNA/HAT	AT3G42770-AT3G42780;AT3G42780-AT3G42783;AT3G42783-AT3G42786	AT3G42780;AT3G42786	AT3G42770;AT3G42780;AT3G42790
3	14914001	14917399	836	530	4.63361e-56	1.81689	1.09403e-55	AT3G42806	+	transposable_element_gene	transposable element gene	AT3TE60870;AT3TE60865	ATGP8:LTR/Gypsy;VANDAL12:DNA/MuDR	AT3G42803-AT3G42806	NONE	NONE
3	14919401	14921399	389	278	9.87663e-19	1.61177	1.27765e-18	AT3G42810;AT3G42820	-	transposable_element_gene;transposable_element_gene	transposable element gene;transposable element gene	AT3TE60875	VANDAL12:DNA/MuDR	AT3G42806-AT3G42810;AT3G42810-AT3G42820	NONE	NONE
3	14924601	14927199	708	407	3.13938e-62	2.00372	7.86237e-62	AT3G42820	-	transposable_element_gene	transposable element gene	AT3TE60875	VANDAL12:DNA/MuDR	AT3G42820-AT3G42830	NONE	NONE
3	14932201	14939199	1608	1053	1.17012e-95	1.75896	3.64565e-95	AT3G42835;AT3G42836;AT3G42837	+	transposable_element_gene;transposable_element_gene;transposable_element_gene	transposable element gene;transposable element gene;transposable element gene	AT3TE60915;AT3TE60925;AT3TE60920;AT3TE60910;AT3TE60905	ATGP3:LTR/Gypsy;ATCOPIA13:LTR/Copia;ATCOPIA75:LTR/Copia;ATLANTYS3:LTR/Gypsy;Unassigned:Unassigned	AT3G42835-AT3G42836;AT3G42836-AT3G42837;AT3G42837-AT3G42850	NONE	AT3G42850
3	14964201	14966399	438	334	2.49215e-16	1.51052	3.03289e-16	AT3G42886	+	transposable_element_gene	transposable element gene	AT3TE61010;AT3TE61020;AT3TE61015	ATLINE2:LINE/L1;ATCOPIA35:LTR/Copia;ATCOPIA65:LTR/Copia	NONE	NONE	NONE
3	14967201	14971199	892	573	2.25198e-57	1.79312	5.38826e-57	AT3G42890;AT3G42900	+	transposable_element_gene;transposable_element_gene	transposable element gene;transposable element gene	AT3TE61010;AT3TE61030;AT3TE61025	ATLINE2:LINE/L1;VANDAL12:DNA/MuDR;VANDAL9:DNA/MuDR	AT3G42890-AT3G42900	NONE	NONE
3	14976001	14987399	2576	1598	7.10697e-179	1.85681	3.11336e-178	AT3G42910;AT3G42913;AT3G42916;AT3G42920	-	transposable_element_gene;transposable_element_gene;transposable_element_gene;transposable_element_gene	transposable element gene;transposable element gene;transposable element gene;transposable element gene	AT3TE61060;AT3TE61055;AT3TE61075;AT3TE61065;AT3TE61070;AT3TE61080;AT3TE61050;AT3TE61045;AT3TE61085	ATHILA0_I:LTR/Gypsy;ATHILA0_I:LTR/Gypsy;ATHILA0_I:LTR/Gypsy;ATHILA5:LTR/Gypsy;ATHILA5:LTR/Gypsy;VANDAL9:DNA/MuDR;ATHILA3:LTR/Gypsy;VANDAL12:DNA/MuDR;VANDAL9:DNA/MuDR	AT3G42910-AT3G42913;AT3G42913-AT3G42916;AT3G42916-AT3G42920	NONE	NONE
3	14994001	14999399	1248	848	2.60877e-66	1.69518	6.78382e-66	AT3G42924;AT3G42927;AT3G42930	-	transposable_element_gene;transposable_element_gene;transposable_element_gene	transposable element gene;transposable element gene;transposable element gene	AT3TE61155;AT3TE61140;AT3TE61145;AT3TE61150;AT3TE61135;AT3TE61160	ATENSPM6:DNA/En-Spm;ATGP10:LTR/Gypsy;ATGP3:LTR/Gypsy;ATENSPM6:DNA/En-Spm;ATRE1:LTR/Copia;ATENSPM9:DNA/En-Spm	AT3G42924-AT3G42927;AT3G42927-AT3G42930;AT3G42930-AT3G42935	NONE	NONE
3	15000401	15002399	346	294	2.91017e-08	1.35559	3.06689e-08	AT3G42935	+	transposable_element_gene	transposable element gene	AT3TE61170;AT3TE61145;AT3TE61165;AT3TE61160	ATENSPM9:DNA/En-Spm;ATGP3:LTR/Gypsy;HELITRONY1D:RC/Helitron;ATENSPM9:DNA/En-Spm	AT3G42930-AT3G42935	NONE	NONE
3	15010601	15014999	1312	626	3.02259e-171	2.41411	1.2945e-170	AT3G42945	+	transposable_element_gene	transposable element gene	AT3TE61205	VANDAL15:DNA/MuDR	AT3G42940-AT3G42945;AT3G42945-AT3G42950	AT3G42950	NONE
3	15030801	15047999	7899	2159	0	4.21422	0	AT3G42990;AT3G42993;AT3G42996;AT3G43000	-	protein_coding_gene;transposable_element_gene;transposable_element_gene;transposable_element_gene	unknown protein; Has 1 Blast hits to 1 proteins in 1 species: Archae - 0; Bacteria - 0; Metazoa - 0; Fungi - 0; Plants - 1; Viruses - 0; Other Eukaryotes - 0 (source: NCBI BLink).;transposable element gene;transposable element gene;transposable element gene	AT3TE61285;AT3TE61305;AT3TE61300;AT3TE61295;AT3TE61290	ATLANTYS2:LTR/Gypsy;ATGP2:LTR/Gypsy;ATGP2:LTR/Gypsy;ATGP2:LTR/Gypsy;ATLANTYS2:LTR/Gypsy	AT3G42990-AT3G42993;AT3G42993-AT3G42996;AT3G42996-AT3G43000;AT3G43000-AT3G43005	NONE	AT3G42990
3	15072401	15074399	437	299	4.3545e-24	1.68348	6.40923e-24	AT3G43080	-	transposable_element_gene	transposable element gene	AT3TE61420	VANDAL4:DNA/MuDR	NONE	NONE	NONE
3	15083001	15085199	542	358	7.32601e-33	1.74387	1.29048e-32	AT3G43090	-	transposable_element_gene	transposable element gene	AT3TE61455	ATGP8:LTR/Gypsy	AT3G43083-AT3G43090;AT3G43090-AT3G43095	NONE	NONE
3	15097601	15103199	1234	763	8.77716e-88	1.8629	2.62629e-87	AT3G43123;AT3G43126	+	transposable_element_gene;transposable_element_gene	transposable element gene;transposable element gene	AT3TE61515;AT3TE61520;AT3TE61505;AT3TE61510	ATHILA0_I:LTR/Gypsy;ATENSPM2:DNA/En-Spm;ATLINE1_1:LINE/L1;ATHILA3:LTR/Gypsy	AT3G43120-AT3G43123;AT3G43123-AT3G43126	NONE	NONE
3	15104401	15125999	5584	3195	0	2.01313	0	AT3G43128;AT3G43130;AT3G43140;AT3G43141;AT3G43142;AT3G43144	-	transposable_element_gene;transposable_element_gene;transposable_element_gene;transposable_element_gene;transposable_element_gene;transposable_element_gene	transposable element gene;transposable element gene;transposable element gene;transposable element gene;transposable element gene;transposable element gene	AT3TE61535;AT3TE61530;AT3TE61545;AT3TE61520;AT3TE61555;AT3TE61525;AT3TE61540;AT3TE61550	ATHILA0_I:LTR/Gypsy;ATHILA3:LTR/Gypsy;ATHILA3:LTR/Gypsy;ATENSPM2:DNA/En-Spm;ATHILA6A:LTR/Gypsy;ATENSPM4:DNA/En-Spm;ATHILA3:LTR/Gypsy;ATHILA3:LTR/Gypsy	AT3G43126-AT3G43128;AT3G43128-AT3G43130;AT3G43130-AT3G43140;AT3G43140-AT3G43141;AT3G43141-AT3G43142;AT3G43142-AT3G43144	NONE	NONE
3	15127201	15128799	405	246	8.33221e-32	1.89635	1.43611e-31	AT3G43144	-	transposable_element_gene	transposable element gene	AT3TE61535	ATHILA0_I:LTR/Gypsy	NONE	NONE	NONE
3	15163601	15168599	1412	643	3.64286e-201	2.52943	1.70743e-200	AT3G43160	+	protein_coding_gene	maternal effect embryo arrest 38	AT3TE61655;AT3TE61650	VANDAL20:DNA/MuDR;VANDAL20:DNA/MuDR	AT3G43158-AT3G43160;AT3G43160-AT3G43170	AT3G43160	AT3G43160
3	15174001	15177199	820	500	1.88895e-61	1.88904	4.70003e-61	AT3G43175	-	transposable_element_gene	transposable element gene	AT3TE61685	ATLINE1_2:LINE/L1	NONE	AT3G43180	NONE
3	15229801	15231999	840	342	2.22922e-146	2.82912	8.79551e-146	AT3G43280;AT3G43290;AT3G43291	-	protein_coding_gene;protein_coding_gene;protein_coding_gene	unknown protein; BEST Arabidopsis thaliana protein match is: unknown protein (TAIR:AT4G19240.1); Has 5 Blast hits to 5 proteins in 1 species: Archae - 0; Bacteria - 0; Metazoa - 0; Fungi - 0; Plants - 5; Viruses - 0; Other Eukaryotes - 0 (source: NCBI BLink).;unknown protein; FUNCTIONS IN: molecular_function unknown; INVOLVED IN: in 8 processes; LOCATED IN: cellular_component unknown; EXPRESSED I…	NONE	NONE	AT3G43280-AT3G43290;AT3G43290-AT3G43291;AT3G43291-AT3G43300	AT3G43280;AT3G43290;AT3G43291	AT3G43290;AT3G43291
3	15299401	15306399	1611	1095	7.89866e-85	1.69465	2.30679e-84	AT3G43352;AT3G43355;AT3G43356	-	transposable_element_gene;transposable_element_gene;transposable_element_gene	transposable element gene;transposable element gene;transposable element gene	AT3TE62215;AT3TE62210	ATHILA5:LTR/Gypsy;ATCOPIA95:LTR/Copia	AT3G43352-AT3G43355;AT3G43355-AT3G43356;AT3G43356-AT3G43357	NONE	NONE
3	15307201	15313399	1584	915	1.44031e-134	1.99403	5.44253e-134	AT3G43357;AT3G43358	-	transposable_element_gene;transposable_element_gene	transposable element gene;transposable element gene	AT3TE62215;AT3TE62220;AT3TE62225	ATHILA5:LTR/Gypsy;ATLINEIII:LINE/L1;ATHILA5:LTR/Gypsy	AT3G43356-AT3G43357;AT3G43357-AT3G43358	NONE	NONE
3	15318401	15331399	3909	1323	0	3.40333	0	AT3G43360;AT3G43370;AT3G43380;AT3G43390	-	transposable_element_gene;transposable_element_gene;transposable_element_gene;transposable_element_gene	transposable element gene;transposable element gene;transposable element gene;transposable element gene	AT3TE62245;AT3TE62250;AT3TE62260;AT3TE62255	ATGP1:LTR/Gypsy;ATMU6:DNA/MuDR;VANDAL2:DNA/MuDR;BOMZH2:DNA/MuDR	AT3G43359-AT3G43360;AT3G43360-AT3G43370;AT3G43370-AT3G43380;AT3G43380-AT3G43390;AT3G43390-AT3G43400	AT3G43400	NONE
3	15359601	15366799	4262	1074	0	4.57096	0	AT3G43432;AT3G43433;AT3G43436	+	protein_coding_gene;transposable_element_gene;transposable_element_gene	unknown protein; FUNCTIONS IN: molecular_function unknown; INVOLVED IN: biological_process unknown; LOCATED IN: cellular_component unknown; Has 30201 Blast hits to 17322 proteins in 780 species: Archae - 12; Bacteria - 1396; Metazoa - 17338; Fungi - 3422; Plants - 5037; Viruses - 0; Other Eukaryotes - 2996 (source: NCBI BLink).;transposable element gene;transposable element gene	AT3TE62390;AT3TE62395	Unassigned:Unassigned;Unassigned:Unassigned	AT3G43431-AT3G43432;AT3G43432-AT3G43433;AT3G43433-AT3G43436;AT3G43436-AT3G43440	AT3G43432;AT3G43440	AT3G43432
3	15371801	15385999	5179	2147	0	2.77851	0	AT3G43442;AT3G43444;AT3G43447;AT3G43450	-	transposable_element_gene;transposable_element_gene;transposable_element_gene;transposable_element_gene	transposable element gene;transposable element gene;transposable element gene;transposable element gene	AT3TE62440;AT3TE62445;AT3TE62450;AT3TE62420;AT3TE62425;AT3TE62435;AT3TE62455;AT3TE62415;AT3TE62430	ATMU11:DNA/MuDR;ATMU5:DNA/MuDR;VANDAL22:DNA/MuDR;SIMPLEHAT2:DNA/HAT;SIMPLEHAT2:DNA/HAT;ATMU9:DNA/MuDR;ATCOPIA33:LTR/Copia;HELITRONY3:RC/Helitron;VANDAL22:DNA/MuDR	AT3G43440-AT3G43442;AT3G43442-AT3G43444;AT3G43444-AT3G43447;AT3G43447-AT3G43450;AT3G43450-AT3G43460	NONE	NONE
3	15387801	15390599	904	396	4.37029e-139	2.62949	1.67622e-138	AT3G43460	-	transposable_element_gene	transposable element gene	AT3TE62480;AT3TE62450;AT3TE62485	VANDAL22:DNA/MuDR;VANDAL22:DNA/MuDR;ATCOPIA28:LTR/Copia	AT3G43450-AT3G43460;AT3G43460-AT3G43470	NONE	AT3G43470
3	15398401	15401399	637	408	5.62266e-42	1.79836	1.14634e-41	AT3G43490;AT3G43500	-	protein_coding_gene;protein_coding_gene	Zinc knuckle (CCHC-type) family protein;unknown protein; BEST Arabidopsis thaliana protein match is: unknown protein (TAIR:AT1G42080.1); Has 8 Blast hits to 8 proteins in 2 species: Archae - 0; Bacteria - 0; Metazoa - 0; Fungi - 0; Plants - 8; Viruses - 0; Other Eukaryotes - 0 (source: NCBI BLink).	NONE	NONE	AT3G43485-AT3G43490;AT3G43490-AT3G43500;AT3G43500-AT3G43505	AT3G43490;AT3G43500	AT3G43490;AT3G43500
3	15408601	15419199	2107	1530	1.50016e-86	1.58625	4.44905e-86	AT3G43521;AT3G43522;AT3G43523	+	transposable_element_gene;transposable_element_gene;transposable_element_gene	transposable element gene;transposable element gene;transposable element gene	AT3TE62580;AT3TE62570;AT3TE62560;AT3TE62575;AT3TE62565;AT3TE62555	ATHILA7:LTR/Gypsy;ATHAT7:DNA/HAT;ATHILA7:LTR/Gypsy;ATHILA7:LTR/Gypsy;ATHILA7:LTR/Gypsy;Unassigned:Unassigned	AT3G43520-AT3G43521;AT3G43521-AT3G43522;AT3G43522-AT3G43523;AT3G43523-AT3G43524	NONE	AT3G43520
3	15420001	15421199	286	172	1.10316e-23	1.9153	1.60869e-23	AT3G43524	+	transposable_element_gene	transposable element gene	AT3TE62590	Unassigned:Unassigned	AT3G43523-AT3G43524;AT3G43524-AT3G43526	NONE	NONE
3	15423401	15425399	490	308	1.30648e-34	1.8325	2.36507e-34	AT3G43526	+	transposable_element_gene	transposable element gene	AT3TE62595	VANDAL17:DNA/MuDR	AT3G43526-AT3G43528	NONE	NONE
3	15427201	15429199	446	350	9.90884e-15	1.46779	1.16108e-14	AT3G43530	-	transposable_element_gene	transposable element gene	AT3TE62595	VANDAL17:DNA/MuDR	NONE	NONE	NONE
3	15440801	15443199	494	357	2.5059e-22	1.59388	3.5481e-22	AT3G43546	-	transposable_element_gene	transposable element gene	AT3TE62655	TA11:LINE/L1	NONE	NONE	NONE
3	15444001	15446999	634	447	1.1058e-30	1.63373	1.8675e-30	AT3G43546	-	transposable_element_gene	transposable element gene	AT3TE62655	TA11:LINE/L1	AT3G43546-AT3G43550	NONE	NONE
3	15456801	15458199	348	216	4.36263e-26	1.85577	6.74327e-26	NONE	NONE	NONE	NONE	AT3TE62685	ATHILA0_I:LTR/Gypsy	AT3G43550-AT3G43563	NONE	NONE
3	15459001	15467599	2510	1249	1.0482e-298	2.31478	6.27284e-298	AT3G43563;AT3G43566	-	transposable_element_gene;transposable_element_gene	transposable element gene;transposable element gene	AT3TE62685	ATHILA0_I:LTR/Gypsy	AT3G43563-AT3G43566;AT3G43566-AT3G43570	NONE	NONE
3	15479601	15480799	285	168	7.99478e-25	1.95404	1.1971e-24	AT3G43574	-	protein_coding_gene	FUNCTIONS IN: molecular_function unknown; INVOLVED IN: biological_process unknown; LOCATED IN: cellular_component unknown; BEST Arabidopsis thaliana protein match is: Beta-galactosidase related protein (TAIR:AT3G24542.1); Has 30201 Blast hits to 17322 proteins in 780 species: Archae - 12; Bacteria - 1396; Metazoa - 17338; Fungi - 3422; Plants - 5037; Viruses - 0; Other Eukaryotes - 2996 (source: …	NONE	NONE	AT3G43572-AT3G43574;AT3G43574-AT3G43571	AT3G43572;AT3G43574	AT3G43574
3	15487401	15491799	1059	627	3.51835e-85	1.94548	1.03146e-84	AT3G43573	+	transposable_element_gene	transposable element gene	AT3TE62775;AT3TE62765;AT3TE62770	ATLINE1_5:LINE/L1;TA11:LINE/L1;ATLINE1_4:LINE/L1	NONE	NONE	NONE
3	15493601	15501399	2831	1141	0	2.85794	0	AT3G43575	-	transposable_element_gene	transposable element gene	AT3TE62785	ATLINE1_6:LINE/L1	AT3G43575-AT3G43580	AT3G43580	NONE
3	15506801	15508999	402	339	1.12385e-09	1.36592	1.20305e-09	AT3G43583;AT3G43586	-	protein_coding_gene;transposable_element_gene	unknown protein; FUNCTIONS IN: molecular_function unknown; INVOLVED IN: biological_process unknown; LOCATED IN: chloroplast; Has 35333 Blast hits to 34131 proteins in 2444 species: Archae - 798; Bacteria - 22429; Metazoa - 974; Fungi - 991; Plants - 531; Viruses - 0; Other Eukaryotes - 9610 (source: NCBI BLink).;transposable element gene	AT3TE62815;AT3TE62810	ATLINE1A:LINE/L1;VANDAL1:DNA/MuDR	AT3G43583-AT3G43586	AT3G43583;AT3G43590	NONE
3	15524601	15530799	2173	934	0	2.67985	0	AT3G43620;AT3G43622;AT3G43623	+	transposable_element_gene;transposable_element_gene;protein_coding_gene	transposable element gene;transposable element gene;unknown protein; Has 30201 Blast hits to 17322 proteins in 780 species: Archae - 12; Bacteria - 1396; Metazoa - 17338; Fungi - 3422; Plants - 5037; Viruses - 0; Other Eukaryotes - 2996 (source: NCBI BLink).	AT3TE62880;AT3TE62885;AT3TE62900;AT3TE62890;AT3TE62895	ATGP3:LTR/Gypsy;ATGP3:LTR/Gypsy;ATLINE1_6:LINE/L1;ATGP9B:LTR/Gypsy;ATLINE1_6:LINE/L1	AT3G43610-AT3G43620;AT3G43620-AT3G43622;AT3G43622-AT3G43623;AT3G43623-AT3G43625	AT3G43610;AT3G43623	AT3G43623
3	15532001	15539399	2082	1145	8.28664e-199	2.09447	3.85703e-198	AT3G43625;AT3G43630	+	transposable_element_gene;protein_coding_gene	transposable element gene;Vacuolar iron transporter (VIT) family protein	AT3TE62920;AT3TE62915	ATLINE1_4:LINE/L1;TA11:LINE/L1	AT3G43623-AT3G43625;AT3G43625-AT3G43630	AT3G43630	NONE
3	15540201	15551199	4851	1623	0	3.44279	0	AT3G43635;AT3G43640;AT3G43650	-	transposable_element_gene;transposable_element_gene;transposable_element_gene	transposable element gene;transposable element gene;transposable element gene	AT3TE62945;AT3TE62940;AT3TE62950	ATENSPM1:DNA/En-Spm;ATCOPIA43:LTR/Copia;ATENSPM1A:DNA/En-Spm	AT3G43630-AT3G43635;AT3G43635-AT3G43640;AT3G43640-AT3G43650;AT3G43650-AT3G43652	NONE	AT3G43630
3	15552201	15554799	545	381	1.82355e-27	1.64767	2.89372e-27	AT3G43652	-	transposable_element_gene	transposable element gene	AT3TE62955	ATENSPM2:DNA/En-Spm	NONE	NONE	NONE
3	15570801	15599799	19560	4048	0	5.56579	0	AT3G43675;AT3G43680;AT3G43681;AT3G43682;AT3G43684;AT3G43686;AT3G43688;AT3G43690	+	transposable_element_gene;transposable_element_gene;transposable_element_gene;protein_coding_gene;transposable_element_gene;transposable_element_gene;transposable_element_gene;transposable_element_gene	transposable element gene;transposable element gene;transposable element gene;unknown protein; FUNCTIONS IN: molecular_function unknown; INVOLVED IN: biological_process unknown; LOCATED IN: chloroplast; Has 0 Blast hits to 0 proteins in 0 species (source: NCBI BLink).;transposable element gene;transposable element gene;transposable element gene;transposable element gene	AT3TE63055;AT3TE63030;AT3TE63020;AT3TE63025;AT3TE63045;AT3TE63035;AT3TE63050;AT3TE63040;AT3TE63065	ATCOPIA43:LTR/Copia;ATLANTYS2:LTR/Gypsy;ATGP3:LTR/Gypsy;ATGP3:LTR/Gypsy;ATHAT1:DNA/HAT;ATLANTYS2:LTR/Gypsy;ATCOPIA43:LTR/Copia;Unassigned:Unassigned;Unassigned:Unassigned	AT3G43670-AT3G43675;AT3G43675-AT3G43680;AT3G43680-AT3G43681;AT3G43681-AT3G43682;AT3G43682-AT3G43684;AT3G43684-AT3G43686;AT3G43686-AT3G43688;AT3G43688-AT3G43690	AT3G43682	AT3G43670;AT3G43682
3	15620601	15623799	783	484	1.33236e-56	1.86344	3.16673e-56	AT3G43722;AT3G43723	+	protein_coding_gene;transposable_element_gene	unknown protein; Has 30201 Blast hits to 17322 proteins in 780 species: Archae - 12; Bacteria - 1396; Metazoa - 17338; Fungi - 3422; Plants - 5037; Viruses - 0; Other Eukaryotes - 2996 (source: NCBI BLink).;transposable element gene	AT3TE63165;AT3TE63160	ATCOPIA16:LTR/Copia;BRODYAGA2:DNA/MuDR	AT3G43720-AT3G43722;AT3G43722-AT3G43723	AT3G43722	AT3G43722
3	15624801	15626599	452	253	3.10045e-43	2.05786	6.41877e-43	AT3G43723	+	transposable_element_gene	transposable element gene	AT3TE63165	ATCOPIA16:LTR/Copia	NONE	NONE	NONE
3	15648201	15649999	396	297	5.95536e-16	1.53581	7.20177e-16	AT3G43760	-	transposable_element_gene	transposable element gene	AT3TE63275;AT3TE63270	ATGP6:LTR/Gypsy;ATLINEIII:LINE/L1	AT3G43750-AT3G43760;AT3G43760-AT3G43770	NONE	AT3G43750
3	15687601	15688599	267	170	3.88752e-19	1.80909	5.07051e-19	AT3G43833	+	protein_coding_gene	unknown protein; Has 35333 Blast hits to 34131 proteins in 2444 species: Archae - 798; Bacteria - 22429; Metazoa - 974; Fungi - 991; Plants - 531; Viruses - 0; Other Eukaryotes - 9610 (source: NCBI BLink).	NONE	NONE	NONE	NONE	NONE
3	15690801	15697399	1946	1029	1.1371e-203	2.17834	5.38142e-203	AT3G43835	+	transposable_element_gene	transposable element gene	AT3TE63470;AT3TE63475;AT3TE63480;AT3TE63465	TA11:LINE/L1;ATLINE1_4:LINE/L1;TA11:LINE/L1;ATLINE1_6:LINE/L1	AT3G43833-AT3G43835	NONE	NONE
3	15710201	15712799	750	322	6.27265e-120	2.68289	2.19974e-119	NONE	NONE	NONE	NONE	AT3TE63530;AT3TE63535;AT3TE63540	ATCOPIA50:LTR/Copia;ATCOPIA50:LTR/Copia;ATHILA2:LTR/Gypsy	AT3G43860-AT3G43862	NONE	AT3G43860
3	15787401	15792799	1099	740	1.81923e-60	1.71066	4.49112e-60	AT3G44000	-	transposable_element_gene	transposable element gene	AT3TE63840;AT3TE63850;AT3TE63845;AT3TE63835;AT3TE63830	ATHILA4:LTR/Gypsy;HELITRONY3:RC/Helitron;ATHILA4:LTR/Gypsy;ATHILA4B_LTR:LTR/Gypsy;Unassigned:Unassigned	AT3G44000-AT3G44005	NONE	NONE
3	15797601	15799799	489	362	3.15529e-20	1.55596	4.2339e-20	NONE	NONE	NONE	NONE	AT3TE63870;AT3TE63875	ATGP6:LTR/Gypsy;ATDNA12T3_2:DNA	AT3G44006-AT3G44010	NONE	AT3G44010
3	15804601	15806999	741	349	2.70487e-100	2.44563	8.59213e-100	AT3G44030	+	pseudogene	pseudogene, similar to OSJNBb0043H09.1, blastp match of 40% identity and 8.4e-38 P-value to GP|21740634|emb|CAD40195.1||AL606611 OSJNBb0043H09.1 {Oryza sativa (japonica cultivar-group)}	AT3TE63895	HARBINGER:DNA/Harbinger	AT3G44030-AT3G44035	NONE	NONE
3	15807801	15810599	900	417	4.32519e-125	2.48602	1.56595e-124	AT3G44035	+	transposable_element_gene	transposable element gene	AT3TE63900	Unassigned:Unassigned	AT3G44030-AT3G44035	NONE	NONE
3	15813401	15813999	178	95	2.63235e-20	2.15821	3.54106e-20	AT3G44042	-	transposable_element_gene	transposable element gene	AT3TE63935	SADHU:Unassigned	NONE	NONE	NONE
3	15817601	15818999	269	236	7.99747e-06	1.31292	8.26729e-06	AT3G44045;AT3G44050	+	transposable_element_gene;protein_coding_gene	transposable element gene;P-loop containing nucleoside triphosphate hydrolases superfamily protein	AT3TE63965;AT3TE63950	META1:LTR/Copia;META1:LTR/Copia	AT3G44045-AT3G44050	AT3G44050	NONE
3	15847201	15854399	2865	985	0	3.35032	0	AT3G44093	-	transposable_element_gene	transposable element gene	AT3TE64120	ATGP3:LTR/Gypsy	AT3G44091-AT3G44093;AT3G44093-AT3G44096	NONE	NONE
3	15915601	15923999	3438	1217	0	3.25397	0	AT3G44210;AT3G44212;AT3G44215	-	protein_coding_gene;pseudogene;transposable_element_gene	unknown protein; BEST Arabidopsis thaliana protein match is: unknown protein (TAIR:AT3G43870.1); Has 15 Blast hits to 15 proteins in 2 species: Archae - 0; Bacteria - 0; Metazoa - 0; Fungi - 0; Plants - 15; Viruses - 0; Other Eukaryotes - 0 (source: NCBI BLink).;Encodes a Maternally expressed gene (MEG) family protein [pseudogene];transposable element gene	AT3TE64430;AT3TE64415;AT3TE64420;AT3TE64435;AT3TE64425;AT3TE64410	SIMPLEHAT1:DNA/HAT;DT1:DNA/Mariner;ATREP2A:RC/Helitron;ATCOPIA11:LTR/Copia;ATREP2A:RC/Helitron;ATGP8:LTR/Gypsy	AT3G44205-AT3G44210;AT3G44210-AT3G44212;AT3G44212-AT3G44215;AT3G44215-AT3G44220	AT3G44210	AT3G44210
3	15955201	15956399	343	187	2.06633e-35	2.11276	3.797e-35	NONE	NONE	NONE	NONE	NONE	NONE	AT3G44261-AT3G44262	AT3G44261	NONE
3	15960001	15964799	1738	695	0	2.88047	5.11229e-308	AT3G44267;AT3G44270	+	transposable_element_gene;transposable_element_gene	transposable element gene;transposable element gene	AT3TE64600	ATCOPIA41:LTR/Copia	AT3G44264-AT3G44267;AT3G44267-AT3G44270;AT3G44270-AT3G44274	NONE	NONE
3	15996401	15999999	1361	573	8.50588e-223	2.73591	4.2585e-222	AT3G44325	-	transposable_element_gene	transposable element gene	AT3TE64770;AT3TE64765;AT3TE64760;AT3TE64755	ATCOPIA96:LTR/Copia;ATCOPIA96:LTR/Copia;ATCOPIA96:LTR/Copia;ATCOPIA96:LTR/Copia	AT3G44320-AT3G44325;AT3G44325-AT3G44326	NONE	AT3G44320;AT3G44326
3	16158401	16163199	6924	696	0	11.459	0	AT3G44570;AT3G44580	-	protein_coding_gene;protein_coding_gene	Arabidopsis retrotransposon ORF-1 protein;BEST Arabidopsis thaliana protein match is: Arabidopsis retrotransposon ORF-1 protein (TAIR:AT2G14000.1); Has 12 Blast hits to 12 proteins in 2 species: Archae - 0; Bacteria - 0; Metazoa - 0; Fungi - 0; Plants - 12; Viruses - 0; Other Eukaryotes - 0 (source: NCBI BLink).	AT3TE65475;AT3TE65465;AT3TE65480	ATCOPIA94:LTR/Copia;ATHILA4C:LTR/Gypsy;ATHILA4D_LTR:LTR/Gypsy	AT3G44560-AT3G44570;AT3G44570-AT3G44580;AT3G44580-AT3G44590	AT3G44570;AT3G44580;AT3G44590	AT3G44570;AT3G44580
3	16173601	16181999	4071	1231	0	3.80927	0	AT3G44605	+	transposable_element_gene	transposable element gene	AT3TE65530;AT3TE65535;AT3TE65525	VANDAL20:DNA/MuDR;VANDAL20:DNA/MuDR;ATLINEIII:LINE/L1	AT3G44600-AT3G44605;AT3G44605-AT3G44610	NONE	NONE
3	16244201	16249599	1841	783	2.93221e-295	2.70826	1.72965e-294	AT3G44704;AT3G44705	+	protein_coding_gene;transposable_element_gene	unknown protein; Has 30201 Blast hits to 17322 proteins in 780 species: Archae - 12; Bacteria - 1396; Metazoa - 17338; Fungi - 3422; Plants - 5037; Viruses - 0; Other Eukaryotes - 2996 (source: NCBI BLink).;transposable element gene	AT3TE65835;AT3TE65840	TA11:LINE/L1;ATLINE1_4:LINE/L1	AT3G44704-AT3G44705	AT3G44704	NONE
3	16333401	16341999	8145	1304	0	7.19468	0	AT3G44796	+	transposable_element_gene	transposable element gene	AT3TE66170;AT3TE66175;AT3TE66165	SIMPLEHAT1:DNA/HAT;ATGP1:LTR/Gypsy;BRODYAGA1:DNA/MuDR	AT3G44793-AT3G44796;AT3G44796-AT3G44798	NONE	NONE
3	16437201	16438399	291	171	1.69268e-25	1.96018	2.57626e-25	NONE	NONE	NONE	NONE	AT3TE66630;AT3TE66625	ATHILA4B_LTR:LTR/Gypsy;ATCOPIA93:LTR/Copia	AT3G44970-AT3G44980	NONE	NONE
3	16497801	16502199	2432	627	0	4.46781	0	AT3G45095	-	transposable_element_gene	transposable element gene	AT3TE66880;AT3TE66875;AT3TE66895;AT3TE66890;AT3TE66885	ATCOPIA46:LTR/Copia;ATLINE2:LINE/L1;ATCOPIA55:LTR/Copia;ATGP2N:LTR/Gypsy;ATRE1:LTR/Copia	AT3G45093-AT3G45095	NONE	AT3G45093
3	16601001	16604399	1394	592	8.29721e-225	2.71231	4.17743e-224	AT3G45270	-	transposable_element_gene	transposable element gene	AT3TE67325	ATHAT2:DNA/HAT	AT3G45260-AT3G45270;AT3G45270-AT3G45275	NONE	NONE
3	16635801	16647399	5543	1487	0	4.2937	0	AT3G45340;AT3G45350;AT3G45360;AT3G45370;AT3G45380	-	transposable_element_gene;transposable_element_gene;transposable_element_gene;transposable_element_gene;transposable_element_gene	transposable element gene;transposable element gene;transposable element gene;transposable element gene;transposable element gene	AT3TE67445	VANDAL7:DNA/MuDR	AT3G45330-AT3G45340;AT3G45340-AT3G45350;AT3G45350-AT3G45360;AT3G45360-AT3G45370;AT3G45370-AT3G45380;AT3G45380-AT3G45390	NONE	AT3G45390
3	16691001	16699999	3640	1274	0	3.29102	0	AT3G45510;AT3G45520;AT3G45525	-	protein_coding_gene;transposable_element_gene;protein_coding_gene	RING/U-box protein;transposable element gene;BEST Arabidopsis thaliana protein match is: RING/U-box protein with C6HC-type zinc finger (TAIR:AT3G45480.1); Has 31 Blast hits to 29 proteins in 2 species: Archae - 0; Bacteria - 0; Metazoa - 0; Fungi - 0; Plants - 31; Viruses - 0; Other Eukaryotes - 0 (source: NCBI BLink).	AT3TE67655;AT3TE67660;AT3TE67650;AT3TE67630;AT3TE67645;AT3TE67640;AT3TE67635	VANDAL20:DNA/MuDR;VANDAL20:DNA/MuDR;VANDAL20:DNA/MuDR;ATCOPIA32B:LTR/Copia;ATSINE4:SINE;HELITRONY1D:RC/Helitron;ATCOPIA32:LTR/Copia	AT3G45510-AT3G45520;AT3G45520-AT3G45525;AT3G45525-AT3G45530	AT3G45510;AT3G45525	AT3G45525
3	16809201	16814199	6387	700	0	10.5099	0	AT3G45775	-	transposable_element_gene	transposable element gene	AT3TE68095;AT3TE68090	RathE3_cons:RathE3_cons;ATCOPIA81:LTR/Copia	AT3G45770-AT3G45775;AT3G45775-AT3G45780	NONE	NONE
3	16876401	16877199	210	114	9.82257e-23	2.12184	1.40113e-22	AT3G45910	-	protein_coding_gene	unknown protein; Has 3 Blast hits to 3 proteins in 2 species: Archae - 0; Bacteria - 0; Metazoa - 0; Fungi - 0; Plants - 3; Viruses - 0; Other Eukaryotes - 0 (source: NCBI BLink).	NONE	NONE	AT3G45910-AT3G45920	AT3G45900;AT3G45910	NONE
3	16957401	16962799	4516	813	0	6.39826	0	AT3G46183	-	transposable_element_gene	transposable element gene	AT3TE68730	ATCOPIA79:LTR/Copia	AT3G46180-AT3G46183;AT3G46183-AT3G46186	AT3G46180	NONE
3	17056001	17058199	432	322	1.22469e-17	1.54535	1.53969e-17	AT3G46375	+	transposable_element_gene	transposable element gene	AT3TE69130	ATCOPIA63:LTR/Copia	AT3G46375-AT3G46380	NONE	AT3G46370
3	17106201	17109399	902	368	1.82736e-156	2.8233	7.46253e-156	AT3G46484	+	transposable_element_gene	transposable element gene	AT3TE69350	ATENSPM9:DNA/En-Spm	AT3G46482-AT3G46484	NONE	AT3G46480
3	17110401	17114999	1429	548	1.4083e-271	3.00365	7.87412e-271	AT3G46484;AT3G46487	+	transposable_element_gene;transposable_element_gene	transposable element gene;transposable element gene	AT3TE69350	ATENSPM9:DNA/En-Spm	AT3G46484-AT3G46487;AT3G46487-AT3G46490	AT3G46490	NONE
3	17392201	17395199	1046	464	5.46936e-157	2.59664	2.23697e-156	AT3G47230;AT3G47240	-	transposable_element_gene;transposable_element_gene	transposable element gene;transposable element gene	AT3TE70530;AT3TE70520;AT3TE70525	ATGP2N:LTR/Gypsy;ATLINEIII:LINE/L1;ATGP2N:LTR/Gypsy	AT3G47230-AT3G47240;AT3G47240-AT3G47250	NONE	NONE
3	17402601	17403199	547	72	2.82326e-308	8.75091	1.72812e-307	AT3G47260	+	transposable_element_gene	transposable element gene	AT3TE70590;AT3TE70585	ARNOLD3:DNA/MuDR;ARNOLD3:DNA/MuDR	AT3G47250-AT3G47260	AT3G47250	NONE
3	17404201	17406399	588	211	7.28203e-125	3.20991	2.63292e-124	AT3G47260	+	transposable_element_gene	transposable element gene	AT3TE70590	ARNOLD3:DNA/MuDR	NONE	NONE	NONE
3	17409601	17411199	589	226	2.04063e-113	3.00196	6.90774e-113	AT3G47270	+	transposable_element_gene	transposable element gene	AT3TE70590	ARNOLD3:DNA/MuDR	AT3G47260-AT3G47270	NONE	NONE
3	17414401	17417999	1103	329	2.43965e-295	3.86169	1.44227e-294	AT3G47280	-	transposable_element_gene	transposable element gene	AT3TE70590;AT3TE70595	ARNOLD3:DNA/MuDR;ATREP15:RC/Helitron	AT3G47270-AT3G47280;AT3G47280-AT3G47290	NONE	NONE
3	17582801	17585799	551	468	4.07714e-12	1.35614	4.53279e-12	AT3G47690;AT3G47700	-	protein_coding_gene;protein_coding_gene	microtubule end binding protein EB1A;RINT-1 / TIP-1 family	NONE	NONE	AT3G47690-AT3G47700	NONE	AT3G47690;AT3G47700
3	17663401	17666799	1252	533	2.4298e-201	2.70567	1.14286e-200	AT3G47875	-	transposable_element_gene	transposable element gene	AT3TE71565	ATLINE1_4:LINE/L1	AT3G47870-AT3G47875	NONE	AT3G47890
3	17683001	17683799	230	129	5.70856e-23	2.0537	8.19745e-23	AT3G47920	+	protein_coding_gene	unknown protein; FUNCTIONS IN: molecular_function unknown; INVOLVED IN: biological_process unknown; LOCATED IN: endomembrane system; BEST Arabidopsis thaliana protein match is: unknown protein (TAIR:AT2G41590.1); Has 154 Blast hits to 152 proteins in 10 species: Archae - 0; Bacteria - 0; Metazoa - 0; Fungi - 0; Plants - 154; Viruses - 0; Other Eukaryotes - 0 (source: NCBI BLink).	NONE	NONE	NONE	AT3G47930	NONE
3	17935801	17940399	830	752	1.24048e-11	1.27133	1.36889e-11	AT3G48430	+	protein_coding_gene	relative of early flowering 6	NONE	NONE	NONE	NONE	NONE
3	17978601	17985399	7548	1014	0	8.57417	0	AT3G48523;AT3G48526	+	transposable_element_gene;transposable_element_gene	transposable element gene;transposable element gene	AT3TE72870;AT3TE72855;AT3TE72865;AT3TE72860;AT3TE72850	ATCOPIA2:LTR/Copia;ATCOPIA44:LTR/Copia;ATCOPIA58:LTR/Copia;ATCOPIA67:LTR/Copia;ATCOPIA44:LTR/Copia	AT3G48520-AT3G48523;AT3G48523-AT3G48526;AT3G48526-AT3G48530	NONE	NONE
3	18630001	18630599	203	98	6.98771e-28	2.38599	1.11745e-27	AT3G50250	-	protein_coding_gene	unknown protein; BEST Arabidopsis thaliana protein match is: unknown protein (TAIR:AT4G19270.1); Has 6 Blast hits to 5 proteins in 1 species: Archae - 0; Bacteria - 0; Metazoa - 0; Fungi - 0; Plants - 6; Viruses - 0; Other Eukaryotes - 0 (source: NCBI BLink).	AT3TE75575	ATDNA2T9A:DNA/MuDR	AT3G50240-AT3G50250;AT3G50250-AT3G50260	AT3G50250	AT3G50250
3	18652001	18654799	1148	411	5.28862e-242	3.21735	2.772e-241	AT3G50320	-	protein_coding_gene	unknown protein; Has 1 Blast hits to 1 proteins in 1 species: Archae - 0; Bacteria - 0; Metazoa - 0; Fungi - 0; Plants - 1; Viruses - 0; Other Eukaryotes - 0 (source: NCBI BLink).	AT3TE75660;AT3TE75670;AT3TE75665	SIMPLEGUY1:DNA/Harbinger;ATENSPM10:DNA/En-Spm;SIMPLEGUY1:DNA/Harbinger	AT3G50310-AT3G50320;AT3G50320-AT3G50330	AT3G50320	AT3G50320
3	18791401	18796399	7247	724	0	11.5297	0	AT3G50625	+	transposable_element_gene	transposable element gene	AT3TE76225	ATCOPIA52:LTR/Copia	AT3G50620-AT3G50625;AT3G50625-AT3G50630	NONE	NONE
3	18864601	18865199	174	101	1.50255e-16	1.98439	1.83774e-16	AT3G50755	+	transposable_element_gene	transposable element gene	AT3TE76490;AT3TE76495	ATCOPIA18A:LTR/Copia;ATCOPIA18:LTR/Copia	AT3G50751-AT3G50755	NONE	AT3G50751
3	18886001	18887799	379	268	5.56578e-19	1.62893	7.22958e-19	AT3G50808	-	protein_coding_gene	PLATZ transcription factor family protein	AT3TE76585;AT3TE76580	ATREP16:DNA/MuDR;ATREP2:RC/Helitron	AT3G50800-AT3G50808	NONE	AT3G50808
3	19243201	19244399	295	166	1.23241e-28	2.04697	2.00097e-28	AT3G51870	+	protein_coding_gene	Mitochondrial substrate carrier family protein	NONE	NONE	AT3G51860-AT3G51870	AT3G51870	AT3G51860
3	19312801	19314199	312	249	3.90875e-10	1.44329	4.20604e-10	AT3G52070;AT3G52072	-	protein_coding_gene;other_RNA	unknown protein; FUNCTIONS IN: molecular_function unknown; INVOLVED IN: biological_process unknown; LOCATED IN: chloroplast; EXPRESSED IN: 22 plant structures; EXPRESSED DURING: 13 growth stages; Has 23 Blast hits to 23 proteins in 10 species: Archae - 0; Bacteria - 0; Metazoa - 0; Fungi - 0; Plants - 23; Viruses - 0; Other Eukaryotes - 0 (source: NCBI BLink).;other RNA	NONE	NONE	NONE	AT3G52060;AT3G52080	AT3G52070
3	19753401	19753999	178	110	1.66917e-14	1.86391	1.94609e-14	NONE	NONE	NONE	NONE	AT3TE80225;AT3TE80220	TSCL:LINE?;TSCL:LINE?	AT3G53270-AT3G53280	AT3G53270	NONE
3	19789601	19791399	387	310	6.24666e-12	1.43796	6.91751e-12	AT3G53380	-	protein_coding_gene	Concanavalin A-like lectin protein kinase family protein	NONE	NONE	NONE	AT3G53370	NONE
3	20246601	20247199	169	125	2.99617e-08	1.55731	3.1569e-08	AT3G54690	+	protein_coding_gene	Sugar isomerase (SIS) family protein	NONE	NONE	NONE	NONE	AT3G54680
3	20259201	20260399	402	123	4.23233e-106	3.7646	1.38292e-105	AT3G54730	+	protein_coding_gene	BEST Arabidopsis thaliana protein match is: ovate family protein 9 (TAIR:AT4G04030.1); Has 17 Blast hits to 16 proteins in 6 species: Archae - 0; Bacteria - 0; Metazoa - 4; Fungi - 0; Plants - 8; Viruses - 3; Other Eukaryotes - 2 (source: NCBI BLink).	NONE	NONE	NONE	NONE	NONE
3	20304601	20310199	8584	922	0	10.724	0	AT3G54823	-	transposable_element_gene	transposable element gene	AT3TE82550;AT3TE82555	ATSINE4:SINE;ATGP3:LTR/Gypsy	AT3G54820-AT3G54823;AT3G54823-AT3G54826	AT3G54826	AT3G54820
3	20726201	20728999	1438	433	0	3.82533	0	AT3G55860	-	protein_coding_gene	unknown protein; BEST Arabidopsis thaliana protein match is: unknown protein (TAIR:AT3G60660.1); Has 30201 Blast hits to 17322 proteins in 780 species: Archae - 12; Bacteria - 1396; Metazoa - 17338; Fungi - 3422; Plants - 5037; Viruses - 0; Other Eukaryotes - 2996 (source: NCBI BLink).	AT3TE84280;AT3TE84285;AT3TE84290	VANDAL22:DNA/MuDR;VANDAL22:DNA/MuDR;VANDAL22:DNA/MuDR	AT3G55850-AT3G55860	AT3G55850	AT3G55860
3	21050801	21051599	209	118	9.40328e-21	2.04015	1.27776e-20	AT3G56860	-	protein_coding_gene	UBP1-associated protein 2A	NONE	NONE	NONE	AT3G56870	NONE
3	21321201	21329799	6933	1471	0	5.42884	0	AT3G57580;AT3G57586	+	protein_coding_gene;transposable_element_gene	F-box and associated interaction domains-containing protein;transposable element gene	AT3TE86805;AT3TE86800;AT3TE86815	TA11:LINE/L1;TA11:LINE/L1;TA11:LINE/L1	AT3G57580-AT3G57586;AT3G57586-AT3G57590	AT3G57580	AT3G57570;AT3G57590
3	22059201	22059599	153	54	4.35714e-35	3.26359	7.9439e-35	NONE	NONE	NONE	NONE	AT3TE89830	ATCOPIA78:LTR/Copia	AT3G59710-AT3G59720	NONE	NONE
3	22060601	22061599	251	124	1.76289e-32	2.33158	3.08003e-32	AT3G59720	+	transposable_element_gene	transposable element gene	AT3TE89830	ATCOPIA78:LTR/Copia	NONE	NONE	NONE
3	22063401	22065799	703	322	2.22837e-100	2.51477	7.08271e-100	AT3G59720;AT3G59730	-	transposable_element_gene;protein_coding_gene	transposable element gene;Concanavalin A-like lectin protein kinase family protein	AT3TE89830	ATCOPIA78:LTR/Copia	AT3G59720-AT3G59730	NONE	AT3G59730
3	22113001	22115599	627	355	1.77202e-57	2.03441	4.24745e-57	AT3G59860	-	transposable_element_gene	transposable element gene	AT3TE90030	VANDAL2N1:DNA/MuDR	AT3G59850-AT3G59860;AT3G59860-AT3G59870	NONE	AT3G59870
3	22232001	22242999	9768	1548	0	7.2683	0	AT3G60164;AT3G60170;AT3G60176;AT3G60180	-	pseudogene;transposable_element_gene;other_RNA;protein_coding_gene	Pseudogene of AT3G60966; protein binding / zinc ion binding;transposable element gene;other RNA;P-loop containing nucleoside triphosphate hydrolases superfamily protein	AT3TE90535;AT3TE90570;AT3TE90540;AT3TE90565;AT3TE90555;AT3TE90545;AT3TE90560;AT3TE90530;AT3TE90550	ATCOPIA31:LTR/Copia;ATLANTYS2:LTR/Gypsy;ATLANTYS3:LTR/Gypsy;ATLANTYS3:LTR/Gypsy;ATLANTYS3:LTR/Gypsy;ATLANTYS2:LTR/Gypsy;VANDAL6:DNA/MuDR;ATCOPIA23:LTR/Copia;VANDAL6:DNA/MuDR	AT3G60160-AT3G60164;AT3G60164-AT3G60176;AT3G60176-AT3G60180	NONE	AT3G60180
3	22384001	22384199	155	16	2.50493e-104	11.1586	8.14027e-104	AT3G60565	-	transposable_element_gene	transposable element gene	AT3TE91180;AT3TE91175	ATCOPIA51:LTR/Copia;ATCOPIA46:LTR/Copia	NONE	NONE	NONE
3	22385601	22387799	1023	121	0	9.73842	0	AT3G60565	-	transposable_element_gene	transposable element gene	AT3TE91180;AT3TE91190;AT3TE91210;AT3TE91205;AT3TE91185;AT3TE91195;AT3TE91200	ATCOPIA51:LTR/Copia;ATCOPIA79:LTR/Copia;ATCOPIA51:LTR/Copia;ATCOPIA52:LTR/Copia;ATCOPIA52:LTR/Copia;ATCOPIA25:LTR/Copia;ATCOPIA51:LTR/Copia	NONE	NONE	NONE
3	22389601	22390399	230	56	2.41476e-79	4.73084	6.8399e-79	AT3G60565	-	transposable_element_gene	transposable element gene	AT3TE91220;AT3TE91200	ATCOPIA52:LTR/Copia;ATCOPIA51:LTR/Copia	AT3G60565-AT3G60570	AT3G60570	NONE
3	22391401	22392399	222	147	1.44725e-14	1.73954	1.68957e-14	AT3G60570	+	protein_coding_gene	expansin B5	NONE	NONE	NONE	NONE	NONE
3	22587201	22587599	227	35	5.57084e-116	7.47061	1.91603e-115	AT3G61030	+	protein_coding_gene	Calcium-dependent lipid-binding (CaLB domain) family protein	NONE	NONE	NONE	NONE	NONE
3	22660601	22662399	427	282	2.36542e-26	1.74412	3.67528e-26	NONE	NONE	NONE	NONE	AT3TE92350;AT3TE92355;AT3TE92360;AT3TE92345;AT3TE92340	ATDNAI26T9:DNA/MuDR;ATDNA1T9A:DNA/MuDR;ATDNAI27T9A:DNA/MuDR;ATDNAI27T9B:DNA/MuDR;ATDNAI27T9B:DNA/MuDR	AT3G61210-AT3G61220	AT3G61210;AT3G61220	NONE
3	22694201	22695599	399	278	6.80756e-21	1.6532	9.2928e-21	AT3G61320	+	protein_coding_gene	Bestrophin-like protein	AT3TE92520;AT3TE92525	ATCOPIA78:LTR/Copia;ATCOPIA78:LTR/Copia	NONE	NONE	NONE
3	22696601	22696799	105	14	4.96393e-61	8.63892	1.22997e-60	AT3G61330	-	transposable_element_gene	transposable element gene	AT3TE92525	ATCOPIA78:LTR/Copia	NONE	NONE	AT3G61320
3	22699201	22700199	323	54	5.62892e-154	6.88981	2.27791e-153	AT3G61330	-	transposable_element_gene	transposable element gene	AT3TE92525	ATCOPIA78:LTR/Copia	AT3G61330-AT3G61340	NONE	AT3G61340
3	22767001	22767799	221	115	4.92286e-26	2.21357	7.59826e-26	NONE	NONE	NONE	NONE	AT3TE92800;AT3TE92805;AT3TE92795	VANDAL6:DNA/MuDR;ATLANTYS3:LTR/Gypsy;VANDAL6:DNA/MuDR	AT3G61510-AT3G61520	NONE	NONE
3	23108801	23115799	16288	1024	0	18.3217	0	AT3G62475;AT3G62480;AT3G62490	-	transposable_element_gene;transposable_element_gene;transposable_element_gene	transposable element gene;transposable element gene;transposable element gene	AT3TE94210;AT3TE94220;AT3TE94215	ATLANTYS3:LTR/Gypsy;ATLANTYS3:LTR/Gypsy;ATLANTYS3:LTR/Gypsy	AT3G62470-AT3G62475;AT3G62475-AT3G62480;AT3G62480-AT3G62490;AT3G62490-AT3G62499	AT3G62470	NONE
3	23203601	23207799	3904	613	0	7.3358	0	AT3G62725	-	transposable_element_gene	transposable element gene	AT3TE94585;AT3TE94580	ATLINEIII:LINE/L1;ATLINEIII:LINE/L1	AT3G62720-AT3G62725;AT3G62725-AT3G62730	NONE	AT3G62720;AT3G62730
4	1001	1799	242	103	6.33173e-41	2.7063	1.27156e-40	AT4G00005	-	protein_coding_gene	PRA1 (Prenylated rab acceptor) family protein	NONE	NONE	AT4G00005;AT4G00005-AT4G00020	AT4G00005	AT4G00005
4	47801	53599	1719	887	3.22402e-190	2.23229	1.47502e-189	AT4G00130;AT4G00140	-	protein_coding_gene;protein_coding_gene	DNA-binding storekeeper protein-related transcriptional regulator;Calcium-binding EF-hand family protein	AT4TE00230;AT4TE00225	ATGP2N:LTR/Gypsy;ATGP2N:LTR/Gypsy	AT4G00124-AT4G00130;AT4G00130-AT4G00140;AT4G00140-AT4G00150	AT4G00130;AT4G00140	AT4G00130;AT4G00140
4	410201	410999	254	113	9.0601e-40	2.58913	1.78669e-39	NONE	NONE	NONE	NONE	NONE	NONE	AT4G00950-AT4G00955	NONE	NONE
4	412601	413799	226	190	2.7452e-06	1.3701	2.84495e-06	AT4G00955	+	protein_coding_gene	FUNCTIONS IN: molecular_function unknown; INVOLVED IN: biological_process unknown; LOCATED IN: endomembrane system; EXPRESSED IN: 14 plant structures; EXPRESSED DURING: 9 growth stages; CONTAINS InterPro DOMAIN/s: EGF-like (InterPro:IPR006210); BEST Arabidopsis thaliana protein match is: Protein kinase superfamily protein (TAIR:AT2G23450.1); Has 94 Blast hits to 88 proteins in 13 species: Archae …	AT4TE02140	ATLINE1_3A:LINE/L1	AT4G00955-AT4G00960	AT4G00960	AT4G00955
4	578201	578799	179	117	1.44298e-12	1.76224	1.61698e-12	AT4G01410	+	protein_coding_gene	Late embryogenesis abundant (LEA) hydroxyproline-rich glycoprotein family	NONE	NONE	NONE	AT4G01400	NONE
4	630401	636999	9597	1002	0	11.0323	0	AT4G01490	+	transposable_element_gene	transposable element gene	AT4TE03295	ATLINE1_6:LINE/L1	AT4G01480-AT4G01490;AT4G01490-AT4G01500	NONE	NONE
4	756601	757799	267	193	5.79401e-13	1.5935	6.54879e-13	AT4G01750	+	protein_coding_gene	rhamnogalacturonan xylosyltransferase 2	NONE	NONE	NONE	NONE	NONE
4	861201	862399	332	179	3.3198e-35	2.1364	6.0795e-35	AT4G01975	-	transposable_element_gene	transposable element gene	AT4TE04415	ATIS112A:DNA/Harbinger	NONE	NONE	NONE
4	863401	864199	212	107	1.20301e-26	2.28218	1.87843e-26	AT4G01980	-	transposable_element_gene	transposable element gene	AT4TE04415	ATIS112A:DNA/Harbinger	NONE	NONE	NONE
4	866401	868399	492	462	5.08545e-06	1.22665	5.26108e-06	AT4G01985	-	protein_coding_gene	unknown protein; FUNCTIONS IN: molecular_function unknown; INVOLVED IN: biological_process unknown; LOCATED IN: endomembrane system; Has 35333 Blast hits to 34131 proteins in 2444 species: Archae - 798; Bacteria - 22429; Metazoa - 974; Fungi - 991; Plants - 531; Viruses - 0; Other Eukaryotes - 9610 (source: NCBI BLink).	AT4TE04430;AT4TE04425	ATGP1:LTR/Gypsy;ATGP1:LTR/Gypsy	AT4G01985-AT4G01990	AT4G01985	NONE
4	875001	876199	332	165	9.84921e-42	2.31767	2.00195e-41	AT4G02000	+	protein_coding_gene	unknown protein; BEST Arabidopsis thaliana protein match is: unknown protein (TAIR:AT2G13450.1); Has 165 Blast hits to 161 proteins in 11 species: Archae - 0; Bacteria - 2; Metazoa - 0; Fungi - 2; Plants - 161; Viruses - 0; Other Eukaryotes - 0 (source: NCBI BLink).	NONE	NONE	AT4G02000-AT4G02005	NONE	AT4G01995;AT4G02000
4	1016801	1018799	660	261	4.96635e-121	2.91274	1.75483e-120	AT4G02312;AT4G02314	+	transposable_element_gene;transposable_element_gene	transposable element gene;transposable element gene	AT4TE05190	ATENSPM1:DNA/En-Spm	AT4G02310-AT4G02312;AT4G02312-AT4G02314	NONE	NONE
4	1019601	1021399	673	244	1.8558e-140	3.17705	7.15369e-140	AT4G02314;AT4G02317	-	transposable_element_gene;transposable_element_gene	transposable element gene;transposable element gene	AT4TE05190	ATENSPM1:DNA/En-Spm	AT4G02314-AT4G02317	NONE	NONE
4	1097401	1100199	732	352	3.24858e-95	2.39534	1.01038e-94	AT4G02489;AT4G02490	-	protein_coding_gene;transposable_element_gene	unknown protein; LOCATED IN: endomembrane system; Has 30201 Blast hits to 17322 proteins in 780 species: Archae - 12; Bacteria - 1396; Metazoa - 17338; Fungi - 3422; Plants - 5037; Viruses - 0; Other Eukaryotes - 2996 (source: NCBI BLink).;transposable element gene	AT4TE05580;AT4TE05585;AT4TE05575;AT4TE05570;AT4TE05590	ATLINE2:LINE/L1;HELITRONY3:RC/Helitron;ATLINEIII:LINE/L1;HELITRONY3:RC/Helitron;ATREP1:RC/Helitron	AT4G02487-AT4G02489;AT4G02489-AT4G02490;AT4G02490-AT4G02500	AT4G02489	AT4G02489
4	1230601	1232799	633	347	1.27838e-62	2.10122	3.21363e-62	NONE	NONE	NONE	NONE	AT4TE06290;AT4TE06295;AT4TE06305;AT4TE06300;AT4TE06310	BRODYAGA2:DNA/MuDR;BRODYAGA2:DNA/MuDR;BRODYAGA2:DNA/MuDR;BRODYAGA2:DNA/MuDR;ATDNA12T3_2:DNA	AT4G02770-AT4G02780	AT4G02770	NONE
4	1306601	1307199	200	124	6.48261e-16	1.85783	7.82701e-16	AT4G02940	+	protein_coding_gene	oxidoreductase, 2OG-Fe(II) oxygenase family protein	AT4TE06680	ATREP10D:RC/Helitron	NONE	NONE	NONE
4	1312601	1315199	589	398	4.69075e-33	1.70463	8.30366e-33	AT4G02960	-	transposable_element_gene	transposable element gene	AT4TE06710	ATCOPIA2:LTR/Copia	NONE	NONE	AT4G02950
4	1447201	1463399	10087	2372	0	4.8983	0	AT4G03298;AT4G03300;AT4G03305;AT4G03310	+	protein_coding_gene;transposable_element_gene;transposable_element_gene;transposable_element_gene	unknown protein; FUNCTIONS IN: molecular_function unknown; INVOLVED IN: biological_process unknown; LOCATED IN: cellular_component unknown; Has 7 Blast hits to 7 proteins in 2 species: Archae - 0; Bacteria - 0; Metazoa - 0; Fungi - 0; Plants - 6; Viruses - 0; Other Eukaryotes - 1 (source: NCBI BLink).;transposable element gene;transposable element gene;transposable element gene	AT4TE07400;AT4TE07420;AT4TE07430;AT4TE07425;AT4TE07405;AT4TE07435;AT4TE07440;AT4TE07410;AT4TE07390;AT4TE07395;AT4TE07415	VANDAL12:DNA/MuDR;ATENSPM4:DNA/En-Spm;ATENSPM4:DNA/En-Spm;ATENSPM4:DNA/En-Spm;VANDAL11:DNA/MuDR;ATENSPM1:DNA/En-Spm;VANDAL2:DNA/MuDR;VANDAL2:DNA/MuDR;ATLINE1_1:LINE/L1;VANDAL2:DNA/MuDR;ATENSPM1A:DNA/En-Spm	AT4G03300-AT4G03305;AT4G03305-AT4G03310	NONE	AT4G03298
4	1566001	1567199	395	188	1.56404e-53	2.42012	3.59623e-53	AT4G03530	+	transposable_element_gene	transposable element gene	AT4TE07975	ATCOPIA11:LTR/Copia	AT4G03520-AT4G03530;AT4G03530-AT4G03540	NONE	NONE
4	1592601	1594199	344	251	1.29501e-15	1.57864	1.55066e-15	AT4G03570	-	protein_coding_gene	Cystatin/monellin superfamily protein	NONE	NONE	AT4G03570-AT4G03580	AT4G03570	NONE
4	1596801	1599999	457	426	5.35366e-06	1.23568	5.53748e-06	AT4G03580	+	protein_coding_gene	BEST Arabidopsis thaliana protein match is: Cysteine proteinases superfamily protein (TAIR:AT5G17080.1); Has 155 Blast hits to 136 proteins in 31 species: Archae - 0; Bacteria - 11; Metazoa - 28; Fungi - 14; Plants - 17; Viruses - 0; Other Eukaryotes - 85 (source: NCBI BLink).	AT4TE08130;AT4TE08145;AT4TE08135;AT4TE08140	AT9TSD1:DNA/MuDR;ATREP15:RC/Helitron;HELITRON4:RC/Helitron;HELITRON4:RC/Helitron	AT4G03570-AT4G03580;AT4G03580-AT4G03590	AT4G03580	AT4G03580;AT4G03590
4	1600801	1601999	270	189	1.45632e-14	1.64551	1.69978e-14	AT4G03590	-	protein_coding_gene	Cystatin/monellin superfamily protein	NONE	NONE	NONE	NONE	NONE
4	1612401	1615199	646	432	2.85535e-37	1.72245	5.41769e-37	AT4G03635;AT4G03640	+	protein_coding_gene;transposable_element_gene	BEST Arabidopsis thaliana protein match is: RNI-like superfamily protein (TAIR:AT4G05470.1); Has 118 Blast hits to 113 proteins in 8 species: Archae - 0; Bacteria - 0; Metazoa - 0; Fungi - 0; Plants - 118; Viruses - 0; Other Eukaryotes - 0 (source: NCBI BLink).;transposable element gene	AT4TE08210;AT4TE08230;AT4TE08215;AT4TE08225;AT4TE08220	VANDAL5:DNA/MuDR;VANDAL5:DNA/MuDR;VANDAL4:DNA/MuDR;VANDAL4:DNA/MuDR;VANDAL4:DNA/MuDR	AT4G03635-AT4G03640	NONE	AT4G03635
4	1617801	1624199	1926	861	7.87141e-283	2.57663	4.53833e-282	AT4G03640;AT4G03650	+	transposable_element_gene;transposable_element_gene	transposable element gene;transposable element gene	AT4TE08240;AT4TE08245;AT4TE08250	HELITRON2:RC/Helitron;ATGP1:LTR/Gypsy;ATGP2:LTR/Gypsy	AT4G03640-AT4G03650;AT4G03650-AT4G03660	NONE	NONE
4	1650801	1653199	441	316	9.03469e-21	1.6075	1.22861e-20	AT4G03726;AT4G03728	-	transposable_element_gene;protein_coding_gene	transposable element gene;unknown protein; FUNCTIONS IN: molecular_function unknown; INVOLVED IN: biological_process unknown; LOCATED IN: cellular_component unknown; Has 6 Blast hits to 6 proteins in 2 species: Archae - 0; Bacteria - 0; Metazoa - 0; Fungi - 0; Plants - 6; Viruses - 0; Other Eukaryotes - 0 (source: NCBI BLink).	AT4TE08380;AT4TE08375	ATLINEIII:LINE/L1;Unassigned:Unassigned	AT4G03726-AT4G03728;AT4G03728-AT4G03730	AT4G03723;AT4G03728	AT4G03728
4	1664601	1698799	14233	4875	0	3.36295	0	AT4G03745;AT4G03750;AT4G03760;AT4G03770;AT4G03775;AT4G03780;AT4G03790;AT4G03795	-	transposable_element_gene;transposable_element_gene;transposable_element_gene;transposable_element_gene;transposable_element_gene;transposable_element_gene;transposable_element_gene;transposable_element_gene	transposable element gene;transposable element gene;transposable element gene;transposable element gene;transposable element gene;transposable element gene;transposable element gene;transposable element gene	AT4TE08440;AT4TE08455;AT4TE08460;AT4TE08470;AT4TE08450;AT4TE08435;AT4TE08445;AT4TE08475;AT4TE08465	ATGP2:LTR/Gypsy;ATHILA3:LTR/Gypsy;ATHILA5:LTR/Gypsy;ATHILA3:LTR/Gypsy;ATENSPM2:DNA/En-Spm;ATENSPM2:DNA/En-Spm;ATLANTYS2:LTR/Gypsy;ATHILA2:LTR/Gypsy;ATHILA3:LTR/Gypsy	AT4G03740-AT4G03745;AT4G03745-AT4G03750;AT4G03750-AT4G03760;AT4G03760-AT4G03770;AT4G03770-AT4G03775;AT4G03775-AT4G03780;AT4G03780-AT4G03790;AT4G03790-AT4G03795;AT4G03795-AT4G03800	NONE	NONE
4	1712001	1712399	135	59	7.5736e-23	2.6356	1.08524e-22	NONE	NONE	NONE	NONE	NONE	NONE	AT4G03795-AT4G03800	NONE	NONE
4	1725601	1726399	234	192	3.56157e-07	1.40382	3.71974e-07	NONE	NONE	NONE	NONE	NONE	NONE	AT4G03795-AT4G03800	NONE	NONE
4	1734601	1735799	319	275	3.22679e-07	1.33615	3.37141e-07	NONE	NONE	NONE	NONE	NONE	NONE	AT4G03795-AT4G03800	NONE	NONE
4	1743401	1748199	1115	692	1.04289e-78	1.85595	2.94626e-78	AT4G03800	-	transposable_element_gene	transposable element gene	AT4TE08720;AT4TE08745;AT4TE08725;AT4TE08730;AT4TE08735;AT4TE08740	ATHILA4A:LTR/Gypsy;ATENSPM2:DNA/En-Spm;ATLANTYS1:LTR/Gypsy;ATLANTYS1:LTR/Gypsy;ATLANTYS1:LTR/Gypsy;TAT1_ATH:LTR/Gypsy	AT4G03795-AT4G03800	NONE	NONE
4	1753001	1754199	274	143	1.48049e-31	2.20705	2.54272e-31	AT4G03810	+	transposable_element_gene	transposable element gene	AT4TE08785;AT4TE08780	ATCOPIA49:LTR/Copia;ATCOPIA95:LTR/Copia	NONE	NONE	NONE
4	1761201	1769399	2382	1263	3.54059e-247	2.17238	1.88153e-246	AT4G03813;AT4G03816	-	transposable_element_gene;transposable_element_gene	transposable element gene;transposable element gene	AT4TE08855;AT4TE08875;AT4TE08865;AT4TE08850;AT4TE08845;AT4TE08835;AT4TE08870;AT4TE08860	ATLINE1_6:LINE/L1;ATCOPIA28:LTR/Copia;ATENSPM9:DNA/En-Spm;ATHILA2:LTR/Gypsy;ATHILA2:LTR/Gypsy;ROMANIAT5:LTR/Copia;ATCOPIA27:LTR/Copia;ROMANIAT5:LTR/Copia	AT4G03811-AT4G03813;AT4G03813-AT4G03816	NONE	NONE
4	1786001	1817799	13675	4541	0	3.46876	0	AT4G03825;AT4G03826;AT4G03830;AT4G03835;AT4G03837;AT4G03840;AT4G03850;AT4G03860;AT4G03865;AT4G03870	+	transposable_element_gene;transposable_element_gene;protein_coding_gene;transposable_element_gene;transposable_element_gene;transposable_element_gene;transposable_element_gene;transposable_element_gene;transposable_element_gene;transposable_element_gene	transposable element gene;transposable element gene;Protein of unknown function, DUF601;transposable element gene;transposable element gene;transposable element gene;transposable element gene;transposable element gene;transposable element gene;transposable element gene	AT4TE09000;AT4TE08975;AT4TE09025;AT4TE08945;AT4TE08990;AT4TE09020;AT4TE08960;AT4TE09015;AT4TE08985;AT4TE08950;AT4TE08980;AT4TE09005;AT4TE08970;AT4TE08940;AT4TE09010;AT4TE08965;AT4TE08995	VANDAL3:DNA/MuDR;ATHILA2:LTR/Gypsy;ATHILA4C:LTR/Gypsy;ATHILA2:LTR/Gypsy;ATHILA6A:LTR/Gypsy;ATHILA2:LTR/Gypsy;ATLANTYS2:LTR/Gypsy;ATHILA4A:LTR/Gypsy;ATGP2N:LTR/Gypsy;TAT1_ATH:LTR/Gypsy;ATGP2:LTR/Gypsy;ATHILA4C:LTR/Gypsy;TAT1_ATH:LTR/Gypsy;ATHILA2:LTR/Gypsy;HELITRON1:RC/Helitron;TAT1_ATH:LTR/Gypsy;ATHILA2:LTR/Gypsy	AT4G03827-AT4G03825;AT4G03825-AT4G03826;AT4G03826-AT4G03830;AT4G03830-AT4G03835;AT4G03835-AT4G03837;AT4G03837-AT4G03840;AT4G03840-AT4G03850;AT4G03850-AT4G03860;AT4G03860-AT4G03865;AT4G03865-AT4G03870;AT4G03870-AT4G03873	AT4G03830	AT4G03830
4	1819401	1822799	605	477	6.84931e-19	1.46095	8.88818e-19	AT4G03873	+	transposable_element_gene	transposable element gene	AT4TE09000;AT4TE09035	VANDAL3:DNA/MuDR;VANDAL7:DNA/MuDR	AT4G03873-AT4G03876	NONE	NONE
4	1826001	1841199	3689	2098	0	2.02536	0	AT4G03880;AT4G03885;AT4G03890;AT4G03900	+	transposable_element_gene;transposable_element_gene;transposable_element_gene;transposable_element_gene	transposable element gene;transposable element gene;transposable element gene;transposable element gene	AT4TE09060;AT4TE09065;AT4TE09085;AT4TE09080;AT4TE09075;AT4TE09055;AT4TE09070	ATHILA5:LTR/Gypsy;ATHILA0_I:LTR/Gypsy;ATENSPM5:DNA/En-Spm;VANDAL21:DNA/MuDR;ATHILA3:LTR/Gypsy;ATHILA3:LTR/Gypsy;ATHILA3:LTR/Gypsy	AT4G03876-AT4G03880;AT4G03880-AT4G03885;AT4G03885-AT4G03890;AT4G03890-AT4G03900	NONE	NONE
4	1842801	1843599	216	132	1.13821e-17	1.88486	1.434e-17	AT4G03910	+	transposable_element_gene	transposable element gene	AT4TE09085;AT4TE09080	ATENSPM5:DNA/En-Spm;VANDAL21:DNA/MuDR	AT4G03900-AT4G03910	NONE	NONE
4	1850001	1852199	490	320	5.78459e-31	1.76378	9.82171e-31	AT4G03912;AT4G03913;AT4G03914	+	transposable_element_gene;pseudogene;pseudogene	transposable element gene;pseudogene, Ulp1 protease family, contains Pfam profile PF02902: Ulp1 protease family, C-terminal catalytic domain;Pseudogene of AT5G30520; unknown protein	AT4TE09095	HELITRON3:RC/Helitron	AT4G03912-AT4G03914;AT4G03914-AT4G03913;AT4G03913-AT4G03916	NONE	NONE
4	1865201	1866399	323	195	3.26589e-26	1.90795	5.06119e-26	AT4G03923	+	transposable_element_gene	transposable element gene	AT4TE09180;AT4TE09175	ATLINE1_6:LINE/L1;Unassigned:Unassigned	AT4G03920-AT4G03923	NONE	NONE
4	1870601	1875199	1285	658	3.22485e-145	2.24945	1.26679e-144	AT4G03930;AT4G03935;AT4G03940	+	protein_coding_gene;other_RNA;protein_coding_gene	Plant invertase/pectin methylesterase inhibitor superfamily;other RNA;unknown protein; Has 8 Blast hits to 8 proteins in 3 species: Archae - 0; Bacteria - 0; Metazoa - 0; Fungi - 0; Plants - 6; Viruses - 0; Other Eukaryotes - 2 (source: NCBI BLink).	AT4TE09210;AT4TE09215;AT4TE09225;AT4TE09220	ATMU2:DNA/MuDR;ATMU2:DNA/MuDR;ATCOPIA37:LTR/Copia;ATCOPIA37:LTR/Copia	NONE	AT4G03940	AT4G03930
4	1890801	1891799	316	164	1.78112e-36	2.21943	3.32649e-36	NONE	NONE	NONE	NONE	AT4TE09295	VANDAL4:DNA/MuDR	AT4G03965-AT4G03970	NONE	AT4G03965
4	1893001	1898799	1246	818	4.56743e-74	1.75454	1.25271e-73	AT4G03970;AT4G03975	-	transposable_element_gene;transposable_element_gene	transposable element gene;transposable element gene	AT4TE09295	VANDAL4:DNA/MuDR	AT4G03970-AT4G03975	NONE	NONE
4	1905801	1908799	737	443	1.18818e-57	1.91629	2.85312e-57	AT4G03981	-	transposable_element_gene	transposable element gene	AT4TE09295	VANDAL4:DNA/MuDR	AT4G03979-AT4G03981;AT4G03981-AT4G03980	NONE	NONE
4	1919601	1924999	2362	767	0	3.54718	0	AT4G04000	+	transposable_element_gene	transposable element gene	AT4TE09315	ATLINE1_6:LINE/L1	AT4G03990-AT4G04000	NONE	NONE
4	1928601	1929199	188	96	2.46346e-23	2.25572	3.56809e-23	AT4G04010	-	transposable_element_gene	transposable element gene	AT4TE09320	ARNOLD2:DNA/MuDR	NONE	NONE	NONE
4	1930201	1930799	223	89	6.13648e-42	2.88611	1.24967e-41	AT4G04010	-	transposable_element_gene	transposable element gene	AT4TE09320	ARNOLD2:DNA/MuDR	AT4G04010-AT4G04020	NONE	NONE
4	1943201	1956399	10437	1831	0	6.56577	0	AT4G04050;AT4G04070	-	transposable_element_gene;transposable_element_gene	transposable element gene;transposable element gene	AT4TE09375;AT4TE09395;AT4TE09380;AT4TE09390;AT4TE09385	ATHATN1:DNA/HAT;ATHATN1:DNA/HAT;VANDALNX1:DNA/MuDR;VANDALNX1:DNA/MuDR;ATLANTYS1:LTR/Gypsy	AT4G04040-AT4G04050;AT4G04050-AT4G04070;AT4G04070-AT4G04077	NONE	AT4G04040
4	1970201	1973199	739	419	4.26352e-67	2.03156	1.11463e-66	AT4G04105;AT4G04110	+	transposable_element_gene;protein_coding_gene	transposable element gene;Toll-Interleukin-Resistance (TIR) domain family protein	AT4TE09465;AT4TE09460;AT4TE09455	ATCOPIA34:LTR/Copia;ATCOPIA44:LTR/Copia;ATENSPM11:DNA/En-Spm	AT4G04105-AT4G04110	AT4G04110	NONE
4	1976201	1983199	1990	991	5.24244e-237	2.31301	2.71857e-236	AT4G04120;AT4G04130	+	transposable_element_gene;transposable_element_gene	transposable element gene;transposable element gene	AT4TE09480	VANDAL20:DNA/MuDR	AT4G04120-AT4G04130;AT4G04130-AT4G04140	NONE	NONE
[truncated: 681 more rows]
