# Supplementary material for: Arabidopsis AGDP1 links H3K9me2 to DNA methylation in heterochromatin
Source: Nat Commun. 2018 Oct 31;9:4547. doi: 10.1038/s41467-018-06965-w (PMC6208443; doi:10.1038/s41467-018-06965-w)
Supplement: Supplementary file 9 — Supplementary Data 6 [file 41467_2018_6965_MOESM9_ESM.xlsx]

## Sheet: Replicate 1
Full list of proteins identified by mass spectrometric analyses in affinity purification of Flag-AGDP1.
Accession	Description	Sum PEP Score	Coverage [%]	# Peptides	# Unique Peptides	MW [kDa]
AT1G09320.1	Agenet domain-containing protein	74.0958	50.2901	25	25	59.675
AT3G12580.1	Heat shock protein 70	48.26	31.3846	17	1	71.057
AT5G23860.1	Tubulin beta 8	46.2368	43.4298	14	1	50.574
AT5G44340.1	tubulin beta chain 4	43.7877	37.6126	13	3	49.791
AT3G13920.1	Eukaryotic translation initiation factor 4A1	27.3972	25.9709	9	9	46.675
AT5G56030.1	Heat shock protein 81-2	25.163	21.1731	11	11	80.014
AT2G28000.1	chaperonin-60alpha	18.1442	19.7952	8	7	62.034
AT5G03300.1	Adenosine kinase 2	18.0302	25.7971	5	1	37.822
AT5G15090.1	voltage dependent anion channel 3	17.051	39.781	7	6	29.193
AT3G08530.1	Clathrin, heavy chain	15.5488	4.05167	6	6	193.148
AT1G20220.1	Alba DNA/RNA-binding protein	15.5316	20	5	4	33.743
AT2G17630.1	Pyridoxal phosphate (PLP)-dependent transferases superfamily protein	13.577	18.0095	6	1	46.604
AT4G13940.1	S-adenosyl-L-homocysteine hydrolase	13.4879	13.8144	6	6	53.344
AT5G26742.2	DEAD box RNA helicase (RH3)	12.9037	9.35829	6	6	81.107
AT5G22010.1	replication factor C1	12.8086	9.62343	7	7	104.314
AT3G02520.1	general regulatory factor 7	12.406	22.2642	6	1	29.806
AT5G16050.1	general regulatory factor 5	12.2409	22.0149	6	1	30.163
AT4G09000.2	general regulatory factor 1	12.001	19.8113	6	2	35.816
AT5G37720.1	ALWAYS EARLY 4	11.7034	13.8889	3	3	30.417
AT5G64040.1	photosystem I reaction center subunit PSI-N, chloroplast, putative / PSI-N, putative (PSAN)	11.2834	34.5029	6	6	18.417
AT5G10360.1	ribosomal protein S6e	10.7005	24.8996	6	1	28.144
AT4G21280.1	photosystem II subunit QA	10.3796	26.4574	4	4	23.781
AT3G23990.1	Heat shock protein 60	9.91995	9.70537	5	3	61.242
AT5G03340.1	ATPase, AAA-type, CDC48 protein	9.78179	7.40741	5	5	89.902
AT3G52580.1	ribosomal protein S11 family protein	9.66616	37.3333	4	1	16.228
AT2G27600.1	AAA-type ATPase family protein	9.54615	9.65517	2	2	48.563
AT4G34200.1	D-3-phosphoglycerate dehydrogenase	9.35166	5.97015	3	3	63.286
AT2G39990.1	eukaryotic translation initiation factor 2	9.15323	17.4061	4	4	31.842
AT4G26780.1	Co-chaperone GrpE family protein	9.10604	18.9602	4	4	36.094
AT4G10480.1	Nascent polypeptide-associated complex (NAC), alpha subunit family protein	8.62579	32.0755	5	5	23.157
AT1G26910.1	Ribosomal protein L16p/L10e family protein	8.50702	15.8371	3	3	24.893
AT2G37190.1	Ribosomal protein L11 family protein	8.37859	28.3133	3	1	17.931
AT4G35100.2	Plasma membrane intrinsic protein 3	8.21107	11.0714	2	2	29.723
AT3G02090.2	Insulinase (Peptidase family M16) protein	7.62311	8.59813	2	2	59.575
AT1G75930.1	extracellular lipase 6	7.36804	9.62099	2	2	38.571
AT4G30190.2	H(+)-ATPase 2	7.34427	4.68909	4	2	108.247
AT1G73620.1	Pathogenesis-related thaumatin superfamily protein	7.18596	10.2273	2	2	28.195
AT1G17880.1	basic transcription factor 3	7.11283	11.5152	1	1	17.935
AT1G26110.1	decapping 5	6.91527	5.56465	2	2	64.331
AT1G80480.1	plastid transcriptionally active 17	6.90183	10.1351	2	2	49.457
AT1G22300.1	general regulatory factor 10	6.77302	16.5354	4	2	28.897
AT3G22310.1	putative mitochondrial RNA helicase 1	6.72221	5.7377	2	2	63.57
AT5G22880.1	histone B2	6.55323	22.7586	3	1	15.723
AT1G55570.1	SKU5 similar 12	6.47485	8.10811	3	1	62.174
AT5G16130.1	Ribosomal protein S7e family protein	6.35951	13.6842	3	1	22.047
AT3G08560.1	vacuolar H+-ATPase subunit E isoform 2	6.34187	12.766	3	1	26.836
AT5G09440.1	EXORDIUM like 4	6.22024	11.5108	3	3	29.455
AT3G62120.2	Class II aaRS and biotin synthetases superfamily protein	6.21351	8.30189	3	3	60.717
AT3G45030.1	ribosomal protein S10p/S20e family protein	6.07391	29.8387	3	1	13.87
AT4G11150.1	Vacuolar ATP synthase subunit e1	5.96536	15.2174	3	1	26.044
AT1G22450.1	cytochrome C oxidase 6B	5.89168	27.7487	4	4	21.182
AT2G40060.1	Clathrin light chain protein	5.86325	13.5659	2	2	28.819
AT1G31330.1	photosystem I subunit F	5.4928	13.1222	2	2	24.158
AT3G11630.1	Thioredoxin superfamily protein	5.45508	20.6767	3	3	29.074
AT1G18280.1	Bifunctional inhibitor/lipid-transfer protein/seed storage 2S albumin superfamily protein	5.40079	32.7778	4	4	18.061
AT3G05060.1	NOP56-like pre RNA processing ribonucleoprotein	5.33225	7.69231	3	3	58.966
AT4G27090.1	ribosomal protein L14	5.15967	14.9254	2	2	15.496
AT3G13460.1	evolutionarily conserved C-terminal region 2	4.98181	5.24738	2	2	72.431
AT1G51980.1	Insulinase (Peptidase family M16) protein	4.91186	2.98211	1	1	54.368
AT1G56340.1	calreticulin 1a	4.88716	6.58824	3	1	48.497
AT2G34470.2	Urease accessory protein G	4.81987	6.88406	1	1	30.206
AT2G36460.1	Aldolase superfamily protein	4.67716	9.49721	2	1	38.363
AT5G20890.1	TCP-1/cpn60 chaperonin family protein	4.48247	4.17457	2	2	57.25
AT1G73230.1	Nascent polypeptide-associated complex NAC	4.36522	11.5152	1	1	17.993
AT5G20720.2	Chaperonin 20	4.34917	16.996	3	3	26.785
AT1G02813.1	Protein of unknown function, DUF538	4.27197	7.38255	1	1	16.838
AT5G13450.1	delta subunit of Mt ATP synthase	4.26761	5.88235	1	1	26.305
AT5G14040.1	phosphate transporter 3;1	4.22825	4.8	2	2	40.064
AT2G19480.1	nucleosome assembly protein 1;2	4.07157	10.0264	2	2	43.516
AT5G65220.1	Ribosomal L29 family protein	4.03953	7.51445	1	1	19.365
AT2G43530.1	Scorpion toxin-like knottin superfamily protein	4.0353	15.2941	1	1	9.59
AT3G04290.1	Li-tolerant lipase 1	4.01534	12.5683	3	3	40.123
AT5G18400.2	Cytokine-induced anti-apoptosis inhibitor 1, Fe-S biogenesis	3.99525	7.72059	1	1	29.417
AT5G46750.1	ARF-GAP domain 9	3.98928	7.9602	1	1	43.523
AT2G46280.1	TGF-beta receptor interacting protein 1	3.97154	10.6707	3	3	36.365
AT5G33370.1	GDSL-like Lipase/Acylhydrolase superfamily protein	3.84358	8.19672	2	2	40.333
AT2G31320.1	poly(ADP-ribose) polymerase 2	3.82732	2.95015	2	2	111.162
AT4G36690.1	U2 snRNP auxilliary factor, large subunit, splicing factor	3.76212	4.01396	2	2	63.512
AT2G45850.1	AT hook motif DNA-binding family protein	3.72839	4.02299	1	1	36.312
AT2G21390.1	Coatomer, alpha subunit	3.70753	2.05255	2	2	136.381
AT4G22670.1	Hsp70-interacting protein 1	3.68508	2.94785	1	1	46.591
ATCG00500.1	acetyl-CoA carboxylase carboxyl transferase subunit beta	3.68382	3.68852	1	1	55.574
AT2G16860.1	GCIP-interacting family protein	3.67738	6.37584	2	2	35.149
AT5G13850.1	nascent polypeptide-associated complex subunit alpha-like protein 3	3.64589	6.86275	1	1	22.044
AT5G03740.1	histone deacetylase 2C	3.59108	8.5034	2	2	31.811
AT3G44110.1	DNAJ homologue 3	3.58619	5.2381	2	2	46.415
AT1G20200.1	PAM domain (PCI/PINT associated module) protein	3.57905	2.66393	1	1	55.548
AT5G51720.1	2 iron, 2 sulfur cluster binding	3.55176	11.1111	1	1	11.619
AT1G15120.2	ubiquinol-cytochrome c reductase hinge protein	3.54271	13.253	2	2	19.006
AT1G53750.1	Regulatory particle triple-A 1A	3.52418	3.05164	1	1	47.773
AT1G66260.2	RNA-binding (RRM/RBD/RNP motifs) family protein	3.51329	5.42373	1	1	31.299
AT2G45180.1	Bifunctional inhibitor/lipid-transfer protein/seed storage 2S albumin superfamily protein	3.50349	14.9254	1	1	13.946
AT4G36350.1	Purple acid phosphatase 25	3.49935	2.57511	1	1	52.936
AT4G25970.1	phosphatidylserine decarboxylase 3	3.37997	2.83465	1	1	70.307
AT4G13340.1	Leucine-rich repeat (LRR) family protein	3.36283	2.63158	2	2	82.194
AT5G16780.1	SART-1 family	3.34969	1.95122	1	1	94.086
AT4G02390.1	poly(ADP-ribose) polymerase	3.2176	2.1978	1	1	72.13
AT1G67700.2	unknown protein; FUNCTIONS IN: molecular_function unknown; INVOLVED IN: biological_process unknown; LOCATED IN: chloroplast, chloroplast envelope; EXPRESSED IN: 22 plant structures; EXPRESSED DURING: 13 growth stages; Has 49 Blast hits to 49 proteins in 20 species: Archae - 0; Bacteria - 0; Metazoa - 0; Fungi - 0; Plants - 44; Viruses - 0; Other Eukaryotes - 5 (source: NCBI BLink)	3.20252	7.79221	1	1	26.065
AT4G35000.1	ascorbate peroxidase 3	3.18712	8.36237	2	2	31.552
AT2G38530.1	Lipid transfer protein 2	3.15113	9.32203	1	1	11.93
AT1G56360.1	Purple acid phosphatase 6	3.15052	4.72103	1	1	52.797
AT5G47890.1	NADH-ubiquinone oxidoreductase B8 subunit, putative	3.13668	14.433	1	1	10.844
ATCG00280.1	photosystem II reaction center protein C	3.13236	2.95983	1	1	51.835
AT2G43970.1	RNA-binding protein	3.08176	2.56881	1	1	60.552
AT4G33510.1	3-deoxy-D-arabino-heptulosonate 7-phosphate synthase	3.07998	4.33925	1	1	56.113
AT3G45140.1	Lipoxygenase 2	3.07472	2.34375	2	2	101.982
AT5G26360.1	TCP-1/cpn60 chaperonin family protein	3.06896	3.42342	2	2	60.301
AT2G47380.1	Cytochrome c oxidase subunit VC family protein	3.06234	25	2	2	7.066
AT1G64520.1	regulatory particle non-ATPase 12A	3.06148	4.11985	1	1	30.687
AT5G07510.1	glycine-rich protein 14	3.02803	21.7617	1	1	18.451
AT2G33620.2	AT hook motif DNA-binding family protein	3.01444	3.9886	1	1	36.294
AT3G44310.3	nitrilase 1	2.94692	5.49133	1	1	38.128
AT3G54890.1	photosystem I light harvesting complex gene 1	2.86774	5.80913	1	1	25.979
AT5G63400.1	adenylate kinase 1	2.83811	11.3821	2	2	26.915
AT1G75030.1	thaumatin-like protein 3	2.80549	9.34959	1	1	25.426
AT2G17560.2	high mobility group B4	2.79829	16.6667	2	2	15.411
AT2G20890.1	Photosystem II reaction center PSB29 protein	2.79724	4.33333	1	1	33.775
AT5G52240.1	membrane steroid binding protein 1	2.77573	13.6364	1	1	24.39
AT3G01280.1	Voltage dependent anion channel 1	2.76308	10.8696	2	1	29.407
AT4G16830.1	Hyaluronan / mRNA binding family	2.75611	5.35211	2	1	37.446
AT3G56090.1	ferritin 3	2.75424	3.4749	1	1	28.819
AT2G47650.2	UDP-xylose synthase 4	2.73945	2.44989	1	1	50.644
AT4G32470.1	Cytochrome bd ubiquinol oxidase, 14kDa subunit	2.71175	9.01639	1	1	14.518
AT1G25490.1	ARM repeat superfamily protein	2.68782	2.04082	1	1	65.452
AT3G58750.1	citrate synthase 2	2.67407	2.14008	1	1	56.567
ATCG00270.1	photosystem II reaction center protein D	2.6515	3.68272	1	1	39.522
AT5G28050.2	cytidine/deoxycytidylate deaminase family protein	2.63482	16.6667	2	2	22.218
AT4G17890.1	ARF-GAP domain 8	2.62269	7.74818	1	1	44.414
AT3G22230.1	Ribosomal L27e protein family	2.59119	14.0741	2	2	15.605
AT1G57720.1	Translation elongation factor EF1B, gamma chain	2.50532	4.84262	2	2	46.37
AT2G34040.1	Apoptosis inhibitory protein 5 (API5)	2.46369	4.15913	1	1	61.606
AT5G25610.1	BURP domain-containing protein	2.46067	3.82653	1	1	42.233
AT5G07780.1	Actin-binding FH2 (formin homology 2) family protein	2.44153	4.9569	1	1	52.377
AT5G53560.1	cytochrome B5 isoform E	2.43759	11.194	1	1	15.075
AT3G22660.1	rRNA processing protein-related	2.42724	4.09556	1	1	33.185
AT3G17820.1	glutamine synthetase 1.3	2.38764	4.51977	1	1	38.57
AT3G14067.1	Subtilase family protein	2.36261	1.6731	1	1	81.766
AT1G35680.1	ribosomal protein L21	2.32075	12.2727	1	1	24.024
AT5G62750.1	unknown protein; Has 24942 Blast hits to 11726 proteins in 897 species: Archae - 48; Bacteria - 2086; Metazoa - 8361; Fungi - 2243; Plants - 1040; Viruses - 210; Other Eukaryotes - 10954 (source: NCBI BLink)	2.31069	17.7419	1	1	14.234
AT3G04050.1	pyruvate kinase family protein	2.29602	1.96078	1	1	55.255
AT1G30230.2	Glutathione S-transferase, C-terminal-like;Translation elongation factor EF1B/ribosomal protein S6	2.29371	12.6923	1	1	28.758
AT2G05990.1	NAD(P)-binding Rossmann-fold superfamily protein	2.2909	3.07692	1	1	41.188
AT2G28680.1	RmlC-like cupins superfamily protein	2.23928	5.89888	1	1	38.441
AT3G12130.1	KH domain-containing protein / zinc finger (CCCH type) family protein	2.23545	7.25806	1	1	25.936
AT5G13780.1	Acyl-CoA N-acyltransferases (NAT) superfamily protein	2.23336	5.72917	1	1	21.701
AT3G18410.2	Complex I subunit NDUFS6	2.23232	10.3774	1	1	12.43
AT1G63000.1	Nucleotide-rhamnose synthase/epimerase-reductase	2.22192	2.99003	1	1	33.576
AT3G55120.1	Chalcone-flavanone isomerase family protein	2.21467	5.28455	1	1	26.579
AT1G08830.1	Copper/zinc superoxide dismutase 1	2.20128	9.86842	1	1	15.088
AT3G50670.1	U1 small nuclear ribonucleoprotein-70K	2.17367	3.74707	1	1	50.358
AT5G03040.2	IQ-domain 2	2.17102	4.33839	1	1	50.432
AT1G16470.1	proteasome subunit PAB1	2.15977	8.93617	1	1	25.685
AT1G56110.1	homolog of nucleolar protein NOP56	2.13147	1.91571	1	1	58.636
AT1G04270.1	cytosolic ribosomal protein S15	2.12755	8.55263	1	1	17.118
AT1G51650.1	ATP synthase epsilon chain, mitochondrial	2.12465	17.1429	1	1	7.827
AT1G14980.1	chaperonin 10	2.1239	16.3265	1	1	10.806
AT1G21500.1	unknown protein; Has 29 Blast hits to 29 proteins in 12 species: Archae - 0; Bacteria - 0; Metazoa - 0; Fungi - 2; Plants - 27; Viruses - 0; Other Eukaryotes - 0 (source: NCBI BLink)	2.10474	8.73016	1	1	13.25
AT3G50360.1	Centrin2	2.09718	7.10059	1	1	19.396
AT4G02140.1	unknown protein; FUNCTIONS IN: molecular_function unknown; INVOLVED IN: biological_process unknown; LOCATED IN: mitochondrion; EXPRESSED IN: 13 plant structures; EXPRESSED DURING: 4 anthesis, F mature embryo stage, petal differentiation and expansion stage, D bilateral stage; BEST Arabidopsis thaliana protein match is: unknown protein (TAIR:AT1G02700.1); Has 19 Blast hits to 19 proteins in 5 spec…	2.09518	15.1786	1	1	12.11
AT1G63060.1	unknown protein; FUNCTIONS IN: molecular_function unknown; INVOLVED IN: biological_process unknown; LOCATED IN: mitochondrion; EXPRESSED IN: petal, leaf whorl, male gametophyte, flower; EXPRESSED DURING: L mature pollen stage, M germinated pollen stage, 4 anthesis, petal differentiation and expansion stage; BEST Arabidopsis thaliana protein match is: unknown protein (TAIR:AT5G07330.1); Has 42 Bla…	2.08476	8.78378	1	1	15.946
AT2G18230.1	pyrophosphorylase 2	2.04745	5.50459	1	1	24.656
AT1G04630.1	GRIM-19 protein	2.04518	6.99301	1	1	16.115
AT2G07707.1	Plant mitochondrial ATPase, F0 complex, subunit 8 protein	2.03142	7.59494	1	1	18.199
AT1G11910.1	Aspartic proteinase A1	1.99439	2.17391	1	1	54.579
AT3G10850.1	Metallo-hydrolase/oxidoreductase superfamily protein	1.97881	7.75194	1	1	28.773
AT2G44200.1	CBF1-interacting co-repressor CIR, N-terminal;Pre-mRNA splicing factor	1.97469	3.24544	1	1	57.75
AT1G47260.1	Gamma carbonic anhydrase 2	1.95507	8.63309	1	1	30.047
AT4G32260.1	ATPase, F0 complex, subunit B/B', bacterial/chloroplast	1.94233	5.02283	1	1	23.903
AT1G61070.1	low-molecular-weight cysteine-rich 66	1.92775	9.21053	1	1	8.284
AT5G63570.1	glutamate-1-semialdehyde-2,1-aminomutase	1.92665	2.95359	1	1	50.337
AT3G22380.2	Time for coffee	1.90833	1.02894	1	1	164.829
AT3G03960.1	TCP-1/cpn60 chaperonin family protein	1.90833	2.00364	1	1	58.902
AT3G44750.1	Histone deacetylase 3	1.90763	10.6122	1	1	26.356
AT1G71950.1	Proteinase inhibitor, propeptide	1.89963	11.0294	1	1	14.843
AT5G42820.1	zinc finger C-x8-C-x5-C-x3-H type family protein	1.89963	5.30035	1	1	33.211
AT3G61260.1	Remorin family protein	1.88773	11.3208	1	1	23.13
AT5G07830.1	glucuronidase 2	1.88506	3.31492	1	1	60.212
AT3G47650.1	DnaJ/Hsp40 cysteine-rich domain superfamily protein	1.87517	6.61765	1	1	14.537
AT2G16505.1	Maternally expressed gene (MEG) family protein	1.8729	15.5844	1	1	8.587
AT1G79470.1	Aldolase-type TIM barrel family protein	1.86646	2.38569	1	1	54.159
AT2G19740.1	Ribosomal protein L31e family protein	1.86646	25.2101	1	1	13.693
AT2G47730.1	Glutathione S-transferase phi 8	1.85761	4.94297	1	1	29.213
AT3G10860.1	Cytochrome b-c1 complex, subunit 8 protein	1.8573	16.6667	1	1	8.5
ATCG00760.1	ribosomal protein L36	1.82857	24.3243	1	1	4.458
AT3G27240.1	cytochrome C1 family	1.79263	4.23453	1	1	33.629
AT5G22040.2	unknown protein; FUNCTIONS IN: molecular_function unknown; INVOLVED IN: biological_process unknown; LOCATED IN: cellular_component unknown; Has 30201 Blast hits to 17322 proteins in 780 species: Archae - 12; Bacteria - 1396; Metazoa - 17338; Fungi - 3422; Plants - 5037; Viruses - 0; Other Eukaryotes - 2996 (source: NCBI BLink)	1.78489	3.16901	1	1	32.115
AT5G25460.1	Protein of unknown function, DUF642	1.77859	3.52304	1	1	39.953
AT1G48050.1	Ku80 family protein	1.77833	2.94118	1	1	76.639
AT1G07750.1	RmlC-like cupins superfamily protein	1.77109	5.89888	1	1	38.287
AT3G07450.1	Bifunctional inhibitor/lipid-transfer protein/seed storage 2S albumin superfamily protein	1.72079	11.3208	1	1	11.224
AT3G57150.1	homologue of NAP57	1.71919	3.18584	1	1	62.987
AT1G07830.1	Ribosomal protein L29 family protein	1.71534	8.33333	1	1	16.876
AT1G10840.1	translation initiation factor 3 subunit H1	1.7093	5.63798	1	1	38.348
AT3G07110.2	Ribosomal protein L13 family protein	1.70487	6.28019	1	1	23.579
AT3G09680.1	Ribosomal protein S12/S23 family protein	1.69724	7.74648	1	1	15.76
AT2G32730.1	26S proteasome regulatory complex, non-ATPase subcomplex, Rpn2/Psmd1 subunit	1.69293	0.896414	1	1	108.909
AT3G14940.1	Phosphoenolpyruvate carboxylase 3	1.66474	1.7562	1	1	110.091
AT5G30510.1	ribosomal protein S1	1.66154	2.16346	1	1	45.082
AT4G31480.1	Coatomer, beta subunit	1.65228	1.16034	1	1	106.077
AT5G40260.1	Nodulin MtN3 family protein	1.62178	5.85774	1	1	26.869
AT2G02050.1	NADH-ubiquinone oxidoreductase B18 subunit, putative	1.61332	8.73786	1	1	11.732
AT3G26520.1	tonoplast intrinsic protein 2	1.58553	7.11462	1	1	25.832
AT2G28190.1	copper/zinc superoxide dismutase 2	1.55068	6.01852	1	1	22.23
AT5G67360.1	Subtilase family protein	1.51145	1.84941	1	1	79.365
AT5G27700.1	ribosomal protein S21e	1.49268	18.2927	1	1	9.108
AT3G56720.3	unknown protein; FUNCTIONS IN: molecular_function unknown; INVOLVED IN: biological_process unknown; LOCATED IN: cellular_component unknown; EXPRESSED IN: 24 plant structures; EXPRESSED DURING: 15 growth stages	1.48986	2.00445	1	1	51.084
AT4G02840.2	Small nuclear ribonucleoprotein family protein	1.48188	8.73016	1	1	14.1
AT1G79440.1	Aldehyde dehydrogenase 5F1	1.48175	2.08333	1	1	56.523
AT2G33800.1	Ribosomal protein S5 family protein	1.48175	3.30033	1	1	32.625
AT5G14910.1	heavy metal transport/detoxification superfamily protein	1.4725	6.74157	1	1	18.945
AT2G30050.1	transducin family protein / WD-40 repeat family protein	1.46496	3.64238	1	1	32.622
AT1G50840.1	polymerase gamma 2	1.46445	1.2381	1	1	117.16
AT4G27440.2	protochlorophyllide oxidoreductase B	1.4578	2.99252	1	1	43.332
AT3G03100.1	NADH:ubiquinone oxidoreductase, 17.2kDa subunit	1.45705	5.03145	1	1	18.305
AT3G51260.1	20S proteasome alpha subunit PAD1	1.45445	4.4	1	1	27.32
AT5G28040.1	DNA-binding storekeeper protein-related transcriptional regulator	1.44843	2.57611	1	1	46.877
AT2G47610.1	ribosomal protein L7Ae/L30e/S12e/Gadd45 family protein	1.44709	4.28016	1	1	29.111
AT5G19580.1	glyoxal oxidase-related protein	1.41308	2.18855	1	1	64.956
AT5G37510.2	NADH-ubiquinone dehydrogenase, mitochondrial, putative	1.40749	2.13904	1	1	81.473
AT2G44790.1	uclacyanin 2	1.39881	3.9604	1	1	20.341
AT5G30495.2	fcf2 pre-rRNA processing protein	1.39073	7.65306	1	1	22.535
AT3G62530.1	ARM repeat superfamily protein	1.3782	5.42986	1	1	24.488
AT4G39370.2	ubiquitin-specific protease 27	1.37428	9.41828	1	1	40.744
AT4G35785.5	RNA-binding (RRM/RBD/RNP motifs) family protein	1.37212	4.91803	1	1	28.204
AT3G14415.2	Aldolase-type TIM barrel family protein	1.36603	2.68097	1	1	40.908
AT1G75940.1	Glycosyl hydrolase superfamily protein	1.36462	2.99065	1	1	61.636
AT1G15250.1	Zinc-binding ribosomal protein family protein	1.35546	10.5263	1	1	10.81
AT4G27140.1	seed storage albumin 1	1.35037	6.70732	1	1	19.001
AT5G55660.1	DEK domain-containing chromatin associated protein	1.34863	3.21337	1	1	87.155
AT1G28290.1	arabinogalactan protein 31	1.34544	2.22841	1	1	38.464
AT5G58710.1	rotamase CYP 7	1.34027	4.90196	1	1	21.947
AT3G19240.1	Vacuolar import/degradation, Vid27-related protein	1.33536	3.85802	1	1	72.239
AT5G65440.3	unknown protein; INVOLVED IN: biological_process unknown; EXPRESSED IN: 22 plant structures; EXPRESSED DURING: 13 growth stages; BEST Arabidopsis thaliana protein match is: unknown protein (TAIR:AT4G24610.1)	1.29542	0.622222	1	1	126.679
AT3G04930.1	DNA-binding storekeeper protein-related transcriptional regulator	1.2932	2.63158	1	1	49.676
AT3G15190.1	chloroplast 30S ribosomal protein S20, putative	1.29048	4.45545	1	1	21.813
AT3G05530.1	regulatory particle triple-A ATPase 5A	1.27646	2.59434	1	1	47.45
AT5G51550.1	EXORDIUM like 3	1.26898	3.56083	1	1	36.825
AT5G66680.1	Dolichyl-diphosphooligosaccharide-protein glycosyltransferase 48kDa subunit family protein	1.25485	2.28833	1	1	48.714
AT5G48810.1	Cytochrome B5 isoform D	1.25438	11.4286	1	1	15.088
AT4G11010.1	Nucleoside diphosphate kinase 3	1.24965	3.78151	1	1	25.718
ATCG00720.1	photosynthetic electron transfer B	1.24018	5.5814	1	1	24.137
AT1G03860.3	Prohibitin 2	1.22738	4.1958	1	1	31.791
AT4G00860.1	Protein of unknown function (DUF1138)	1.21903	11.25	1	1	8.6
AT3G18165.1	modifier of snc1,4	1.21796	4.34783	1	1	29.661
AT5G40950.1	Ribosomal protein large subunit 27	1.21638	7.57576	1	1	21.723
AT2G17870.1	cold shock domain protein 3	1.21382	5.64784	1	1	29.545
AT5G47030.1	ATPase, F1 complex, delta/epsilon subunit	1.21332	3.94089	1	1	21.534
AT5G67500.2	Voltage dependent anion channel 2	1.21148	2.9703	1	1	32.885
AT1G24120.1	ARG1-like 1	1.19647	2.98165	1	1	49.274
AT3G57290.1	eukaryotic translation initiation factor 3E	1.18098	2.26757	1	1	51.717
AT1G16700.1	Alpha-helical ferredoxin	1.16121	4.05405	1	1	25.361
AT2G22170.1	Lipase/lipooxygenase, PLAT/LH2 family protein	1.15577	5.46448	1	1	20.117
AT1G65930.1	cytosolic NADP+-dependent isocitrate dehydrogenase	1.15218	3.17073	1	1	45.717
AT1G08200.1	UDP-D-apiose/UDP-D-xylose synthase 2	1.1402	2.57069	1	1	43.762
AT1G79850.1	Ribosomal protein S17	1.13336	7.38255	1	1	16.272
AT5G09680.2	reduced lateral root formation	1.12471	3.79147	1	1	23.682
AT3G05220.1	heavy metal transport/detoxification superfamily protein	1.12136	2.77296	1	1	58.843
AT2G32690.1	glycine-rich protein 23	1.10796	8.95522	1	1	16.85
AT4G00165.2	Bifunctional inhibitor/lipid-transfer protein/seed storage 2S albumin superfamily protein	1.10408	7.8125	1	1	13.329
AT5G24770.1	Vegetative storage protein 2	1.10051	4.15094	1	1	29.824
AT2G19520.1	transducin family protein / WD-40 repeat family protein	1.09545	3.35306	1	1	55.725
AT3G12260.1	LYR family of Fe/S cluster biogenesis protein	1.09093	9.77444	1	1	15.073
AT1G72610.1	Germin-like protein 1	1.08508	8.17308	1	1	21.545
AT2G29530.2	Tim10/DDP family zinc finger protein	1.06591	9.63855	1	1	9.333
AT2G09990.1	Ribosomal protein S5 domain 2-like superfamily protein	1.05601	4.79452	1	1	16.621
AT3G21210.1	zinc ion binding	1.05586	0.870647	1	1	91.815
AT1G76820.1	eukaryotic translation initiation factor 2 (eIF-2) family protein	1.0492	0.686106	1	1	129.909
AT5G08060.1	unknown protein; FUNCTIONS IN: molecular_function unknown; INVOLVED IN: biological_process unknown; LOCATED IN: mitochondrion; EXPRESSED IN: 24 plant structures; EXPRESSED DURING: 16 growth stages; Has 42 Blast hits to 42 proteins in 17 species: Archae - 0; Bacteria - 0; Metazoa - 0; Fungi - 0; Plants - 41; Viruses - 0; Other Eukaryotes - 1 (source: NCBI BLink)	1.04187	15.2672	1	1	15.029
AT5G05340.1	Peroxidase superfamily protein	1.04105	4.62963	1	1	34.194
AT4G16143.2	importin alpha isoform 2	1.01453	2.05607	1	1	58.87
AT5G16450.2	ribonuclease E inhibitor RraA/dimethylmenaquinone methyltransferase	1.01046	6.62651	1	1	17.809
AT1G53420.1	leucine-rich repeat transmembrane protein kinase	1.00948	0.944386	1	1	107.422
AT5G58590.1	RAN binding protein 1	1.00784	5.47945	1	1	24.707
AT4G35570.1	high mobility group B5	1.00656	8	1	1	14.194
AT2G16600.1	rotamase CYP 3	1.00652	8.09249	1	1	18.48

## Sheet: Replicate 2
Full list of proteins identified by mass spectrometric analyses in affinity purification of Flag-AGDP1.
Accession	Description	Sum PEP Score	Coverage [%]	# Peptides	# Unique Peptides	MW [kDa]
AT1G09320.1	Agenet domain-containing protein	71.5505	54.7389	25	25	59.675
AT5G44340.1	tubulin beta chain 4	29.1149	28.1532	9	2	49.791
AT1G54270.1	Eif4a-2	16.9698	19.9029	7	7	46.733
AT3G46520.1	actin-12	14.7981	26.7905	7	1	41.768
AT5G37720.1	ALWAYS EARLY 4	13.884	19.4444	4	4	30.417
AT5G03300.1	Adenosine kinase 2	11.762	22.3188	4	1	37.822
AT1G26910.1	Ribosomal protein L16p/L10e family protein	8.5225	15.8371	3	3	24.893
AT5G10360.1	ribosomal protein S6e	7.59678	20.4819	4	4	28.144
AT1G04270.1	cytosolic ribosomal protein S15	6.53591	19.7368	2	2	17.118
AT4G21280.1	photosystem II subunit QA	6.02985	24.2152	4	4	23.781
AT5G22010.1	replication factor C1	5.63745	4.91632	4	4	104.314
AT3G58570.1	P-loop containing nucleoside triphosphate hydrolases superfamily protein	4.75149	3.25077	2	1	69.199
AT3G15190.1	chloroplast 30S ribosomal protein S20, putative	4.62115	11.8812	2	2	21.813
AT5G26742.2	DEAD box RNA helicase (RH3)	4.56376	3.34225	2	2	81.107
AT5G22880.1	histone B2	4.50884	22.7586	3	1	15.723
AT5G12110.1	Glutathione S-transferase, C-terminal-like;Translation elongation factor EF1B/ribosomal protein S6	4.43545	6.14035	1	1	24.773
AT1G73620.1	Pathogenesis-related thaumatin superfamily protein	4.25806	6.43939	1	1	28.195
AT2G47610.1	ribosomal protein L7Ae/L30e/S12e/Gadd45 family protein	4.05988	5.44747	1	1	29.111
AT1G17220.1	Translation initiation factor 2, small GTP-binding protein	4.05764	1.46199	1	1	109.679
AT1G20220.1	Alba DNA/RNA-binding protein	3.82687	6.34921	2	2	33.743
AT4G02930.1	GTP binding Elongation factor Tu family protein	3.65822	4.84581	2	1	49.379
AT4G02390.1	poly(ADP-ribose) polymerase	3.64187	2.1978	1	1	72.13
AT5G65220.1	Ribosomal L29 family protein	3.29158	7.51445	1	1	19.365
AT1G75030.1	thaumatin-like protein 3	2.85356	9.34959	1	1	25.426
AT5G16780.1	SART-1 family	2.71851	1.95122	1	1	94.086
AT1G27650.1	U2 snRNP auxiliary factor small subunit, putative	2.71489	5.06757	1	1	34.551
AT3G12130.1	KH domain-containing protein / zinc finger (CCCH type) family protein	2.61834	7.25806	1	1	25.936
AT1G21500.1	unknown protein; Has 29 Blast hits to 29 proteins in 12 species: Archae - 0; Bacteria - 0; Metazoa - 0; Fungi - 2; Plants - 27; Viruses - 0; Other Eukaryotes - 0 (source: NCBI BLink)	2.59465	8.73016	1	1	13.25
AT2G28000.1	chaperonin-60alpha	2.58536	2.04778	1	1	62.034
AT3G22380.2	Time for coffee	2.55284	1.02894	1	1	164.829
AT5G49530.1	SIN-like family protein	2.5397	1.59652	1	1	77.671
AT2G03390.1	UvrB/UvrC motif-containing protein	2.51385	11.8182	1	1	37.417
AT5G30510.1	ribosomal protein S1	2.39888	5.76923	2	2	45.082
AT3G61310.1	AT hook motif DNA-binding family protein	2.39502	3.9548	1	1	36.759
AT2G17560.2	high mobility group B4	2.25877	9.42029	1	1	15.411
AT3G09680.1	Ribosomal protein S12/S23 family protein	2.1408	7.74648	1	1	15.76
AT1G26570.1	UDP-glucose dehydrogenase 1	1.99482	2.079	1	1	52.938
AT1G55310.3	SC35-like splicing factor 33	1.92154	3.66667	1	1	34.707
AT5G03040.2	IQ-domain 2	1.85171	4.33839	1	1	50.432
AT5G51550.1	EXORDIUM like 3	1.84527	3.56083	1	1	36.825
AT2G16505.1	Maternally expressed gene (MEG) family protein	1.84466	15.5844	1	1	8.587
AT3G24100.1	Uncharacterised protein family SERF	1.77937	15.942	1	1	7.248
AT1G64520.1	regulatory particle non-ATPase 12A	1.76523	4.11985	1	1	30.687
AT2G20890.1	Photosystem II reaction center PSB29 protein	1.73779	4.33333	1	1	33.775
AT2G16860.1	GCIP-interacting family protein	1.73447	3.69128	1	1	35.149
AT2G43970.1	RNA-binding protein	1.73353	2.56881	1	1	60.552
AT5G60040.2	nuclear RNA polymerase C1	1.66394	1.00647	1	1	154.518
AT3G16410.1	nitrile specifier protein 4	1.64245	2.26171	1	1	67.562
AT4G27440.2	protochlorophyllide oxidoreductase B	1.63246	2.99252	1	1	43.332
AT1G26110.1	decapping 5	1.61547	1.96399	1	1	64.331
AT5G13490.2	ADP/ATP carrier 2	1.59278	2.85714	1	1	41.72
AT3G07110.2	Ribosomal protein L13 family protein	1.56241	6.28019	1	1	23.579
AT5G47890.1	NADH-ubiquinone oxidoreductase B8 subunit, putative	1.55878	14.433	1	1	10.844
AT3G54890.1	photosystem I light harvesting complex gene 1	1.45581	5.80913	1	1	25.979
AT2G35490.1	Plastid-lipid associated protein PAP / fibrillin family protein	1.39297	2.92553	1	1	40.481
AT3G14415.2	Aldolase-type TIM barrel family protein	1.39265	2.68097	1	1	40.908
AT1G53420.1	leucine-rich repeat transmembrane protein kinase	1.35724	0.944386	1	1	107.422
AT5G08415.1	radical SAM superfamily protein	1.33658	3.80711	1	1	43.594
AT4G36690.1	U2 snRNP auxilliary factor, large subunit, splicing factor	1.3148	2.26876	1	1	63.512
AT1G15250.1	Zinc-binding ribosomal protein family protein	1.30321	10.5263	1	1	10.81
AT2G38530.1	Lipid transfer protein 2	1.28575	9.32203	1	1	11.93
AT1G60620.1	RNA polymerase I subunit 43	1.27984	4.67532	1	1	43.34
AT5G67360.1	Subtilase family protein	1.24603	1.84941	1	1	79.365
AT4G09000.2	general regulatory factor 1	1.24101	2.51572	1	1	35.816
AT5G25610.1	BURP domain-containing protein	1.20971	3.82653	1	1	42.233
AT2G24020.1	Uncharacterised BCR, YbaB family COG0718	1.20642	6.04396	1	1	19.799
AT2G36200.2	P-loop containing nucleoside triphosphate hydrolases superfamily protein	1.20322	2.01923	1	1	117.423
AT4G17370.1	oxidoreductase family protein	1.19368	1.90217	1	1	40.709
AT4G16830.1	Hyaluronan / mRNA binding family	1.17535	2.25352	1	1	37.446
AT3G22660.1	rRNA processing protein-related	1.17334	3.75427	1	1	33.185
AT5G15090.1	voltage dependent anion channel 3	1.15218	3.28467	1	1	29.193
AT3G54540.1	general control non-repressible 4	1.13365	2.48963	1	1	80.431
AT5G22040.2	unknown protein; FUNCTIONS IN: molecular_function unknown; INVOLVED IN: biological_process unknown; LOCATED IN: cellular_component unknown; Has 30201 Blast hits to 17322 proteins in 780 species: Archae - 12; Bacteria - 1396; Metazoa - 17338; Fungi - 3422; Plants - 5037; Viruses - 0; Other Eukaryotes - 2996 (source: NCBI BLink)	1.12459	3.16901	1	1	32.115
AT5G03740.1	histone deacetylase 2C	1.12269	4.42177	1	1	31.811
AT1G54580.1	acyl carrier protein 2	1.11907	7.35294	1	1	14.519
AT2G28190.1	copper/zinc superoxide dismutase 2	1.09512	6.94444	1	1	22.23
AT3G03726.1	Protein of unknown function (DUF295)	1.08444	8.65052	1	1	33.05
AT4G35570.1	high mobility group B5	1.08171	8	1	1	14.194
AT2G34860.2	DnaJ/Hsp40 cysteine-rich domain superfamily protein	1.06748	8.60215	1	1	19.93
AT2G29540.2	RNApolymerase 14 kDa subunit	1.04949	6.55738	1	1	14.07
AT2G40070.1	BEST Arabidopsis thaliana protein match is: proline-rich family protein (TAIR:AT3G09000.1); Has 35333 Blast hits to 34131 proteins in 2444 species: Archae - 798; Bacteria - 22429; Metazoa - 974; Fungi - 991; Plants - 531; Viruses - 0; Other Eukaryotes - 9610 (source: NCBI BLink)	1.03939	2.47117	1	1	64.12
AT4G16360.3	5'-AMP-activated protein kinase beta-2 subunit protein	1.02045	3.83142	1	1	28.999
AT3G47650.1	DnaJ/Hsp40 cysteine-rich domain superfamily protein	1.02022	6.61765	1	1	14.537
AT5G15970.1	stress-responsive protein (KIN2) / stress-induced protein (KIN2) / cold-responsive protein (COR6.6) / cold-regulated protein (COR6.6)	1.01809	16.6667	1	1	6.547
AT3G44110.1	DNAJ homologue 3	1.018	2.38095	1	1	46.415
AT2G46280.1	TGF-beta receptor interacting protein 1	0.993534	3.65854	1	1	36.365
AT1G73100.1	SU(VAR)3-9 homolog 3	0.98843	1.34529	1	1	73.392
AT2G19120.1	P-loop containing nucleoside triphosphate hydrolases superfamily protein	0.985479	1.55963	1	1	121.447
AT4G40030.2	Histone superfamily protein	0.98506	4.26829	1	1	18.69

## Sheet: Replicate 3
Full list of proteins identified by mass spectrometric analyses in affinity purification of Flag-AGDP1.
Accession	Description	Score	Coverage [%]	# Peptides	# Unique Peptides	MW [kDa]
AT1G09320.1	agenet domain-containing protein	1725	65	50	50	59.675
AT5G25980.2	glucoside glucohydrolase 2	423	34	19	18	62.692
AT5G04140.1	glutamate synthase 1	85	14	15	15	176.64
AT5G07530.1	glycine rich protein 17	234	31	12	12	53.159
AT1G33960.1	P-loop containing nucleoside triphosphate hydrolases superfamily protein	173	42	12	12	40.044
AT2G39460.1	ribosomal protein L23AA	86	49	12	12	17.43
AT5G51750.1	subtilase 1.3	101	24	11	11	84.897
AT5G26710.1	Glutamyl/glutaminyl-tRNA synthetase, class Ic	78	17	11	11	81.013
AT1G57660.1	Translation protein SH3-like family protein	54	54	11	11	18.697
AT5G55220.1	trigger factor type chaperone family protein	186	19	9	9	61.695
AT1G01960.1	SEC7-like guanine nucleotide exchange family protein	157	7	9	9	194.818
AT4G02930.1	GTP binding Elongation factor Tu family protein	123	25	9	9	49.379
AT1G09620.1	ATP binding;leucine-tRNA ligases;aminoacyl-tRNA ligases;nucleotide binding;ATP binding;aminoacyl-tRNA ligases	79	13	9	9	123.372
AT3G02260.1	auxin transport protein (BIG)	67	3	9	9	567.527
AT1G18500.1	methylthioalkylmalate synthase-like 4	47	18	9	9	68.633
AT5G61780.1	TUDOR-SN protein 2	128	12	10	8	107.675
AT1G75940.1	Glycosyl hydrolase superfamily protein	62	19	9	8	61.636
AT1G75930.1	extracellular lipase 6	129	22	8	8	38.571
AT2G37270.1	ribosomal protein 5B	95	31	8	8	22.976
AT1G27400.1	Ribosomal protein L22p/L17e family protein	45	32	8	8	19.885
AT3G19760.1	eukaryotic initiation factor 4A-III	107	25	9	7	45.815
AT5G14740.2	carbonic anhydrase 2	306	51	14	7	28.326
AT4G31480.1	Coatomer, beta subunit	146	12	7	7	106.077
AT3G52990.1	Pyruvate kinase family protein	138	20	7	7	57.459
AT4G39080.1	vacuolar proton ATPase A3	131	11	7	7	92.774
AT2G20420.1	ATP citrate lyase (ACL) family protein	120	17	7	7	45.317
AT3G59970.3	methylenetetrahydrofolate reductase 1	96	21	10	7	66.246
AT3G44110.1	DNAJ homologue 3	66	20	7	7	46.415
AT3G13920.1	eukaryotic translation initiation factor 4A1	444	56	23	6	46.675
AT1G04820.1	tubulin alpha-4 chain	391	42	14	6	49.509
AT1G62020.1	Coatomer, alpha subunit	279	20	20	6	136.48
AT2G33150.1	peroxisomal 3-ketoacyl-CoA thiolase 3	122	23	6	6	48.548
AT3G55800.1	sedoheptulose-bisphosphatase	119	16	6	6	42.388
AT1G80480.1	plastid transcriptionally active 17	109	17	6	6	49.457
AT2G44160.1	methylenetetrahydrofolate reductase 2	53	18	9	6	66.759
AT1G52360.1	Coatomer, beta' subunit	86	11	10	6	104.401
AT1G23410.1	Ribosomal protein S27a / Ubiquitin family protein	80	31	7	6	17.66
AT3G18000.1	S-adenosyl-L-methionine-dependent methyltransferases superfamily protein	75	18	6	6	56.067
AT3G58570.1	P-loop containing nucleoside triphosphate hydrolases superfamily protein	74	13	6	6	69.199
AT5G48880.1	peroxisomal 3-keto-acyl-CoA thiolase 2	72	25	6	6	43.145
AT3G11910.1	ubiquitin-specific protease 13	69	7	6	6	130.567
AT4G31990.1	aspartate aminotransferase 5	65	13	6	6	49.799
AT1G64790.1	ILITYHIA	65	4	6	6	284.599
AT5G03940.1	chloroplast signal recognition particle 54 kDa subunit	59	16	6	6	61.193
AT5G67030.1	zeaxanthin epoxidase (ZEP) (ABA1)	59	10	6	6	73.795
AT4G18480.1	P-loop containing nucleoside triphosphate hydrolases superfamily protein	50	20	6	6	46.241
AT4G25740.1	RNA binding Plectin/S10 domain-containing protein	49	41	8	6	19.435
AT5G15450.1	casein lytic proteinase B3	43	8	6	6	108.876
AT1G15750.1	Transducin family protein / WD-40 repeat family protein	34	5	6	6	124.22
AT1G77940.1	Ribosomal protein L7Ae/L30e/S12e/Gadd45 family protein	26	40	6	6	12.282
AT2G37620.1	actin 1	308	51	21	5	41.771
AT5G05780.1	RP non-ATPase subunit 8A	175	26	5	5	34.706
AT4G17560.1	Ribosomal protein L19 family protein	123	31	6	5	25.503
AT4G37510.1	Ribonuclease III family protein	116	17	6	5	62.392
AT1G50030.1	target of rapamycin	108	2	5	5	279.013
AT3G08943.1	ARM repeat superfamily protein	102	8	5	5	96.339
AT5G62190.1	DEAD box RNA helicase (PRH75)	102	10	5	5	72.845
AT4G35830.1	aconitase 1	99	10	8	5	98.09
AT5G52040.1	RNA-binding (RRM/RBD/RNP motifs) family protein	93	20	5	5	41.257
AT3G06400.1	chromatin-remodeling protein 11	92	7	5	5	122.352
AT2G44610.1	Ras-related small GTP-binding family protein	65	29	5	5	23.116
AT3G02360.1	6-phosphogluconate dehydrogenase family protein	86	13	5	5	53.544
AT1G17220.1	Translation initiation factor 2, small GTP-binding protein	85	8	5	5	109.679
AT3G56340.1	Ribosomal protein S26e family protein	80	44	5	5	14.619
AT3G27240.1	Cytochrome C1 family	69	29	5	5	33.629
AT2G20990.1	synaptotagmin A	68	14	5	5	61.704
AT4G15530.1	pyruvate orthophosphate dikinase	66	11	5	5	104.138
AT2G37080.1	ROP interactive partner 3	65	10	5	5	65.817
AT4G31880.1	LOCATED IN: cytosol, chloroplast; EXPRESSED IN: 24 plant structures; EXPRESSED DURING: 14 growth stages; BEST Arabidopsis thaliana protein match is: Tudor/PWWP/MBT superfamily protein (TAIR:AT1G15940.1); Has 137162 Blast hits to 70781 proteins in 2973 species: Archae - 289; Bacteria - 24182; Metazoa - 56725; Fungi - 20130; Plants - 6559; Viruses - 758; Other Eukaryotes - 28519 (source: NCBI BLink…	65	8	5	5	94.152
AT5G35970.1	P-loop containing nucleoside triphosphate hydrolases superfamily protein	64	8	5	5	104.981
AT5G08530.1	51 kDa subunit of complex I	63	9	5	5	53.415
AT1G30360.1	Early-responsive to dehydration stress protein (ERD4)	55	9	5	5	81.883
AT1G13370.1	Histone superfamily protein	54	27	5	5	15.348
AT4G01037.1	Ubiquitin carboxyl-terminal hydrolase family protein	54	13	5	5	61.195
AT1G17290.1	alanine aminotransferas	52	13	6	5	59.783
AT5G08610.1	P-loop containing nucleoside triphosphate hydrolases superfamily protein	48	8	5	5	94.128
AT1G57750.1	cytochrome P450, family 96, subfamily A, polypeptide 15	47	9	5	5	57.659
AT2G47390.1	Prolyl oligopeptidase family protein	40	9	5	5	106.2
AT5G16620.1	hydroxyproline-rich glycoprotein family protein	39	17	5	5	48.872
AT4G24800.1	MA3 domain-containing protein	35	8	5	5	77.387
AT3G59040.1	Tetratricopeptide repeat (TPR)-like superfamily protein	34	10	5	5	66.119
AT5G19770.1	tubulin alpha-3	249	33	12	4	49.622
AT2G36460.1	Aldolase superfamily protein	236	38	8	4	38.363
AT4G10450.1	Ribosomal protein L6 family	77	29	7	4	21.96
AT3G17390.1	S-adenosylmethionine synthetase family protein	140	39	11	4	42.769
AT4G35450.1	ankyrin repeat-containing protein 2	165	23	4	4	36.961
AT5G03290.1	isocitrate dehydrogenase V	162	11	4	4	40.599
AT5G66570.1	PS II oxygen-evolving complex 1	144	36	11	4	35.121
AT5G60600.1	4-hydroxy-3-methylbut-2-enyl diphosphate synthase	123	8	4	4	82.204
AT1G27090.1	glycine-rich protein	121	19	4	4	45.99
AT3G02200.2	Proteasome component (PCI) domain protein	111	19	5	4	46.755
AT4G33680.1	Pyridoxal phosphate (PLP)-dependent transferases superfamily protein	103	9	4	4	50.364
AT5G23740.1	ribosomal protein S11-beta	49	39	8	4	17.738
AT1G10670.1	ATP-citrate lyase A-1	93	14	4	4	46.649
AT4G02290.1	glycosyl hydrolase 9B13	90	9	4	4	57.265
AT5G47200.1	RAB GTPase homolog 1A	52	44	6	4	22.299
AT3G10690.1	DNA GYRASE A	80	6	4	4	104.472
AT3G09820.1	adenosine kinase 1	63	29	8	4	37.812
AT3G18790.1	FUNCTIONS IN: molecular_function unknown; INVOLVED IN: biological_process unknown; LOCATED IN: chloroplast; EXPRESSED IN: 22 plant structures; EXPRESSED DURING: 13 growth stages; CONTAINS InterPro DOMAIN/s: Isy1-like splicing (InterPro:IPR009360); Has 1147 Blast hits to 965 proteins in 236 species: Archae - 12; Bacteria - 13; Metazoa - 351; Fungi - 230; Plants - 49; Viruses - 9; Other Eukaryotes …	74	18	4	4	35.355
AT1G48410.1	Stabilizer of iron transporter SufD / Polynucleotidyl transferase	73	4	4	4	116.118
AT3G24430.1	ATP binding	72	10	4	4	57.728
AT1G11260.1	sugar transporter 1	70	8	4	4	57.573
AT1G77510.1	PDI-like 1-2	69	18	7	4	56.329
AT5G55280.1	homolog of bacterial cytokinesis Z-ring protein FTSZ 1-1	68	14	4	4	45.536
AT2G47980.1	sister-chromatid cohesion protein 3	68	6	4	4	125.68
AT1G33430.1	Galactosyltransferase family protein	67	13	4	4	44.704
AT3G18680.1	Amino acid kinase family protein	67	19	4	4	36.24
AT5G08080.1	syntaxin of plants 132	65	26	4	4	34.204
AT5G19940.1	Plastid-lipid associated protein PAP / fibrillin family protein	65	23	4	4	26.466
AT1G20450.1	Dehydrin family protein	61	23	4	4	29.53
AT4G09040.1	RNA-binding (RRM/RBD/RNP motifs) family protein	60	13	4	4	34.011
AT2G26910.1	pleiotropic drug resistance 4	59	5	5	4	161.161
AT2G35490.1	Plastid-lipid associated protein PAP / fibrillin family protein	58	12	4	4	40.481
AT3G27190.1	uridine kinase-like 2	58	8	4	4	54.176
AT1G12410.1	CLP protease proteolytic subunit 2	58	13	4	4	31.189
AT2G16950.1	transportin 1	56	9	4	4	99.572
ATCG00330.1	chloroplast ribosomal protein S14	54	30	4	4	11.735
AT1G76810.1	eukaryotic translation initiation factor 2 (eIF-2) family protein	53	6	4	4	142.029
AT3G49470.1	nascent polypeptide-associated complex subunit alpha-like protein 2	52	41	4	4	23.698
AT5G53620.1	unknown protein; INVOLVED IN: biological_process unknown; EXPRESSED IN: 23 plant structures; EXPRESSED DURING: 13 growth stages; Has 28929 Blast hits to 19542 proteins in 1425 species: Archae - 211; Bacteria - 3079; Metazoa - 14558; Fungi - 2157; Plants - 966; Viruses - 80; Other Eukaryotes - 7878 (source: NCBI BLink).	50	14	4	4	76.27
AT1G47550.1	exocyst complex component sec3A	47	6	4	4	100.001
AT3G25230.1	rotamase FKBP 1	48	11	4	4	61.414
AT2G02050.1	NADH-ubiquinone oxidoreductase B18 subunit, putative	47	33	4	4	11.732
AT2G43710.1	Plant stearoyl-acyl-carrier-protein desaturase family protein	47	14	4	4	45.664
AT3G06980.1	DEA(D/H)-box RNA helicase family protein	45	9	4	4	87.375
AT2G40060.1	Clathrin light chain protein	45	15	4	4	28.819
AT3G60240.2	eukaryotic translation initiation factor 4G	44	5	4	4	187.434
AT5G11560.1	catalytics	44	6	4	4	108.801
AT5G10860.1	Cystathionine beta-synthase (CBS) family protein	43	20	4	4	22.715
AT4G17600.1	Chlorophyll A-B binding family protein	43	16	4	4	29.385
AT2G37230.1	Tetratricopeptide repeat (TPR)-like superfamily protein	43	6	4	4	85.65
AT5G12470.1	Protein of unknown function (DUF3411)	42	11	4	4	41.297
AT1G52300.1	Zinc-binding ribosomal protein family protein	42	31	4	4	10.834
AT5G34850.1	purple acid phosphatase 26	41	13	4	4	54.975
AT5G65020.1	annexin 2	41	15	4	4	36.244
AT4G39150.1	DNAJ heat shock N-terminal domain-containing protein	40	9	4	4	38.438
AT1G01080.1	RNA-binding (RRM/RBD/RNP motifs) family protein	40	15	4	4	32.555
AT5G16715.1	ATP binding;valine-tRNA ligases;aminoacyl-tRNA ligases;nucleotide binding;ATP binding;aminoacyl-tRNA ligases	40	5	4	4	110.56
AT1G67730.1	beta-ketoacyl reductase 1	39	14	4	4	35.739
AT5G63320.1	nuclear protein X1	38	8	4	4	118.9
AT1G69840.1	SPFH/Band 7/PHB domain-containing membrane-associated protein family	37	15	4	4	31.386
AT5G66760.1	succinate dehydrogenase 1-1	36	9	4	4	69.612
AT5G51550.1	EXORDIUM like 3	35	11	4	4	36.825
AT3G11964.1	RNA binding;RNA binding	35	2	4	4	211.473
AT1G15340.1	methyl-CPG-binding domain 10	35	16	4	4	42.333
AT3G06530.1	ARM repeat superfamily protein	35	3	4	4	246.165
AT3G25480.1	Rhodanese/Cell cycle control phosphatase superfamily protein	32	19	4	4	28.993
AT1G19580.1	gamma carbonic anhydrase 1	30	37	5	4	29.952
AT3G63140.1	chloroplast stem-loop binding protein of 41 kDa	30	10	4	4	43.903
AT2G25970.1	KH domain-containing protein	28	9	4	4	64.567
AT5G44340.1	tubulin beta chain 4	297	53	20	3	49.791
AT5G65430.1	general regulatory factor 8	214	35	10	3	28.011
AT1G78300.1	general regulatory factor 2	132	47	13	3	29.144
AT3G55610.1	delta 1-pyrroline-5-carboxylate synthase 2	91	15	7	3	78.822
AT1G19870.1	IQ-domain 32	102	6	3	3	86.829
AT3G62530.1	ARM repeat superfamily protein	99	17	3	3	24.488
AT1G12270.1	stress-inducible protein, putative	97	7	3	3	64.544
AT2G46520.1	cellular apoptosis susceptibility protein, putative / importin-alpha re-exporter, putative	95	4	3	3	108.588
AT5G62790.1	1-deoxy-D-xylulose 5-phosphate reductoisomerase	93	14	3	3	51.931
AT4G02450.1	HSP20-like chaperones superfamily protein	92	18	3	3	25.454
AT1G21630.1	Calcium-binding EF hand family protein	91	3	3	3	131.77
AT3G14990.1	Class I glutamine amidotransferase-like superfamily protein	90	13	3	3	41.831
AT1G70730.1	Phosphoglucomutase/phosphomannomutase family protein	86	21	8	3	63.442
AT1G23190.1	Phosphoglucomutase/phosphomannomutase family protein	64	22	8	3	63.131
AT1G02840.1	RNA-binding (RRM/RBD/RNP motifs) family protein	66	17	4	3	33.709
AT5G13650.1	elongation factor family protein	74	8	3	3	74.268
AT1G42960.1	expressed protein localized to the inner membrane of the chloroplast.	74	21	3	3	17.818
AT1G07070.1	Ribosomal protein L35Ae family protein	71	24	3	3	12.84
AT5G66470.1	RNA binding;GTP binding	70	7	3	3	48.9
AT3G54470.1	uridine 5'-monophosphate synthase / UMP synthase (PYRE-F) (UMPS)	69	11	3	3	51.817
AT4G00570.1	NAD-dependent malic enzyme 2	68	7	3	3	66.598
AT4G17100.1	CONTAINS InterPro DOMAIN/s: Endoribonuclease XendoU (InterPro:IPR018998); Has 943 Blast hits to 770 proteins in 162 species: Archae - 0; Bacteria - 61; Metazoa - 472; Fungi - 40; Plants - 78; Viruses - 35; Other Eukaryotes - 257 (source: NCBI BLink).	66	13	3	3	49.385
AT5G42980.1	thioredoxin 3	64	37	3	3	13.101
AT5G43060.1	Granulin repeat cysteine protease family protein	63	8	3	3	51.171
AT1G11860.1	Glycine cleavage T-protein family	63	13	3	3	44.417
AT3G53460.1	chloroplast RNA-binding protein 29	61	11	3	3	35.985
AT1G74910.1	ADP-glucose pyrophosphorylase family protein	61	7	3	3	45.535
AT1G05500.1	Calcium-dependent lipid-binding (CaLB domain) family protein	61	11	3	3	62.889
AT1G77180.1	chromatin protein family	61	5	3	3	69.38
AT5G22010.1	replication factor C1	60	3	3	3	104.314
AT4G36680.1	Tetratricopeptide repeat (TPR)-like superfamily protein	60	10	3	3	46.518
AT5G57655.2	xylose isomerase family protein	58	9	3	3	53.686
AT2G06850.1	xyloglucan endotransglucosylase/hydrolase 4	56	13	3	3	34.269
AT2G47450.1	chloroplast signal recognition particle component (CAO)	57	13	3	3	41.253
AT5G11880.1	Pyridoxal-dependent decarboxylase family protein	56	8	3	3	54.13
AT1G13980.1	sec7 domain-containing protein	55	3	3	3	162.514
AT2G05990.1	NAD(P)-binding Rossmann-fold superfamily protein	55	12	3	3	41.188
AT1G49750.1	Leucine-rich repeat (LRR) family protein	54	7	3	3	54.373
AT2G27680.1	NAD(P)-linked oxidoreductase superfamily protein	51	10	3	3	43.127
AT3G07010.1	Pectin lyase-like superfamily protein	51	11	3	3	46.145
AT5G06160.1	splicing factor-related	51	5	3	3	58.936
AT3G53580.1	diaminopimelate epimerase family protein	51	9	3	3	38.959
AT5G52520.1	Class II aaRS and biotin synthetases superfamily protein	50	6	3	3	60.709
AT3G45190.1	SIT4 phosphatase-associated family protein	50	7	3	3	87.585
AT4G02520.1	glutathione S-transferase PHI 2	50	16	3	3	24.114
AT2G05120.1	Nucleoporin, Nup133/Nup155-like	50	4	3	3	144.507
AT1G66970.1	SHV3-like 2	48	6	3	3	83.736
AT4G26300.1	Arginyl-tRNA synthetase, class Ic	48	5	3	3	72.341
AT1G09760.1	U2 small nuclear ribonucleoprotein A	48	12	3	3	28.024
AT4G19210.1	RNAse l inhibitor protein 2	48	6	3	3	68.346
AT2G20890.1	photosystem II reaction center PSB29 protein	47	11	3	3	33.775
AT5G61020.1	evolutionarily conserved C-terminal region 3	47	11	3	3	55.191
AT3G07050.1	GTP-binding family protein	47	9	3	3	65.744
AT5G62810.1	peroxin 14	46	10	3	3	55.561
AT3G22330.1	putative mitochondrial RNA helicase 2	46	6	3	3	65.319
AT3G06580.1	Mevalonate/galactokinase family protein	45	12	3	3	54.307
AT2G47510.1	fumarase 1	45	12	3	3	52.966
AT2G34640.1	plastid transcriptionally active 12	45	7	3	3	60.857
AT1G54100.1	aldehyde dehydrogenase 7B4	44	6	3	3	54.174
AT5G27470.1	seryl-tRNA synthetase / serine--tRNA ligase	44	6	3	3	51.596
AT2G34040.1	Apoptosis inhibitory protein 5 (API5)	43	7	3	3	61.606
AT5G08180.1	Ribosomal protein L7Ae/L30e/S12e/Gadd45 family protein	43	29	3	3	16.937
ATCG00860.1	Chloroplast Ycf2;ATPase, AAA type, core	42	2	3	3	269.395
AT4G20980.1	Eukaryotic translation initiation factor 3 subunit 7 (eIF-3)	41	9	3	3	66.683
AT1G68590.1	Ribosomal protein PSRP-3/Ycf65	40	16	3	3	18.461
AT4G34700.1	LYR family of Fe/S cluster biogenesis protein	40	26	3	3	13.608
AT1G30690.1	Sec14p-like phosphatidylinositol transfer family protein	40	9	4	3	61.152
AT5G26570.1	catalytics;carbohydrate kinases;phosphoglucan, water dikinases	39	4	3	3	131.241
AT5G23750.1	Remorin family protein	38	17	3	3	22.438
AT4G33650.1	dynamin-related protein 3A	38	5	3	3	89.571
AT1G74560.1	NAP1-related protein 1	37	14	3	3	29.398
AT4G20260.1	plasma-membrane associated cation-binding protein 1	37	11	3	3	24.569
AT1G04630.1	GRIM-19 protein	36	28	3	3	16.115
AT1G61730.1	DNA-binding storekeeper protein-related transcriptional regulator	36	11	3	3	40.855
AT1G23740.1	Oxidoreductase, zinc-binding dehydrogenase family protein	36	7	3	3	40.961
AT1G35580.1	cytosolic invertase 1	35	9	3	3	62.794
AT5G61970.1	signal recognition particle-related / SRP-related	35	7	3	3	68.79
AT3G19960.1	myosin 1	35	3	3	3	131.047
AT5G66120.2	3-dehydroquinate synthase, putative	35	14	3	3	48.034
AT3G59020.1	ARM repeat superfamily protein	34	3	3	3	117.565
AT5G57870.1	MIF4G domain-containing protein / MA3 domain-containing protein	34	9	4	3	85.518
AT5G47010.1	RNA helicase, putative	34	5	3	3	136.783
AT4G10710.1	global transcription factor C	34	3	3	3	120.511
AT4G02990.1	Mitochondrial transcription termination factor family protein	33	8	3	3	61.51
AT1G10490.1	Domain of unknown function (DUF1726) ;Putative ATPase (DUF699)	33	3	3	3	115.546
AT5G41950.1	Tetratricopeptide repeat (TPR)-like superfamily protein	33	7	3	3	62.359
AT1G11660.1	heat shock protein 70 (Hsp 70) family protein	32	8	4	3	85.166
AT2G24200.1	Cytosol aminopeptidase family protein	32	7	3	3	54.475
AT3G18240.1	Ribosomal protein S24/S35, mitochondrial	31	8	3	3	48.023
AT1G33810.1	unknown protein; FUNCTIONS IN: molecular_function unknown; INVOLVED IN: biological_process unknown; LOCATED IN: chloroplast thylakoid membrane, chloroplast, chloroplast envelope; EXPRESSED IN: 22 plant structures; EXPRESSED DURING: 13 growth stages; Has 39 Blast hits to 39 proteins in 18 species: Archae - 0; Bacteria - 0; Metazoa - 0; Fungi - 0; Plants - 39; Viruses - 0; Other Eukaryotes - 0 (sou…	31	21	3	3	15.688
AT2G28950.1	expansin A6	30	12	3	3	27.8
AT1G63780.1	Ribosomal RNA processing Brix domain protein	30	15	3	3	34.085
AT2G44350.1	Citrate synthase family protein	29	7	3	3	52.621
AT1G79530.1	glyceraldehyde-3-phosphate dehydrogenase of plastid 1	90	12	4	2	44.803
AT5G26000.1	thioglucoside glucohydrolase 1	61	9	3	2	61.094
AT1G07790.1	Histone superfamily protein	376	54	10	2	16.392
AT3G53870.1	Ribosomal protein S3 family protein	351	55	18	2	27.332
AT4G01850.1	S-adenosylmethionine synthetase 2	285	33	10	2	43.228
AT5G07340.1	Calreticulin family protein	82	11	4	2	60.452
AT5G11420.1	Protein of unknown function, DUF642	69	14	5	2	39.615
AT3G23810.1	S-adenosyl-l-homocysteine (SAH) hydrolase 2	114	22	10	2	53.125
AT4G39980.1	3-deoxy-D-arabino-heptulosonate 7-phosphate synthase 1	103	7	4	2	57.942
AT1G48860.1	RNA 3'-terminal phosphate cyclase/enolpyruvate transferase, alpha/beta	124	12	7	2	55.796
AT5G35430.1	Tetratricopeptide repeat (TPR)-like superfamily protein	114	5	2	2	86.683
AT5G15610.1	Proteasome component (PCI) domain protein	57	11	3	2	49.736
AT3G17410.1	Protein kinase superfamily protein	91	8	2	2	39.537
AT1G78380.1	glutathione S-transferase TAU 19	88	11	2	2	25.634
AT3G51140.1	Protein of unknown function (DUF3353)	86	12	2	2	31.516
AT3G20670.1	histone H2A 13	82	43	5	2	13.841
AT4G24780.1	Pectin lyase-like superfamily protein	84	10	2	2	44.985
AT3G18760.1	Translation elongation factor EF1B/ribosomal protein S6 family protein	81	17	2	2	15.956
AT5G66510.1	gamma carbonic anhydrase 3	55	16	4	2	27.82
AT2G26890.1	DNAJ heat shock N-terminal domain-containing protein	75	1	2	2	278.897
AT5G50250.1	chloroplast RNA-binding protein 31B	75	12	2	2	31.85
AT2G45540.1	WD-40 repeat family protein / beige-related	74	1	2	2	321.731
ATCG00790.1	ribosomal protein L16	74	21	2	2	15.284
AT1G63610.1	unknown protein; FUNCTIONS IN: molecular_function unknown; INVOLVED IN: biological_process unknown; LOCATED IN: chloroplast; EXPRESSED IN: 22 plant structures; EXPRESSED DURING: 13 growth stages; BEST Arabidopsis thaliana protein match is: unknown protein (TAIR:AT2G14910.1); Has 537 Blast hits to 411 proteins in 100 species: Archae - 0; Bacteria - 231; Metazoa - 0; Fungi - 0; Plants - 94; Viruses…	72	9	2	2	37.931
AT1G09270.1	importin alpha isoform 4	71	7	4	2	59.409
AT4G14030.1	selenium-binding protein 1	70	6	2	2	54.023
AT3G04870.1	zeta-carotene desaturase	69	4	2	2	61.595
AT5G12140.1	cystatin-1	69	43	2	2	11.249
AT1G04530.1	Tetratricopeptide repeat (TPR)-like superfamily protein	66	11	2	2	34.531
AT5G43830.1	Aluminium induced protein with YGL and LRDR motifs	64	14	2	2	27.492
AT4G04670.1	Met-10+ like family protein / kelch repeat-containing protein	64	2	3	2	110.786
AT4G27640.1	ARM repeat superfamily protein	63	2	2	2	115.159
AT4G04200.1	Microsomal signal peptidase 25 kDa subunit (SPC25)	61	13	2	2	21.214
AT4G25550.1	Cleavage/polyadenylation specificity factor, 25kDa subunit	61	14	2	2	22.815
AT3G05020.1	acyl carrier protein 1	61	28	2	2	15.046
AT1G66430.1	pfkB-like carbohydrate kinase family protein	60	9	2	2	41.445
ATMG00285.1	NADH dehydrogenase 2A	60	3	2	2	54.844
AT2G22250.1	aspartate aminotransferase	60	6	2	2	46.01
AT2G25060.1	early nodulin-like protein 14	59	5	2	2	19.47
AT1G14670.1	Endomembrane protein 70 protein family	58	3	2	2	68.04
AT2G35410.1	RNA-binding (RRM/RBD/RNP motifs) family protein	58	9	2	2	33.765
AT3G27925.1	DegP protease 1	58	6	2	2	46.645
AT1G62380.1	ACC oxidase 2	58	8	2	2	36.16
AT5G16290.1	VALINE-TOLERANT 1	57	10	2	2	52.298
AT4G23680.1	Polyketide cyclase/dehydrase and lipid transport superfamily protein	57	16	2	2	17.463
AT5G54810.1	tryptophan synthase beta-subunit 1	56	6	2	2	50.894
AT5G49030.1	tRNA synthetase class I (I, L, M and V) family protein	56	4	2	2	122.93
AT4G33030.1	sulfoquinovosyldiacylglycerol 1	56	5	2	2	53.08
AT4G31300.1	N-terminal nucleophile aminohydrolases (Ntn hydrolases) superfamily protein	56	15	2	2	25.136
AT4G01690.1	Flavin containing amine oxidoreductase family	55	3	2	2	57.659
AT3G27740.1	carbamoyl phosphate synthetase A	55	8	2	2	47.029
AT3G07100.1	Sec23/Sec24 protein transport family protein	55	3	2	2	113.887
AT5G03540.1	exocyst subunit exo70 family protein A1	54	5	2	2	72.253
AT1G56450.1	20S proteasome beta subunit G1	54	13	2	2	27.634
AT3G47930.1	L-galactono-1,4-lactone dehydrogenase	54	7	2	2	68.513
AT1G14610.1	valyl-tRNA synthetase / valine--tRNA ligase (VALRS)	54	3	2	2	125.846
AT3G04550.1	unknown protein; INVOLVED IN: biological_process unknown; LOCATED IN: chloroplast stroma, chloroplast; EXPRESSED IN: 22 plant structures; EXPRESSED DURING: 13 growth stages; BEST Arabidopsis thaliana protein match is: unknown protein (TAIR:AT5G28500.1); Has 110 Blast hits to 110 proteins in 51 species: Archae - 0; Bacteria - 67; Metazoa - 1; Fungi - 0; Plants - 41; Viruses - 0; Other Eukaryotes -…	53	6	2	2	50.168
AT2G30860.1	glutathione S-transferase PHI 9	52	10	2	2	24.131
AT2G33340.1	MOS4-associated complex 3B	52	2	2	2	56.693
AT5G63570.1	glutamate-1-semialdehyde-2,1-aminomutase	51	26	7	2	50.337
AT3G48730.1	glutamate-1-semialdehyde 2,1-aminomutase 2	40	26	7	2	50.109
AT4G00660.1	RNAhelicase-like 8	51	10	3	2	57.651
AT1G43670.1	Inositol monophosphatase family protein	50	10	2	2	37.264
AT1G10510.1	RNI-like superfamily protein	50	4	2	2	64.682
AT4G11380.1	Adaptin family protein	50	3	2	2	99.309
AT1G24240.1	Ribosomal protein L19 family protein	49	15	3	2	25.053
AT4G12590.1	Protein of unknown function DUF106, transmembrane	49	12	2	2	27.896
AT5G13710.1	sterol methyltransferase 1	49	10	2	2	38.244
AT4G33400.1	Vacuolar import/degradation, Vid27-related protein	49	6	2	2	71.584
AT2G35920.1	RNA helicase family protein	49	5	3	2	110.969
AT3G01120.1	Pyridoxal phosphate (PLP)-dependent transferases superfamily protein	49	7	2	2	59.881
AT3G18165.1	modifier of snc1,4	48	9	2	2	29.661
AT2G38270.1	CAX-interacting protein 2	48	11	2	2	32.186
AT4G17520.1	Hyaluronan / mRNA binding family	48	11	4	2	38.882
AT5G53120.1	spermidine synthase 3	47	10	2	2	39.214
AT1G17370.1	oligouridylate binding protein 1B	47	5	2	2	46.019
AT2G24420.1	DNA repair ATPase-related	47	6	2	2	50.321
AT5G08450.1	CONTAINS InterPro DOMAIN/s: Histone deacetylation protein Rxt3 (InterPro:IPR013951); Has 34444 Blast hits to 20801 proteins in 1175 species: Archae - 64; Bacteria - 2390; Metazoa - 15568; Fungi - 3729; Plants - 1886; Viruses - 208; Other Eukaryotes - 10599 (source: NCBI BLink).	47	3	2	2	104.089
AT2G40490.1	Uroporphyrinogen decarboxylase	46	7	2	2	43.553
AT4G13780.1	methionine--tRNA ligase, putative / methionyl-tRNA synthetase, putative / MetRS, putative	46	4	2	2	89.796
AT2G47730.1	glutathione S-transferase phi 8	46	9	2	2	29.213
AT2G13560.1	NAD-dependent malic enzyme 1	45	4	2	2	69.611
AT1G80930.1	MIF4G domain-containing protein / MA3 domain-containing protein	45	3	2	2	103.953
AT5G47770.1	farnesyl diphosphate synthase 1	44	6	2	2	44.233
AT2G20060.1	Ribosomal protein L4/L1 family	44	8	2	2	33.243
AT1G19110.1	inter-alpha-trypsin inhibitor heavy chain-related	44	3	2	2	82.964
AT2G34970.1	Trimeric LpxA-like enzyme	44	3	2	2	81.812
AT5G51110.1	Transcriptional coactivator/pterin dehydratase	44	16	2	2	23.882
AT5G19485.1	transferases;nucleotidyltransferases	44	6	2	2	49.005
AT4G26270.1	phosphofructokinase 3	44	6	2	2	53.632
AT4G26110.1	nucleosome assembly protein1;1	43	9	2	2	42.971
AT4G28220.1	NAD(P)H dehydrogenase B1	43	5	2	2	63.274
AT5G63890.1	histidinol dehydrogenase	43	7	2	2	48.926
AT1G54570.1	Esterase/lipase/thioesterase family protein	43	3	2	2	78.154
AT1G20220.1	Alba DNA/RNA-binding protein	43	8	2	2	33.743
AT2G26990.1	proteasome family protein	43	7	2	2	51.154
AT1G80270.1	PENTATRICOPEPTIDE REPEAT 596	42	4	2	2	67.24
AT5G63680.1	Pyruvate kinase family protein	42	8	3	2	54.982
AT3G11930.1	Adenine nucleotide alpha hydrolases-like superfamily protein	42	12	2	2	21.444
AT1G70200.1	RNA-binding (RRM/RBD/RNP motifs) family protein	42	2	2	2	60.302
AT3G63520.1	carotenoid cleavage dioxygenase 1	42	7	2	2	60.869
AT3G22520.1	unknown protein; INVOLVED IN: biological_process unknown; LOCATED IN: chloroplast stroma, chloroplast, chloroplast envelope; EXPRESSED IN: 24 plant structures; EXPRESSED DURING: 13 growth stages; BEST Arabidopsis thaliana protein match is: unknown protein (TAIR:AT4G14840.1); Has 717 Blast hits to 703 proteins in 179 species: Archae - 14; Bacteria - 134; Metazoa - 141; Fungi - 74; Plants - 209; Vi…	42	6	2	2	67.529
AT3G03710.1	polyribonucleotide nucleotidyltransferase, putative	41	2	2	2	99.504
AT5G20010.1	RAS-related nuclear protein-1	41	10	2	2	25.26
AT1G33950.1	Avirulence induced gene (AIG1) family protein	41	6	2	2	34.6
AT3G05420.1	acyl-CoA binding protein 4	41	7	2	2	73.03
AT3G58500.1	protein phosphatase 2A-4	40	12	2	2	35.744
AT3G16470.1	Mannose-binding lectin superfamily protein	40	6	2	2	48.467
AT1G78830.1	Curculin-like (mannose-binding) lectin family protein	40	6	2	2	50.311
AT1G06190.1	Rho termination factor	40	7	2	2	44.503
AT4G31180.1	Class II aminoacyl-tRNA and biotin synthetases superfamily protein	40	5	2	2	62.878
AT4G04950.1	thioredoxin family protein	40	4	2	2	53.082
AT4G27190.1	NB-ARC domain-containing disease resistance protein	40	1	2	2	112.874
AT5G14060.1	Aspartate kinase family protein	40	3	2	2	59.567
AT3G15000.1	cobalt ion binding	39	6	2	2	42.843
AT1G22700.1	Tetratricopeptide repeat (TPR)-like superfamily protein	39	9	2	2	33.641
AT5G44635.1	minichromosome maintenance (MCM2/3/5) family protein	39	2	2	2	92.793
AT2G01720.1	Ribophorin I	39	7	2	2	52.186
AT2G06530.1	SNF7 family protein	39	7	2	2	25.276
AT3G08680.1	Leucine-rich repeat protein kinase family protein	39	8	2	2	69.363
AT4G39730.1	Lipase/lipooxygenase, PLAT/LH2 family protein	38	12	2	2	20.123
AT1G51650.1	ATP synthase epsilon chain, mitochondrial	38	30	2	2	7.827
AT3G49240.1	Pentatricopeptide repeat (PPR) superfamily protein	38	2	2	2	71.247
AT2G28290.1	P-loop containing nucleoside triphosphate hydrolases superfamily protein	38	1	2	2	389.625
AT1G18270.1	ketose-bisphosphate aldolase class-II family protein	38	4	2	2	146.95
AT5G20920.1	eukaryotic translation initiation factor 2 beta subunit	38	22	4	2	30.644
AT5G03660.1	Family of unknown function (DUF662)	38	10	2	2	20.173
AT5G63810.1	beta-galactosidase 10	38	3	2	2	83.048
AT4G22360.1	SWIB complex BAF60b domain-containing protein	37	6	2	2	42.691
AT2G17410.1	ARID/BRIGHT DNA-binding domain-containing protein	37	3	2	2	86.517
AT2G34357.1	ARM repeat superfamily protein	37	3	2	2	141.707
AT3G13180.1	NOL1/NOP2/sun family protein / antitermination NusB domain-containing protein	37	5	2	2	58.309
AT5G41600.1	VIRB2-interacting protein 3	36	14	3	2	28.931
AT4G03560.1	two-pore channel 1	36	3	2	2	84.819
AT2G31390.1	pfkB-like carbohydrate kinase family protein	36	9	2	2	35.253
AT2G16440.1	Minichromosome maintenance (MCM2/3/5) family protein	36	2	2	2	93.598
AT4G34830.1	Pentatricopeptide repeat (PPR) superfamily protein	36	1	2	2	119.696
AT3G56190.1	alpha-soluble NSF attachment protein 2	35	10	2	2	32.734
AT5G59730.1	exocyst subunit exo70 family protein H7	35	6	2	2	71.181
AT1G07370.1	proliferating cellular nuclear antigen 1	35	14	2	2	29.103
AT1G76400.1	Ribophorin I	35	4	2	2	68.6
AT4G05530.1	indole-3-butyric acid response 1	35	14	2	2	26.748
AT4G23850.1	AMP-dependent synthetase and ligase family protein	35	5	2	2	74.46
AT1G29350.1	Kinase-related protein of unknown function (DUF1296)	35	4	2	2	90.824
AT3G13490.1	Lysyl-tRNA synthetase, class II	34	3	2	2	67.545
AT1G66670.1	CLP protease proteolytic subunit 3	34	11	2	2	33.903
AT3G28980.1	Protein of unknown function (DUF1216)	34	9	2	2	48.805
AT4G17140.1	pleckstrin homology (PH) domain-containing protein	34	1	2	2	470.711
AT2G26330.1	Leucine-rich receptor-like protein kinase family protein	34	2	2	2	107.266
AT4G35860.1	GTP-binding 2	34	13	2	2	23.161
AT1G22610.1	C2 calcium/lipid-binding plant phosphoribosyltransferase family protein	33	7	3	2	118.29
AT3G49870.1	ADP-ribosylation factor-like A1C	33	35	2	2	20.39
AT3G55260.1	beta-hexosaminidase 1	32	6	2	2	61.191
AT1G75330.1	ornithine carbamoyltransferase	32	6	2	2	40.976
AT4G16340.1	guanyl-nucleotide exchange factors;GTPase binding;GTP binding	32	1	2	2	206.698
AT4G35790.2	phospholipase D delta	32	3	2	2	97.716
AT3G18130.1	receptor for activated C kinase 1C	32	10	4	2	35.805
AT4G23600.1	Tyrosine transaminase family protein	32	9	2	2	47.009
AT4G11820.1	hydroxymethylglutaryl-CoA synthase / HMG-CoA synthase / 3-hydroxy-3-methylglutaryl coenzyme A synthase	32	8	2	2	45.177
AT3G60860.1	SEC7-like guanine nucleotide exchange family protein	31	2	2	2	199.504
AT3G61240.1	DEA(D/H)-box RNA helicase family protein	31	10	3	2	56.739
AT2G39260.1	binding;RNA binding	31	2	2	2	133.879
AT5G66190.1	ferredoxin-NADP(+)-oxidoreductase 1	31	9	2	2	40.301
AT1G11650.1	RNA-binding (RRM/RBD/RNP motifs) family protein	30	7	2	2	33.409
AT1G48420.1	D-cysteine desulfhydrase	30	7	2	2	43.873
AT2G02560.1	cullin-associated and neddylation dissociated	29	2	2	2	134.811
AT1G64330.1	myosin heavy chain-related	29	4	2	2	64.455
AT1G30820.1	CTP synthase family protein	29	4	2	2	65.687
AT2G17340.1	Uncharacterised conserved protein (UCP030210)	29	6	2	2	40.832
AT2G15430.1	DNA-directed RNA polymerase family protein	29	7	2	2	35.439
AT1G51110.1	Plastid-lipid associated protein PAP / fibrillin family protein	28	7	2	2	45.737
AT4G34350.1	4-hydroxy-3-methylbut-2-enyl diphosphate reductase	28	8	2	2	52.748
AT1G02690.1	importin alpha isoform 6	28	8	4	2	59.352
AT5G12960.1	Putative glycosyl hydrolase of unknown function (DUF1680)	27	5	2	2	96.463
AT3G23510.1	Cyclopropane-fatty-acyl-phospholipid synthase	27	2	2	2	97.818
AT1G74260.1	purine biosynthesis 4	25	2	2	2	153.856
AT2G33080.1	receptor like protein 28	24	3	2	2	83.085
AT5G16590.1	Leucine-rich repeat protein kinase family protein	24	6	2	2	67.421
AT5G28540.1	heat shock protein 70 (Hsp 70) family protein	417	34	22	1	73.584
AT2G28720.1	Histone superfamily protein	396	55	10	1	16.519
AT1G64740.1	alpha-1 tubulin	190	12	4	1	49.768
AT5G09510.1	Ribosomal protein S19 family protein	201	58	5	1	17.061
AT1G26480.1	general regulatory factor 12	40	11	4	1	30.526
AT2G18110.1	Translation elongation factor EF1B/ribosomal protein S6 family protein	104	18	5	1	25.251
AT1G20630.1	catalase 1	63	18	8	1	56.726
AT2G39390.1	Ribosomal L29 family protein	114	33	6	1	14.222
AT5G20630.1	germin 3	151	11	1	1	21.822
AT4G02230.1	Ribosomal protein L19e family protein	84	19	5	1	24.186
AT2G45300.1	RNA 3'-terminal phosphate cyclase/enolpyruvate transferase, alpha/beta	84	9	6	1	55.699
AT3G08590.1	Phosphoglycerate mutase, 2,3-bisphosphoglycerate-independent	105	12	4	1	60.726
AT4G26970.1	aconitase 2	87	2	2	1	108.413
AT1G06700.1	Protein kinase superfamily protein	97	4	1	1	39.795
AT4G37640.1	calcium ATPase 2	93	2	1	1	110.368
AT3G48000.1	aldehyde dehydrogenase 2B4	83	3	1	1	58.552
AT2G17630.1	Pyridoxal phosphate (PLP)-dependent transferases superfamily protein	82	19	7	1	46.604
AT3G26710.1	cofactor assembly of complex C	82	7	1	1	30.082
AT5G05470.1	eukaryotic translation initiation factor 2 alpha subunit	82	4	1	1	38.776
AT1G51710.1	ubiquitin-specific protease 6	77	3	1	1	53.662
AT3G54760.1	dentin sialophosphoprotein-related	76	1	1	1	86.082
AT2G03440.1	nodulin-related protein 1	76	7	1	1	19.689
ATCG00140.1	ATP synthase subunit C family protein	75	51	1	1	7.971
AT5G42310.1	Pentatricopeptide repeat (PPR-like) superfamily protein	74	2	1	1	79.951
AT2G34460.1	NAD(P)-binding Rossmann-fold superfamily protein	74	5	1	1	30.452
AT5G26210.1	alfin-like 4	72	4	1	1	28.761
AT3G08510.1	phospholipase C 2	72	2	1	1	66.081
AT5G13030.1	unknown protein; FUNCTIONS IN: molecular_function unknown; INVOLVED IN: biological_process unknown; LOCATED IN: chloroplast; EXPRESSED IN: 23 plant structures; EXPRESSED DURING: 13 growth stages; CONTAINS InterPro DOMAIN/s: Uncharacterised protein family UPF0061 (InterPro:IPR003846); Has 5046 Blast hits to 4997 proteins in 1211 species: Archae - 8; Bacteria - 2327; Metazoa - 120; Fungi - 134; Pla…	72	2	1	1	71.052
AT3G51420.1	strictosidine synthase-like 4	72	4	1	1	41.569
AT1G79150.1	binding	72	2	1	1	94.83
AT3G06050.1	peroxiredoxin IIF	71	8	1	1	21.432
AT2G28190.1	copper/zinc superoxide dismutase 2	70	13	1	1	22.23
AT5G11170.1	DEAD/DEAH box RNA helicase family protein	70	4	1	1	48.307
AT2G23670.1	homolog of Synechocystis YCF37	68	11	1	1	17.068
AT1G08480.1	unknown protein; FUNCTIONS IN: molecular_function unknown; INVOLVED IN: biological_process unknown; LOCATED IN: mitochondrion, plasma membrane, plastid, vacuole; EXPRESSED IN: 27 plant structures; EXPRESSED DURING: 15 growth stages; Has 39 Blast hits to 39 proteins in 13 species: Archae - 0; Bacteria - 0; Metazoa - 0; Fungi - 0; Plants - 39; Viruses - 0; Other Eukaryotes - 0 (source: NCBI BLink).	67	19	1	1	15.803
AT3G11450.1	DnaJ domain ;Myb-like DNA-binding domain	67	2	1	1	73.945
AT2G39480.1	P-glycoprotein 6	67	1	1	1	155.777
AT3G10570.1	cytochrome P450, family 77, subfamily A, polypeptide 6	66	2	1	1	58.192
AT4G23500.1	Pectin lyase-like superfamily protein	65	3	1	1	54.656
AT4G32330.1	TPX2 (targeting protein for Xklp2) protein family	62	3	1	1	47.514
AT2G05920.1	Subtilase family protein	62	3	1	1	79.965
AT3G18390.1	CRS1 / YhbY (CRM) domain-containing protein	62	2	1	1	95.937
AT5G55940.1	Uncharacterised protein family (UPF0172)	61	10	1	1	22.965
AT3G10370.1	FAD-dependent oxidoreductase family protein	61	2	1	1	68.408
AT4G08950.1	Phosphate-responsive 1 family protein	58	6	1	1	33.578
AT1G71820.1	SEC6	57	2	1	1	85.619
AT1G09020.1	homolog of yeast sucrose nonfermenting 4	57	2	1	1	53.433
AT1G76405.2	unknown protein; FUNCTIONS IN: molecular_function unknown; INVOLVED IN: biological_process unknown; LOCATED IN: chloroplast envelope; EXPRESSED IN: 21 plant structures; EXPRESSED DURING: 13 growth stages; BEST Arabidopsis thaliana protein match is: unknown protein (TAIR:AT1G20816.1); Has 52 Blast hits to 52 proteins in 19 species: Archae - 0; Bacteria - 0; Metazoa - 0; Fungi - 0; Plants - 50; Vir…	57	11	1	1	19.44
AT4G24840.1	FUNCTIONS IN: molecular_function unknown; INVOLVED IN: protein transport, Golgi organization; LOCATED IN: vacuole; EXPRESSED IN: 23 plant structures; EXPRESSED DURING: 13 growth stages; CONTAINS InterPro DOMAIN/s: COG complex component, COG2 (InterPro:IPR009316); Has 30201 Blast hits to 17322 proteins in 780 species: Archae - 12; Bacteria - 1396; Metazoa - 17338; Fungi - 3422; Plants - 5037; Viru…	56	2	1	1	84.566
AT5G28840.1	GDP-D-mannose 3',5'-epimerase	56	4	1	1	42.731
AT4G15802.1	heat shock factor binding protein	56	14	1	1	9.341
AT5G03345.1	FUNCTIONS IN: molecular_function unknown; INVOLVED IN: biological_process unknown; LOCATED IN: endomembrane system; EXPRESSED IN: 24 plant structures; EXPRESSED DURING: 15 growth stages; CONTAINS InterPro DOMAIN/s: Magnesium transporter (InterPro:IPR018937); Has 30201 Blast hits to 17322 proteins in 780 species: Archae - 12; Bacteria - 1396; Metazoa - 17338; Fungi - 3422; Plants - 5037; Viruses -…	56	15	1	1	11.82
AT2G17980.1	Sec1/munc18-like (SM) proteins superfamily	55	2	1	1	69.108
AT4G04720.1	calcium-dependent protein kinase 21	55	3	1	1	59.856
AT2G21170.1	triosephosphate isomerase	54	5	1	1	33.325
AT2G25170.1	chromatin remodeling factor CHD3 (PICKLE)	53	2	1	1	158.306
AT1G17880.1	basic transcription factor 3	53	16	1	1	17.935
AT1G63810.1	CONTAINS InterPro DOMAIN/s: Nrap protein (InterPro:IPR005554); Has 396 Blast hits to 382 proteins in 182 species: Archae - 3; Bacteria - 2; Metazoa - 142; Fungi - 146; Plants - 43; Viruses - 0; Other Eukaryotes - 60 (source: NCBI BLink).	53	2	1	1	120.074
AT4G25210.1	DNA-binding storekeeper protein-related transcriptional regulator	53	4	1	1	40.25
AT5G42150.1	Glutathione S-transferase family protein	53	3	1	1	35.527
AT2G39940.1	RNI-like superfamily protein	53	3	1	1	67.621
AT5G23940.1	HXXXD-type acyl-transferase family protein	53	3	1	1	53.481
AT2G41430.1	dehydration-induced protein (ERD15)	53	10	1	1	18.4
AT2G23390.1	CONTAINS InterPro DOMAIN/s: Protein of unknown function DUF482 (InterPro:IPR007434), Acyl-CoA N-acyltransferase (InterPro:IPR016181); Has 2165 Blast hits to 2163 proteins in 543 species: Archae - 0; Bacteria - 1044; Metazoa - 0; Fungi - 0; Plants - 33; Viruses - 0; Other Eukaryotes - 1088 (source: NCBI BLink).	52	4	1	1	54.275
AT4G11960.1	PGR5-like B	52	5	1	1	34.886
AT2G20760.1	Clathrin light chain protein	52	5	2	1	37.202
AT2G17230.1	EXORDIUM like 5	52	3	1	1	39.615
AT4G23100.1	glutamate-cysteine ligase	51	2	1	1	58.525
AT1G76550.1	Phosphofructokinase family protein	51	2	1	1	67.516
AT1G74960.1	fatty acid biosynthesis 1	51	4	1	1	57.562
AT4G17050.1	ureidoglycine aminohydrolase	51	6	1	1	33.652
AT4G18810.1	NAD(P)-binding Rossmann-fold superfamily protein	51	3	1	1	65.427
AT1G51660.1	mitogen-activated protein kinase kinase 4	50	3	1	1	40.091
AT1G06380.1	Ribosomal protein L1p/L10e family	49	3	1	1	28.697
AT1G08830.1	copper/zinc superoxide dismutase 1	49	18	1	1	15.088
AT5G46280.1	Minichromosome maintenance (MCM2/3/5) family protein	49	1	1	1	86.303
AT1G06690.1	NAD(P)-linked oxidoreductase superfamily protein	48	4	1	1	41.472
AT1G64510.1	Translation elongation factor EF1B/ribosomal protein S6 family protein	47	8	1	1	22.746
AT3G57560.1	N-acetyl-l-glutamate kinase	47	6	1	1	36.572
AT3G20230.1	Ribosomal L18p/L5e family protein	47	7	1	1	21.108
AT2G37550.1	ARF-GAP domain 7	47	3	1	1	49.221
AT3G22845.1	emp24/gp25L/p24 family/GOLD family protein	47	5	1	1	24.266
AT1G30880.1	unknown protein; Has 24 Blast hits to 24 proteins in 8 species: Archae - 0; Bacteria - 0; Metazoa - 2; Fungi - 0; Plants - 22; Viruses - 0; Other Eukaryotes - 0 (source: NCBI BLink).	46	10	1	1	13.393
AT4G14420.1	HR-like lesion-inducing protein-related	46	6	1	1	17.416
AT5G01600.1	ferretin 1	46	6	1	1	28.16
AT2G47620.1	SWITCH/sucrose nonfermenting 3A	46	2	1	1	57.449
AT2G30970.1	aspartate aminotransferase 1	46	3	1	1	47.727
AT2G43970.1	RNA-binding protein	45	3	1	1	60.552
AT3G52320.1	F-box and associated interaction domains-containing protein	45	3	1	1	45.186
AT5G19320.1	RAN GTPase activating protein 2	45	1	1	1	59.615
AT4G16450.1	unknown protein; FUNCTIONS IN: molecular_function unknown; INVOLVED IN: photorespiration; LOCATED IN: mitochondrion, mitochondrial membrane, mitochondrial respiratory chain complex I, respiratory chain complex I, membrane; EXPRESSED IN: 25 plant structures; EXPRESSED DURING: 15 growth stages; Has 30201 Blast hits to 17322 proteins in 780 species: Archae - 12; Bacteria - 1396; Metazoa - 17338; Fun…	45	15	1	1	11.338
AT3G05000.1	Transport protein particle (TRAPP) component	45	9	1	1	19.56
AT3G62820.1	Plant invertase/pectin methylesterase inhibitor superfamily protein	45	8	1	1	21.445
AT3G42790.1	alfin-like 3	45	4	1	1	28.197
AT1G67350.1	unknown protein; Has 2 Blast hits to 2 proteins in 1 species: Archae - 0; Bacteria - 0; Metazoa - 0; Fungi - 0; Plants - 2; Viruses - 0; Other Eukaryotes - 0 (source: NCBI BLink).	45	13	1	1	11.784
AT5G58870.1	FTSH protease 9	44	4	3	1	87.784
AT1G74540.1	cytochrome P450, family 98, subfamily A, polypeptide 8	44	3	1	1	56.704
AT4G32390.1	Nucleotide-sugar transporter family protein	44	5	1	1	38.995
AT1G60660.1	cytochrome B5-like protein	44	11	1	1	13.701
AT2G47710.1	Adenine nucleotide alpha hydrolases-like superfamily protein	44	9	1	1	17.29
AT3G26420.1	RNA-binding (RRM/RBD/RNP motifs) family protein with retrovirus zinc finger-like domain	44	7	1	1	26.907
AT1G64650.1	Major facilitator superfamily protein	43	2	1	1	50.625
AT1G21690.1	ATPase family associated with various cellular activities (AAA)	43	6	1	1	37.484
AT1G27650.1	U2 snRNP auxiliary factor small subunit, putative	43	6	1	1	34.551
AT1G21720.1	proteasome beta subunit C1	43	7	1	1	22.783
AT5G24710.1	Transducin/WD40 repeat-like superfamily protein	43	1	1	1	147.978
AT3G17900.1	unknown protein; FUNCTIONS IN: molecular_function unknown; INVOLVED IN: biological_process unknown; LOCATED IN: cellular_component unknown; EXPRESSED IN: 23 plant structures; EXPRESSED DURING: 13 growth stages; Has 45 Blast hits to 44 proteins in 14 species: Archae - 0; Bacteria - 0; Metazoa - 2; Fungi - 2; Plants - 39; Viruses - 0; Other Eukaryotes - 2 (source: NCBI BLink).	42	1	1	1	91.524
AT4G15110.1	cytochrome P450, family 97, subfamily B, polypeptide 3	42	2	1	1	65.134
AT1G23180.1	ARM repeat superfamily protein	42	2	1	1	91.637
AT4G21110.1	G10 family protein	42	10	1	1	17.175
AT2G04400.1	Aldolase-type TIM barrel family protein	42	4	1	1	44.549
AT3G06720.1	importin alpha isoform 1	42	6	4	1	58.608
AT5G58490.1	NAD(P)-binding Rossmann-fold superfamily protein	42	5	1	1	35.734
AT4G16190.1	Papain family cysteine protease	42	5	1	1	41.237
AT1G54500.1	Rubredoxin-like superfamily protein	42	14	1	1	21.861
AT5G46420.1	16S rRNA processing protein RimM family	42	2	1	1	73.738
AT5G10540.1	Zincin-like metalloproteases family protein	41	1	1	1	78.994
AT3G61310.1	AT hook motif DNA-binding family protein	41	4	1	1	36.759
AT3G12170.1	Chaperone DnaJ-domain superfamily protein	41	4	1	1	30.133
AT3G57260.1	beta-1,3-glucanase 2	41	4	1	1	37.316
AT1G17840.1	white-brown complex homolog protein 11	41	2	1	1	78.362
AT3G25800.1	protein phosphatase 2A subunit A2	41	7	3	1	65.556
AT3G53900.1	uracil phosphoribosyltransferase	41	7	1	1	25.145
AT1G22280.1	phytochrome-associated protein phosphatase type 2C	41	4	1	1	30.702
AT1G06720.1	P-loop containing nucleoside triphosphate hydrolases superfamily protein	41	1	1	1	131.104
AT1G03140.1	splicing factor Prp18 family protein	41	3	1	1	47.851
AT3G05280.1	Integral membrane Yip1 family protein	41	7	1	1	30.727
AT1G13320.1	protein phosphatase 2A subunit A3	40	4	2	1	65.475
AT1G12920.1	eukaryotic release factor 1-2	40	2	1	1	48.911
AT5G17990.1	tryptophan biosynthesis 1	40	3	1	1	46.491
AT2G42790.1	citrate synthase 3	40	3	1	1	56.14
AT1G11840.1	glyoxalase I homolog	40	3	1	1	31.908
AT2G22240.1	myo-inositol-1-phosphate synthase 2	40	3	1	1	56.302
AT2G41530.1	S-formylglutathione hydrolase	40	6	1	1	31.635
AT1G29660.1	GDSL-like Lipase/Acylhydrolase superfamily protein	40	3	1	1	40.117
AT3G61450.1	syntaxin of plants 73	39	3	1	1	29.799
AT5G36230.1	ARM repeat superfamily protein	39	3	1	1	47.186
AT5G55530.1	Calcium-dependent lipid-binding (CaLB domain) family protein	39	4	1	1	44.099
AT1G63970.1	isoprenoid F	39	10	1	1	24.796
AT1G21600.1	plastid transcriptionally active 6	39	3	1	1	37.353
AT4G26870.1	Class II aminoacyl-tRNA and biotin synthetases superfamily protein	39	4	1	1	60.295
AT3G55250.1	unknown protein; FUNCTIONS IN: molecular_function unknown; INVOLVED IN: biological_process unknown; LOCATED IN: mitochondrion, chloroplast, nucleus; EXPRESSED IN: 23 plant structures; EXPRESSED DURING: 13 growth stages; Has 46 Blast hits to 46 proteins in 17 species: Archae - 0; Bacteria - 0; Metazoa - 0; Fungi - 0; Plants - 46; Viruses - 0; Other Eukaryotes - 0 (source: NCBI BLink).	39	6	1	1	31.225
AT1G15200.1	protein-protein interaction regulator family protein	39	3	1	1	48.876
AT1G08450.1	calreticulin 3	39	3	1	1	49.813
AT4G32720.1	La protein 1	38	3	1	1	48.066
AT1G59990.1	DEA(D/H)-box RNA helicase family protein	38	4	1	1	64.707
AT1G02190.1	Fatty acid hydroxylase superfamily	38	2	1	1	72.046
AT1G20110.1	RING/FYVE/PHD zinc finger superfamily protein	38	2	1	1	65.355
AT1G71040.1	Cupredoxin superfamily protein	38	3	1	1	66.123
AT1G67700.1	unknown protein; FUNCTIONS IN: molecular_function unknown; INVOLVED IN: biological_process unknown; LOCATED IN: chloroplast, chloroplast envelope; EXPRESSED IN: 22 plant structures; EXPRESSED DURING: 13 growth stages; Has 49 Blast hits to 49 proteins in 20 species: Archae - 0; Bacteria - 0; Metazoa - 0; Fungi - 0; Plants - 44; Viruses - 0; Other Eukaryotes - 5 (source: NCBI BLink).	38	8	1	1	25.994
AT3G05230.1	Signal peptidase subunit	38	8	1	1	19.007
AT3G53990.1	Adenine nucleotide alpha hydrolases-like superfamily protein	38	17	1	1	17.782
AT1G72550.1	tRNA synthetase beta subunit family protein	38	2	1	1	67.5
AT5G63190.1	MA3 domain-containing protein	38	2	1	1	77.508
AT5G55920.1	S-adenosyl-L-methionine-dependent methyltransferases superfamily protein	38	2	1	1	76.729
AT1G49600.1	RNA-binding protein 47A	37	2	1	1	48.453
AT5G19220.1	ADP glucose pyrophosphorylase large subunit 1	37	3	1	1	57.638
AT1G02890.1	AAA-type ATPase family protein	37	2	1	1	135.905
AT1G75950.1	S phase kinase-associated protein 1	37	14	1	1	17.846
AT5G56350.1	Pyruvate kinase family protein	37	4	2	1	54.376
AT1G79750.1	NADP-malic enzyme 4	37	4	1	1	71.116
AT4G24550.1	Clathrin adaptor complexes medium subunit family protein	37	4	1	1	42.853
AT5G11770.1	NADH-ubiquinone oxidoreductase 20 kDa subunit, mitochondrial	37	4	1	1	24.028
AT2G43910.1	HARMLESS TO OZONE LAYER 1	37	8	1	1	25.273
AT1G01370.1	Histone superfamily protein	37	13	1	1	19.697
AT3G50360.1	centrin2	37	7	1	1	19.396
AT5G67590.1	NADH-ubiquinone oxidoreductase-related	37	7	1	1	17.124
AT2G01350.1	quinolinate phoshoribosyltransferase	37	5	1	1	37.931
AT5G49210.1	unknown protein; Has 3675 Blast hits to 2315 proteins in 312 species: Archae - 2; Bacteria - 342; Metazoa - 1190; Fungi - 281; Plants - 114; Viruses - 4; Other Eukaryotes - 1742 (source: NCBI BLink).	37	9	2	1	23.489
AT5G65260.1	RNA-binding (RRM/RBD/RNP motifs) family protein	37	10	1	1	25.234
AT1G26110.1	decapping 5	37	2	1	1	64.331
ATMG00160.1	cytochrome oxidase 2	36	3	1	1	29.357
AT2G31890.1	RAP	36	4	1	1	75.632
AT1G20580.1	Small nuclear ribonucleoprotein family protein	36	7	1	1	14.229
AT5G45620.1	Proteasome component (PCI) domain protein	36	3	1	1	44.14
AT4G29330.1	DERLIN-1	36	10	1	1	29.195
AT4G35850.1	Pentatricopeptide repeat (PPR) superfamily protein	36	3	1	1	50.424
AT2G37660.1	NAD(P)-binding Rossmann-fold superfamily protein	36	7	1	1	34.858
AT3G60830.1	actin-related protein 7	36	3	1	1	39.879
AT1G32470.1	Single hybrid motif superfamily protein	36	12	1	1	17.886
AT2G17870.1	cold shock domain protein 3	36	9	1	1	29.545
AT2G43090.1	Aconitase/3-isopropylmalate dehydratase protein	36	6	1	1	26.773
AT3G14010.1	CTC-interacting domain 4	36	3	1	1	65.669
AT4G27270.1	Quinone reductase family protein	35	5	1	1	21.778
AT2G31410.1	unknown protein; Has 1719 Blast hits to 1091 proteins in 184 species: Archae - 5; Bacteria - 24; Metazoa - 559; Fungi - 169; Plants - 192; Viruses - 1; Other Eukaryotes - 769 (source: NCBI BLink).	35	15	1	1	22.684
AT3G13150.1	Tetratricopeptide repeat (TPR)-like superfamily protein	35	4	1	1	60.592
AT2G06210.1	binding	35	1	1	1	124.011
AT3G19950.1	RING/U-box superfamily protein	35	6	1	1	35.682
AT2G26140.1	FTSH protease 4	34	3	1	1	77.226
AT1G58430.1	GDSL-like Lipase/Acylhydrolase family protein	34	4	1	1	40.376
AT1G80380.1	P-loop containing nucleoside triphosphate hydrolases superfamily protein	34	5	1	1	40.807
AT1G34065.1	S-adenosylmethionine carrier 2	34	2	1	1	36.859
AT3G62580.1	Late embryogenesis abundant protein (LEA) family protein	34	6	1	1	23.566
AT3G19390.1	Granulin repeat cysteine protease family protein	34	4	1	1	49.276
AT1G16520.1	unknown protein; FUNCTIONS IN: molecular_function unknown; INVOLVED IN: biological_process unknown; LOCATED IN: plasma membrane; EXPRESSED IN: 22 plant structures; EXPRESSED DURING: 13 growth stages; BEST Arabidopsis thaliana protein match is: unknown protein (TAIR:AT1G56080.1); Has 243 Blast hits to 234 proteins in 69 species: Archae - 2; Bacteria - 2; Metazoa - 61; Fungi - 9; Plants - 125; Viru…	34	5	1	1	36.404
AT4G19170.1	nine-cis-epoxycarotenoid dioxygenase 4	34	2	1	1	65.56
AT2G14880.1	SWIB/MDM2 domain superfamily protein	34	6	1	1	15.892
AT4G09010.1	ascorbate peroxidase 4	34	5	1	1	37.911
AT2G34680.1	Outer arm dynein light chain 1 protein	33	1	1	1	186.745
AT4G31360.1	selenium binding	33	11	1	1	20.649
AT5G05640.1	nucleoprotein-related	33	4	1	1	36.112
AT3G53180.1	glutamate-ammonia ligases;catalytics;glutamate-ammonia ligases	33	2	1	1	94.327
AT3G27820.1	monodehydroascorbate reductase 4	33	2	1	1	53.493
AT2G35530.1	basic region/leucine zipper transcription factor 16	33	3	1	1	43.082
AT2G28390.1	SAND family protein	33	1	1	1	66.882
AT3G25510.1	disease resistance protein (TIR-NBS-LRR class), putative	33	1	1	1	223.429
AT3G29630.1	UDP-Glycosyltransferase superfamily protein	33	4	1	1	50.471
AT3G28710.1	ATPase, V0/A0 complex, subunit C/D	32	4	1	1	40.765
AT2G17190.1	ubiquitin family protein	32	2	1	1	57.248
AT2G45310.1	UDP-D-glucuronate 4-epimerase 4	32	4	1	1	48.505
AT3G61260.1	Remorin family protein	32	7	1	1	23.13
AT3G51510.1	unknown protein; FUNCTIONS IN: molecular_function unknown; INVOLVED IN: biological_process unknown; LOCATED IN: chloroplast thylakoid membrane, chloroplast; EXPRESSED IN: 22 plant structures; EXPRESSED DURING: 13 growth stages; Has 42 Blast hits to 42 proteins in 19 species: Archae - 0; Bacteria - 0; Metazoa - 0; Fungi - 0; Plants - 40; Viruses - 0; Other Eukaryotes - 2 (source: NCBI BLink).	32	8	1	1	19.834
AT5G07560.1	glycine-rich protein 20	31	7	1	1	15.449
AT4G16130.1	arabinose kinase	31	1	1	1	114.189
AT3G21865.1	peroxin 22	31	4	1	1	31.379
AT3G52180.1	dual specificity protein phosphatase (DsPTP1) family protein	31	3	1	1	42.599
AT3G24590.1	plastidic type i signal peptidase 1	31	7	1	1	32.533
AT2G27840.1	histone deacetylase-related / HD-related	31	8	1	1	22.637
AT4G17090.1	chloroplast beta-amylase	31	3	1	1	61.314
AT5G11670.1	NADP-malic enzyme 2	30	2	1	1	64.372
AT5G16000.1	NSP-interacting kinase 1	30	1	1	1	70.501
AT5G06460.1	ubiquitin activating enzyme 2	30	3	3	1	119.548
AT1G52730.1	Transducin/WD40 repeat-like superfamily protein	30	5	1	1	37.731
AT4G39810.1	Polynucleotidyl transferase, ribonuclease H-like superfamily protein	30	12	1	1	28.49
AT2G24020.1	Uncharacterised BCR, YbaB family COG0718	30	14	1	1	19.799
AT1G14980.1	chaperonin 10	30	23	1	1	10.806
AT5G14520.1	pescadillo-related	30	3	2	1	67.901
AT4G26370.1	antitermination NusB domain-containing protein	29	5	1	1	33.442
AT1G27450.1	adenine phosphoribosyl transferase 1	29	8	1	1	26.379
AT2G24090.1	Ribosomal protein L35	29	14	1	1	16.079
ATCG01110.1	NAD(P)H dehydrogenase subunit H	29	5	1	1	45.473
AT2G10940.1	Bifunctional inhibitor/lipid-transfer protein/seed storage 2S albumin superfamily protein	29	3	1	1	29.629
AT4G28811.1	basic helix-loop-helix (bHLH) DNA-binding superfamily protein	29	6	1	1	59.649
AT5G04810.1	pentatricopeptide (PPR) repeat-containing protein	28	1	1	1	106.671
AT5G08580.1	Calcium-binding EF hand family protein	28	2	1	1	45.817
AT2G29580.1	CCCH-type zinc fingerfamily protein with RNA-binding domain	28	3	1	1	54.218
AT3G28720.1	unknown protein; FUNCTIONS IN: molecular_function unknown; INVOLVED IN: biological_process unknown; LOCATED IN: cellular_component unknown; EXPRESSED IN: 25 plant structures; EXPRESSED DURING: 13 growth stages; BEST Arabidopsis thaliana protein match is: unknown protein (TAIR:AT5G58100.1); Has 1610 Blast hits to 344 proteins in 85 species: Archae - 0; Bacteria - 567; Metazoa - 95; Fungi - 71; Pla…	28	2	1	1	76.426
AT1G12240.1	Glycosyl hydrolases family 32 protein	28	2	1	1	73.798
AT1G48520.1	GLU-ADT subunit B	28	3	1	1	60.902
AT1G10370.1	Glutathione S-transferase family protein	28	7	1	1	25.291
AT4G24330.1	Protein of unknown function (DUF1682)	28	3	1	1	53.913
AT5G53460.1	NADH-dependent glutamate synthase 1	27	1	1	1	241.745
AT5G57020.1	myristoyl-CoA:protein N-myristoyltransferase	27	5	1	1	49.767
AT1G61360.1	S-locus lectin protein kinase family protein	27	4	2	1	90.876
AT3G15680.1	Ran BP2/NZF zinc finger-like superfamily protein	26	10	1	1	17.552
AT2G20020.1	RNA-binding CRS1 / YhbY (CRM) domain-containing protein	25	2	1	1	79.005
AT2G32080.1	purin-rich alpha 1	25	6	1	1	32.181
AT2G29560.1	cytosolic enolase	25	4	2	1	51.567
AT1G73650.1	Protein of unknown function (DUF1295)	24	5	1	1	23.715

## Sheet: Replicate 4
Full list of proteins identified by mass spectrometric analyses in affinity purification of Flag-AGDP1.
Accession	Description	Sum PEP Score	Coverage [%]	# Peptides	# Unique Peptides	MW [kDa]
AT1G09320.1	agenet domain-containing protein	25.691	22	12	12	59.7
AT1G20010.1	tubulin beta-5 chain	10.404	16	6	2	50.3
AT1G04820.1	tubulin alpha-4 chain	7.605	9	3	3	49.5
AT5G44340.1	tubulin beta chain 4	7.113	13	5	1	49.8
AT1G61520.1	photosystem I light harvesting complex gene 3	6.733	6	1	1	29.2
AT2G28000.1	chaperonin-60alpha	4.563	7	3	3	62
AT1G29920.1	chlorophyll A/B-binding protein 2	4.243	11	3	3	28.2
AT3G53430.1	Ribosomal protein L11 family protein	4.051	23	3	3	18
AT3G53460.4	chloroplast RNA-binding protein 29	3.958	8	3	3	38.4
AT3G11130.1	Clathrin, heavy chain	3.901	2	3	3	193.1
AT5G50250.1	chloroplast RNA-binding protein 31B	2.686	11	3	3	31.9
AT3G49910.1	Translation protein SH3-like family protein	2.335	14	2	2	16.9
AT1G33140.1	Ribosomal protein L6 family	2.178	5	1	1	22
AT2G36160.1	Ribosomal protein S11 family protein	2.081	9	1	1	16.2
AT5G50850.1	Transketolase family protein	2.062	8	2	2	39.2
AT5G47550.1	Cystatin/monellin superfamily protein	1.831	20	1	1	13.4
AT5G66190.1	ferredoxin-NADP(+)-oxidoreductase 1	1.659	3	1	1	40.3
AT3G62120.2	Class II aaRS and biotin synthetases superfamily protein	1.629	2	1	1	60.7
AT1G75350.1	Ribosomal protein L31	1.619	8	1	1	16
AT5G01600.1	ferretin 1	1.591	4	1	1	28.2
AT3G22060.1	Receptor-like protein kinase-related family protein	1.587	4	1	1	27.8
AT3G25050.1	xyloglucan endotransglucosylase/hydrolase 3	1.557	7	1	1	33.2
AT4G20360.1	RAB GTPase homolog E1B	1.523	3	1	1	51.6
AT1G02500.2	S-adenosylmethionine synthetase 1	1.393	3	1	1	43.1
AT1G18210.1	Calcium-binding EF-hand family protein	1.283	7	1	1	18.3
AT5G55730.2	FASCICLIN-like arabinogalactan 1	1.278	3	1	1	44.8
AT5G15230.1	GAST1 protein homolog 4	1.158	8	1	1	12
AT5G57290.1	60S acidic ribosomal protein family	1.129	15	1	1	11.9
AT1G73990.1	signal peptide peptidase	1.12	4	1	1	75
AT4G29410.2	Ribosomal L28e protein family	1.102	8	1	1	15.9
AT2G25740.1	ATP-dependent protease La (LON) domain protein	1.101	3	1	1	62
AT3G20390.1	endoribonuclease L-PSP family protein	1.092	7	1	1	19.8
AT2G16600.1	rotamase CYP 3	1.065	8	1	1	18.5
AT2G16360.1	Ribosomal protein S25 family protein	1.064	11	1	1	14.3
AT5G46430.1	Ribosomal protein L32e	1.009	8	1	1	15.5
AT2G28790.1	Pathogenesis-related thaumatin superfamily protein	0.984	4	1	1	27
AT2G19730.3	Ribosomal L28e protein family	0.983	6	1	1	15.9
AT2G17820.1	histidine kinase 1	0.914	1	1	1	135.4
AT3G47470.1	light-harvesting chlorophyll-protein complex I subunit A4	0.895	9	1	1	27.7
AT1G72610.1	germin-like protein 1	0.893	8	1	1	21.5
AT1G30120.1	pyruvate dehydrogenase E1 beta	0.883	2	1	1	44.2
AT5G07030.1	Eukaryotic aspartyl protease family protein	0.855	2	1	1	48.7
AT4G39330.1	cinnamyl alcohol dehydrogenase 9	0.854	4	1	1	38.9
AT5G67500.2	voltage dependent anion channel 2	0.85	4	1	1	32.9
AT2G03440.1	nodulin-related protein 1	0.843	7	1	1	19.7
AT1G29250.1	Alba DNA/RNA-binding protein	0.818	18	1	1	14.6
AT3G05530.1	regulatory particle triple-A ATPase 5A	0.807	3	1	1	47.5
AT1G23740.1	Oxidoreductase, zinc-binding dehydrogenase family protein	0.807	3	1	1	41
AT1G64510.1	Translation elongation factor EF1B/ribosomal protein S6 family protein	0.799	5	1	1	22.7
AT5G16710.1	dehydroascorbate reductase 1	0.794	4	1	1	28.5
AT5G47890.1	NADH-ubiquinone oxidoreductase B8 subunit, putative	0.792	14	1	1	10.8
AT2G28380.1	dsRNA-binding protein 2	0.779	6	1	1	47.4
AT5G14920.1	Gibberellin-regulated family protein	0.767	3	1	1	29.1
AT1G07140.1	Pleckstrin homology (PH) domain superfamily protein	0.762	4	1	1	25.6
AT5G20960.1	aldehyde oxidase 1	0.758	1	1	1	149.5
AT1G67220.1	histone acetyltransferase of the CBP family 2	0.746	1	1	1	155.7
AT2G33800.1	Ribosomal protein S5 family protein	0.743	4	1	1	32.6
AT3G12145.1	Leucine-rich repeat (LRR) family protein	0.731	4	1	1	35.8
AT5G34870.1	zinc knuckle (CCHC-type) family protein	0.73	2	1	1	57.2
AT5G11530.1	embryonic flower 1 (EMF1)	0.694	1	1	1	121.6
