# Supplementary material for: Arabidopsis AGDP1 links H3K9me2 to DNA methylation in heterochromatin
Source: Nat Commun. 2018 Oct 31;9:4547. doi: 10.1038/s41467-018-06965-w (PMC6208443; doi:10.1038/s41467-018-06965-w)
Supplement: Supplementary file 10 — Supplementary Data 7 [file 41467_2018_6965_MOESM10_ESM.xlsx]

## Sheet: Sheet1
List of primers used in this study.
Primers for RT-Q-PCR
AT3TE45385-q-F	TAAGAGAGGGTTAAGACCATTGAGG
AT3TE45385-q-R	GAAACACTATTGGCAACCTAAGATG
AT3TE60310-q-F	TTTAGTGGCTCAAACCAAGCCTC
AT3TE60310-q-R	GTGGGTTTAGGCTGTTTGTTGAG
AT3TE90530-q-F	GGCCTATCACACCAATTTCACAC
AT3TE90530-q-R	GCAAACGCTTCAGACTTTTCATG
AT4TE10600-q-F	CTTCGTCAACAATTTCCCACAG
AT4TE10600-q-R	TCACACATTGTGACTCCAATCTTC
AT5TE08220-q-F	AGGAGCACTCAAAGAATAGATGCTG
AT5TE08220-q-R	ATGCGTCATAGGCTTCATACTAGAG
AT5TE23185-q-F	ACACCCATCTTGCGAATGAGTCTC
AT5TE23185-q-R	GCTTGTCATCTTGTCAGGGAAAGG
AT5TE34980-q-F	CCACTTCCCACATGAACACTGAG
AT5TE34980-q-R	AGCAAGATGCGGATAGAAGTACAG
AT5TE37660-q-F	TGTAAGCGACCTGACCTATGCG
AT5TE37660-q-R	GGGTTTACTTGAAGCTGCGTCC
AT3TE45390-q-F	CATCATAGATAGGTGAGCAAAAGGAC
AT3TE45390-q-R	CTATTCTTGGAAACTCCCACTTCTC
AT3TE51150-q-F	GCATACGAAGTGCATCCTCTTGG
AT3TE51150-q-R	GGTTTGAAATGTAGAAGAGTTGCAGG
AT3TE63405-q-F	CAATCCATCAACAAACTCTCTCG
AT3TE63405-q-R	GGAGAACATGAAATCTACACATTGC
AT4TE03295-q-F	CACCTCTTTTAGCGGAAGCTCTC
AT4TE03295-q-R	GATCAACTGCTTGGAATCGGAC
AT1TE71765-q-F	ATTGAAAATGAACAGCAACTAGAGGC
AT1TE71765-q-R	CCCTAAGCATGTTAAAGACCTACTTATG
AT1TE22850-q-F	CAGACGCACTATATCTGAAATGAGC
AT1TE22850-q-R	ATCGAGACGTTAGTTATTCGTCGAG
AT1TE56695-q-F	CTTATTCATAGAATACACGTCAAAAACC
AT1TE56695-q-R	GCCTACAAGTGCACCAAACTTACATAG
Actin7-F2	AGCCACTTGTCTGTGACAATGG
Actin7-R2	CGTAGATTGGCACAGTGTGAGAC
AtGP1-F	ACAGTGCCACAGTTGAGCAG
AtGP1-R	CAGAAAAATACTCGGTGCCAAT
AtMU1-LP	TAATTTGGCTGACGGAATCAC
AtMU1-RP	ATTTGGGGGAAAACAAATGAG
ATS15	ACCAACGTGCTGTTGGCCCAGTGGTAAATC
AtSN1-F4	AAAATAAGTGGTGGTTGTACAAGC
ERT7-RT-F	GCCAATCTATCCAAGGCAGAGACG
ERT7-RT-R	TTACACCACATCTGATCCCTTTACTCTACC
Primers for chop-PCR
Actin2-CHOP-F	CGAGCAGGAGATGGAAACCTCAAA
Actin2-CHOP-R	AAGAATGGAACCACCGATCCAGACA
Hypo1-CHOP-F	AACAATCAAAGCCACCTGATAGAG
Hypo1-CHOP-R	CGCTCAACATGAGATTCTGAAAATC
Hypo2-CHOP-F	TTTTTGATTCCGGTTTGTCCG
Hypo2-CHOP-R	GTGACGAAGATATAATTCCACAAAAG
Hypo3-CHOP-F	CTGTTACTTCACTTGATAAGCCATTTTG
Hypo3-CHOP-R	GAACCACCTGAGAAGAGGAAACAAG
Hypo4-CHOP-F	ACACGTAATTTAACAGTTTGATTCATC
Hypo4-CHOP-R	GAATCATGTATCTGGAGAATCTGAG
Primers for ChIP-Q-PCR
AtGP1-F	ACAGTGCCACAGTTGAGCAG
AtGP1-R	CAGAAAAATACTCGGTGCCAAT
AtMU1-LP	TAATTTGGCTGACGGAATCAC
AtMU1-RP	ATTTGGGGGAAAACAAATGAG
Actin-ChIP-A118	GAGAGATTCAGATGCCCAGAAGTC
Actin-ChIP-A119	TGGATTCCAGCAGCTTCCA
Primers for plasmids construction
AT1G09320pro-infu-EcoRI-F	CATGATTACGAATTCCTGCTCTCTTCTTCAACAGCTTTG
AT1G09320pro-infu-KpnI-R	GTAGTCCATGGTACCGGCGTTGCAAGTGTCAAGGATG
AT1G09320g-infu-BamHI-F	GACGATAAGGGATCCATGTTGCGGCCTCGCCGATCTC
AT1G09320g-infu-PstI-R	CTTGCATGCCTGCAGCCTCTTCGCAAGCAAAACTGAGAGC
AT1G09320-CDS-BamHI-F1	CGCGGATCCATGTTGCGGCCTCGCCGATCTC
AT1G09320-CDS-PstI-R3	AAACTGCAGTTACACCTTCTGAGACTTAAAAGATGTTATC
AT1G09320-1-BamHI	AACCTGTATTTTCAGGGATCCATGTTGCGGCCTCGCCGAT
AT1G09320-12-BamHI	AACCTGTATTTTCAGGGATCCTCTCCGGCGAAGCAGAGGA
AT1G09320-34-BamHI	AACCTGTATTTTCAGGGATCCCGTCTCCCTTCTTACCTCAAAC
AT1G09320-198-BamHI	AACCTGTATTTTCAGGGATCCTCAGAAGACGAGGAGGATAT
AT1G09320-375-BamHI	AACCTGTATTTTCAGGGATCCACTGAGAAGCAAGCGTTCAGC
AT1G09320-183-XhoI	AGCTTGCCTGCAGCTCGAGTCATGTTTCCTCTAATGGAGGC
AT1G09320-364-XhoI	AGCTTGCCTGCAGCTCGAGTCATGAAACAGTCTTTTCCCTC
AT1G09320-517-XhoI	AGCTTGCCTGCAGCTCGAGTCACACCTTCTGAGACTTAAAAG
RsAGDP1-1-BamHI	ATAGGATCCAACAGTTTCGCACCGCGCATTC
RsAGDP1-160-XhoI	ATACTCGAGTTCATCCACTTCGGTTTCTTCA
RsAGDP1-E45A-F	GAAATTAGCAGCAATGCAAGTGGCTTTCGTGGT
RsAGDP1-E45A-R	ACCACGAAAGCCACTTGCATTGCTGCTAATTTC
RsAGDP1-E89A-F	CGTAAACGCCTGCGCGCAGTTGTTGATGTTGGC
RsAGDP1-E89A-R	GCCAACATCAACAACTGCGCGCAGGCGTTTACG
RsAGDP1-F144A-F	CGCCTGAGCGTTTATGCTCGTGCAAGCAAAGAA
RsAGDP1-F144A-R	TTCTTTGCTTGCACGAGCATAAACGCTCAGGCG
RsAGDP1-W127A-F	TATAGCGATGGTTGGGCGGAAGGTACCGTGACC
RsAGDP1-W127A-R	GGTCACGGTACCTTCCGCCCAACCATCGCTATA
RsAGDP1-E149A-F	GCTTTGCTTGCACGAAAATAAACGC
RsAGDP1-E149A-R	ACAGATTCGCTTTCGCCGCGATGAA
